# Supplementary material for: A cross-sectional analysis about bacterial vaginosis, high-risk human papillomavirus infection, and cervical intraepithelial neoplasia in Chinese women
Source: Sci Rep. 2022 Apr 22;12:6609. doi: 10.1038/s41598-022-10532-1 (PMC9033840; doi:10.1038/s41598-022-10532-1)
Supplement: Supplementary file 1 — Supplementary Information 1. [file 41598_2022_10532_MOESM1_ESM.fasta]

>OTU_1
TAGGGAATCTTCCACAATGGACGCAAGTCTGATGGAGCAACGCCGCGTGAGTGAAGAAGGGTTTCGGCTCGTAAAGCTCT
GTTGTTGGTGAAGAAGGACAGGGGTAGTAACTGACCTTTGTTTGACGGTAATCAATTAGAAAGTCACGGCTAACTACGTG
CCAGCAGCCGCGGTAATACGTAGGTGGCAAGCGTTGTCCGGATTTATTGGGCGTAAAGCGAGTGCAGGCGGCTCGATAAG
TCTGATGTGAAAGCCTTCGGCTCAACCGGAGAATTGCATCAGAAACTGTCGAGCTTGAGTACAGAAGAGGAGAGTGGAAC
TCCATGTGTAGCGGTGAAATGCGTAGATatatGGAAGAACACCGGTGGCGAAGGCGGCTctctGGTCTGTTACTGACGCT
GAGGCTCGAAAGCATGGGTAGCGAACAGG
>OTU_2
TAGGGAATCTTCCACAATGGACGCAAGTCTGATGGAGCAACGCCGCGTGAGTGAAGAAGGTTTTCGGATCGTAAAGCTCT
GTTGTTGGTGAAGAAGGATAGAGGTAGTAACTGGCCTTTATTTGACGGTAATCAACCAGAAAGTCACGGCTAACTACGTG
CCAGCAGCCGCGGTAATACGTAGGTGGCAAGCGTTGTCCGGATTTATTGGGCGTAAAGCGAGCGCAGGCGGAAGAATAAG
TCTGATGTGAAAGCCCTCGGCTTAACCGAGGAACTGCATCGGAAACTGTTtttCTTGAGTGCAGAAGAGGAGAGTGGAAC
TCCATGTGTAGCGGTGGAATGCGTAGATatatGGAAGAACACCAGTGGCGAAGGCGGCTctctGGTCTGCAACTGACGCT
GAGGCTCGAAAGCATGGGTAGCGAACAGG
>OTU_3
TGGGGAATCTTGCACAATGGGCGAAAGCCTGATGCAGCGACGCCGCGTGCGGGATGAAGGCCTTCGGGTTGTAAACCGCT
TTCAGCAGGGACGAGGCCGCAAGGTGACGGTACCTGCAGAAGAAGCCCCGGCTAACTACGTGCCAGCAGCCGCGGTAATA
CGTAGGgggCAAGCGTTATCCGGATTCATTGGGCGTAAAGCgcgcgTAGGCGGTCTGTTAGGTCAGGAGTTAAATCTGGg
ggCTCAACCCCTATCCGCTCCTGATACCGGCAGGCTTGAGTCTGGTAGGGGAAGATGGAATTCCAAGTGTAGCGGTGAAA
TGCGCAGATATTTGGAAGAACACCGGTGGCGAAGGCGGTCTTCTGGGCCATGACTGACGCTGAGGCGCGAAAGCTAGGGG
AGCGAACAGG
>OTU_4
TGGGGAATATTGCGCAATGGgggAAACCCTGACGCAGCGACGCCGCGTGCGGGATGAAGGCCTTCGGGTTGTAAACCGCT
TTTGATTGGGAGCAAGCCTTTTGGGTGAGTGTACCTTTCGAATAAGCGCCGGCTAACTACGTGCCAGCAGCCGCGGTAAT
ACGTAGGGCGCAAGCGTTATCCGGAATTATTGGGCGTAAAGAGCTTGTAGGCGGTTCGTCGCGTCTGGTGTGAAAGCCCA
TCGCTTAACGGTGGGTTTGCGCCGGGTACGGGCGGGCTAGAGTGCAGTAGGGGAGACTGGAATTCTCGGTGTAACGGTGG
AATGTGTAGATATCGGGAAGAACACCAATGGCGAAGGCAGGTCTCTGGGCTGTTACTGACGCTGAGAAGCGAAAGCGTGG
GGAGCGAACAGG
>OTU_5
TGGGGAATTTTGGACAATGGGCGAAAGCCTGATCCAGCAATGCCGCGTgtgtgAAGAAGGCCTTCGGGTTGTAAAGCACT
TTTGTCCGGAAAGAAATGGCTCTGGTTAATACCTGGGGTCGATGACGGTACCGGAAGAATAAGGACCGGCTAACTACGTG
CCAGCAGCCGCGGTAATACGTAGGGTCCAAGCGTTAATCGGAATTACTGGGCGTAAAGCGTGCGCAGGCGGTTGTGCAAG
ACCGATGTGAAATCCCCGAGCTTAACTTGGGAATTGCATTGGTGACTGCACGGCTAGAGTgtgtCAGAGGggggTAGAAT
TCCACGTGTAGCAGTGAAATGCGTAGAGATGTGGAGGAATACCGATGGCGAAGGCAGCCcccTGGGATAACACTGACGCT
CATGCACGAAAGCGTGGGGAGCAAACAGG
>OTU_6
TGGGGAATTTTGGACAATGGgggCAACCCTGATCCAGCAATGCCGCGTgtgtgAAGAAGGCCTTCGGGTTGTAAAGCACT
TTTGTCCGGGAAGAAATCGCACCTGATAATACCGGGTGTGGATGACGGTACCGGAAGAATAAGGACCGGCTAACTACGTG
CCAGCAGCCGCGGTAATACGTAGGGTCCAAGCGTTAATCGGAATTACTGGGCGTAAAGCGTGCGCAGGCGGTTGTGCAAG
ACCGATGTGAAATCCCCGGGCTTAACCTGGGAATTGCATTGGTGACTGCACGGCTAGAGTgtgtCAGAGGggggTAGAAT
TCCACGTGTAGCAGTGAAATGCGTAGAGATGTGGAGGAATACCGATGGCGAAGGCAGCCcccTGGGATAACACTGACGCT
CATGCACGAAAGCGTGGGGAGCAAACAGG
>OTU_7
CGTGGACTTGAAGAGGCCGTGGAAAGTGTCCACGATCACAGAATCGTTCCGCCGTTTGTGGTTTTGCCATGCCTCCTGTG
CCACCTCCTGTTGATAGTGTCATGGTGGGTGGTGGGGCTTGCCCAGGGTAAGAGGAAACCATGGCTTGGGGTGCATTCAA
ATGGGGTGAAGCGGAAGGCCACTGCTAAAGTCCAGAGGCAGAGCTCCAGCTAGGGATACACAGAGACTATGTTCACGGTC
AAGACTGGgggTCATTTAGGGCAGGAGACTGCGCTGGGGTTTACTCTGGGTTGACTGTGGgggCAGATATGGTATTGCAA
CTAAGGTTAAGAGTAAGGCTGGAGTTGAGGTCAGGTAGAGAAACTTAACAGAAAATGGTGGCGT
>OTU_8
TAGGGAATCTTCGGCAATGGggggAACCCTGACCGAGCAACGCCGCGTGAGTGAAGAAGGTTTTCGGATCGTAAAGCTCT
GTTGTTAAGGAAGAACGAGTGTGAGAATGGAAAGTTCATGCTGTGACGGTACTTAACCAGAAAGGGACGGCTAACTACGT
GCCAGCAGCCGCGGTAATACGTAGGTCCCGAGCGTTGTCCGGATTTATTGGGCGTAAAGCGAGCGCAGGCGGTTAGAAAA
GTCTGAAGTGAAAGGCAGTGGCTCAACCATTGTAGGCTTTGGAAACTGTTTAACTTGAGTGCAGAAGGGGAGAGTGGAAT
TCCATGTGTAGCGGTGAAATGCGTAGATatatGGAGGAACACCGGTGGCGAAAGCGGCTctctGGTCTGTAACTGACGCT
GAGGCTCGAAAGCGTGGGGAGCGAACAGG
>OTU_9
TAGGGAATCTTCCGCAATGGACGCAAGTCTGACGGAGCAACGCCGCGTGAGTGAAGAAGGTTTTCGGATCGTAAAACTCT
GTTGTAAGAGAAGAACAAATTGTAGAGTAACTGCTACAGTCTTGACGGTATCTTACCAGAAAGCCACGGCTAACTACGTG
CCAGCAGCCGCGGTAATACGTAGGTGGCAAGCGTTGTCCGGATTTATTGGGCGTAAAGGgggCGCAGGCTGCTTCTTAAG
TCTGATGTGAAAGCCCACGGCTTAACCGTGGAAGTGCATTGGAAACTGGGAAGCTTGAGTACAGAAGAGGAAAGTGGAAC
TCCATGTGTAGCGGTGGAATGCGTAGATatatGGAAGAACACCAGTGGCGAAAGCGACTTTCTGGTCTGTCACTGACGCT
GAGGCCCGAAAGCGTGGGTAGCAAACAGG
>OTU_10
TAGGGAATCTTCCACAATGGACGCAAGTCTGATGGAGCAACGCCGCGTGAGTGAAGAAGGGTTTCGGCTCGTAAAGCTCT
GTTGGTAGTGAAGAAAGATAGAGGTAGTAACTGGCCTTTATTTGACGGTAATTACTTAGAAAGTCACGGCTAACTACGTG
CCAGCAGCCGCGGTAATACGTAGGTGGCAAGCGTTGTCCGGATTTATTGGGCGTAAAGCGAGTGCAGGCGGTTCAATAAG
TCTGATGTGAAAGCCTTCGGCTCAACCGGAGAATTGCATCAGAAACTGTTGAACTTGAGTGCAGAAGAGGAGAGTGGAAC
TCCATGTGTAGCGGTGGAATGCGTAGATatatGGAAGAACACCAGTGGCGAAGGCGGCTctctGGTCTGCAACTGACGCT
GAGGCTCGAAAGCATGGGTAGCGAACAGG
>OTU_11
TGAGGAATATTGGTCAATGGACGCAAGTCTGAACCAGCCAAGTAGCGTGCAGGATGACGGCCCTATGGGTTGTAAACTGC
TTTTATATGGGGATAAAGTGGGGAACGTGTTCCCTTTTGCAGGTACCATATGAATAAGGACCGGCTAATTCCGTGCCAGC
AGCCGCGGTAATACGGAAGGTTCGGGCGTTATCCGGATTTATTGGGTTTAAAGGGAGCGTAGGCCGTTTGGTAAGCGTGT
TGTGAAATGTAGGAGCTCAACTTCTAGATTGCAGCGCGAACTGTCAGACTTGAGTGCGCACAACGTAGGCGGAATTCATG
GTGTAGCGGTGAAATGCTTAGATATCATGAAGAACTCCGATTGCGAAGGCAGCTTACGGGAGCGCAACTGACGCTGAAGC
TCGAAGGTGCGGGTATCGAACAGG
>OTU_12
TGGGGAATATTGCACAATGGGCGCAAGCCTGATGCAGCCATGCCGCGTGTATGAAGAAGGCCTTCGGGTTGTAAAGTACT
TTCAGCGGGGAGGAAGGGAGTAAAGTTAATACCTTTGCTCATTGACGTTACCCGCAGAAGAAGCACCGGCTAACTCCGTG
CCAGCAGCCGCGGTAATACGGAGGGTGCAAGCGTTAATCGGAATTACTGGGCGTAAAGCGCACGCAGGCGGTTTGTTAAG
TCAGATGTGAAATCCCCGGGCTCAACCTGGGAACTGCATCTGATACTGGCAAGCTTGAGTCTCGTAGAGGggggTAGAAT
TCCAGGTGTAGCGGTGAAATGCGTAGAGATCTGGAGGAATACCGGTGGCGAAGGCGGCCcccTGGACGAAGACTGACGCT
CAGGTGCGAAAGCGTGGGGAGCAAACAGG
>OTU_13
TGGGGAATATTGCACAATGGGCGAAAGCCTGATGCAGCGACGCCGCGTGAGCGAAGAAGTATTTCGGTATGTAAAGCTCT
ATCAGAAGGGAAGAAAATGACGGTACCTTACTAAGAAGCTCCGGCTAAATACGTGCCAGCAGCCGCGGTAATACGTATGG
AGCAAGCGTTATCCGGATTTACTGGGTGTAAAGGGAGTGTAGGCGGCACTATAAGTCTGATGTGAAAACCTAAGGCTTAA
CCATAGGATTGCATTGGAAACTGTAGAGCTGGAGTATCGGAGAGGCAAGCGGAATTCCTGGTGTAGTGGTGAAATACGTA
GATATCAGGAAGAACATCGGTGGCGAAGGCGGCTTGCTGGACGATAACTGACGCTAAGGCTCGAAAGCGTGGGAAGCGAA
CAGG
>OTU_14
TAGGGAATCTTCGGCAATGGACGGAAGTCTGACCGAGCAACGCCGCGTGAGTGAAGAAGGTTTTCGGATCGTAAAGCTCT
GTTGTTAGAGAAGAACGTTGGTAGGAGTGGAAAATCTACCAAGTGACGGTAACTAACCAGAAAGGGACGGCTAACTACGT
GCCAGCAGCCGCGGTAATACGTAGGTCCCGAGCGTTGTCCGGATTTATTGGGCGTAAAGCGAGCGCAGGCGGTTCTTTAA
GTCTGAAGTTAAAGGCAGTGGCTTAACCATTGTACGCTTTGGAAACTGGAGGACTTGAGTGCAGAAGGGGAGAGTGGAAT
TCCATGTGTAGCGGTGAAATGCGTAGATatatGGAGGAACACCGGTGGCGAAAGCGGCTctctGGTCTGTAACTGACGCT
GAGGCTCGAAAGCGTGGGGAGCAAACAGG
>OTU_15
TGGGGAATATTGGACAATGGAGGGAACTCTGATCCAGCAATTCTGtgtgtgtgAAGAAGGTTTTAGGACTGTAAAACACT
TTTAGTAGGGAAGAAaaaaaTGACGGTACCTACAGAAGAAGCAACGGCTAAATACGTGCCAGCAGCCGCGGTAATACGTA
TGTTGCGAGCGTTATCCGGAATTATTGGGCTTAAAGGGCATCTAGGCGGTAAGACAAGTTGAAGGTGAAAACCTGTGGCT
CAACCATAGGCTTGCCTACAAAACTGTTGAACTAGAGTACTGGAAAGGTGGGTGGAACTACACGAGTAGAGGTGAAATTC
GTAGATATGTGTAGGAATGCCGATGATGAAGATAACTCACTGGACAGAAACTGACGCTGAAGTGCGAAAGCTAGGGGAGC
AAACAGG
>OTU_16
TGGGGAATATTGGACAATGGGCGCAAGCCTGATCCAGCCATGCCGCGTGAGTGATGAAGGCCCTAGGGTTGTAAAGCTCT
TTCACCGGAGAAGATAATGACGGTATCCGGAGAAGAAGCCCCGGCTAACTTCGTGCCAGCAGCCGCGGTAATACGAAGGg
ggCTAGCGTTGTTCGGAATTACTGGGCGTAAAGCGCACGTAGGCGGATCGATCAGTCAGGGGTGAAATCCCAGGGCTCAA
CCCTGGAACTGCCTTTGATACTGTCGATCTGGAGTATGGAAGAGGTGAGTGGAATTCCGAGTGTAGAGGTGAAATTCGTA
GATATTCGGAGGAACACCAGTGGCGAAGGCGGCTCACTGGTCCATTACTGACGCTGAGGTGCGAAAGCGTGGGGAGCAAA
CAGG
>OTU_17
TGGGGAATTTTGGACAATGGgggCAACCCTGATCCAGCAATGCCGCGTGAGTGAAGAAGGCCTTCGGGTTGTAAAGCTCT
TTTGTCAGGGAAGAAACGGTAGTAGCGAATAACTATTACTAATGACGGTACCTGAAGAATAAGCACCGGCTAACTACGTG
CCAGCAGCCGCGGTAATACGTAGGGTGCAAGCGTTAATCGGAATTACTGGGCGTAAAGCGTGCGCAGGCGGTTGTGTAAG
TCAGATGTGAAATCCCCGGGCTCAACCTGGGAATTGCATTTGAGACTGCACGGCTAGAGTgtgtCAGAGGggggTAGAAT
TCCACGTGTAGCAGTGAAATGCGTAGATATGTGGAGGAATACCGATGGCGAAGGCAGCCcccTGGGATAACACTGACGCT
CATGCACGAAAGCGTGGGGAGCAAACAGG
>OTU_18
TGGGGAATATTGCACAATGGGCGCAAGCCTGATGCAGCGACGCCGCGTGAGGGATGGAGGCCTTCGGGTTGTAAACCTCT
TTTGTTAGGGAGCAAGGCATTTTGTGTTGAGTGTACCTTTCGAATAAGCACCGGCTAACTACGTGCCAGCAGCCGCGGTA
ATACGTAGGGTGCAAGCGTTATCCGGAATTATTGGGCGTAAAGGGCTCGTAGGCGGTTCGTCGCGTCCGGTGTGAAAGTC
CATCGCTTAACGGTGGATCCGCGCCGGGTACGGGCGGGCTTGAGTGCGGTAGGGGAGACTGGAATTCCCGGTGTAACGGT
GGAATGTGTAGATATCGGGAAGAACACCAATGGCGAAGGCAGGTCTCTGGGCCGTTACTGACGCTGAGGAGCGAAAGCGT
GGGGAGCGAACAGG
>OTU_19
TGAGGAATATTGGTCAATGGGCGAGAGCCTGAACCAGCCAAGTAGCGTGCAGGATGACGGCCCTATGGGTTGTAAACTGC
TTTTATATGGGAATAAAGTGAGGGACGTGTCCCTTATTGCATGTACCATACGAATAAGGACCGGCTAATTCCGTGCCAGC
AGCCGCGGTAATACGGAAGGTCCAGGCGTTATCCGGATTTATTGGGTTTAAAGGGAGCGTAGGCTGTTTGTTAAGCGTGT
TGTGAAATGTAAGAGCTCAACTTTTAGATTGCAGCGCGAACTGGCAGACTTGAGTGCGCACAACGTAGGCGGAATTCATG
GTGTAGCGGTGAAATGCTTAGATATCATGACGAACTCCGATTGCGAAGGCAGCTTACGGGAGCGCAACTGACGCTAAAGC
TCGAAGGTGCGGGTATCGAACAGG
>OTU_20
TAGGGAATTtttCACAATGGGCGCAAGCCTTATGAAGCAATGCCGCGTGAACGATGAAGGTCTTATAGATTGTAAAGTTC
TTTTATATGGGAAGAAACGCTAAGATAGGAAATGATTTTAGTTTGACTGTACCATTTGAATAAGTATCGGCTAACTATGT
GCCAGCAGCCGCGGTAATACATAGGATGCAAGCGTTATCCGGATTTACTGGGCGTAAAACGAGCGCAGGCGGGTTTGTAA
GTTTGGTATTAAATCTAGATGCTTAACGTCTAGCTGTATCAAaaaCTGTAAACCTAGAGTGTAGTAGGGAGTTGGGGAAC
TCCATGTGGAGCGGTAAAATGCGTAGATatatGGAAGAACACCGGTGGCGAAGGCGCCAACTTGGACTATCACTGACGCT
TAGGCTCGAAAGTGTGGGGAGCAAATAGG
>OTU_21
TGGGGAATTTTGGACAATGGgggCAACCCTGATCCAGCAATGCCGCGTgtgtgAAGAAGGCCTTCGGGTTGTAAAGCACT
TTTGTCCGGAAAGAAAACTTCGGGGCTAATACCCCTGGAGGATGACGGTACCGGAAGAATAAGCACCGGCTAACTACGTG
CCAGCAGCCGCGGTAATACGTAGGGTGCGAGCGTTAATCGGAATTACTGGGCGTAAAGCGTGCGCAGGCGGTGCTGTAAG
ACCGATGTGAAATCCCCGGGCTTAACCTGGGAACTGCATTGGTGACTGCAGCGCTGGAGTATGGCAGAGGggggTGGAAT
TCCACGTGTAGCAGTGAAATGCGTAGAGATGTGGAGGAACACCGATGGCGAAGGCAGCCcccTGGGCCAATACTGACGCT
CATGCACGAAAGCGTGGGGAGCAAACAGG
>OTU_22
TGGGGAATATTGGACAATGGGCGAAAGCCTGATCCAGCCATGCCGCGTgtgtgAAGAAGGTCTTCGGATTGTAAAGCACT
TTAAGTTGGGAGGAAGGGTTGTAGATTAATACTCTGCAATTTTGACGTTACCGACAGAATAAGCACCGGCTAACTCTGTG
CCAGCAGCCGCGGTAATACAGAGGGTGCAAGCGTTAATCGGAATTACTGGGCGTAAAGCgcgcgTAGGTGGTTTGTTAAG
TTGGATGTGAAATCCCCGGGCTCAACCTGGGAACTGCATCCAAAACTGGCAAGCTAGAGTATGGTAGAGGGTGGTGGAAT
TTCCTGTGTAGCGGTGAAATGCGTAGATATAGGAAGGAACACCAGTGGCGAAGGCGACCACCTGGACTGATACTGACACT
GAGGTGCGAAAGCGTGGGGAGCAAACAGG
>OTU_23
TGGGGAATATTGCACAATGGGCGCAAGCCTGATGCAGCCATGCCGCGTgtgtgAAGAAGGCCTTCGGGTTGTAAAGCACT
TTCAGCGAGGAGGAAGGTGGTGAGCTTAATACGCTCATCAATTGACGTTACTCGCAGAAGAAGCACCGGCTAACTCCGTG
CCAGCAGCCGCGGTAATACGGAGGGTGCAAGCGTTAATCGGAATTACTGGGCGTAAAGCGCACGCAGGCGGTTTGTTAAG
TCAGATGTGAAATCCCCGGGCTCAACCTGGGAACTGCATTTGAAACTGGCAAGCTAGAGTCTCGTAGAGGggggTAGAAT
TCCAGGTGTAGCGGTGAAATGCGTAGAGATCTGGAGGAATACCGGTGGCGAAGGCGGCCcccTGGACGAAGACTGACGCT
CAGGTGCGAAAGCGTGGGGAGCAAACAGG
>OTU_24
TGGGGAATATTGCACAATGGGCGCAAGCCTGATGCAGCGACGCCGCGTGAGGGATGGAGGCCTTCGGGTTGTAAACCTCT
TTTATCGGGGAGCAAGCGAGAGTGAGTTTACCCGTTGAATAAGCACCGGCTAACTACGTGCCAGCAGCCGCGGTAATACG
TAGGGTGCAAGCGTTATCCGGAATTATTGGGCGTAAAGGGCTCGTAGGCGGTTCGTCGCGTCCGGTGTGAAAGTCCATCG
CTTAACGGTGGATCCGCGCCGGGTACGGGCGGGCTTGAGTGCGGTAGGGGAGACTGGAATTCCCGGTGTAACGGTGGAAT
GTGTAGATATCGGGAAGAACACCAATGGCGAAGGCAGGTCTCTGGGCCGTTACTGACGCTGAGGAGCGAAAGCGTGGGGA
GCGAACAGG
>OTU_25
TAGGGAATCTTCCACAATGGGCGAAAGCCTGATGGAGCAACGCCGCGTGGGTGAAGAAGGTCTTCGGATCGTAAAACCCT
GTTGTCAGAGAAGAAAGTGCATGAGAGTAACTGTTCATGTTTCGACGGTATCTGACCAGAAAGCCACGGCTAACTACGTG
CCAGCAGCCGCGGTAATACGTAGGTGGCAAGCGTTATCCGGATTTATTGGGCGTAAAGGGAACGCAGGCGGTCTTTTAAG
TCTGATGTGAAAGCCTTCGGCTTAACCGGAGTAGTGCATTGGAAACTGGGAGACTTGAGTGCAGAAGAGGAGAGTGGAAC
TCCATGTGTAGCGGTGAAATGCGTAGATatatGGAAGAACACCAGTGGCGAAAGCGGCTctctGGTCTGTAACTGACGCT
GAGGTTCGAAAGCGTGGGTAGCAAACAGG
>OTU_26
TGGGGAATCTTCCGCAATGGACGAAAGTCTGACGGAGCAACGCCGCGTGAGTGAAGAAGGTCTTCGGATTGTAAAGCTCT
GTTATACGGGACGAAaaaGACGGATGCCAACAGTATCCGTCCGTGACGGTACCGTAAGAGAAAGCCACGGCTAACTACGT
GCCAGCAGCCGCGGTAATACGTAGGTGGCAAGCGTTGTCCGGAATTATTGGGCGTAAAGGGCgcgcAGGCGGTTCGGTAA
GTCTGTCTTAAAAGTGCGGGGCTTAACCCCGTGAGGGGACGGAAACTGTCGAACTTGAGTGTCGGAGAGGAAAGCGGAAT
TCCTAGTGTAGCGGTGAAATGCGTAGATATTAGGAGGAACACCGGTGGCGAAAGCGGCTTTCTGGACGACAACTGACGCT
GAGGCGCGAAAGCGTGGGGAGCAAACAGG
>OTU_27
GAGATGAAGACACAGAGCTGACTTCACATTTGAAAGAATTATTTTGCCTTTTGTGTTGAAAACAGACACTGTGACAAGAA
AAGGATGGAGCAGAGGAAACAAATTAGGAGATTATGATAGTAATCTGGGCAGGAAATCATAAGAGATTACATCAAGGCAG
CGGCAGTGAGGAAGGCAAGAAGTGGTCAGAACTGGATACATTCTGAAAGAAGACGGATGGAACGTTAGGAATGAAAGAAA
AGGAGGAATCAAGAATGACTCCTTttttATCTGAGCAAATGTAAAGATGGCTGGGGTCCATCAAATAAGATCGGGAAGAT
TCACCAGTAGAATAGACGAACGGAGAAGGGTAAGATCAGGAGACATGCTAAGCTTCAGCT
>OTU_28
TAGGGAATCTTCGGCAATGGACGGAAGTCTGACCGAGCAACGCCGCGTGAGTGAAGAAGGTTTTCGGATCGTAAAGCTCT
GTTGTAAGAGAAGAACGAGTGTGAGAGTGGAAAGTTCACACTGTGACGGTATCTTACCAGAAAGGGACGGCTAACTACGT
GCCAGCAGCCGCGGTAATACGTAGGTCCCGAGCGTTGTCCGGATTTATTGGGCGTAAAGCGAGCGCAGGCGGTTAGATAA
GTCTGAAGTTAAAGGCTGTGGCTTAACCATAGTACGCTTTGGAAACTGTTTAACTTGAGTGCAAGAGGGGAGAGTGGAAT
TCCATGTGTAGCGGTGAAATGCGTAGATatatGGAGGAACACCGGTGGCGAAAGCGGCTctctGGCTTGTAACTGACGCT
GAGGCTCGAAAGCGTGGGGAGCAAACAGG
>OTU_29
TGAGGAATATTGGTCAATGGGCGAGAGCCTGAACCAGCCAAGTAGCGTGCAGGATGACGGCCCTATGGGTTGTAAACTGC
TTTTATGTGGGGATAAAGTGCGTGACGTGTCATGCATTGCAGGTACCACATGAATAAGGACCGGCTAATTCCGTGCCAGC
AGCCGCGGTAATACGGAAGGTCCGGGCGTTATCCGGATTTATTGGGTTTAAAGGGAGCGTAGGCTGTCTATTAAGCGTGT
TGTGAAATTTACCGGCTCAACCGGTGGCTTGCAGCGCGAACTGGTCGACTTGAGTATGCAGGAAGTAGGCGGAATTCATG
GTGTAGCGGTGAAATGCTTAGATATCATGACGAACTCCGATTGCGCAGGCAGCTTACTGTAGCATAACTGACGCTGATGC
TCGAAAGTGCGGGTATCAAACAGG
>OTU_30
TGAGGAATATTGGTCAATGGGCGAGAGCCTGAACCAGCCAAGTAGCGTGCAGGATGACGGCCCTATGGGTTGTAAACTGC
TTTTACGCGGGGATAAAGTGCGTGACGTGTCTCGCATTGCAGGTACCGCGTGAATAAGGACCGGCTAATTCCGTGCCAGC
AGCCGCGGTAATACGGAAGGTCCGGGCGTTATCCGGATTTATTGGGTTTAAAGGGAGCGCAGGCCGCCCGATAAGCGTGT
TGTGAAATGTACCGGCTCAACCGGTGAGTTGCAGCGCGAACTGTCAGGCTTGAGTGCACGGTAAGCAGGCGGAATTCATG
GTGTAGCGGTGAAATGCTTAGATATCATGAGGAACTCCGATTGCGAAGGCAGCTTGCTGCAGTGCGACTGACGCTTAGGC
TCGAAGGTGCGGGTATCAAACAGG
>OTU_31
TAGGGAATCTTCGGCAATGGACGAAAGTCTGACCGAGCAACGCCGCGTGAGTGAAGAAGGTTTTCGGATCGTAAAACTCT
GTTGTTAGAGAAGAACAAGGACGTTAGTAACTGAACGTCCCCTGACGGTATCTAACCAGAAAGCCACGGCTAACTACGTG
CCAGCAGCCGCGGTAATACGTAGGTGGCAAGCGTTGTCCGGATTTATTGGGCGTAAAGCGAGCGCAGGCGGTTTCTTAAG
TCTGATGTGAAAGCCcccGGCTCAACCGGGGAGGGTCATTGGAAACTGGGAGACTTGAGTGCAGAAGAGGAGAGTGGAAT
TCCATGTGTAGCGGTGAAATGCGTAGATatatGGAGGAACACCAGTGGCGAAGGCGGCTctctGGTCTGTAACTGACGCT
GAGGCTCGAAAGCGTGGGGAGCAAACAGG
>OTU_32
TGGGGAATATTGGGCAATGGGCGAAAGCCTGACCCAGCAACGCCGCGTGAGTGATGAAGGCCTTCGGGTTGTAAAACTCT
TTGGACAGGGACGAAGAAAGTGACGGTACCTGTAGAACAAGCCACGGCTAACTACGTGCCAGCAGCCGCGGTAATACGTA
GGTGGCGAGCGTTATCCGGATTTACTGGGCGTAAAGGGCGTGTAGGCGGCTAGATAAGTGTGATGTTTAAATCCAAGGCT
TAACCTTGGGGTTCATTACAAACTGTTTAGCTTGAGTGCTGGAGAGGATAGTGGAATTCCTAGTGTAGCGGTAAAATGCG
TAGATATTAGGAGGAACACCGGTGGCGAAGGCGGCTATCTGGACAGTAACTGACGCTGAGGCGCGAAAGCGTGGGGAGCA
AACAGG
>OTU_33
TGGGGAATCTTCCGCAATGGACGAAAGTCTGACGGAGCAACGCCGCGTGAGTGAAGACGGCCTTCGGGTTGTAAAGCTCT
GTGATTCGGGACGAAAGGCCATATGTGAATAATatatGGAAATGACGGTACCGAAaaaGCAAGCCACGGCTAACTACGTG
CCAGCAGCCGCGGTAATACGTAGGTGGCAAGCGTTGTCCGGAATTATTGGGCGTAAAGCgcgcgcAGGCGGTCACTTAAG
TCCATCTTAGAAGTGCGGGGCTTAACCCCGTGATGGGATGGAAACTGGGAGACTGGAGTATCGGAGAGGAAAGTGGAATT
CCTAGTGTAGCGGTGAAATGCGTAGATATTAGGAAGAACACCGGTGGCGAAGGCGACTTTCTGGACGAAAACTGACGCTG
AGGCGCGAAAGCGTGGGGAGCAAACAGG
>OTU_34
TAGGGAATATTCCACAATGAGCGAAAGCTTGATGGAGCGACACAGCGTGCACGATGAAGGTCTTCGGATTGTAAAGTGCT
GTTATAAGGGAAGAACATTTGCAATAGGAAATGATTGCAGACTGACGGTACCTTGTCAGAAAGCGATGGCTAACTATGTG
CCAGCAGCCGCGGTAATACATAGGTCGCAAGCGTTATCCGGAATTATTGGGCGTAAAGCGTTCGTAGGCTGTTTGTTAAG
TCTGGAGTTAAATCCCGGGGCTCAACCCCGGCTCGCTTTGGATACTAGCAAACTAGAGTTAGATAGAGGTAAGCGGAATT
CCATGTGAAGCGGTGAAATGCGTAGATatatGGAAGAACACCAAAGGCGAAGGCAGCTTACTGGGTCTATACTGACGCTG
AGGGACGAAAGCGTGGGGAGCAAACAGG
>OTU_35
TGGGGAATATTGCACAATGGGCGCAAGCCTGATGCAGCGACGCCGCGTGCGGGATGGAGGCCTTCGGGTTGTAAACCGCT
TTTGATCGGGAGCAAGCCCTTCGGGGTGAGTGTACCCTTCGAATAAGCACCGGCTAACTACGTGCCAGCAGCCGCGGTAA
TACGTAGGGTGCAAGCGTTATCCGGAATTATTGGGCGTAAAGGGCTCGTAGGCGGTTCGTCGCGTCCGGTGTGAAAGCCC
ATCGCTTAACGGTGGGTCTGCGCCGGGTACGGGCGGGCTGGAGTGCGGTAGGGGAGACTGGAATTCCCGGTGTAACGGTG
GAATGTGTAGATATCGGGAAGAACACCAATGGCGAAGGCAGGTCTCTGGGCCGTCACTGACGCTGAGGAGCGAAAGCGTG
GGGAGCGAACAGG
>OTU_36
TGGGGAATATTGGACAATGGGCGCAAGCCTGATCCAGCCATGCCGCGTGAGTGATGAAGGCCCTAGGGTTGTAAAGCTCT
TTCAACGGTGAAGATAATGACGGTAACCGTAGAAGAAGCCCCGGCTAACTTCGTGCCAGCAGCCGCGGTAATACGAAGGg
ggCTAGCGTTGTTCGGAATTACTGGGCGTAAAGCGCACGTAGGCGGATACTTAAGTCAGGGGTGAAATCCCGGGGCTCAA
CCCCGGAACTGCCTTTGATACTGGGTATCTGGAGTCCGGAAGAGGTGAGTGGAATTCCGAGTGTAGAGGTGAAATTCGTA
GATATTCGGAGGAACACCAGTGGCGAAGGCGGCTCACTGGTCCGGTACTGACGCTGAGGTGCGAAAGCGTGGGGAGCAAA
CAGG
>OTU_37
TGGGGAATATTGGACAATGGgggCAACCCTGATCCAGCAATGCCGCGTGAGTGATGAAGGCCTTAGGGTTGTAAAGCTCT
TTTACCAGGGATGATAATGACAGTACCTGGAGAATAAGCTCCGGCTAACTCCGTGCCAGCAGCCGCGGTAATACGGAGGG
AGCTAGCGTTGTTCGGAATTACTGGGCGTAAAGCGCACGTAGGCGGTTACTCAAGTCAGAGGTGAAAGCCCGGGGCTCAA
CCCCGGAACTGCCTTTGAAACTAGGTAACTAGAATCCTGGAGAGGTGAGTGGAATTCCGAGTGTAGAGGTGAAATTCGTA
GATATTCGGAAGAACACCAGTGGCGAAGGCGGCTCACTGGACAGGTATTGACGCTGAGGTGCGAAAGCGTGGGGAGCAAA
CAGG
>OTU_38
TGGGGAATCTTCCGCAATGGGCGAAAGCCTGACGGAGCAACGCCGCGTGAGTGAAGACGGCCTTCGGGTTGTAAAACTCT
GTGATTCGGGACGAAAGATAAGTAGACGAATAATCTGCATAAGTGACGGTACCGAAaaaGCAAGCCACGGCTAACTACGT
GCCAGCAGCCGCGGTAATACGTAGGTGGCAAGCGTTGTCCGGAATTATTGGGCGTAAAGCgcgcgcAGGCGGCTACTTAA
GTCCATCTTAAAAGTGCGGGGCTTAACCCCGTGATGGGATGGAAACTGAGAAGCTGGAGTGTCGGAGAGGAAAGTGGAAT
TCCTAGTGTAGCGGTGAAATGCGTAGAGATTAGGAAGAACACCGGTGGCGAAGGCGACTTTCTGGACGACAACTGACGCT
TAGGCGCGAAAGCGTGGGGAGCAAACAGG
>OTU_39
TGAGGAATATTCCACAATGGGCGAAAGCCTGATGGAGCAATGCCGCGTGCAGGATGAAGGCCCTCGGGTCGTAAACTGCT
TTTATTAGAGAAGAATATGACGGTAACTAATGAATAAGGGACGGCTAACTACGTGCCAGCAGCCGCGGTCATACGTAGGT
CCCAAGCGTTATCCGGAGTGACTGGGCGTAAAGAGTTGCGTAGGCGGCTAAGTAAGCGAGTAATGAAAACTATCGGCTCA
ACCGGTAGCCTGTTATTCGAACTGCTTGGCTCGAGATTATCAGAGGTCGCTGGAATTCCTAGTGTAGCAGTGAAATGCGT
AGATATTAGGAAGAACACCAATGGCGTAGGCAGGCGACTGGGGTATTTCTGACGCTAAGGCACGAAAGCGTGGGGAGCGA
ACCGG
>OTU_40
TGGGGAATATTGCACAATGGggggAACCCTGATGCAGCGACGCCGCGTGCGGGATGACGGCCTTCGGGTTGTAAACCGCT
TTTATTGGGGAGCAAGCGTGAGTGAGTGTACCTTTTGAATAAGCACCGGCTAACTACGTGCCAGCAGCCGCGGTAATACG
TAGGGTGCAAGCGTTGTCCGGAATTATTGGGCGTAAAGAGCTCGTAGGCGGTTTGTCGCGTCTGGTGTGAAAGTCCATCG
CTTAACGGTGGATTGGCGCTGGGTACGGGCAGGCTAGAGTGTAGTAGGGGAGACTGGAATTCTCGGTGTAACGGTGGAAT
GTGTAGATATCGGGAAGAACACCAATGGCGAAGGCAGGTCTCTGGGCTATTACTGACGCTGAGGAGCGAAAGCGTGGGGA
GCGAACAGG
>OTU_41
TCGAGAATCTTTCGCAATGGACGGAAGTCTGACGAAGCGACGCCGCGTgtgtgATGAAGGCTCTAGGGTTGTAAAGCACT
TTCGCTTGGGAATAAGAGAAGACGGTTAATACCCGCTGGATTTGAGCGTACCAGGTAAAGAAGCACCGGCTAACTCCGTG
CCAGCAGCTGCGGTAATACGGAGGGTGCTAGCGTTAATCGGATTTATTGGGCGTAAAGGGCGTGTAGGCGGAAAGGTAAG
TTAGTTGTCAAAGATCGGGGCTCAACCCCGAGTCGGCATCTAATACTATTtttCTAGAGGATAGATGGAGAAAAGGGAAT
TTCACGTGTAGCGGTGAAATGCGTAGATATGTGGAAGAACACCAGTGGCGAAGGCGCTTTTCTAATTTATACCTGACGCT
AAGGCGCGAAAGCAAGGGGAGCAAACAGG
>OTU_42
TGGGGAATATTGCACAATGGGCGAAAGCCTGATGCAGCAACGCCGCGTGAGGGATGACGGCCTTCGGGTTGTAAACCTCT
TTTAGCAGGGAAGAAGCGAAAGTGACGGTACCTGCAGAAaaaGCGCCGGCTAACTACGTGCCAGCAGCCGCGGTAATACG
TAGGGCGCAAGCGTTATCCGGAATTATTGGGCGTAAAGAGCTCGTAGGCGGTTTGTCGCGTCTGCTGTGAAATCCCGAGG
CTCAACTTCGGGTCTGCAGTGGGTACGGGCAGACTAGAGTGCGGTAGGGGAGATTGGAATTCCTGGTGTAGCGGTGGAAT
GCGCAGATATCAGGAGGAACACCGATGGCGAAGGCAGATCTCTGGGCCGTAACTGACGCTGAGGAGCGAAAGGGTGGGGA
GCAAACAGG
>OTU_43
TGGGGAATCTTCCGCAATGGACGAAAGTCTGACGGAGCAACGCCGCGTGAGTGAAGACGGTCTTCGGATTGTAAAGCTCT
GTTATACGGGACGAACGGCAAGGTGGTAAATAGCCATCATGAGTGACGGTACCGTAAGAGAAAGCCACGGCTAACTACGT
GCCAGCAGCCGCGGTAATACGTAGGTGGCAAGCGTTGTCCGGAATTATTGGGCGTAAAGGGCgcgcAGGCGGTTttttAA
GTCGGTCTTAAAAGTGCGGGGCTTAACCCCGTGAGGGGACCGAAACTGGAAGACTTGAGTGTCGGAGAGGAAAGCGGAAT
TCCTAGTGTAGCGGTGAAATGCGTAGATATTAGGAGGAACACCGGTGGCGAAAGCGGCTTTCTGGACGACAACTGACGCT
GAGGCGCGAAAGCGTGGGGAGCAAACAGG
>OTU_44
TGGGGAATTTTGCACAATGGgggAAACCCTGATGCAGCGACGCCGCGTGATTTAGAAGGCCTTCGGGTTGTAAaaaTCTT
ttttATGGGATGAAAATGACAGTACCATAAGAATAAGGTCCGGCTAAATACGTGCCAGCAGCCGCGGTAATACGTATGGA
CCGAGCGTTGTCCGGAATCATTGGGCGTAAAGGGTACGTAGGCGGCCCAGTAAGTTAGAAGTGAAATAATATAGCTCAAC
TAtataAAGCTTTTAAAACTGCTAGGCTTGAgagaTGGAAGGGAAAGTGGAATTCCTAGTGTAGCGGTGAAATGCGCAGA
TATTAGGAAGAATACCGGTGGCGAAGGCGACTTTCTGGTCATCATCTGACGCTGAGGTACGAAAGCGTGGGTAGCAAACA
GG
>OTU_45
TGGGGAATATTGCGCAATGGgggAAACCCTGACGCAGCAACGCCGCGTGCGGGATGAAGGCCTTCGGGTTGTAAACCGCT
TTCAGCAGGGAAGACATCGACGGTACCTGCAGAAGAAGCCCCGGCTAACTACGTGCCAGCAGCCGCGGTAATACGTAGGg
ggCGAGCGTTATCCGGATTCATTGGGCGTAAAGCgcgcgcAGGCGGTTGCTCAAGCGGAACCTCTAATCTCGGGGCTTAA
CCTCGAGCCGGGTTCCGAACTGGACGACTCGAGTGCGGTAGAGGCAGATGGAATTCCCGGTGTAGCGGTGGAATGCGCAG
ATATCGGGAAGAACACCAACGGCGAAGGCAGTCTGCTGGGCCGTCACTGACGCTGAGGCGCGAAAGCTGGgggAGCGAAC
AGG
>OTU_46
TGAGGAATATTGGTCAATGGGCGTGAGCCTGAACCAGCCAAGTAGCGTGCAGGAAGACGGCCCTATGGGTTGTAAACTGC
TTTTATGCGGGGATAAAGGAGTCCACGTGTGGATTtttGCAGGTACCGCATGAATAAGGACCGGCTAATTCCGTGCCAGC
AGCCGCGGTAATACGGAAGGTCCGGGCGTTATCCGGATTTATTGGGTTTAAAGGGAGCGTAGGCCGCGTTTTAAGCGTGT
TGTGAAATGTAGACGCCCAACGTCTGCATCGCAGCGCGAACTGGGACGCTTGAGTACGCGCAACGTTGGCGGAATTCGTC
GTGTAGCGGTGAAATGCTTAGATATGACGAGGAACTCCGATTGCGAAGGCAGCTGACGGGAGCGGCACTGACGCTTAAGC
TCGAAGGTGCGGGTATCAAACAGG
>OTU_47
TGGGGAATTTTGGACAATGGGCGCAAGCCTGATCCAGCAATGCCGCGTgtgtgAAGAAGGCCTTCGGGTTGTAAAGCACT
TTTGTCCGGAAAGAAAACCTCGTGGTTAATACCCGTGGgggATGACGGTACCGGAAGAATAAGCACCGGCTAACTACGTG
CCAGCAGCCGCGGTAATACGTAGGGTGCAAGCGTTAATCGGAATTACTGGGCGTAAAGCGTGCGCAGGCGGTTCGCTAAG
ACAGATGTGAAATCCCCGGGCTTAACCTGGGAACTGCATTTGTGACTGGCGGGCTAGAGTATGGCAGAGGggggTAGAAT
TCCACGTGTAGCAGTGAAATGCGTAGAGATGTGGAGGAATACCGATGGCGAAGGCAGCCcccTGGGCCAATACTGACGCT
CATGCACGAAAGCGTGGGGAGCAAACAGG
>OTU_48
TGGGGAATATTGCACAATGGGCGCAAGCCTGATGCAGCCATGCCGCGTgtgtgAAGAAGGCCTTCGGGTTGTAAAGCACT
TTCAGCGGGGAGGAAGGCGGTGAGGTTAATAACCTCATCGATTGACGTTACCCGCAGAAGAAGCACCGGCTAACTCCGTG
CCAGCAGCCGCGGTAATACGGAGGGTGCAAGCGTTAATCGGAATTACTGGGCGTAAAGCGCACGCAGGCGGTCTGTCAAG
TCGGATGTGAAATCCCCGGGCTCAACCTGGGAACTGCATTCGAAACTGGCAGGCTAGAGTCTTGTAGAGGggggTAGAAT
TCCAGGTGTAGCGGTGAAATGCGTAGAGATCTGGAGGAATACCGGTGGCGAAGGCGGCCcccTGGACAAAGACTGACGCT
CAGGTGCGAAAGCGTGGGGAGCAAACAGG
>OTU_49
TAGGGAATCTTCCACAATGGGCGCAAGCCTGATGGAGCAACACCGCGTGAGTGAAGAAGGGTTTCGGCTCGTAAAGCTCT
GTTGTTGGAGAAGAACGTGCGTGAGAGTAACTGTTCACGCAGTGACGGTATCCAACCAGAAAGTCACGGCTAACTACGTG
CCAGCAGCCGCGGTAATACGTAGGTGGCAAGCGTTATCCGGATTTATTGGGCGTAAAGCGAGCGCAGGCGGTTGCTTAGG
TCTGATGTGAAAGCCTTCGGCTTAACCGAAGAAGTGCATCGGAAACCGGGCGACTTGAGTGCAGAAGAGGACAGTGGAAC
TCCATGTGTAGCGGTGGAATGCGTAGATatatGGAAGAACACCAGTGGCGAAGGCGGCTGTCTGGTCTGCAACTGACGCT
GAGGCTCGAAAGCATGGGTAGCGAACAGG
>OTU_50
TGGGGAATATTGCACAATGGGCGGAAGCCTGATGCAGCAACGCCGCGTGCGGGATGACGGCCTTCGGGTTGTAAACCGCT
TTCGCCTGTGACGAAGCGTGAGTGACGGTAATGGGTAAAGAAGCACCGGCTAACTACGTGCCAGCAGCCGCGGTGATACG
TAGGGTGCGAGCGTTGTCCGGATTTATTGGGCGTAAAGGGCTCGTAGGTGGTTGATCGCGTCGGAAGTGTAATCTTGGGG
CTTAACCCTGAGCGTGCTTTCGATACGGGTTGACTTGAGGAAGGTAGGGGAGAATGGAATTCCTGGTGGAGCGGTGGAAT
GCGCAGATATCAGGAGGAACACCAGTGGCGAAGGCGGTTCTCTGGGCCTTTCCTGACGCTGAGGAGCGAAAGCGTGGGGA
GCGAACAGG
>OTU_51
TGGGGAATCTTGGACAATGGgggCAACCCTGATCCAGCAATGCCGCGTGGGTGAAGAAGGCCTTCGGGTTGTAAAGCCCT
TTCGGCAGGGAAGAAATCGGCGGGGCGAATAACCCTGCTGGATGACGGTACCTGCAGAAGAAGCACCGGCTAACTACGTG
CCAGCAGCCGCGGTAATACGTAGGGTGCGAGCGTTAATCGGATTTACTGGGCGTAAAGCGTGCGCAGGCGGCCCGTTAAG
ACAGGTGTGAAATCCCTGGGCTCAACCTAGGAATTGCGCTTGTGACTGGCGGGCTCGAGTACGGTAGAGGggggTGGAAT
TCCTGGTGTAGCAGTGAAATGCGTAGAGATCAGGAGGAACACCGATGGCGAAGGCAGCCcccTGGGCCTGTACTGACGCT
CATGCACGAAAGCGTGGGGAGCAAACAGG
>OTU_52
TGGGGAATTTTGGACAATGGGCGCAAGCCTGATCCAGCAATGCCGCGTGCAGGATGAAGGCCTTCGGGTTGTAAACTGCT
TTTGTACGGAACGAAAAGTCTTGGGTTAATACCCTGGGATCATGACGGTACCGTAAGAATAAGCACCGGCTAACTACGTG
CCAGCAGCCGCGGTAATACGTAGGGTGCAAGCGTTAATCGGAATTACTGGGCGTAAAGCGTGCGCAGGCGGTTTTGTAAG
ACAGTGGTGAAATCCCCGGGCTCAACCTGGGAACTGCCATTGTGACTGCAAGGCTGGAGTGCGGCAGAGGgggATGGAAT
TCCGCGTGTAGCAGTGAAATGCGTAGATATGCGGAGGAACACCGATGGCGAAGGCAATCCCCTGGGCCTGCACTGACGCT
CATGCACGAAAGCGTGGGGAGCAAACAGG
>OTU_53
TGGGGAATATTGCACAATGGAGGGAACTCTGATGCAGCGACGCCGCGTGAGTGAAGAAGTATTTCGGTATGTAAAGCTCT
ATCAGTAGGGAAGATAATGACGGTACCTACATAAGAAGCCCCGGCTAAATACGTGCCAGCAGCCGCGGTAATACGTATGG
GGCAAGCGTTATCCGGATTTACTGGGTGTAAAGGGAGCGTAGGCGGCAGTACAAGTCGGGAGTGAAAACTCGGGGCTCAA
CCCCGAGACTGCTCTCGAAACTGTACAGCTAGAGTGCAGGAAGGGCAGGCGGAATTCCTGGTGTAGCGGTGAAATGCGTA
GATATCAGGAGGAACACCGGTGGCGAAGGCGGCCTGCTGGACTGTAACTGACGCTGAGGCTCGAAAGCGTGGGGAGCGAA
CAGG
>OTU_54
TGGGGAATATTGCACAATGGgggAAACCCTGATGCAGCGACGCCGCGTGAGCGAAGAAGGCTTTCGAGTCGTAAAGCTCT
GTCCTATGAGAAGATAATGACGGTATCATAGGAGGAAGCCCTGGCTAAATACGTGCCAGCAGCCGCGGTAATACGTATGG
GGCGAGCGTTGTCCGGAATTATTGGGCGTAAAGGGTACGTAGGCGGTTttttAAGTCAGGTGTCAAAGCGTGGAGCTTAA
CTCCATTAAGCACTTGAAACTGAAAGACTTGAGTGAAGGAGAGGAAAGTGGAATTCCTAGTGTAGCGGTGAAATGCGTAG
ATATTAGGAGGAATACCGGTGGCGAAGGCGACTTTCTGGACTTTTACTGACGCTCAGGTACGAAAGCGTGGGGAGCAAAC
AGG
>OTU_55
TGGGGAATTTTGGACAATGGgggCAACCCTGATCCAGCAATGCCGCGTgtgtgAAGAAGGCCTTCGGGTTGTAAAGCACT
TTTGTCCGGGAAGAAATCCTTTTCGATAATACCGAAGGgggATGACGGTACCGGAAGAATAAGCACCGGCTAACTACGTG
CCAGCAGCCGCGGTAATACGTAGGGTGCGAGCGTTAATCGGAATTACTGGGCGTAAAGCGTGCGCAGGCGGTGATGTAAG
ACCGATGTGAAATCCCCGGGCTTAACCTGGGAACTGCATTGGTGACTGCATCGCTGGAGTATGGCAGAGGggggTAGAAT
TCCACGTGTAGCAGTGAAATGCGTAGAGATGTGGAGGAATACCGATGGCGAAGGCAGCCcccTGGGCCAATACTGACGCT
CATGCACGAAAGCGTGGGGAGCAAACAGG
>OTU_56
TGGGGAATATTGCACAATGGGCGCAAGCCTGATGCAGCAACGCCGCGTGAACGATGAAGGTCTTCGGATCGTAAAGTTCT
GTTGCAGGGGAAGATAATGACGGTACCCTGTGAGGAAGCCCCGGCTAACTACGTGCCAGCAGCCGCGGTAATACGTAGGg
ggCTAGCGTTATCCGGATTTACTGGGCGTAAAGGGTGCGTAGGTGGTCTTTCAAGTCGGTGGTTAAAGGCTACGGCTCAA
CCGTAGTTAGCCTCCGAAACTGGAAGACTTGAGTGCAGGAGAGGAAAGTGGAATTCCCAGTGTAGCGGTGAAATGCGTAG
ATATTGGGAGGAACACCAGTAGCGAAGGCGGCTTTCTGGACTGCAACTGACACTGAGGCACGAAAGCGTGGGTAGCAAAC
AGG
>OTU_57
TGGGGAATATTGCACAATGGgggAAACCCTGATGCAGCGACGCCGCGTGAGCGATGAAGGCTTTCGAGTCGTAAAGCTCT
GTCCTATGGGAAGATAATGACGGTACCATAGAAGAAAGCCCCGGCTAATTACGTGCCAGCAGCCGCGGTAATACGTAAGG
GGCGAGCGTTGTCCGGAATTATTGGGCGTAAAGAGTGCGTAGGCGGCAAATTAAGTCAGATGTGAAAACTAAGGGCTCAA
CCCATAGATTGCATCTGAAACTGATATGCTTGAGTCAAGGAGAGGAAAGTGGAATTCCTAGTGTAGCGGTGGAATGCGTA
GATATTAGGAGGAATACCGGTGGCGAAGGCGACTTTCTGGACTTGAACTGACGCTGAGGCACGAAAGCGTGGGGAGCAAA
CAGG
>OTU_58
TGGGGAATTTTGGACAATGGgggCAACCCTGATCCAGCAATGCCGCGTgtgtgAAGAAGGCCTTCGGGTTGTAAAGCACT
TTTGTCCGGGAAGAAATCCCCTGCCCTAATACGGCGGggggATGACGGTACCGGAAGAATAAGCACCGGCTAACTACGTG
CCAGCAGCCGCGGTAATACGTAGGGTGCGAGCGTTAATCGGAATTACTGGGCGTAAAGCGTGCGCAGGCGGTGATGTAAG
ACCGATGTGAAATCCCCGGGCTCAACCTGGGAACTGCATTGGTGACTGCATTGCTCGAGTATGGCAGAGGggggTGGAAT
TCCACGTGTAGCAGTGAAATGCGTAGAGATGTGGAGGAACACCGATGGCGAAGGCAGCCcccTGGGCCAATACTGACGCT
CATGCACGAAAGCGTGGGGAGCAAACAGG
>OTU_59
TGAGGAATTTTCCGCAATGGGCGAAAGCCTGACGGAGCAATGCCGCGTGGAGGATGAAAGCTTGTGAGTCGTAAACTCCT
TTTCTTAGTGAAGAAATAAGACGGTATCTAAGGAATAAGCATCGGCTAACTCCGTGCCAGCAGCCGCGGTAATACGGAGG
ATGCAAGCGTTATTCGGAATTATTGGGCGTAAAGCGTCTGTAGGTGGTTttttAAGTCTACTGTTAAATATTAAGGCTTA
ACCTTAAaaaaGCGGTATGAAACTAAaaaaCTTGAGTTTAGTAGAGGTAGAGGGAATTCTCGGTGTAGTGGTGAAATGCG
TAGAGATCGAGAAGAACACCGGTAGCGAAAGCGCTCTACTGGGCTAAAACTGACACTGAgagaCGAAAGCTAGGGGAGCA
AATAGG
>OTU_60
TGGGGAATATTGGACAATGGgggCAACCCTGATCCAGCCATGCCGCGTGAGTGATGAAGGCCTTCGGGTTGTAAAGCTCT
TTTGGCGGGGACGATGATGACGGTACCCGCAGAATAAGCCCCGGCTAACTTCGTGCCAGCAGCCGCGGTAAGACGAAGGg
ggCTAGCGTTGTTCGGAATTACTGGGCGTAAAGCGAGTGTAGGTGGTTGTCATAGTCAGGTGTGAAAGCCTTGAGCTCAA
CTCAAGAAATGCACTTGATACTGGGCGACTAGAGGACCGGAGAGGATAGTGGAATTCCCAGTGTAGTGGTGAAATACGTA
GAGATTGGGAAGAACACCAGTGGCGAAGGCGGCTATCTGGACGGTTTCTGACACTAAGACTCGAAAGCGTGGGGAGCAAA
CAGG
>OTU_61
TAGGGAATCTTCCACAATGGACGCAAGTCTGATGGAGCAACGCCGCGTGAGTGAAGAAGGGTTTCGGCTCGTAAAGCTCT
GTTGTTGGTGAAGAAGGATAGAGGTAGTAACTGGCCTTTATTTGACGGTAATCAACCAGAAAGTCACGGCTAACTACGTG
CCAGCAGCCGCGGTAATACGTAGGTGGCAAGCGTTGTCCGGATTTATTGGGCGTAAAGCGAGCGCAGGCGGATTGATAAG
TCTGATGTGAAAGCCTTCGGCTCAACCGAAGAACTGCATCAGAAACTGTCAATCTTGAGTGCAGAAGAGGAGAGTGGAAC
TCCATGTGTAGCGGTGGAATGCGTAGATatatGGAAGAACACCAGTGGCGAAGGCGGCTctctGGTCTGTAACTGACGCT
GAGGCTCGAAAGCATGGGTAGCGAACAGG
>OTU_62
TCGGGAATATTGGACAATGGgggCAACCCTGATCCAGCAATACCGCGTgtgtgAAGAAGGCCTGCGGGTTGTAAAGCACT
TTTAGTAGGGAAGATAATGACGTTACCTACAGAAaaaGCACCGGCTAACTCCGTGCCAGCAGCCGCGGTAATACGGAGGG
TGCAAGCGTTAATCGGAATTACTGGGCGTAAAGCGTGCGTAGGCGGCTCTTTAAGTCAGATGTGAAATCCCCGGGCTCAA
CCTGGGAACTGCATCTGATACTGGGGAGCTAGAATTTGGGAGAGGGAAGTGGAATTTCCGGTGTAGCGGTGAAATGCATA
GAGATCGGAAGGAACATCAGTGGCGAAGGCGACTTCCTGGACCAAAATTGACGCTGAGGCACGAAAGCGTGGGTAGCAAA
CAGG
>OTU_63
TGAGGAATATTGGTCAATGGACGAGAGTCTGAACCAGCCAAGTAGCGTGCAGGATGACGGCCCTATGGGTTGTAAACTGC
TTTTGTTTGGGAATAATCGACATTACGTGTAATGTTTTGCATGTACCATTCGAATAAGGACCGGCTAATTCCGTGCCAGC
AGCCGCGGTAATACGGAAGGTCCAGGCGTTATCCGGATTTATTGGGTTTAAAGGGAGTGTAGGCGGTTGGTTAAGCGTGT
TGTGAAATGTAGATGCTCAACATCTGACTTGCAGCGCGAACTGGCTGACTTGAGTACacacaACGTAGGCGGAATTCATG
GTGTAGCGGTGAAATGCTTAGATATCATGAAGAACTCCGATTGCGAAGGCAGCTTACGGGAGTGTTACTGACGCTTAAGC
TCGAAGGTGCGGGTATCGAACAGG
>OTU_64
TGGGGAATATTGCACAATGGGCGCAAGCCTGATGCAGCCATGCCGCGTgtgtgAAGAAGGCCTTCGGGTTGTAAAGCACT
TTCAGTCAGGAGGAAAGGTTAGTAGTTAATACCTGCTAGCTGTGACGTTACTGACAGAAGAAGCACCGGCTAACTCCGTG
CCAGCAGCCGCGGTAATACGGAGGGTGCGAGCGTTAATCGGAATTACTGGGCGTAAAGCGTACGCAGGCGGTTTGTTAAG
CGAGATGTGAAAGCCCCGGGCTCAACCTGGGAACTGCATTTCGAACTGGCAAACTAGAGTGTGATAGAGGGTGGTAGAAT
TTCAGGTGTAGCGGTGAAATGCGTAGAGATCTGAAGGAATACCGATGGCGAAGGCAGCCACCTGGGTCAACACTGACGCT
CATGTACGAAAGCGTGGGGAGCAAACAGG
>OTU_65
TGAGGAATATTGGTCAATGGGCGAGAGCCTGAACCAGCCAAGTCGCGTGAAGGAAGACTGCCCGCAAGGGTTGTAAACTT
CTTTTGTATGGGATTAAAGTCACCTACGTGTAGGTGTTTGCAGTTACCATACGAATAAGCATCGGCTAACTCCGTGCCAG
CAGCCGCGGTAATACGGAGGATGCGAGCGTTATCCGGAATTATTGGGTTTAAAGGGTGCGTAGGTTGCAAGGGAAGTCAG
GGGTGAAAAGCTATAGCTCAACTATGGTCTTGCCTTTGAAACTctctAGCTAGAGTGTACTGGAGGTACGTGGAACGTGT
GGTGTAGCGGTGAAATGCATAGATATCAcacaGAACTCCGATTGCGCAGGCAGCGTACTACATTACAACTGACACTGAAG
CACGAAAGCGTGGGTATCAAACAGG
>OTU_66
TGGGGAATATTGGACAATGGgggCAACCCTGATCCAGCCATGCCGCGTGAGTGATGAAGGCCTTCGGGTTGTAAAGCTCT
TTTGGCGGGGACGATGATGACGGTACCCGCAGAATAAGCCCCGGCTAACTTCGTGCCAGCAGCCGCGGTAAGACGAAGGg
ggCTAGCGTTGTTCGGAATTACTGGGCGTAAAGCGCGTGTAGGCGGTTTGCCAAGTCGGGTGTGAAAGCCTTGAGCTCAA
CTCAAGAAATGCATTCGGTACTGGCAGACTAGAGGACCGGAGAGGATAGTGGAATTCCCAGTGTAGTGGTGAAATACGTA
GAGATTGGGAAGAACACCAGTGGCGAAGGCGGCTATCTGGACGGTTTCTGACGCTAAGACGCGAAAGCGTGGGGAGCAAA
CAGG
>OTU_67
TGGGGAATTTTGGACAATGGGCGCAAGCCTGATCCAGCCATGCCGCGTGCGGGAAGAAGGCCTTCGGGTTGTAAACCGCT
TTTGTCAGGGAAGAAAAGGTTCTGGTTAATACCTGGGACTCATGACGGTACCTGAAGAATAAGCACCGGCTAACTACGTG
CCAGCAGCCGCGGTAATACGTAGGGTGCAAGCGTTAATCGGAATTACTGGGCGTAAAGCGTGCGCAGGCGGTTATGCAAG
ACAGAGGTGAAATCCCCGGGCTCAACCTGGGAACTGCCTTTGTGACTGCATAGCTAGAGTACGGTAGAGGgggATGGAAT
TCCGCGTGTAGCAGTGAAATGCGTAGATATGCGGAGGAACACCGATGGCGAAGGCAATCCCCTGGACCTGTACTGACGCT
CATGCACGAAAGCGTGGGGAGCAAACAGG
>OTU_68
TAGGGAATCTTCCGCAATGGACGAAAGTCTGACGGAGCAACGCCGCGTGAGTGAAGAAGGATTTCGGTTCGTAAAACTCT
GTTGTTAGGGAAGAAaaaaTGTATAGTAACTAtataCAAAAGAGACGGTACCTAACCAGAAAGCCACGGCTAACTACGTG
CCAGCAGCCGCGGTAATACGTAGGTGGCAAGCGTTGTCCGGAATTATTGGGCGTAAAGCgcgcgcAGGTGGTTTAGAAAG
TCTGATGTGAAAGCCCACGGCTCAACCGTGGAGGGTCATTGGAAACTAATAAACTTGAGTGCAGGAgagaAAAGTGGAAT
TCCTAGTGTAGCGGTGAAATGCGTAGAGATTAGGAGGAACACCGGTGGCGAAAGCGGCTTtttGGCCTGCAACTGACACT
GAGGCGCGAAAGCGTGGGGAGCAAACAGG
>OTU_69
TGGGGAATATTGGGCAATGGGCGAAAGCCTGACCCAGCAACGCCGCGTGAAGTATGAAGGCCTTCGGGTTGTAAACTTCT
TTGATCAGGGAAGAAACAAATGACGGTACCTGAAaaaCAAGCCACGGCTAACTACGTGCCAGCAGCCGCGGTAATACGTA
GGTGGCGAGCGTTATCCGGATTTACTGGGTGTAAAGGGCGTGCAGGCGGGCTGATAAGTCAGATGTGAAATCCCCGAGCT
TAACTCGGGAACTGCATCTGATACTGTTGGTCTTGAGTGCTGGAGAGGATAGTGGAATTCCTAGTGTAGCGGTAAAATGC
GCAGATATTAGGAGGAACACCAGTGGCGAAGGCGGCTATCTGGACAGTAACTGACGCTGAGGCGCGAAAGCGTGGGTAGC
AAACAGG
>OTU_70
TGGGGAATTTTGGACAATGGgggCAACCCTGATCCAGCCATGCCGCGTGCGGGAAGAAGGCCTTCGGGTTGTAAACCGCT
TTTGTTCGGGAAGAAATCCTCTGGGCTAATACCCCGGggggATGACGGTACCGGAAGAATAAGCACCGGCTAACTACGTG
CCAGCAGCCGCGGTAATACGTAGGGTGCGAGCGTTAATCGGAATTACTGGGCGTAAAGCGTGCGCAGGCGGTTGTGCAAG
ACAGATGTGAAATCCCCGGGCTTAACCTGGGAACTGCATTTGTGACTGCACGGCTAGAGTGCGGCAGAGGGGAGTGGAAT
TCCGCGTGTAGCAGTGAAATGCGTAGATATGCGGAGGAACACCGATGGCGAAGGCAGCTCCCTGGGCCTGCACTGACGCT
CATGCACGAAAGCGTGGGGAGCAAACAGG
>OTU_71
TGAGGAATATTGGGCAATGGAGGGAACTCTGACCCAGCCATGCCGCGTGTAGGATTACAGTTTTCGGGTTGTAAACTACT
TTTATATCTGAGGAGAATTATCTATGCGTAGGTAATAAGACGTTAGGATTTGAATAAGCACCGGCTAACTCCGTGCCAGC
AGCCGCGGTAATACGGAGGGTGCAAGCGTTATTCGGAATTATTGGGTTTAAAGGGTCTGTAGGCGGATAATTAAGTCAGG
GGTGAAAGTTTATAGCTTAACTATGAGTGTGCCTTTGATACTGTTTATCTAGAGTTTTAGAGCAGTAGATAGAATGTGTA
GTGTAGCGGTGAAATGTTTAGATATTACACAGAATACCGATTGCGAAGGCAGTTTACTATTTAGAGACTGACGCTGATAG
ACGAAAGCATGGTTATCGAATGGG
>OTU_72
TAGGGAATCTTCCACAATGGGCGCAAGCCTGATGGAGCAACACCGCGTGAGTGAAGAAGGGTTTCGGCTCGTAAAACTCT
GTTGTTGAAGAAGAACGTGCGTGAGAGTAACTGTTCACGCAGTGACGGTATTCAACCAGAAAGTCACGGCTAACTACGTG
CCAGCAGCCGCGGTAATACGTAGGTGGCAAGCGTTATCCGGATTTATTGGGCGTAAAGCGAGCGCAGGCGGTTTTCTAAG
TCTGATGTGAAAGCCTTCGGCTTAACCGGAGAAGGGCATCGGAAACTGGATAACTTGAGTGCAAGagagGACAGTGGAAC
TCCATGTGTAGCGGTGGAATGCGTAGATatatGGAAGAACACCAGTGGCGAAGGCGGCTGTCTAGCTTGCAACTGACGCT
GAGGCTCGAAAGCATGGGTAGCGAACAGG
>OTU_73
TGGGGAATCTTGGACAATGGGCGCAAGCCTGATCCAGCCATGCCGCGTgtgtgAAGAAGGCCTTCGGGTTGTAAAGCACT
TTCAGTAGGGAGGAAGGCTTTGGGCTAATACCCTGGAGTACTTGACGTTACCTACAGAAGAAGCACCGGCTAATTTCGTG
CCAGCAGCCGCGGTAATACGAAAGGTGCGAGCGTTAATCGGAATTACTGGGCGTAAAGCgcgcgTAGGCGGTgtgtTAAG
TCGGATGTGAAAGCCCAGGGCTCAACCTTGGAATTGCATCCGATACTGGCACGCTAGAGTGCAGTAGAGGGAGGTGGAAT
TTCCGGTGTAGCGGTGAAATGCGTAGAGATCGGAAGGAACACCAGTGGCGAAGGCGGCCTCCTGGACTGACACTGACGCT
GAGGTGCGAAAGCGTGGGGAGCAAACAGG
>OTU_74
TGGGGAATATTGCACAATGGgggAAACCCTGATGCAGCGACGCCGCGTGGAGGAAGAAGGTCTTCGGATTGTAAACTCCT
GTTGTTGAGGAAGATAATGACGGTACTCAACAAGGAAGTGACGGCTAACTACGTGCCAGCAGCCGCGGTAAAACGTAGGT
CACAAGCGTTGTCCGGAATTACTGGGTGTAAAGGGAGCGCAGGCGGGAAGACAAGTTGGAAGTGAAATCCATGGGCTCAA
CCCATGAACTGCTTTCAAAACTGTTtttCTTGAGTAGTGCAGAGGTAGGCGGAATTCCCGGTGTAGCGGTGGAATGCGTA
GATATCGGGAGGAACACCAGTGGCGAAGGCGGCCTACTGGGCACCAACTGACGCTGAGGCTCGAAAGTGTGGGTAGCAAA
CAGG
>OTU_75
TGGgggATATTGCACAATGGgggAAACCCTGATGCAGCGACGCCGCGTGGAGGAAGAAGGTTTTCGGATTGTAAACTCCT
GTCGTTAGGGACGATAATGACGGTACCTAACAAGAAAGCACCGGCTAACTACGTGCCAGCAGCCGCGGTAAAACGTAGGG
TGCAAGCGTTGTCCGGAATTACTGGGTGTAAAGGGAGCGCAGGCGGACCGGCAAGTTGGAAGTGAAAACTATGGGCTCAA
CCCATAAATTGCTTTCAAAACTGCTGGCCTTGAGTAGTGCAGAGGTAGGTGGAATTCCCGGTGTAGCGGTGGAATGCGTA
GATATCGGGAGGAACACCAGTGGCGAAGGCGACCTACTGGGCACCAACTGACGCTGAGGCTCGAAAGCATGGGTAGCAAA
CAGG
>OTU_76
TAGGGAATCTTCCACAATGGACGAAAGTCTGATGGAGCAATGCCGCGTGAGTGAAGAAGGTTTTCGGATCGTAAAACTCT
GTTGTTGAAGAAGAACATACGTGAGAGTAACTGTTCACGTACTGACGGTATTCAACCAGAAAGCCACGGCTAACTACGTG
CCAGCAGCCGCGGTAATACGTAGGTGGCAAGCGTTGTCCGGATTTATTGGGCGTAAAGAGAATGTAGGCGGTTTATTAAG
TTTGAAGTGAAAGCCCTCGGCTCAACCGAGGAAGTGCTTCGAAAACTGGTAAACTTGAGTGCAGAAGAGGAAAGTGGAAC
TCCATGTGTAGCGGTGGAATGCGTAGATatatGGAAGAACACCAGTGGCGAAGGCGGCTTTCTGGTCTGTAACTGACGCT
GAGATTCGAAAGCATGGGTAGCAAACAGG
>OTU_77
TGGGGAATATTGCACAATGGGCGAAAGCCTGATGCAGCAACGCCGCGTGAGCGATGAAGGCCTTCGGGTCGTAAAGCTCT
GTCCTCAAGGAAGATAATGACGGTACTTGAGGAGGAAGCCCCGGCTAACTACGTGCCAGCAGCCGCGGTAATACGTAGGg
ggCTAGCGTTATCCGGAATTACTGGGCGTAAAGGGTGCGTAGGTGGTTTCTTAAGTCAGAGGTGAAAGGCTACGGCTCAA
CCGTAGTAAGCCTTTGAAACTGGGAAACTTGAGTGCAGGAGAGGAGAGTGGAATTCCTAGTGTAGCGGTGAAATGCGTAG
ATATTAGGAGGAACACCAGTTGCGAAGGCGGCTctctGGACTGTAACTGACACTGAGGCACGAAAGCGTGGGGAGCAAAC
AGG
>OTU_78
TCGAGAATCTTCCACAATGGGCGAAAGCCTGATGGAGCGACGCCGCGTGATGGATGAAGTCCTTCGGGACGTAAACATCT
TTTATGCGTGAGAAATTAATTGATGTTAGCGCATGAATAAGAGGCTCCTAACTCTGTGCCAGCAGGAGCGGTAATACAGA
GGCCTCAAGCATTATCCGGAATCACTGGGCGTAAAGGGTgtgtAGGCGGCAATATTAGTCtctcGTGAAAGGCTTTGGGC
TTAACCCAGAGACCGCGGgggAAACGGTATAGCTACGAGGACGCGAGAGGTATATGGAACTCATGGTGTAGGGGTGAAAT
CCGTTGATATCATGGGGAACACCAAATGCGAAGGCAATATACTGGCgcgcTCCTGACGCTGAAACACGAAAGCGTGGGAA
TCGAACGGG
>OTU_79
TGGGGAATTTTCCGCAATGGGCGAAAGCCTGACGGAGCAATGCCGCGTGGAGGTAGAAGGCCTACGGGTCGTGAACTTCT
TTTCCCGGAGAAGAAGCAATGACGGTATCCGGGGAATAAGCATCGGCTAACTCTGTGCCAGCAGCCGCGGTAAGACAGAG
GATGCAAGCGTTATCCGGAATGATTGGGCGTAAAGCGTCTGTAGGTGGCTTtttAAGTTCGCCGTCAAATCCCAGGGCTC
AACCCTGGACAGGCGGTGGAAACTACCAAGCTGGAGTACGGTAGGGGCAGAGGGAATTTCCGGTGGAGCGGTGAAATGCG
TAGAGATCGGAAAGAACACCAACGGCGAAAGCACTCTGCTGGGCCGACACTGACACTGAgagaCGAAAGCTAGGGGAGCG
AATGGG
>OTU_80
TAGGGAATATTGCTCAATGGgggAAACCCTGAAGCAGCAACGCCGCGTGGAGGATGAAGGTTTTAGGATTGTAAACTCCT
TTTGTTAGAGAAGATTATGACGGTATCTAACGAATAAGCACCGGCTAACTCCGTGCCAGCAGCCGCGGTAATACGGAGGG
TGCAAGCGTTACTCGGAATCACTGGGCGTAAAGAGCGCGTAGGCGGGATCATAAGTCAGATGTGAAATCCTGTAGCTTAA
CTACAGAACTGCATTTGAAACTGTGATTCTAGAGTGTGGGAGAGGTAGGTGGAATTCTTGGTGTAGGGGTAAAATCCGTA
GAGATCAAGAGGAATACTCATTGCGAAGGCGACCTACTGGAACATTACTGACGCTGATGCGCGAAAGCGTGGGGAGCAAA
CAGG
>OTU_81
GGATGCAGGAAGTGCCTGGAAGTTAGAAGAAGCAGCAGAGTTGGCACAGGGAGGGAgagagCAGAGGAGGCCCCTGGAGG
GTGCCATGGTGTCAGGCAGCGAGCTTCACGTGACTCCGGATTCTTAGTGACGGGGACTTCAGGGCTTTACTTTGCACAAA
CTCAGGTGGAATCAGTCAGGATCCAGCCAGGAGACAGGAAACGCAGCAGTAATTTGAACAGGAAaaaTTCAGTATACAGA
ATCGTTAACAAAGGAAAAGAAGGTTAGCTGCTGAAAGAGAAAAGAAAGGCTAAGGTCATCAGTGTGGAAAGGGGCTGAGT
CTAGAAAAGTGGGCGTGGGAGG
>OTU_82
TGAGGAATATTGGACAATGGGCGGAAGCCTGATCCAGCCATGCCGCGTGAAGGAAGGAGGTCCTATGGATCGTAAACTTC
TTTTGACGCAGAGCAATAAAGTGTACGAGTACACTGATGAGAGTATGCGTCGAATAAGCATCGGCTAACTCCGTGCCAGC
AGCCGCGGTAATACGGAGGATGCGAGCGTTATCCGGATTTATTGGGTTTAAAGGGTGCGTAGGCTGTGTACCAAGTCAGC
GGTGAAATACCTGTGCTTAACGCAGGCTGTGCCGTTGAAACTGGCATGCTAGAATACGGGAGCCGTGGGAGGAATGtgtg
GTGTAGCGGTGAAATGCATAGATATCAcacaGAACACCGATTGCGAAGGCATCTCACGATTCCGTAATTGACGCTTAGGC
ACGAAAGCGTGGGTATCGAACAGG
>OTU_83
TGGGGAATATTGGACAATGGGCGAAAGCCTGATCCAGCAATGCCGCGTGAGTGATGAAGGCCTTAGGGTTGTAAAGCTCT
TTTACCCGGGATGATAATGACAGTACCGGGAGAATAAGCTCCGGCTAACTCCGTGCCAGCAGCCGCGGTAATACGGAGGG
AGCTAGCGTTATTCGGAATTACTGGGCGTAAAGCGCACGTAGGCGGCTTTGTAAGTTAGAGGTGAAAGCCTGGAGCTCAA
CTCCAGAATTGCCTTTAAGACTGCATCGCTTGAATCCAGGAGAGGTGAGTGGAATTCCGAGTGTAGAGGTGAAATTCGTA
GATATTCGGAAGAACACCAGTGGCGAAGGCGGCTCACTGGACTGGTATTGACGCTGAGGTGCGAAAGCGTGGGGAGCAAA
CAGG
>OTU_84
TGGGGAATATTGCACAATGGAGGGAACTCTGATGCAGCGACGCCGCGTGAACGAAGAAGGCTTTCGAGTCGTAAAGTTCT
TTTATATGGGAAGATAATGACGGTACCATAAGAAaaaGCCCCGGCTAACTACGTGCCAGCAGCCGCGGTAATACGTAGGg
ggCTAGCGTTGTCCGGAATCACTGGGCGTAAAGGGTTCGCAGGCGGAAATGCAAGTCAGGTGTAAAAGGCAGTAGCTTAA
CTACTGTAAGCATTTGAAACTGCATATCTTGAGAAGAGTAGAGGTAAGTGGAATTtttAGTGTAGCGGTGAAATGCGTAG
ATATTAAaaaGAATACCGGTGGCGAAGGCGACTTACTGGGCTCATTCTGACGCTGAGGAACGAAAGCGTGGGTAGCAAAC
AGG
>OTU_85
TGGGGAATATTGCACAATGGgggAAACCCTGATGCAGCGACGCCGCGTGAACGAAGAAGGTATTCGTATCGTAAAGTTCT
GTCCTATGGGAAGATAATGACAGTACCATAGAAGAAAGCTCCGGCTAAATACGTGCCAGCAGCCGCGGTAATACGTATGG
AGCGAGCGTTGTCCGGAATTATTGGGCGTAAAGGGTACGCAGGCGGTTTAATAAGTCGAATGTTAAAGATCGGGGCTCAA
CCCCGTAAAGCATTGGAAACTGATAAACTTGAGTAGTGGAGAGGAAAGTGGAATTCCTAGTGTAGTGGTGAAATACGTAG
ATATTAGGAGGAATACCAGTAGCGAAGGCGACTTTCTGGACACAAACTGACGCTGAGGTACGAAAGCGTGGGGAGCAAAC
AGG
>OTU_86
TGGGGAATATTGCACAATGGgggAAACCCTGATGCAGCAACGCCGCGTGAGTGATGACGGTCTTCGGATTGTAAAGCTCT
GTCTTCAGGGACGATAATGACGGTACCTGAGGAGGAAGCCACGGCTAACTACGTGCCAGCAGCCGCGGTAATACGTAGGT
GGCAAGCGTTGTCCGGATTTACTGGGCGTAAAGGGAGCGTAGGCGGATTtttAAGTGGGATGTGAAATACCCGGGCTCAA
CCTGGGTGCTGCATTCCAAACTGGGAATCTAGAGTACAGGAGGGGAGAGTGGAATTCCTAGTGTAGCGGTGAAATGCGTA
GAGATTAGGAAGAACACCAGTGGCGAAGGCGACTctctGGACTGTAACTGACGCTGAGGCTCGAAAGCGTGGGGAGCAAA
CAGG
>OTU_87
TAGGGAATCTTCGGCAATGGgggCAACCCTGACCGAGCAACGCCGCGTGAGTGAAGAAGGTTTTCGGATCGTAAAGCTCT
GTTGTAAGAGAAGAACGGATGTGGGAGTGGAAAATCCATGTCGTGACGGTATCTTACCAGAAAGGGACGGCTAACTACGT
GCCAGCAGCCGCGGTAATACGTAGGTCCCGAGCGTTGTCCGGATTTATTGGGCGTAAAGCGAGCGCAGGCGGTTTCATAA
GTCTGAAGTTAAAGGCAGTGGCTTAACCATTGTACGCTTTGGAAACTGTGAGACTTGAGTGCAGAAGGGGAGAGTGGAAT
TCCATGTGTAGCGGTGAAATGCGTAGATatatGGAGGAACACCGGTGGCGAAAGCGGCTctctGGTCTGTAACTGACGCT
GAGGCTCGAAAGCGTGGGGAGCAAACAGG
>OTU_88
TAGGGAATCTTCCACAATGGACGCAAGTCTGATGGAGCAACGCCGCGTGAGTGAAGAAGGTCTTCGGATCGTAAAACTCT
GTTGTTAGAGAAGAACACGAGTGAGAGTAACTGTTCATTCGATGACGGTATCTAACCAGCAAGTCACGGCTAACTACGTG
CCAGCAGCCGCGGTAATACGTAGGTGGCAAGCGTTGTCCGGATTTATTGGGCGTAAAGGGAACGCAGGCGGTCTTTTAAG
TCTGATGTGAAAGCCTTCGGCTTAACCGGAGTAGTGCATTGGAAACTGGAAGACTTGAGTGCAGAAGAGGAGAGTGGAAC
TCCATGTGTAGCGGTGAAATGCGTAGATatatGGAAGAACACCAGTGGCGAAAGCGGCTctctGGTCTGTAACTGACGCT
GAGGTTCGAAAGCGTGGGTAGCAAACAGG
>OTU_89
TGGGGAATATTGGACAATGGgggCAACCCTGATCCAGCCATGCCGCGTGAGTGATGAAGGCCCTAGGGTTGTAAAGCTCT
TTTGTGCGGGAAGATAATGACGGTACCGCAAGAATAAGCCCCGGCTAACTTCGTGCCAGCAGCCGCGGTAATACGAAGGg
ggCTAGCGTTGCTCGGAATCACTGGGCGTAAAGGGTGCGTAGGCGGGTTtttAAGTCAGGGGTGAAATCCTGGAGCTCAA
CTCCAGAACTGCCTTTGATACTGAAGATCTTGAGTCCGGGAGAGGTGAGTGGAACTGCGAGTGTAGAGGTGAAATTCGTA
GATATTCGCAAGAACACCAGTGGCGAAGGCGGCTCACTGGCCCGGTACTGACGCTGAGGCACGAAAGCGTGGGGAGCAAA
CAGG
>OTU_90
TGGGGAATCTTCCGCAATGGACGAAAGTCTGACGGAGCAACGCCGCGTGAGTGATGACGGTCTTCGGATTGTAAAGCTCT
GTTAATCGGGACGAATGGTTTGtgtgCAAATAGTGCATAGACATGACGGTACCGGAATAGAAAGCCACGGCTAACTACGT
GCCAGCAGCCGCGGTAATACGTAGGTGGCAAGCGTTGTCCGGAATTATTGGGCGTAAAGCgcgcgcAGGCGGACTAGCCA
GTCAGTCTTAAAAGTTCGGGGCTTAACCCCGTGATGGGATTGAAACTACTAGTCTAGAGTATCGGAGAGGAAAGTGGAAT
TCCTAGTGTAGCGGTGAAATGCGTAGATATTAGGAAGAACACCAGTGGCGAAGGCGACTTTCTGGACGAACACTGACGCT
GAGGCGCGAAAGCCAGGGGAGCGAACGGG
>OTU_91
TGGGGAATTTTCCGCAATGGGCGCAAGCCTGACGGAGCAACGCCGCGTGGGTGACGAAGGATTTCGGTCTGTAAAGCCCT
TTCAGTCGGGACGAGTCGCAGACGGTACCGACAGAAGAAGCATCGGCTAACTACGTGCCAGCAGCCGCGGTAAGACGTAG
GATGCGAGCGTTGTCCGGAATTATTGGGCGTAAAGCGTACGTAGGCGGTCATCTAAGTCTGGGGTTAAAGACCAAGGCTC
AACCTTGGGAGTGCCCTGGATACTGGGTGACTGGAGGACGGCAGAGGAAAGTGGAATTCCCAGTGTAGCGGTGAAATGCG
TAGATATTGGGAGGAACACCAGTGGCGAAAGCGACTTTCTGGGCCGTTCCTGACGCTGAGGTACGAAAGCCAGGGGAGCA
AACGGG
>OTU_92
TGGGGAATATTGGACAATGGgggAAACCCTGATCCAGCAATGCCGCGTGAGTGATGAAGGCCTTAGGGTTGTAAAGCTCT
TTCGACGGGGACGATGATGACGGTACCCGTAGAAGAAGCCCCGGCTAACTTCGTGCCAGCAGCCGCGGTAAGACGAAGGg
ggCTAGCGTTGTTCGGAATTACTGGGCGTAAAGCgcgcgTAGGCGGTCTTTCAAGTCAGGAGTGAAAGCCCCGGGCTCAA
CCCGGGAATAGCTCTTGATACTGTTGGACTTGAGTCCGGGAGAGGATAGTGGAATTCCCAGTGTAGAGGTGAAATTCGTA
GATATTGGGAAGAACACCAGTGGCGAAGGCGGCTATCTGGACCGGTACTGACGCTGAGGCGCGAAAGCGTGGGGAGCAAA
CAGG
>OTU_93
TAGGGAATCTTCCGCAATGGGCGAAAGCCTGACGGAGCAACGCCGCGTGAGTGATGAAGGTCTTCGGATCGTAAAACTCT
GTTATTAGGGAAGAACAAATGTGTAAGTAACTATGCACGTCTTGACGGTACCTAATCAGAAAGCCACGGCTAACTACGTG
CCAGCAGCCGCGGTAATACGTAGGTGGCAAGCGTTATCCGGAATTATTGGGCGTAAAGCgcgcgTAGGCGGTTttttAAG
TCTGATGTGAAAGCCCACGGCTCAACCGTGGAGGGTCATTGGAAACTGGAAAACTTGAGTGCAGAAGAGGAAAGTGGAAT
TCCATGTGTAGCGGTGAAATGCGCAGAGATATGGAGGAACACCAGTGGCGAAGGCGACTTTCTGGTCTGTAACTGACGCT
GATGTGCGAAAGCGTGGGGATCAAACAGG
>OTU_94
TGGGGAATTTTGCACAATGGgggAAACCCTGATGCAGCGACGCCGCGTGATTTAGAAGGCCTTCGGGTTGTAAaaaTCTT
TTCTATGGGAAGAAAATGACAGTACCATAGGAATAAGGACCGGCTAATTACGTGCCAGCAGCCGCGGTAATACGTAAGGT
CCGAGCGTTGTCCGGAATCATTGGGCGTAAAGGGTACGTAGGCGGGTAAGCAAGTTAGAAGTGAAATCCTGTAGCTCAAC
TACAGTAAGCTTTTAAAACTGCTCATCTTGAGATATGGAAGGGAAAGTGGAATTCCTAGTGTAGCGGTGAAATGCGCAGA
TATTAGGAGGAATACCGGTGGCGAAGGCGACTTTCTGGCCATAATCTGACGCTGAGGTACGAAAGCGTGGGTAGCAAACA
GG
>OTU_95
TGGGGAATATTGGACAATGGGCGCAAGCCTGATCCAGCAATGCCGCGTgtgtgAAGAAGGCCTTCGGGTTGTAAAGCACT
TTTATCAGGAGCGAAATACGATGGGCTAATACCCCGTCGGGCTGACGGTACCTGAGGAATAAGCACCGGCTAACTTCGTG
CCAGCAGCCGCGGTAATACGAAGGGTGCAAGCGTTAATCGGAATTACTGGGCGTAAAGCGTGCGTAGGCGGTGATTTAAG
TCTGCTGTGAAATCCCCGGGCTCAACCTGGGAATGGCAGTGGATACTGGATCGCTAGAGTGTGATAGAGGATGGTGGAAT
TCCCGGTGTAGCGGTGAAATGCGTAGAGATCGGGAGGAACATCAGTGGCGAAGGCGGCCATCTGGATCAACACTGACGCT
GAGGCACGAAAGCGTGGGGAGCAAACAGG
>OTU_96
TAAGGAATATTGCGCAATGGgggAAACCCTGACGCAGCAACGCCGCGTGGAGGATGACACTTTTCGGAGCGTAAACTCCT
TTTATCAGGAAAGAATAATGACGGTACCTGATGAATAAGCACCGGCTAACTCCGTGCCAGCAGCCGCGGTAATACGGggg
gTGCAAGCGTTACTCGGAATCACTGGGCGTAAAGGACGCGTAGGCGGATTATCAAGTCTTTTGTGAAATCTAGTGGCTTA
ACCACTAAACTGCTTAGGAAACTGATAGTCTAGAGTAGGGGAGAGGTAGATGGAATTCTTGGTGTAGGGGTAAAATCCGT
AGAGATCAAGAAGAATACCCATTGCGAAAGCGATCTGCTGGAACCTAACTGACGCTGAGGCGTGAAAGCGTGGGTAGCAA
ACAGG
>OTU_97
TGAGGAATATTGGTCAATGGGCGTAAGCCTGAACCAGCCAAGTAGCGTGTAGGAATACAGCCCTATGGGTTTTAAACTAC
TTTTGTTAGGGAATAAAGTGTGCCACGTGTTGGCATATTGCATGTACCTATCGAATAAGGACCGGCTAATTCCGTGCCAG
CAGCCGCGGTAATACGGAAGGTCCAGGCGTTATCCGGATTTATTGGGTTTAAAGGGAGTGTAGGCTGTTAGATAAGCGTG
TTGTGAAATATTCTAGCTTAACTAGAATCGTGCAGCGCGAACTGTTTAACTTGAGTTCGTTCAACGTAGGCGGAATTTAT
GGTGTAGCGGTGAAATGCTTAGATATCATAAAGAACTCCGATTGCGAAGGCAGCTTACGGGGTCGTAACTGACGCTAAAG
CTCGAAGGTGCGGGTATCGAACAGG
>OTU_98
TGGGGAATATTGCGCAATGGggggAACCCTGACGCAGCCATGCCGCGTGAATGAAGAAGGCCTTCGGGTTGTAAAGTTCT
TTCGGTATTGAGGAAGGAGTGTATGTTAATAGCATACATTATTGACGTTAAATACAGAAGAAGCACCGGCTAACTCCGTG
CCAGCAGCCGCGGTAATACGGAGGGTGCGAGCGTTAATCGGAATAACTGGGCGTAAAGGGCACGCAGGCGGTTATTTAAG
TGAGGTGTGAAAGCCCCGGGCTTAACCTGGGAATTGCATTTCAGACTGGGTAACTAGAGTACTTTAGGGAGGGGTAGAAT
TCCACGTGTAGCGGTGAAATGCGTAGAGATGTGGAGGAATACCGAAGGCGAAGGCAGCCCCTTGGGAATGTACTGACGCT
CATGTGCGAAAGCGTGGGGAGCAAACAGG
>OTU_99
TGGGGAATATTGGACAATGGACCAAAAGTCTGATCCAGCAATTCTGtgtgCACGATGAAGTTtttCGGAATGTAAAGTGC
TTTCAGTTGGGACGAAGTAAGTGACGGTACCAACAGAAGAAGCGACGGCTAAATACGTGCCAGCAGCCGCGGTAATACGT
ATGTCGCAAGCGTTATCCGGATTTATTGGGCGTAAAGCGCGTCTAGGCGGTTTGGTAAGTCTGATGTGAAAATGCGGGGC
TCAACTCCGTATTGCGTTGGAAACTGCCAAACTAGAGTACTGGAGAGGTGGGCGGAACTACAAGTGTAGAGGTGAAATTC
GTAGATATTTGTAGGAATGCCGATGGGGAAGCCAGCCCACTGGACAGATACTGACGCTAAAGCGCGAAAGCGTGGGTAGC
AAACAGG
>OTU_100
TGGGGAATTTTGGACAATGGGCGCAAGCCTGATCCAGCCATGCCGCGTGCAGGATGAAGGCCTTCGGGTTGTAAACTGCT
TTTGTACGGAACGAAAAGGTGCCTTCTAATAAAGGGCGCTCATGACGGTACCGTAAGAATAAGCACCGGCTAACTACGTG
CCAGCAGCCGCGGTAATACGTAGGGTGCGAGCGTTAATCGGAATTACTGGGCGTAAAGCGTGCGCAGGCGGTTTTGTAAG
ACAGAGGTGAAATCCCCGGGCTCAACCTGGGAACTGCCTTTGTGACTGCAAGGCTGGAGTGCGGCAGAGGgggATGGAAT
TCCGCGTGTAGCAGTGAAATGCGTAGATATGCGGAGGAACACCGATGGCGAAGGCAATCCCCTGGGCCTGCACTGACGCT
CATGCACGAAAGCGTGGGGAGCAAACAGG
>OTU_101
TGGGGAATATTGGACAATGGGCGCAAGCCTGATCCAGCCATGCCGCGTGAGTGATGAAGGCCTTAGGGTTGTAAAGCTCT
TTTGTCCGGGACGATAATGACGGTACCGGAAGAATAAGCCCCGGCTAACTTCGTGCCAGCAGCCGCGGTAATACGAAGGg
ggCTAGCGTTGCTCGGAATCACTGGGCGTAAAGGGCGCGTAGGCGGCCGATTAAGTCGGgggTGAAAGCCTGTGGCTCAA
CCACAGAATTGCCTTCGATACTGGTTGGCTTGAGACCGGAAGAGGACAGCGGAACTGCGAGTGTAGAGGTGAAATTCGTA
GATATTCGCAAGAACACCAGTGGCGAAGGCGGCTGTCTGGTCCGGTTCTGACGCTGAGGCGCGAAAGCGTGGGGAGCAAA
CAGG
>OTU_102
TGAGGAATATTGGTCAATGGGCGAGAGCCTGAACCAGCCAAGTAGCGTGCAGGATGACGGCCCTATGGGTTGTAAACTGC
TTTTATGCGGGGATAAAGTGCGCGACGTGTCGTGCATTGCAGGTACCGCATGAATAAGGACCGGCTAATTCCGTGCCAGC
AGCCGCGGTAATACGGAAGGTCCGGGCGTTATCCGGATTTATTGGGTTTAAAGGGAGCGTAGGCCGCCAGATAAGCGTGT
TGTGAAATGTACCGGCTCAACCGGTGAATTGCAGCGCGAACTGTTTGGCTTGAGTGCACGGTAAGCAGGCGGAATTCATG
GTGTAGCGGTGAAATGCTTAGATATCATGAAGAACTCCGATTGCGAAGGCAGCTTGCTGCAGTGCGACTGACGCTGATGC
TCGAAGGTGCGGGTATCAAACAGG
>OTU_103
TGGGGAATATTGCACAATGGgggAAACCCTGATGCAGCAACGCCGCGTGAGTGATGACGGCCTTCGGGTTGTAAAGCTCT
GTCTTCAGGGACGATAATGACGGTACCTGAGGAGGAAGCCACGGCTAACTACGTGCCAGCAGCCGCGGTAATACGTAGGT
GGCGAGCGTTGTCCGGATTTACTGGGCGTAAAGGGAGCGTAGGCGGACTTTTAAGTGAGATGTGAAATACCCGGGCTCAA
CTTGGGTGCTGCATTTCAAACTGGAAGTCTAGAGTGCAGGAGAGGAGAATGGAATTCCTAGTGTAGCGGTGAAATGCGTA
GAGATTAGGAAGAACACCAGTGGCGAAGGCGATTCTCTGGACTGTAACTGACGCTGAGGCTCGAAAGCGTGGGGAGCAAA
CAGG
>OTU_104
TGGGGAATATTGGACAATGGGCGCAAGCCTGATCCAGCCATGCCGCGTGGGTGAAGAAGGCCTTCGGGTTGTAAAGCCCT
TTTGTCCGGGAAGAAATCGTCTGGGCTAATACCCCGGGCGGATGACGGTACCGGAAGAATAAGCACCGGCTAACTTCGTG
CCAGCAGCCGCGGTAATACGAAGGGTGCAAGCGTTACTCGGAATTACTGGGCGTAAAGCGTGCGTAGGCGGTTCGTTAAG
TCCGATGTGAAAGCCCTGGGCTCAACCTGGGAACTGCATTGGAAACTGGCGGGCTGGAGTGCGGTAGAGGGTGGCGGAAT
TCCCGGTGTAGCAGTGAAATGCGTAGATATCGGGAGGAACACCCGTGGCGAAGGCGGCCACCTGGACCAGCACTGACGCT
GAGGCACGAAAGCGTGGGGAGCAAACAGG
>OTU_105
TGGGGAATATTGCACAATGGgggAAACCCTGATGCAGCGACGCCGCGTGAGCGAAGAAGGCCTTCGGGTCGTAAAGCTCT
TTTATATGGGAAGATAATGACGGTACCATAAGAAaaaGCCCCGGCTAACTACGTGCCAGCAGCCGCGGTAATACGTAGGg
ggCTAGCGTTGTCCGGAATCACTGGGCGTAAAGGGTTCGCAGGCGGCAATGCAAGTCAGATGTAAAAGGCAAAGGCTCAA
CCTTTGTAAGCATCTGAAACTGTATAGCTTGAGAAGTGTAGAGGCAAGTGGAATTtttAGTGTAGCGGTGAAATGCGTAG
ATATTAAaaaGAATACCGGTGGCGAAGGCGACTTGCTGGGCACAATCTGACGCTGAGGAACGAAAGCGTGGGGAGCAAAC
AGG
>OTU_106
TGGGGAATATTGCACAATGGAGGGAACTCTGATGCAGCGACGCCGCGTGAGTGAAGAAGTATTTCGGTATGTAAAGCTCT
ATCAGCAGGGAAGAAGATGACGGTACCTGAATAAGAAGCCCCGGCTAACTACGTGCCAGCAGCCGCGGTAATACGTAGGg
ggCAAGCGTTATCCGGATTTACTGGGTGTAAAGGGAGCGCAGACGGCTGTGCAAGTCTGAAGTGAAAGCCCGCGGCTCAA
CTGCGGGATTGCTTTGGAAACTGTGCGGCTTGAGTATCGGAGAGGTAAGCGGAATTCCAAGTGTAGCGGTGAAATGCGTA
GATATTTGGAGGAACACCGGTGGCGAAGGCGGCTTACTGGACGAAAACTGACGTTGAGGCTCGAAGGCGTGGGGAGCAAA
CAGG
>OTU_107
TGGGGAATATTGCACAATGGgggAAACCCTGATGCAGCGACGCCGCGTGAGCGAAGAAGTATTTCGGTATGTAAAGCTCT
ATCAGCAGGGAAGAAGAAATGACGGTACCTGACTAAGAAGCACCGGCTAAATACGTGCCAGCAGCCGCGGTAATACGTAT
GGTGCAAGCGTTATCCGGATTTACTGGGTGTAAAGGGAGCGCAGGCGGAAGGCTAAGTCTGATGTGAAAGCCCGGGGCTC
AACCCCGGTACTGCATTGGAAACTGGTCATCTAGAGTGTCGGAGGGGTAAGTGGAATTCCTAGTGTAGCGGTGAAATGCG
TAGATATTAGGAGGAACACCAGTGGCGAAGGCGGCTTACTGGACGATAACTGACGCTGAGGCTCGAAAGCGTGGGGAGCA
AACAGG
>OTU_108
TCGAGAATCATTCACAATGGgggAAACCCTGATGGTGCGACGCCGCGTGGgggAATGAAGGTCTTCGGATTGTAAACCCC
TGTCATGTGGGAGCAAATTAAaaaGATAGTACCACAAGAGGAAGAGACGGCTAACTCTGTGCCAGCAGCCGCGGTAATAC
AGAGGTCTCAAGCGTTGTTCGGAATCACTGGGCGTAAAGCGTGCGTAGGCTGTTTCGTAAGTCGTgtgtgAAAGGCGCGG
GCTCAACCCGCGGACGGCACATGATACTGCGAGACTAGAGTAATGGAGGgggAACCGGAATTCTCGGTGTAGCAGTGAAA
TGCGTAGATATCGAGAGGAACACTCGTGGCGAAGGCGGGTTCCTGGACATTAACTGACGCTGAGGCACGAAGGCCAGGGG
AGCGAAAGGG
>OTU_109
TGGGGAATATTGCACAATGGgggAAACCCTGATGCAGCGACGCCGCGTGAGTGAAGAAGTATCTCGGTACGTAAAGCTCT
ATCAGCAGGGAAGAAAATGACGGTACCTGACTAAGAAGCCCCGGCTAACTACGTGCCAGCAGCCGCGGTAATACGTAGGg
ggCAAGCGTTATCCGGATTTACTGGGTGTAAAGGGAGCGTAGACGGCAGCACAAGTCTGGAGTGAAATCCCGGGGCTTAA
CCCCGGAACTGCTTTGGAAACTGTGCGGCTGGAGTGCAGGAGGGGTAAGCGGAATTCCTAGTGTAGCGGTGAAATGCGTA
GATATTAGGAGGAACACCGGTGGCGAAGGCGGCTTACTGGACTGTAACTGACGTTGAGGCTCGAAAGCGTGGGGAGCAAA
CAGG
>OTU_110
TGAGGAATATTGGTCAATGGACGAGAGTCTGAACCAGCCAAGTAGCGTGAAGGATGAAGGTCCTACGGATTGTAAACTTC
TTTTATAAGGGAATAAAACCTCCCACGTGTGGGAGCTTGTATGTACCTTATGAATAAGCATCGGCTAACTCCGTGCCAGC
AGCCGCGGTAATACGGAGGATGCAAGCGTTATCCGGATTTATTGGGTTTAAAGGGAGCGCAGACGGGTCGTTAAGTCAGC
TGTGAAAGTTTGGGGCTCAACCTTAAAATTGCAGTTGATACTGGCGTCCTTGAGTGCGGTTGAGGTGTGCGGAATTCGTG
GTGTAGCGGTGAAATGCTTAGATATCACGAAGAACTCCGATTGCGAAGGCAGCACACTAAGCCGTAACTGACGTTCATGC
TCGAAAGTGTGGGTATCAAACAGG
>OTU_111
TAGGGAATCTTCCGCAATGGACGCAAGTCTGACGGAGCAACGCCGCGTGAGTGAAGAAGGATTTCGGTTCGTAAAACTCT
GTTGTTAGAGAAGAACAGCGCATAGAGTAACTGTTATGCGTGTGACGGTATCTAACCAGAAAGCCACGGCTAACTACGTG
CCAGCAGCCGCGGTAATACGTAGGTGGCAAGCGTTGTCCGGATTTATTGGGCGTAAAGCGAGCGCAGGCGGTCAATTAAG
TCTGATGTGAAAGCCcccGGCTCAACCGGGGAGGGTCATTGGAAACTGGTTGACTTGAGTGCAGAAGAGGAGAGTGGAAT
TCCATGTGTAGCGGTGAAATGCGTAGATatatGGAGGAACACCAGTGGCGAAGGCGACTctctGGTCTGTAACTGACGCT
GAGGCTCGAAAGCGTGGGTAGCAAACAGG
>OTU_112
TAGGGAATCTTCGGCAATGGACGAAAGTCTGACCGAGCAACGCCGCGTGAGTGAAGAAGGTTTTCGGATCGTAAAACTCT
GTTGGTAGAGAAGAACGTTGGTGAGAGTGGAAAGCTCATCAAGTGACGGTAACTACCCAGAAAGGGACGGCTAACTACGT
GCCAGCAGCCGCGGTAATACGTAGGTCCCGAGCGTTGTCCGGATTTATTGGGCGTAAAGCGAGCGCAGGTGGTTTATTAA
GTCTGGTGTAAAAGGCAGTGGCTCAACCATTGTATGCATTGGAAACTGGTAGACTTGAGTGCAGGAGAGGAGAGTGGAAT
TCCATGTGTAGCGGTGAAATGCGTAGATatatGGAGGAACACCGGTGGCGAAAGCGGCTctctGGCCTGTAACTGACACT
GAGGCTCGAAAGCGTGGGGAGCAAACAGG
>OTU_113
TAGGGAATCTTCCGCAATGGGCGAAAGCCTGACGGAGCAACGCCGCGTGAGTGAAGAAGGATTTCGGTTCGTAAAGCTCT
GTTGTTAGGGAAGAATGATTGTGTAGTAACTATACACAGTAGAGACGGTACCTAACCAGAAAGCCACGGCTAACTACGTG
CCAGCAGCCGCGGTAATACGTAGGTGGCAAGCGTTGTCCGGAATTATTGGGCGTAAAGCgcgcgcAGGTGGTTTAATAAG
TCTGATGTGAAAGCCCACGGCTCAACCGTGGAGGGTCATTGGAAACTGTTAAACTTGAGTGCAGGAgagaAAAGTGGAAT
TCCTAGTGTAGCGGTGAAATGCGTAGAGATTAGGAGGAACACCAGTGGCGAAGGCGGCTTtttGGCCTGTAACTGACACT
GAGGCGCGAAAGCGTGGGGAGCAAACAGG
>OTU_114
TGGGGAATATTGGACAATGGggggAACCCTGATCCAGCCATGCCGCGTgtgtgAAGAAGGCCTTTTGGTTGTAAAGCACT
TTAAGTGGGGAGGAGGCTctctTGGTTAATACCTAAGAAGAGTGGACGTTACCCACAGAATAAGCACCGGCTAACTCTGT
GCCAGCAGCCGCGGTAATACAGAGGGTGCGAGCGTTAATCGGATTTACTGGGCGTAAAGCgcgcgTAGGTGGTTAATTAA
GTCAAATGTGAAATCCCCGAGCTTAACTTGGGAATTGCATTCGATACTGGTTAGCTAGAGTATGGGAGAGGATGGTAGAA
TTCCAGGTGTAGCGGTGAAATGCGTAGAGATCTGGAGGAATACCGATGGCGAAGGCAGCCATCTGGCCTAATACTGACAC
TGAGGTGCGAAAGCATGGGGAGCAAACAGG
>OTU_115
TAGGGAATCTTCCGCAATGGACGAAAGTCTGACGGAGCAACGCCGCGTGAGTGATGAAGGTTTTCGGATCGTAAAGCTCT
GTTGTTAGGGAAGAACAAGTGCGAGAGTAACTGCTCGCACCTTGACGGTACCTAACCAGAAAGCCACGGCTAACTACGTG
CCAGCAGCCGCGGTAATACGTAGGTGGCAAGCGTTGTCCGGAATTATTGGGCGTAAAGGGCTCGCAGGCGGTTTCTTAAG
TCTGATGTGAAAGCCcccGGCTCAACCGGGGAGGGTCATTGGAAACTGGGAAACTTGAGTGCAGAAGAGGAGAGTGGAAT
TCCACGTGTAGCGGTGAAATGCGTAGAGATGTGGAGGAACACCAGTGGCGAAGGCGACTctctGGTCTGTAACTGACGCT
GAGGAGCGAAAGCGTGGGGAGCGAACAGG
>OTU_116
TGGGGAATATTGCACAATGGGCGAAAGCCTGATGCAGCCATGCCGCGTgtgtgAAGAAGGCCCTAGGGTTGTAAAGCACT
TTCAGTGGGGAGGAAAGGGAGATTGCTAATATCAGTCTCCTGTGACGTTACCCACAGAAGAAGCACCGGCTAACTCCGTG
CCAGCAGCCGCGGTAATACGGAGGGTGCGAGCGTTAATCGGAATTACTGGGCGTAAAGCGTGCGTAGGCGGCTTtttAAG
TTGGATGTGAAAGCCCCGGGCTTAACCTGGGAACTGCATCCAAAACTGGAAGGCTTGAGTGCGAgagagGAGTGTGGAAT
TTCCTGTGTAGCGGTGAAATGCGTAGATATAGGAAGGAACACCAGTGGCGAAGGCGACACTCTGGCTTGACACTGACGCT
GAGGTACGAAAGCGTGGGGAGCAAACAGG
>OTU_117
TGGGGAATATTGGACAATGGGCGCAAGCCTGATCCAGCCATGCCGCGTGAGTGATGAAGGCCTTAGGGTTGTAAAGCTCT
TTTATCCGGGACGATAATGACGGTACCGGAGGAATAAGCCCCGGCTAACTTCGTGCCAGCAGCCGCGGTAATACGAAGGg
ggCTAGCGTTGCTCGGAATCACTGGGCGTAAAGGGCGCGTAGGCGGCGTTTTAAGTCGGgggTGAAAGCCTGTGGCTCAA
CCACAGAATGGCCTTCGATACTGGGACGCTTGAGTATGGTAGAGGTTGGTGGAACTGCGAGTGTAGAGGTGAAATTCGTA
GATATTCGCAAGAACACCGGTGGCGAAGGCGGCCAACTGGACCATTACTGACGCTGAGGCGCGAAAGCGTGGGGAGCAAA
CAGG
>OTU_118
TGGgggATATTGCACAATGGgggAAACCCTGATGCAGCGACGCCGCGTGGAGGAAGAAGGTTTTCGGATTGTAAACTCCT
GTCGTTAGGGACGATAATGACGGTACCTAACAAGAAAGCACCGGCTAACTACGTGCCAGCAGCCGCGGTAAAACGTAGGG
TGCAAGCGTTGTCCGGAATTACTGGGTGTAAAGGGAGCGCAGGCGGGAAGACAAGTTGGAAGTGAAAACCATGGGCTCAA
CCCATGAATTGCTTTCAAAACTGTTtttCTTGAGTAGTGCAGAGGTAGATGGAATTCCCGGTGTAGCGGTGGAATGCGTA
GATATCGGGAGGAACACCAGTGGCGAAGGCGGTCTACTGGGCACCAACTGACGCTGAGGCTCGAAAGCATGGGTAGCAAA
CAGG
>OTU_119
TTGGGAATCTTGGACAATGGgggAAACCCTGATCCAGCCATGCCGCGTGAGTGATGAAGGCCTTCGGGTTGTAAAGCTCT
TTTACCCGGGAAGATAATGACTGTACCGGGAGAATAAGCTCCGGCTAACTTCGTGCCAGCAGCCGCGGTAATACGAAGGg
ggCTAGCGTTGTTCGGAATTACTGGGCGTAAAGCGTGCGCAGGCGGCTTCTCAAGTCAGTGGTGAAAGCCCGGAGCTCAA
CTCCGGAATTGCCATTGAAACTGTGAGGCTTGAGGACGAgagagGTGAGTGGAATTCCCAGTGTAGAGGTGAAATTCGTA
GATATTGGGAAGAACACCGGTGGCGAAGGCGGCTCACTGGCTCGTTTCTGACGCTCATGCACGATAGCGTGGGGATCAAA
CAGG
>OTU_120
TGGGGAATATTGCGCAATGGgggAAACCCTGACGCAGCGACGCCGCGTGCGGGATGAAGGCCTTCGGGTTGTAAACCGCT
TTTGTTGGGGAGCAAGCGAGAGTGAGTGTACCCTTCGAATAAGGACCGGCTAACTACGTGCCAGCAGCCGCGGTAATACG
TAGGGTCCAAGCGTTGTCCGGAATTATTGGGCGTAAAGGGCTCGTAGGCGGTCGGTCGCGTCTGGTGTGAAAGCCCACTG
CTTAACAGTGGGTCTGCGTTGGATACGGGCTGACTAGAGTGCGGTAGGGGAGACTGGAATTCCCGGTGTAACGGTGGAAT
GTGTAGATATCGGGAAGAACACCAATGGCGAAGGCAGGTCTCTGGGCCGTTACTGACGCTGAGGAGCGAAAGCGTGGGGA
GCGAACAGG
>OTU_121
TAGGGAATCTTCCACAATGGGCGAAAGCCTGATGGAGCAACGCCGCGTgtgtgATGAAGGGTTTCGGCTCGTAAAACACT
GTTGTAAGAGAAGAATGACATTGAGAGTAACTGTTCAATGtgtgACGGTATCTTACCAGAAAGGAACGGCTAAATACGTG
CCAGCAGCCGCGGTAATACGTATGTTCCAAGCGTTATCCGGATTTATTGGGCGTAAAGCGAGCGCAGACGGTTATTTAAG
TCTGAAGTGAAAGCCCTCAGCTCAACTGAGGAATTGCTTTGGAAACTGGATGACTTGAGTGCAGTAGAGGAAAGTGGAAC
TCCATGTGTAGCGGTGAAATGCGTAGATatatGGAAGAACACCAGTGGCGAAGGCGGCTTTCTGGACTGTAACTGACGTT
GAGGCTCGAAAGTGTGGGTAGCAAACAGG
>OTU_122
TGGGGAATATTGCACAATGGGCGAAAGCCTGATGCAGCGACGCCGCGTGCGGGATGACGGCCTTCGGGTTGTAAACCGCT
TTTGATTGGGAGCAAGCGAGAGTGAGTGTACCTTTCGAATAAGCACCGGCTAACTACGTGCCAGCAGCCGCGGTAATACG
TAGGGTGCAAGCGTTATCCGGATTTATTGGGCGTAAAGAGCTCGTAGGCGGTTCGTCGCGTCTGGTGTGAAAGTCCATCG
CTTAACGGTGGATCGGCGCCGGGTACGGGCGGACTGGAGTGCGGTAGGGGAGACTGGAATTCCCGGTGTAACGGTGGAAT
GTGTAGATATCGGGAAGAACACCGATGGCGAAGGCAGGTCTCTGGGCCGTCACTGACGCTGAGGAGCGAAAGCGTGGGGA
GCGAACAGG
>OTU_123
TGGGGAATATTGCACAATGGGCGCAAGCCTGATGCAGCGACGCCGCGTGGgggATGACGGCCTTCGGGTTGTAAACTCCT
TTCGCTAGGGACGAAGCTTtttGTGACGGTACCTAGATAAGAAGCACCGGCTAACTACGTGCCAGCAGCCGCGGTAATAC
GTAGGGTGCGAGCGTTGTCCGGAATTACTGGGCGTAAAGGGCTCGTAGGTGGTTTGTCGCGTCGTCTGTGAAATTCCGGG
GCTTAACTCCGGGCGTGCAGGCGATACGGGCATAACTTGAGTACTGTAGGGGTAACTGGAATTCCTGGTGTAGCGGTGAA
ATGCGCAGATATCAGGAGGAACACCGATGGCGAAGGCAGGTTACTGGGCAGTTACTGACGCTGAGGAGCGAAAGCATGGG
TAGCGAACAGG
>OTU_124
TGGGGAATATTGCACAATGGGCGGAAGCCTGATGCAGCGACGCCGCGTGGgggATGACGGCCTTCGGGTTGTAAACTCCT
TTCACCATCGACGAAGGGTTTCTGACGGTAGATGGAGAAGAAGCACCGGCTAACTACGTGCCAGCAGCCGCGGTAATACG
TAGGGTGCGAGCGTTGTCCGGAATTACTGGGCGTAAAGAGCTCGTAGGTGGTTTGTCGCGTCGTCTGTGAAATTCCGGGG
CTTAACTCCGGGCGTGCAGGCGATACGGGCATAACTTGAGTACTGTAGGGGAGACTGGAATTCCTGGTGTAGCGGTGAAA
TGCGCAGATATCAGGAGGAACACCGGTGGCGAAGGCGGGTCTCTGGGCAGTAACTGACGCTGAGGAGCGAAAGCATGGGG
AGCGAACAGG
>OTU_125
TAGGGAATTTTCCACAATGGACGAAAGTCTGATGGAGCAACGCCGCGTGTGCGAAGAAGGCCTTCGGGTTGTAAAGCACT
GTTGTAAGGGAAGAACAGGTGTGAGAGGAAATGCTCATGCTGTGACGGTACCTTACCAGAAAGCCACGGCTAACTACGTG
CCAGCAGCCGCGGTAATACGTAGGTGGCGAGCGTTATCCGGAATTATTGGGCGTAAAGGGCGTGTAGGCGGTACTTTAAG
TCTGACGTGAAAGCCAACGGCTCAACCGTTGAAATGCGTTGGAAACTGAAGTACTTGAGTGTCGGAGAGGAAAGCGGAAT
TCCTAGTGTAGCGGTGAAATGCGTAGATATTAGGAGGAACACCAGTGGCGAAGGCGGCTTTCTGGACGACAACTGACGCT
GAGGCGCGAAAGCGTGGGGAGCAAACAGG
>OTU_126
TGGGGAATATTGCACAATGGGCGAAAGCCTGATGCAGCGACGCCGCGTGAGCGAAGAAGTATTTCGGTATGTAAAGCTCT
ATCAGCAGGGAAGATAATGACGGTACCTGACTAAGAAGCACCGGCTAAATACGTGCCAGCAGCCGCGGTAATACGTATGG
TGCAAGCGTTATCCGGATTTACTGGGTGTAAAGGGAGCGCAGGCGGTGCGGCAAGTCTGATGTGAAAGCCCGGGGCTCAA
CCCCGGTACTGCATTGGAAACTGTCGTACTAGAGTGTCGGAGGGGTAAGCGGAATTCCTAGTGTAGCGGTGAAATGCGTA
GATATTAGGAGGAACACCAGTGGCGAAGGCGGCTTACTGGACGATAACTGACGCTGAGGCTCGAAAGCGTGGGGAGCAAA
CAGG
>OTU_127
TAGGGAATCTTCCACAATGGACGCAAGTCTGATGGAGCAACGCCGCGTGAGTGAAGAAGGTTTTCGGATCGTAAAGCTCT
GTTGTTGGTGAAGAAGGACATGGGTAGTAACTGATCTATGTTTGACGGTAATCAACCAGAAAGTCACGGCTAACTACGTG
CCAGCAGCCGCGGTAATACGTAGGTGGCAAGCGTTGTCCGGATTTATTGGGCGTAAAGCGAACGCAGGCGGGAGAACAAG
TCAGCTGTGAAAGCCCTCGGCTTAACCGAGGAACGGCAACTGAAACTGTTtttCTTGAGTGCAGAAGAGGAGAGTGGAAC
TCCATGTGTAGCGGTGAAATGCGTAGATatatGGAAGAACACCAGTGGCGAAGGCGGCTctctGGTCTGTAACTGACGCT
GAGGTTCGAAAGCATGGGTAGCGAACAGG
>OTU_128
TGGGGAATATTGGACAATGGgggAAACCCTGATCCAGCAATGCCGCGTGAATGAAGAAGGCCTTAGGGTTGTAAAGTTCT
TTCACCTGTGAAGATAATGACGGTAGCAGGAGAAGAAGCCCCGGCTAACTCCGTGCCAGCAGCCGCGGTAAGACGGAGGg
ggCTAGCGTTGTTCGGAATGACTGGGCGTAAAGGGCGCGTAGGCGGTTttttAAGTGAGGCGTGAAAGCCCTGGGCTTAA
CCCAGGAGGTGCGTTTCAGACTGGAAGACTTGAGTGCGAgagagGAAAGTGGAATTTCTAGTGTAGAGGTGAAATTCGTA
GATATTAGAAAGAACACCCGTGGCGAAGGCGGCTTTCTGGCTCGCAACTGACGCTGAGGCGCGAAAGCGTGGGGAGCAAA
CAGG
>OTU_129
TGGGGAATATTGGACAATGGACCGAGAGTCTGATCCAGCAATTCTGtgtgCACGATGAAGTTtttCGGAATGTAAAGTGC
TTTCAGTTGGGAAGAAATAAATGACGGTACCAACAGAAGAAGTGACGGCTAAATACGTGCCAGCAGCCGCGGTAATACGT
ATGTCACGAGCGTTATCCGGATTTATTGGGCGTAAAGCGCGTCTAGGTGGTTATGTAAGTCTGATGTGAAAATGCAGGGC
TCAACTCTGTATTGCGTTGGAAACTGTATAACTAGAGTACTGGAGAGGTAAGCGGAACTACAAGTGTAGAGGTGAAATTC
GTAGATATTTGTAGGAATGCCGATGGGGAAGCCAGCTTACTGGACAGATACTGACGCTAAAGCGCGAAAGCGTGGGTAGC
AAACAGG
>OTU_130
TGGGGAATATTGCACAATGGgggAAACCCTGATGCAGCGACGCCGCGTGAGCGAAGAAGGCCTTCGGGTCGTAAAGCTCT
TTTATGAGGGAAGATAATGACGGTACCTCAAGAAaaaGCCCCGGCTAACTACGTGCCAGCAGCCGCGGTAATACGTAGGg
ggCTAGCGTTGTCCGGAATCACTGGGCGTAAAGGGTTCGCAGGCGGAATAACAAGTCAGATGTGAAAGGCATGGGCTCAA
CCCATGTAAGCATTTGAAACTGTAATTCTTGAGAAGTGGAGAGGTAAGTGGAATTCCTAGTGTAGCGGTGAAATGCGTAG
ATATTAGGAGGAATACCTGTGGCGAAGGCGACTTACTGGACACAAATCTGACGCTGAGGAACGAAAGCGTGGGTAGCAAA
CAGG
>OTU_131
TGGGGAATATTGCACAATGGGCGCAAGCCTGATGCAGCAACGCCGCGTGAGGGATGACGGCCTTCGGGTTGTAAACCTCT
TTTAGTAGGGAAGAAGCGCAAGTGACGGTACCTGCAGAAaaaGCACCGGCTAACTACGTGCCAGCAGCCGCGGTAATACG
TAGGGTGCAAGCGTTGTCCGGAATTATTGGGCGTAAAGAGCTCGTAGGCGGTTTGTCGCGTCTGCTGTGAAATCCCGAGG
CTCAACCTCGGGCCTGCAGTGGGTACGGGCAGACTTGAGTGCGGTAGGGGAGATTGGAATTCCTGGTGTAGCGGTGGAAT
GCGCAGATATCAGGAGGAACACCGATGGCGAAGGCAGATCTCTGGGCCGTTACTGACGCTGAGGAGCGAAAGCATGGGGA
GCGAACAGG
>OTU_132
TGGGGAATCTTGCACAATGGGCGAAAGCCTGATGCAGCGACGCCGCGTGGgggATGAAGCATCTCGGTgtgtAAACCCCT
TTCGATTCGGACGAATGCCCGCAAGGGAGTGACGGTACGGATATAAGAAGCCCCGGCTAACTACGTGCCAGCAGCCGCGG
TAAGACGTAGGgggCCAGCGTTGTTCGGAATTACTGGGTGTAAAGGGTTCGTAGGCGGTGCGGCAAGTTGGGAGTGAAAT
CTCTGGGCTTAACCCAGAGGCTGCTTCCAAAACTGCTGTGCTCGAGTGTGGGAGAGGCGCGTGGAATTGCAGGTGTAGCG
GTGAAATGCGTAGATATCTGCAGGAACACCCGTGGCGAAAGCGGCgcgcTGGACCACTACTGACGCTGAGGAACGAAAGC
TAGGGGAGCAAACAGG
>OTU_133
TGGGGAATCTTGCGCAATGGGCGAAAGCCTGACGCAGCCATGCCGCGTGAATGATGAAGGTCTTAGGATTGTAAAATTCT
TTCACCGGGGACGATAATGACGGTACCCGGAGAAGAAGCCCCGGCTAACTTCGTGCCAGCAGCCGCGGTAATACGAAGGg
ggCTAGCGTTGCTCGGAATTACTGGGCGTAAAGGGAGCGTAGGCGGACTGTTAAGTTAGAGGTGAAAGCCCAGGGCTCAA
CCTTGGAATTGCCTTTGATACTGGCAGTCTTGAGTACGGAAGAGGTATGTGGAACTCCGAGTGTAGAGGTGAAATTCGTA
GATATTCGGAAGAACACCAGTGGCGAAGGCGACATACTGGTCCGTTACTGACGCTGAGGCTCGAAAGCGTGGGGAGCAAA
CAGG
>OTU_134
TAGGGAATCTTCCACAATGGACGAAAGTCTGATGGAGCAATGCCGCGTGAGTGAAGAAGGGTTTCGGCTCGTAAAACTCT
GTTGTTGAAGAAGAACGGGTGTCAGAGTAACTGTTGACATCGTGACGGTATTCAACCAGAAAGCCACGGCTAACTACGTG
CCAGCAGCCGCGGTAATACGTAGGTGGCAAGCGTTGTCCGGATTTATTGGGCGTAAAGCGAGCGCAGGCGGTTttttAAG
TCTGATGTGAAAGCCTTCGGCTTAACCGAAGAAGTGCATCGGAAACTGGGAGACTTGAGTGCAGAAGAGGACAGTGGAAC
TCCATGTGTAGCGGTGGAATGCGTAGATatatGGAAGAACACCAGTGGCGAAGGCGGCTGTCTAGTCTGTAACTGACGCT
GAGGCTCGAAAGCATGGGTAGCGAACAGG
>OTU_135
TGGGGAATATTGCACAATGGgggAAACCCTGATGCAGCGACGCCGCGTGAAGGAAGAAGTATCTCGGTATGTAAACTTCT
ATCAGCAGGGAAGATAGTGACGGTACCTGACTAAGAAGCCCCGGCTAACTACGTGCCAGCAGCCGCGGTAATACGTAGGg
ggCAAGCGTTATCCGGATTTACTGGGTGTAAAGGGAGCGTAGACGGTGTGGCAAGTCTGATGTGAAAGGCATGGGCTCAA
CCTGTGGACTGCATTGGAAACTGTCATACTTGAGTGCCGGAGGGGTAAGCGGAATTCCTAGTGTAGCGGTGAAATGCGTA
GATATTAGGAGGAACACCAGTGGCGAAGGCGGCTTACTGGACGGTAACTGACGTTGAGGCTCGAAAGCGTGGGGAGCAAA
CAGG
>OTU_136
TGGGGAATATTGCACAATGGgggAAACCCTGATGCAGCGACGCCGCGTGAGCGATGAAGTATTTCGGTATGTAAAGCTCT
ATCAGCAGGGAAGAAAATGACGGTACCTGACTAAGAAGCCCCGGCTAACTACGTGCCAGCAGCCGCGGTAATACGTAGGg
ggCAAGCGTTATCCGGATTTACTGGGTGTAAAGGGAGCGTAGACGGCATGGCAAGCCAGATGTGAAAGCCCGGGGCTCAA
CCCCGGGACTGCATTTGGAACTGTCAGGCTAGAGTGTCGGAGAGGAAAGCGGAATTCCTAGTGTAGCGGTGAAATGCGTA
GATATTAGGAGGAACACCAGTGGCGAAGGCGGCTTTCTGGACGATGACTGACGTTGAGGCTCGAAAGCGTGGGGAGCAAA
CAGG
>OTU_137
TGGGGAATCTTGGACAATGGgggCAACCCTGATCCAGCCATGCCGCGTGAGTGATGAAGGCCTTAGGGTCGTAAAGCTCT
TTCGCCTGTGAAGATAATGACGGTAGCAGGTAAAGAAACCCCGGCTAACTCCGTGCCAGCAGCCGCGGTAATACGGAGGg
ggTTAGCGTTGTTCGGAATTACTGGGCGTAAAGCGCACGTAGGCGGATCGGAAAGTTGGgggTGAAATCCCGGGGCTCAA
CCCCGGAACTGCCTCCAAAACTATCGGTCTAGAGTTCGAgagagGTGAGTGGAATTCCGAGTGTAGAGGTGAAATTCGTA
GATATTCGGAGGAACACCAGTGGCGAAGGCGGCTCACTGGCTCGATACTGACGCTGAGGTGCGAAAGTGTGGGGAGCAAA
CAGG
>OTU_138
TAAGGAATATTGGACAATGGACGCAAGTCTGATCCAGCCATGCCGCGTGAAGGATGAATGCCCTCTGGGTTGTAAACTTC
TTTTACAGGGGAAGAAAGTTATCTTttttAGGATATTTGACGGTACCCTATGAATAAGCACCGGCTAACTCCGTGCCAGC
AGCCGCGGTAATACGGAGGGTGCAAGCGTTATCCGGATTCACTGGGTTTAAAGGGTGCGTAGGCGGGTATGTAAGTCAGT
GGTGAAATACCGGAGCTTAACTTCGGAACTGCCATTGATACTAtatatCTTGAATATTGTGGAGGTAAGCGGAATATGTC
ATGTAGCGGTGAAATGCTTAGAGATGACATAGAACACCGATTGCGAAGGCAGCTTGCTACGCAAATATTGACGCTGAGGC
ACGAAAGCGTGGGGATCAAACAGG
>OTU_139
TAGGGAATATTGCTCAATGGgggAAACCCTGAAGCAGCAACGCCGCGTGGAGGATGAAGGTTTTCGGATTGTAAACTCCT
TTTCTAAGAGAAGATTATGACGGTATCTTAGGAATAAGCACCGGCTAACTCCGTGCCAGCAGCCGCGGTAATACGGAGGG
TGCAAGCGTTACTCGGAATCACTGGGCGTAAAGAGCGCGTAGGCGGGATAGCAAGTCAGATGTGAAATCCTATGGCTTAA
CCATAGAACTGCATTTGAAACTGTTATTCTAGAGTATGGGAGAGGTAGGTGGAATTCTTGGTGTAGGGGTAAAATCCGTA
GAGATCAAGAGGAATACTCATTGCGAAGGCGACCTGCTGGAACATAACTGACGCTGATGCGCGAAAGCGTGGGGAGCAAA
CAGG
>OTU_140
TGGGGAATATTGGACAATGGGCGAAAGCCTGATCCAGCCATGCCGCGTGAGTGATGAAGGCCCTAGGGTTGTAAAGCTCT
TTCAACGGTGAAGATAATGACGGTAACCGTAGAAGAAGCCCCGGCTAACTTCGTGCCAGCAGCCGCGGTAATACGAAGGg
ggCTAGCGTTGTTCGGAATTACTGGGCGTAAAGCGCACGTAGGCGGATTGTTAAGTTAGGGGTGAAATCCCAGGGCTCAA
CCCTGGAACTGCCTTTAATACTGGCAATCTCGAGTCCGAgagagGTGAGTGGAATTCCGAGTGTAGAGGTGAAATTCGTA
GATATTCGGAGGAACACCAGTGGCGAAGGCGGCTCACTGGCTCGGTACTGACGCTGAGGTGCGAAAGCGTGGGGAGCAAA
CAGG
>OTU_141
TGGGGAATATTGCACAATGGGCGCAAGCCTGATGCAGCAACGCCGCGTGAGCGATGAAGGCCTTCGGGTCGTAAAGCTCT
GTCCTCAAGGAAGATAATGACGGTACTTGAGGAGGAAGCCCCGGCTAACTACGTGCCAGCAGCCGCGGTAATACGTAGGg
ggCTAGCGTTATCCGGATTTACTGGGCGTAAAGGGTGCGTAGGCGGTCTTTCAAGTCAGGAGTTAAAGGCTACGGCTCAA
CCGTAGTAAGCTCCTGATACTGTCTGACTTGAGTGCAGGAGAGGAAAGCGGAATTCCCAGTGTAGCGGTGAAATGCGTAG
ATATTGGGAGGAACACCAGTAGCGAAGGCGGCTTTCTGGACTGTAACTGACGCTGAGGCACGAAAGCGTGGGGAGCAAAC
AGG
>OTU_142
TGGGGAATATTGCACAATGGgggAAACCCTGATGCAGCCATGCCGCGTgtgtgAAGAAGGCCTTCGGGTTGTAAAGCACT
TTCAGTTGTGAGGAAAAGTTAGTAGTTAATACCTGCTAGCCGTGACGTTAACAACAGAAGAAGCACCGGCTAACTCCGTG
CCAGCAGCCGCGGTAATACGGAGGGTGCGAGCGTTAATCGGAATTACTGGGCGTAAAGCGCACGCAGGCGGTTTGTTAAG
CTAGATGTGAAAGCCCCGGGCTCAACCTGGGACGGTCATTTAGAACTGGCAGACTAGAGTCTTGGAGAGGGGAGTGGAAT
TCCAGGTGTAGCGGTGAAATGCGTAGATATCTGGAGGAACATCAGTGGCGAAGGCGACTCCCTGGCCAAAGACTGACGCT
CATGTGCGAAAGTGTGGGTAGCGAACAGG
>OTU_143
GGGAAGACAGCATGACAGGCTCTGTCCCACAGCCAAGAGGACTTGCTTTCCAAACAACAGCCTGTATGTTTTCAGGCAca
caGGAGACACTCTGTGACTTTCTGAATGAGTTGGAAGGAATTTAGAAGGCAGGGGCTCCCGCAGAGCCTGACAGTCCTGT
TTTCTCACTGTTATTGTGGACTCTATTTCGCTGTCAGGCTCGGGTGGCTTGAGAAGCCACAGATGATACCTTTGCTGCTG
CTCCTACTGCAGTGGTTGCAGATACTTTACCATGTCCCTTCCCCTACCTGGTGTCACCCCTGTTCTCCCACCAATATGGT
ACTATGGCACCTTTTAATATGGCTGCTGAAGGGAATGTATTATGCTG
>OTU_144
TAAGGAATATTGGTCAATGGACGCAAGTCTGAACCAGCCATGCCGCGTGAAGGATGAAGGTCCTCTGGATTGTAAACTTC
TTTTATAGGgggCGAAaaaaGGTCTTTCTAGATCACTTGACAGTACCCTATGAATAAGCACCGGCTAACTCCGTGCCAGC
AGCCGCGGTAATACGGAGGGTGCAAGCGTTATCCGGATTCACTGGGTTTAAAGGGTGCGTAGGCGGGTAGGTAAGTCAGA
GGTGAAATCCTGGAGCTTAACTCCAGAACTGCCTTTGATACTATCTATCTTGAATATGGTGGAGGTAAGCGGAATATGTC
ATGTAGCGGTGAAATGCATAGATATGACATAGAACACCTATTGCGAAGGCAGCTTACTACGCCTATATTGACGCTGAGGC
ACGAAAGCGTGGGGATCAAACAGG
>OTU_145
TAGGGAATCTTCCACAATGGACGAAAGTCTGATGGAGCAACGCCGCGTGAGTGAAGAAGGGTTTCGGCTCGTAAAACTCT
GTTGTTAAAGAAGAACAAGTGTAAGAGTAACTGTTTACGCTTTGACGGTATTTAACCAGAAAGCCACGGCTAACTACGTG
CCAGCAGCCGCGGTAATACGTAGGTGGCAAGCGTTGTCCGGATTTATTGGGCGTAAAGCGAGCGCAGGTGGTCTTTTAAG
TCTGTTGTGAAAGCCCTCAGCTCAACTGAGGAAGTGCAGCGGAAACTAAAGGACTTGAGTACAGAAGAGGATAGTGGAAC
TCCATGTGTAGCGGTGAAATGCGTAGATatatGGAAGAACACCAGTGGCGAAGGCGGCTATCTGGTCTGTTACTGACACT
GAGGCTCGAAAGCATGGGTAGCGAACAGG
>OTU_146
TTAGGAATATTGGACAATGGGCGCAAGCCTGATCCAGCCATGCCGCGTGAGTGATGAAGGCCTTCGGGTTGTAAAACTCT
TTAGCCGATGAATATAATGACTGTAGTCGGAAAATAAGCCCCGGCTAACTTCGTGCCAGCAGCCGCGGTAATACGAAGGg
ggCGAGCGTTATTCGGAATCACTGGGCGTAAAGCGTGCGTAGGCTGCTTAGAAAGTTGGGAGTGAAAGCCCAGGGCTCAA
CCCTGGAATTGCTCTCAAAACTACTAGGCTCGGATTCGGGAGAGGATAGCGGAATTGTCAGTGTAGCAGTGAAATGCGTA
GATATTGACAGGAACACCAGTGGCGCAAGCGGCTATCTGGACCGACATCGACGCTGAGGCACGAAAGCGTGGGGATCAAA
CAGG
>OTU_147
TGGGGAATATTGCACAATGGACGGAAGTCTGATGCAGCGACGCCGCGTGGgggATGAAGGCTTTCGGGTTGTAAACTCCT
TTCAGTACAGAAGAAGCTTTATTGTGACGGTATGTGCAGAAGAAGCGCCGGCTAACTACGTGCCAGCAGCCGCGGTAATA
CGTAGGGCGCGAGCGTTGTCCGGAATTATTGGGCGTAAAGAGCTCGTAGGCGGTTTGTCGCGTCTGCTGTGAAAGACCGG
GGCTTAACTCCGGGGCTGCAGTGGGTACGGGCAGGCTGGAGTGCGGTAGGGGTAACCGGAATTCCTGGTGTAGCGGTGGA
ATGCGCAGATATCAGGAGGAACACCGATGGCGAAGGCAGGTTACTGGGCCGTTACTGACGCTGAGGAGCGAAAGCATGGG
GAGCGAACAGG
>OTU_148
TAGTGGAGGTCATCTGGGCAGGGCACCAACTACTTCCCCAACACCAGTGGTTCTCAAAGTGTGGTCCCCGGACCAGTGAA
GTAGCATCATCCAGAAACTTGTCAGACACGCAAATTCCTGGGCTCTACCTCAGACTTACTGAATCAGAAACTCTGGAGTG
GGACTGGATCCCAACAATTTGTGTTTGAACACTCCCTCCAGGTGATTCTGATGCACACTAAGGCTTGAGAAACATGGCAC
TACACCATCCAACACAGAACTCATGAATACTTCTTAAGTCCCAAATTAGTATTCACTGATCAAGAACCTGAAGTAACTCT
TATCACTGCTTCTGTCAGCAATAAATTCCGCAGGTTTACAATAAATGCCTTCCATCAA
>OTU_149
TGGGGAATATTGCACAATGGgggAAACCCTGATGCAGCAACGCCGCGTGAGTGATGACGGTCTTCGGATTGTAAAGCTCT
GTCTTTGGGGACGATAATGACGGTACCCAAGGAGGAAGCCACGGCTAACTACGTGCCAGCAGCCGCGGTAATACGTAGGT
GGCGAGCGTTATCCGGAATTATTGGGCGTAAAGGGAGCGTAGGCGGATAATTAAGTGGGATGTGAAATACTCAGGCTCAA
CCTGGgggCTGCATTCCAAACTGATTATCTAGAGTGCAGGAGAGGAGAGTGGAATTCCTAGTGTAGCGGTGAAATGCGTA
GAGATTAGGAAGAACACCAGTGGCGAAGGCGACTctctGGACTGTAACTGACGCTGAGGCTCGAAAGCGTGGGGAGCAAA
CAGG
>OTU_150
TGAGGAATATTGGTCAATGGGCGATGGCCTGAACCAGCCAAGTAGCGTGAAGGATGACTGCCCTATGGGTTGTAAACTTC
TTTTATAAAGGAATAAAGTCGGGTATGCATACCCGTTTGCATGTACTTTATGAATAAGGATCGGCTAACTCCGTGCCAGC
AGCCGCGGTAATACGGAGGATCCGAGCGTTATCCGGATTTATTGGGTTTAAAGGGAGCGTAGATGGATGTTTAAGTCAGT
TGTGAAAGTTTGCGGCTCAACCGTAAAATTGCAGTTGATACTGGATGTCTTGAGTGCAGTTGAGGCAGGCGGAATTCGTG
GTGTAGCGGTGAAATGCTTAGATATCACGAAGAACTCCGATTGCGAAGGCAGCCTGCTAAGCTGCAACTGACATTGAGGC
TCGAAAGTGTGGGTATCAAACAGG
>OTU_151
TGGGGAATTTTGGACAATGGGCGCAAGCCTGATCCAGCCATGCCGCGTGTCTGAAGAAGGCCTTCGGGTTGTAAAGGACT
TTTGTCAGGGAAGAAAAGGGCGGGGTTAATACCCCTGTCTGATGACGGTACCTGAAGAATAAGCACCGGCTAACTACGTG
CCAGCAGCCGCGGTAATACGTAGGGTGCGAGCGTTAATCGGAATTACTGGGCGTAAAGCGGGCGCAGACGGTTACTTAAG
CAGGATGTGAAATCCCCGGGCTCAACCTGGGAACTGCGTTCTGAACTGGGTGACTAGAGTgtgtCAGAGGGAGGTAGAAT
TCCACGTGTAGCAGTGAAATGCGTAGAGATGTGGAGGAATACCGATGGCGAAGGCAGCCTCCTGGGATAACACTGACGTT
CATGCCCGAAAGCGTGGGTAGCAAACAGG
>OTU_152
TGAGGAATATTGGTCAATGGGCGAGAGCCTGAACCAGCCAAGTCGCGTGAAGGATGACTGTCCTAAGGATTGTAAACTTC
TTTTATACGGGAATAACGGGCGATACGCGTATTGCTATGAATGTACCGTAAGAATAAGCATCGGCTAACTCCGTGCCAGC
AGCCGCGGTAATACGGAGGATGCGAGCGTTATCCGGATTTATTGGGTTTAAAGGGTGCGTAGGTTGTTCGGTAAGTCAGC
GGTGAAAACTGAGCGCTCAACGTTCAGCGTGCCGTTGAAACTGCCGGGCTTGAGTTCAGAGGCGGCAGGCGGAATTCGTG
GTGTAGCGGTGAAATGCATAGATATCACGAGGAACTCCGATTGCGAAGGCAGCTTGCCATACTGCGACTGACACTGAAGC
ACGAAGGCGTGGGTATCAAACAGG
>OTU_153
TGGGGAATCTTCCGCAATGGGCGAAAGCCTGACGGAGCAACGCCGCGTGAACGATGAAGGTCTTAGGATCGTAAAGTTCT
GTTGTTAGGGACGAAGGGTAAGAATCATAATAAGGTTtttATTTGACGGTACCTAACGAGGAAGCCACGGCTAACTACGT
GCCAGCAGCCGCGGTAATACGTAGGCGGCAAGCGTTGTCCGGAATTATTGGGCGTAAAGGGAGCGCAGGCGGGAAACTAA
GCGGATCTTAAAAGTGCGGGGCTCAACCCCGTGATGGGGTCCGAACTGGTTTTCTTGAGTGCAGGAGAGGAAAGCGGAAT
TCCCAGTGTAGCGGTGAAATGCGTAGATATTGGGAAGAACACCAGTGGCGAAGGCGGCTTTCTGGACTGTAACTGACGCT
GAGGCTCGAAAGCTAGGGTAGCGAACGGG
>OTU_154
TGAGGAATTTTCCGCAATGGGCGCAAGCCTGACGGAGCAATGCCGCGTGGACGATGAAGGCTTTTGGGTCGTAAAGTCCT
TTTCTTAGCGAAGAAAATAGACGGTAGCTAAGGAATAAGCATCGGCTAATTCCGTGCCAGCAGCCGCGGTAATACGGAAG
ATGCAAGCGTTATTCGGAATTATTGGGCGTAAAGCGTCTGTAGGTGGCTTtttAAGTCTACTGTTAAATATCAAGGCTTA
ACCTTGAAaaaGCGGTTTGAAACTAAaaaGCTTGAGTTTAGTAGAGGTAAAGGGAATTCTCGGTGTAGTGGTGAAATGCG
TAGATATCGGGAAGAACACCTGTGGCGAAAGCGCTTTGCTGGGCTAAAACTGACACTGAgagaCGAAAGCTAGGGGAGCG
AATAGG
>OTU_155
TGGGGAATATTGGACAATGGGCGCAAGCCTGATCCAGCCATGCCGCGTgtgtgAAGAAGGCCTTTTGGTTGTAAAGCACT
TTAAGCGAGGAGGAGGCTACTTGGATTAATACTCTAGGATAGTGGACGTTACTCGCAGAATAAGCACCGGCTAACTCTGT
GCCAGCAGCCGCGGTAATACAGAGGGTGCGAGCGTTAATCGGATTTACTGGGCGTAAAGCGTGCGTAGGCGGCTTtttAA
GTCGGATGTGAAATCCCTGAGCTTAACTTAGGAATTGCATTCGATACTGGGAAGCTAGAGTATGGGAGAGGATGGTAGAA
TTCCAGGTGTAGCGGTGAAATGCGTAGAGATCTGGAGGAATACCGATGGCGAAGGCAGCCATCTGGCCTAATACTGACGC
TGAGGTACGAAAGCATGGGGAGCAAACAGG
>OTU_156
TGGGGAATATTGCACAATGGGCGCAAGCCTGATGCAGCGACGCCGCGTGGgggATGACGGCCTTCGGGTTGTAAACTCCT
TTCGCTAGGGACGAAGCGTATTTGTGACGGTACCTGGAGAAGAAGCACCGGCTAACTACGTGCCAGCAGCCGCGGTAATA
CGTAGGGTGCGAGCGTTGTCCGGAATTACTGGGCGTAAAGAGCTCGTAGGTGGTTTGTCGCGTCGTTTGTGTAAGCCCGC
AGCTTAACTGCGGGACTGCAGGCGATACGGGCATAACTTGAGTGCTGTAGGGGAGACTGGAATTCCTGGTGTAGCGGTGG
AATGCGCAGATATCAGGAGGAACACCGATGGCGAAGGCAGGTCTCTGGGCAGTAACTGACGCTGAGGAGCGAAAGCATGG
GTAGCGAACAGG
>OTU_157
TGGGGAATATTGCACAATGGACGAAAGTTTGATGCAGCGACGCCGCGTGGAGGGTGTAGGCCTTCGGGTTGTGAACTCCT
TtttCTCGCGAAaaaGGCACAGTTTTGGCTGTGTTGATGGTAGTGGgggAAGAAGCGCCGGCTAACTACGTGCCAGCAGC
CGCGGTAATACGTAGGGCGCGAGCGTTGTCCGGATTTATTGGGCGTAAAGAGCTCGTAGGTGGTTCGTCGCGTCTGTCGT
GAAAGCCAGCAGCTTAACTGTTGGTCTGCGGTGGGTACGGGCGGGCTTGAGTGCGGTAGGGGTGACTGGAATTCCTGGTG
TAGCGGTGGAATGCGCAGATATCAGGAGGAACACCGATGGCGAAGGCAGGTCACTGGGCCGTTACTGACACTGAGGAGCG
AAAGCGTGGGGAGCGAACAGG
>OTU_158
GAACAAAGTGACAGCGGGTATGGAGGgggCAATTTTATCAGGAGCATTATGCTGAACTGAGAGCCACATGCTTCCAAAAG
GCGTCTGAAGTATAACAGAATATGAGCGAGCGCACCACAGTTTTGCATGTATTGATTCATCGACTCTAGATATGCAAATT
ATCACAGAATCAAGGGTCATGTAACAAAGCCAGGGAAAATATCATTTTAATGAACAGAAATTGAAAATGCAATCGCCATT
GCTTTAAGATACACCTCCCATTTGCAACCAGAAGTTTGGAATTGGTTGTCATAATTCAAAGATGTCAAGAAAAGCTTttt
tCTGTTAAAATATTTTAACAGCTTTTATGTAGGATTCCTACAAGAATA
>OTU_159
TAGGGAATTTTCGTCAATGGggggAACCCTGAACGAGCAATGCCGCGTGAGTGAGGAAGGTCTTCGGATCGTAAAGCTCT
GTTGTAAGAGAAaaaCGACATTCATAGGGAATGATGAGTGAGTGATGGTATCTTACCAGAAAGTCACGGCTAACTACGTG
CCAGCAGCCGCGGTAATACGTAGGTGGCGAGCGTTATCCGGAATGATTGGGCGTAAAGGGTGCGTAGGTGGCAGAACAAG
TCTGGAGTAAAAGGTATGGGCTCAACCCGTACTGGCTCTGGAAACTGTTCAGCTAGAGAACAGAAGAGGACGGCGGAACT
CCATGTGTAGCGGTAAAATGCGTAGATatatGGAAGAACACCGGTGGCGAAGGCGGCCGTCTGGTCTGTTGCTGACACTG
AAGCACGAAAGCGTGGGGAGCAAATAGG
>OTU_160
TGGGGAATCTTGCGCAATGGggggAACCCTGACGCAGCGACGCCGCGTGCGGGACGGAGGCCTTCGGGTCGTAAACCGCT
TTCAGCAGGGAAGAGTCAAGACTGTACCTGCAGAAGAAGCCCCGGCTAACTACGTGCCAGCAGCCGCGGTAATACGTAGG
gggCGAGCGTTATCCGGATTCATTGGGCGTAAAGCgcgcgTAGGCGGCCCGGCAGGCCGGgggTCGAAGCGGggggCTCA
ACCccccGAAGCCcccGGAACCTCCGCGGCTTGGGTCCGGTAGGGGAGGGTGGAACACCCGGTGTAGCGGTGGAATGCGC
AGATATCGGGTGGAACACCGGTGGCGAAGGCGGCCCTCTGGGCCGAGACCGACGCTGAGGCGCGAAAGCTGGgggAGCGA
ACAGG
>OTU_161
TGGgggATATTGCACAATGGACGAAAGTCTGATGCAGCGACGTCGTGTGGgggATGAAGGCCTTCGGGTTGTAAACTCCT
TTCGCCCGCGGAAAAGGCAGGGTTTTGGCCTTGTTGATGGTAGTGGGTAAAGAAGCGCCGGCTAACTACGTGCCAGCAGC
CGCGGTAATACGTAGGGCGCGAGCGTTGTCCGGAATTATTGGGCGTAAAGGGCTCGTAGGCGGTTTGTCGCGTCTAGCGT
TTAAGGCTCGGGCTTAACCCGGGTTTGCGTTGGGTACGGGCAGGCTTGAGTGCGGTAGGGGTAACTGGAATTCCTGGTGT
AGCGGTGGAATGCGCAGATATCAGGAGGAACACCGGTGGCGAAGGCGGGTTACTGGGCCGTTACTGACGCTGAGGAGCGA
GAGCGTGGGGAGCGAACAGG
>OTU_162
TGGGGAATATTGCACAATGGGCGCAAGCCTGATGCAGCGACGCCGCGTGGgggATGAAGGCCTTCGGGTTGTAAACTCCT
TTCAGCCATGACGAAGCTGGCCTTGTTGGGTCAGTGACGGTAGTGGTAGAAGAAGCACCGGCTAACTACGTGCCAGCAGC
CGCGGTAATACGTAGGGTGCGAGCGTTGTCCGGAATTACTGGGCGTAAAGAGCTCGTAGGTGGTTTGTCACGTCGTCTGT
GAAATTCCGGGGCTTAACTCCGGGCGTGCAGGCGATACGGGCATAACTTGAGTACTGTAGGGGAGACTGGAATTCCTGGT
GTAGCGGTGAAATGCGCAGATATCAGGAGGAACACCGATGGCGAAGGCAGGTCTCTGGGCAGTTACTGACGCTGAGGAGC
GAAAGCATGGGTAGCGAACAGG
>OTU_163
TGGGGAATATTGCACAATGGGCGCAAGCTTGATGCAGCGACGCCGCGTGAGGGATGACGGCTTTCGGGTTGTAAACCTCT
TTCGATGGGGAACAAGGCCATATTtttGtgtgGTTGAGGGTACCTGTATAAGAAGCGCCGGCTAACTACGTGCCAGCAGC
CGCGGTAATACGTAGGGCGCGAGCGTTGTCCGGAATTATTGGGCGTAAAGAGCTCGTAGGCGGCTTGTCGCGTCTGCTGT
GAAAACGCGGGGCTTAACTCCGCGCTTGCAGTGGGTACGGGCAGGCTTGAGTGTAGTAGGGGAGACTGGAATTCCTGGTG
TAGCGGTGGAATGCGCAGATATCAGGAGGAACACCGATGGCGAAGGCAGGTCTCTGGGCTATGACTGACGCTGAGGAGCG
AAAGCATGGGGAGCGAACAGG
>OTU_164
TGGGGAATATTGCACAATGGGCGCAAGCCTGATGCAGCGACGCCGCGTGAGGGATGACGGCCTTCGGGTTGTAAACCTCT
TTCAGTAGGGAAGAAGCGAAAGTGACGGTACCTGCAGAAGAAGCGCCGGCTAACTACGTGCCAGCAGCCGCGGTAATACG
TAGGGCGCAAGCGTTATCCGGAATTATTGGGCGTAAAGAGCTCGTAGGCGGTTTGTCGCGTCTGCCGTGAAAGTCCGGGG
CTCAACTCCGGATCTGCGGTGGGTACGGGCAGACTAGAGTGATGTAGGGGAGACTGGAATTCCTGGTGTAGCGGTGAAAT
GCGCAGATATCAGGAGGAACACCGATGGCGAAGGCAGGTCTCTGGGCATTAACTGACGCTGAGGAGCGAAAGCATGGGGA
GCGAACAGG
>OTU_165
TGAGGAATATTGGTCAATGGACGAGAGTCTGAACCAGCCAAGTAGCGTGCAGGAAGACGGCCCTATGGGTTGTAAACTGC
TTTTATAAGGGAATAAAGTGAGTCTCGTGAGACTTtttGCATGTACCTTATGAATAAGGACCGGCTAATTCCGTGCCAGC
AGCCGCGGTAATACGGAAGGTCCGGGCGTTATCCGGATTTATTGGGTTTAAAGGGAGCGTAGGCCGGAGATTAAGCGTGT
TGTGAAATGTAGACGCTCAACGTCTGCACTGCAGCGCGAACTGGTTTCCTTGAGTACGCACAAAGTGGGCGGAATTCGTG
GTGTAGCGGTGAAATGCTTAGATATCACGAAGAACTCCGATTGCGAAGGCAGCTCACTGGAGCGCAACTGACGCTGAAGC
TCGAAAGTGCGGGTATCGAACAGG
>OTU_166
GCAAAGagagaATGAGGAAGATGCAAAAGCAGAAACCTCTGATAAAATCATCAGATCTCATGAGACTTATTCACTACCAT
GAGAATAGTATAGGGGAAACCATCCCCACTATTCAATTAGCTCCCACCAGGTTCCTCCCACAACATGTGAGAATTATGGG
AGCACAATTCAAGATGAGATTTGGTGGGGAACACAGCCAAACCACATCACTCTCCCCTGGCCTCTCCCAAATCGCATGTC
CTCACGTTTCAAAGCACAATCATGCCCTTCCAACAGTCTCCCAAAGCCTTAGCTCATTCCAGAATCAACTCAAAAGTCTA
CAGTCCAAAGTTTCATCTGAGACAAGGTgtgtCCCTTATGCCTAGGAGCCTGTAAAGTCAAAAGCTAGTTAGTTACTC
>OTU_167
GTGTGAAATTAATCTATAAACTCAGATATGCAAGAAATACTACTTTTGAAATGTTCCTTAAATGAACTTAATTCCTACTC
CAAGCTACTGCACTAGAGTGCTGATGAGAAATTCAACATCAGGCACTCTTGTGGGATCCCACCTGCCAAGGGTTATGCAA
AGGTCACAGAAACCTCAAGGCCCAAGGGAGGCCTCCTACCTGCCTCCTACACCATCCTATCATTGGACATCAGTCTCGCC
AGTGAGTGTTCTGACCCCTGTGGTTCCAGCAGGTATATCTCTTCAAGTCCTAGACTCCACATTTGAGACATAAGAATTCA
GATATGACAGCCTCTGGGCTTGGACTTGACCTC
>OTU_168
TGGGGAATATTGGACAATGGgggCAACCCTGATCCAGCCATGCCGCGTgtgtgAAGAAGGCCTTTTGGTTGTAAAGCACT
TTAAGCAGGGAGGAGAGGCTAATGGTTAATACCCATTAGATTAGACGTTACCTGCAGAATAAGCACCGGCTAACTCTGTG
CCAGCAGCCGCGGTAATACAGAGGGTGCGAGCGTTAATCGGAATTACTGGGCGTAAAGCGAGTGTAGGTGGCTCATTAAG
TCACATGTGAAATCCCCGGGCTTAACCTGGGAACTGCATGTGATACTGGTGGTGCTAGAATATGTGAGAGGGAAGTAGAA
TTCCAGGTGTAGCGGTGAAATGCGTAGAGATCTGGAGGAATACCGATGGCGAAGGCAGCTTCCTGGCATAATATTGACAC
TGAGATTCGAAAGCGTGGGTAGCAAACAGG
>OTU_169
CGAGGGCACTGTGAAACCTGCTCCATCGGGTCTTCCGCTCCTGCAAACGATGGGAGGCAACCTGGTGCGGGTGGCCCGGT
GGAGGGAGGCTGACCTGGGCTGCCTGGCAcacacCCCTGCGGATAAGTATTGGCCCTGGCGAGAATCCATTCACCTGGgg
gAGCAGGTCGTTTTACATCTGCTGACATGtgtgCTCCAACTCCAGCGAGTATCTGGGAATAGGTGAGAGGCATTTGGAGG
AAaaaaGCATCCTGGGCTGCTCCCTAAGGGCTGGTGTCTGCTTCCCACTGTCACTCGCTTGAGTGACACTATTTACAGAA
AATGTCAATACTACAACTGATAACTCATCCAAGGACCCCTAAAGAGGGCAGGATGAGGCTACA
>OTU_170
TGAGGAATATTGGTCAATGGACGAGAGTCTGAACCAGCCAAGTAGCGTGAAGGATGACTGCCCTATGGGTTGTAAACTTC
TTTTATATGGGAATAAAATGTTCCACGTGTGGGATTTTGTATGTACCATATGAATAAGGATCGGCTAACTCCGTGCCAGC
AGCCGCGGTAATACGGAGGATCCGAGCGTTATCCGGATTTATTGGGTTTAAAGGGAGCGTAGGTGGATTGTTAAGTCAGT
TGTGAAAGTTTGCGGCTCAACCGTAAAATTGCAGTTGAAACTGGCAGTCTTGAGTACAGTAGAGGTGGGCGGAATTCGTG
GTGTAGCGGTGAAATGCTTAGATATCACGAAGAACTCCGATTGCGAAGGCAGCTCACTGGACTGCAACTGACACTGAGGC
TCGAAAGTGTGGGTATCAAACAGG
>OTU_171
TGAGGAATATTGGTCAATGGAGGAAACTCTGAACCAGCCAAGTCGCGTGAAGGATGACGGTCCTATGGATTGTAAACTTC
TTTAGTAGGCGAGTAAGGATAGGTACGTGTACCTATTAGAAAGTAGCCTAAGAATAAGTATCGGCTAACTCCGTGCCAGC
AGCCGCGGTAATACGGAGGATACGAGCGTTATCCGGATTTATTGGGTTTAAAGGGTGCGTAGGTGGCTGATTAAGTCAGT
GGTGAAAAGCTATGGCTCAACCATAGTCTTGCCGTTGATACTGGTTAGCTTGAGTGTAGATGATGTAGGCGGAACGTGTA
GTGTAGCGGTGAAATGCATAGATATTACGCAGAACTCCGATTGCGAAGGCAGCTTACAAAACTACTACTGACACTGAGGC
ACGAAAGCGTGGGTATCAAACAGG
>OTU_172
TGGGGAATATTGCACAATGGAGGAAACTCTGATGCAGCAATGCCGCGTgtgtgAAGAAGGCCTTCGGGTTGTAAAGCACT
TTCAACAGGGAGGAAAAGTTTTGCCCTAATAAGGTAAAGCCGTGACGTTACCTGTAGAAGAAGAACCGGCTAACTCCGTG
CCAGCAGCCGCGGTAATACGGAGGGTTCGAGCGTTAATCGGAATTACTGGGCGTAAAGCgcgcgTAGGCGGTTTATTAAG
TCAGATGTGAAATCCCCGGGCTTAACCTGGGAACTGCATTTGAAACTGATAGGCTAGAGTGTAGTAGAGGTGAGTGGAAT
TTCAGGTGTAGCGGTGGAATGCGTAGAGATCTGAAGGAACATCAGTGGCGAAGGCGGCTCACTGGGCTATTACTGACGCT
GAGGTGCGAAAGCGTGGGGAGCAAACAGG
>OTU_173
TGGGGAATTTTGGACAATGGgggCAACCCTGATCCAGCAATGCCGCGTgtgtgAAGAAGGCCTTCGGGTTGTAAAGCACT
TTTGTCCGGAAAGAAAGCATCCCTGTTAATACCGGgggTGGATGACGGTACCGGAAGAATAAGCACCGGCTAACTACGTG
CCAGCAGCCGCGGTAATACGTAGGGTGCGAGCGTTAATCGGAATTACTGGGCGTAAAGCGTGCGCAGGCGGTGATGTAAG
ACCGATGTGAAATCCCCGGGCTTAACCTGGGAACTGCATTGGTGACTGCATCGCTAGAGTATGGCAGAGGggggTGGAAT
TCCACGTGTAGCAGTGAAATGCGTAGAGATGTGGAGGAACACCGATGGCGAAGGCAGCCcccTGGGCCAATACTGACGCT
CATGCACGAAAGCGTGGGGAGCAAACAGG
>OTU_174
TGGGGAATATTGGACAATGGGCGCAAGCCTGATCCAGCCATGCCGCGTgtgtgAAGAAGGCCTTATGGTTGTAAAGCACT
TTAAGCGAGGAGGAGGCTACTTTAGATAATACCTAGAGATAGTGGACGTTACTCGCAGAATAAGCACCGGCTAACTCTGT
GCCAGCAGCCGCGGTAATACAGAGGGTGCAAGCGTTAATCGGATTTACTGGGCGTAAAGCgcgcgTAGGCGGCTAATTAA
GTCAAATGTGAAATCCCCGAGCTTAACTTGGGAATTGCATTCGATACTGGTTAGCTAGAGTGTGGGAGAGGATGGTAGAA
TTCCAGGTGTAGCGGTGAAATGCGTAGAGATCTGGAGGAATACCGATGGCGAAGGCAGCCATCTGGCCTAACACTGACGC
TGAGGTGCGAAAGCATGGGGAGCAAACAGG
>OTU_175
TGGGGAATATTGGACAATGGgggCAACCCTGATCCAGCAATGCCGCGTgtgtgAAGAAGGCCTTCGGGTTGTAAAGCACT
TTCAGTAGGGAGGAAAAGCTTGATGCTAATACCATTGAGTCTTGACGTTACTTACAGAAGAAGCACCGGCTAACTCTGTG
CCAGCAGCCGCGGTAATACAGAGGGTGCAAGCGTTAATCGGAATTACTGGGCGTAAAGGGCGCGTAGGTGGTTTGGTAAG
TTGGATGTGAAATCCCCGGGCTCAACCTGGGAATGGCATTCAATACTGCCTCACTAGAGTATGGTAGAGGGAAGCGGAAT
TCCACATGTAGCGGTGAAATGCGTAGATATGTGGAGGAACATCAATGGCGAAGGCAGCTTCCTGGACCAATACTGACACT
GAGGCGCGAAAGCGTGGGTAGCAAACAGG
>OTU_176
TAGGGAATCTTCCGCAATGGACGAAAGTCTGACGGAGCGACGCCGCGTGAGCGAAGAAGGCCTTCGGGTCGTAAAGCTCT
GTTGTGAGGGACGAAGGAGCGCCGTTTGAACAAGGCGGCGCGGTGACGGTACCTCACGAGAAAGCCCCGGCTAACTACGT
GCCAGCAGCCGCGGTAATACGTAGGgggCGAGCGTTGTCCGGAATTATTGGGCGTAAAGCgcgcgcAGGCGGTTCCTTAA
GTCTGATGTGAAAGCCCACGGCTCAACCGTGGAGGGTCATTGGAAACTGGgggACTTGAGTGCAGGAGAGGAGAGCGGAA
TTCCACGTGTAGCGGTGAAATGCGTAGAGATGTGGAGGAACACCAGTGGCGAAGGCGGCTctctGGCCTGTAACTGACGC
TGAGGCGCGAAAGCGTGGGGAGCAAACAGG
>OTU_177
TGGGGAATATTGCACAATGGgggAAACCCTGATGCAGCGACGCCGCGTGAGCGAAGAAGTATTTCGGTATGTAAAGCTCT
ATCAGCAGGGAAGATAATGACGGTACCTGACTAAGAAGCCCCGGCTAACTACGTGCCAGCAGCCGCGGTAATACGTAGGg
ggCAAGCGTTATCCGGATTTACTGGGTGTAAAGGGAGCGTAGACGGCAAGGCAAGTCTGATGTGAAAACCCAGGGCTTAA
CCCTGGGACTGCATTGGAAACTGTCTGGCTCGAGTGCCGGAGAGGTAAGCGGAATTCCTAGTGTAGCGGTGAAATGCGTA
GATATTAGGAAGAACACCAGTGGCGAAGGCGGCTTACTGGACGGTAACTGACGTTGAGGCTCGAAAGCGTGGGGAGCAAA
CAGG
>OTU_178
GCGCGAAACCTTTACACTGCACGCAAGTGCGATAAGGGGACCCCGAGTGCGAGGGCATACAGTCCTCGCTTTTCACCACC
GTAAGGTGGTGGTGGAATAAGAGCTGGGCAAGACCGGTGCCAGCCGCCGCGGTAATACCGGCAGCTCGAGTGATGGCCGA
TTTTATTGGGCCTAAAGCGTCCGTAGCCGGCCACGCAAGTCCATCGGGAAATCCGCCAGCCCAACTGGCGGGCGTCCGGT
GGAAACTGtgtgGCTCGGGACCGGAAGACCCAACAGGTACGTCTTGGGTAGGAGTGAAATCCCGTAATCCTGGACGGACC
ACCGATAGCGAAAGCATGTTGGGAAGACGGATCCGACGGTGAGGGACGAAAGCCAGGGTCTCGAACCGG
>OTU_179
TGGGGAATTTTGCGCAATGGGCGAAAGCCTGACGCAGCGACGCCGCGTGTACGATGAAGGCCCTTGGGTCGTAAAGTACT
GTCAACTGAGACGAAAACCTGGAGGTGAATAGCCTTTGGGCTTGACGGTATCAGTGGAGGAAGCACCGGCTAACTCTGTG
CCAGCAGCCGCGGTAATACAGAGGGTGCAAACGTTGCTCGGAATGACTGGGCGTAAAGCgcgcgTAGGCGGTGGGTTAAG
TCGACTGTGAAAGCCCATGGCTCAACCATGGAAGCGCAGTCGAAACTGGCTCGCTGGAGTCCCGGAGAGGGTGGTGGAAT
TCCTAGTGTAGAGGTGAAATTCGTAGAGATTAGGAGGAACACCGGTGGCGAAGGCGACCATCTGGACGGGTACTGACGCT
GAGGCGCGAAAGCGTGGGGAGCAAACAGG
>OTU_180
TGGgggATATTGCGCAATGGgggAAACCCTGACGCAGCAACGCCGCGTGAAGGATGAAGGTCTTCGGATTGTAAACTTCT
TTTATTAAGGACGAAGAAAGTGACGGTACTTAATGAATAAGCTCCGGCTAACTACGTGCCAGCAGCCGCGGTAATACGTA
GGGAGCAAGCGTTGTCCGGATTTACTGGGTGTAAAGGGTGCGTAGGCGGCTTTGCAAGTCAGATGTGAAATCTATGGGCT
CAACCCATAGCCTGCATTTGAAACTGCAGAGCTTGAGTGAAGTAGAGGCAGGCGGAATTCCCCGTGTAGCGGTGAAATGC
GTAGAGATGGGGAGGAACACCAGTGGCGAAGGCGGCCTGCTGGGCTTTAACTGACGCTGAGGCACGAAAGCGTGGGTAGC
AAACAGG
>OTU_181
ATGCAGAAGCCAATGCCATGCTTCTTGAACAGCCCTGCAGAACCATCAGCCAAATAAACCTCTTtttATTATAAATTACC
CAACCTCAGGTTTTCCTTTATAGCAACACAAATGGACTAAGACAGTCACATAACTAGAAAGCAGTAGTCAGGGCTTGAAC
TCACATCCATTGGATTCCAAAGTCAGTGCTCTTTCCATTACATTAATCCCACGACTTCGTTCCTGTGTCACAGACCTCAC
TCAGCTTATTGTTTCACTGAATGTACCAGCAGTTACATTCAATTGCTTCTGAGACAGGTTGGATGTATACCACGCTGCTG
GCTTTCAAGAAAACAATGCCATGCTGCCTCAGACTCAAGAAGAGTGGGTCTCATCTTCCTACTTACTGTGGGAAGCCAAG
CAGCTACTGCAGGTTC
>OTU_182
TCAAGAACATTTGGCAATGGGCGAAAGCCTGACCATGCGACGCCGCGTGCTGGACGAAGTCCTTCGGGACGTAAACAGCT
TTTATGCGTGAAGAAGTAATTGACATTAGCGCATGAATAAGGGGCTCCTAACTCTGTGCCAGCAGGAGCGGTAATACAGA
GGCCCCGAGCATTATCCGGAATCACTGGGCGTAAAGGGTgtgtAGGCGGCGCTATTAGTCTTCCGTGAAAGATTTTGGGC
TTAACCCAGAAGACGCGGgggAAACGGTAGTGCTTGAGGACGCGAGAGGTAGAGGGAACTCATGGTGTAGGGGTAATATC
CGTTGATATCATGGGGAACACCAAATGCGAAGGCACTCTACTGGCgcgcTCCTGACGCTGAAACACGAAAGCGTGGGGAT
CAAaaaGG
>OTU_183
TGAAAGGCCATTTCCTGGAGCTTCCCTGAGCTTCCCAGCCTGGCCAGTGGCTTCATACACTACTACCTCTCCATGCTGTG
ATGGTGTTGGACACGGCTTACCcccTCACCATGCAGACTGGGCCAAGCCATCCCGTGCCTGACAGCAcacaGGACAGGGC
CTGGCATGGAGTCAGTGTTTGGTGCATGTTTGTTGAGCAAATGTCTGCTTTGTAAGCCGGGGTTGCTGGTAGAGATTTTG
GTGGGTTGGGGAGGCCAGAGGGATGAGCTGGAGCTGGTATTATGGAAAGAATGTAGGAGCCCTTTTCTGTCCTGTTGGTA
ACCCTT
>OTU_184
TGGGGAATATTGCGCAATGGgggAAACCCTGACGCAGCAACGCCGCGTGATTGAAGAAGGCCTTCGGGTTGTAAAGATCT
TTAATTGGGGACGAAATAAATGACGGTACCCAAAGAATAAGCTCCGGCTAACTACGTGCCAGCAGCCGCGGTAATACGTA
GGGAGCAAGCGTTATCCGGATTTACTGGGTGTAAAGGGCGAGTAGGCGGGCCGACAAGTTGGGAGTGAAATCCGGgggCT
TAACCcccGAACTGCTTTCAAAACTGTTGGTCTTGAGTGATGGAGAGGCAGGCGGAATTCCCAGTGTAGCGGTGAAATGC
GTAGATATTGGGAGGAACACCAGTGGCGAAGGCGGCCTGCTGGACATTAACTGACGCTGAGGCGCGAAAGCGTGGGGAGC
AAACAGG
>OTU_185
TGGGGAATATTGCACAATGGGCGCAAGCCTGATGCAGCGACGCCGCGTGGgggATGACGGCCTTCGGGTTGTAAACCTCT
TTCAGCAGGGACGAAGCGAAAGTGACGGTACCTGCAGAAGAAGCACCGGCCAACTACGTGCCAGCAGCCGCGGTAATACG
TAGGGTGCGAGCGTTGTCCGGAATTACTGGGCGTAAAGAGCTCGTAGGTGGTTTGTCGCGTTGTTCGTGAAAACCGGggg
CTTAACCCTCGGCGTGCGGGCGATACGGGCAGACTAGAGTACTGCAGGGGAGACTGGAATTCCTGGTGTAGCGGTGGAAT
GCGCAGATATCAGGAGGAACACCGGTGGCGAAGGCGGGTCTCTGGGCAGTAACTGACGCTGAGGAGCGAAAGCGTGGGGA
GCGAACAGG
>OTU_186
TGGGGAATATTGCACAATGGgggAAACCCTGATGCAGCGACGCAGCGTGCGGGATGACGGCCTTCGGGTTGTAAACCGCT
TTCAGCAGGGAAGAAGCGCAAGTGACGGTACCTGCAGAAGAAGTACCGGCTAACTACGTGCCAGCAGCCGCGGTAATACG
TAGGGTACGAGCGTTGTCCGGAATTATTGGGCGTAAAGAGCTCGTAGGTGGTTGGTCACGTCTGCTGTGGAAACGCAACG
CTTAACGTTGCGCGTGCAGTGGGTACGGGCTGACTAGAGTGCAGTAGGGGAGTCTGGAATTCCTGGTGTAGCGGTGAAAT
GCGCAGATATCAGGAGGAACACCGGTGGCGAAGGCGGGACTCTGGGCTGTAACTGACACTGAGGAGCGAAAGCATGGGGA
GCGAACAGG
>OTU_187
TAGGGAATCTTCCACAATGGACGCAAGTCTGATGGAGCAACGCCGCGTGGATGAAGAAGGTCTTCGGATCGTAAAATCCT
GTTGTTGAAGAAGAACGGTTGTGAGAGTAACTGCTCATAACGTGACGGTAATCAACCAGAAAGTCACGGCTAACTACGTG
CCAGCAGCCGCGGTAATACGTAGGTGGCAAGCGTTGTCCGGATTTATTGGGCGTAAAGGGAGCGCAGGCGGTCTTTTAAG
TCTGAATGTGAAAGCCCTCAGCTTAACTGAGGAAGAGCATCGGAAACTGAAAGACTTGAGTGCAGAAGAGGAGAGTGGAA
CTCCATGTGTAGCGGTGAAATGCGTAGATatatGGAAGAACACCAGTGGCGAAGGCGGCTctctGGTCTGTTACTGACGC
TGAGGCTCGAAAGCATGGGTAGCGAACAGG
>OTU_188
TGGGGAATTTTGGACAATGGgggCAACCCTGATCCAGCCATGCCGCGTGAGTGAAGAAGGCCTTCGGGTTGTAAAGCTCT
TTCGGCCGGGAAGAAATCGCCTCGGTGAATAATCGAGGTGGATGACGGTACCGGAAGAAGAAGCACCGGCTAACTACGTG
CCAGCAGCCGCGGTAATACGTAGGGTGCGAGCGTTAATCGGAATTACTGGGCGTAAAGCGTGCGCAGGCGGCGCTGTAAG
ACAGGTGTGAAATCCCCGGGCTTAACCTGGGAACTGCGCTTGTGACTGCAGTGCTCGAGTGCGGCAGAGGggggTGGAAT
TCCACGTGTAGCAGTGAAATGCGTAGAGATGTGGAGGAACACCGATGGCGAAGGCAGCCcccTGGGTCGACACTGACGCT
CATGCACGAAAGCGTGGGGAGCAAACAGG
>OTU_189
GGAGCAGAGTTATCTGGGCCATTTGCTAATTATCTCAGCCCAGACGAGTCTGCACGCTATGTGGTTTAATACCTTCACCA
GAGGCAAATGGTTTTGGACTCACAAGAATTGCTCATGGCCAGAGGCAATGGACAGATGCCATATGAGAAAGGGCTGAGGC
CAGGAACAGAGGCAGGGTTATCTCACTGGAATGGAGAAGCTAAAATGACATTATCTTTACTTCTGCCCTGGTTATTATCC
CAAGGCAACTTCAGTGGGCTTGTTTTGAAGTCAAAGCCTCAACTATTTATTGTGAGGGAGATAATTCATTTTCATTTTCC
TGCCAGAGATGTCAGTCTTACTATTCATCCTGTATCCTCT
>OTU_190
TGAGGAATATTGGTCAATGGGCGTAAGCCTGAACCAGCCAAGTCGCGTGAGGGATGAAGGATCTATGGTTCGTAAACCTC
TTTTATAAGGGAATAAAGTGCGGGACGTGTCCTGTTTTGTATGTACCTTATGAATAAGGATCGGCTAACTCCGTGCCAGC
AGCCGCGGTAATACGGAGGATCCGAGCGTTATCCGGATTTATTGGGTTTAAAGGGTGCGTAGGCGGCCTTTTAAGTCAGC
GGTGAAAGTCTGTGGCTCAACCATAGAATTGCCGTTGAAACTGGggggCTTGAGTATGTTTGAGGCAGGCGGAATGCGTG
GTGTAGCGGTGAAATGCATAGATATCACGCAGAACCCCGATTGCGAAGGCAGCCTGCCAAGCCATGACTGACGCTGATGC
ACGAAAGCGTGGGGATCGAACAGG
>OTU_191
TCAAGTCCATCTGTAGGGAAAGGTTGCCTCAATGGTGACTAGGCTctctcAGAATATCCTCCTAATTGTCTCAGCTTTCA
CTCAGGCCCTCCCAACCCATTCTCCATCCAGCAGTCAAaaaaTCAGATTGTGTCATTCTCCTTCTTAAAATGCCTCTGTG
AAGTCTTCCACACGTTGAATAAAGATATAGACGCTTAAGATACCATCAGTATAATCAGGCCTCTGCCCACATCTGCAACC
TCTTGTCCCCTTGCTTGCTCCATGGAAGCCACATGACCTCCTTTCTGCCCCTCAAACACAGGTCAGCTCCTGCAACTGTT
GTTCATTCCT
>OTU_192
TGGGGAATCTTCCGCAATGGGCGAAAGCCTGACGGAGCAACGCCGCGTGAGTGATGACGGCCTTCGGGTTGTAAAACTCT
GTGATCCGGGACGAAAAGGCAGAGTGCGAAGAACAAACTGCATTGACGGTACCGGAAAAGCAAGCCACGGCTAACTACGT
GCCAGCAGCCGCGGTAATACGTAGGTGGCAAGCGTTGTCCGGAATTATTGGGCGTAAAGCgcgcgcAGGCGGCTTCCCAA
GTCCCTCTTAAAAGTGCGGGGCTTAACCCCGTGATGGGAAGGAAACTGGGAAGCTGGAGTATCGGAGAGGAAAGTGGAAT
TCCTAGTGTAGCGGTGAAATGCGTAGAGATTAGGAAGAACACCGGTGGCGAAGGCGACTTTCTGGACGAAAACTGACGCT
GAGGCGCGAAAGCGTGGGGAGCAAACAGG
>OTU_193
TGGGGAATATTGGACAATGGgggCAACCCTGATCCAGCCATGCCGCGTGAGTGAAGAAGGCCTTAGGGTTGTAAAGCTCT
TTCAGTCGTGACGATGATGACGGTAGCGACAGAAGAAGCCCCGGCTAACTCCGTGCCAGCAGCCGCGGTAATACGGAGGg
ggCAAGCGTTGTTCGGATTTACTGGGCGTAAAGGGCGCGTAGGCGGGGTATCAAGTTAGGGGTGAAAGCCCGGGGCTCAA
CCTCGGAACTGCCTTTAAAACTGATACTCTAGAGTCCGGAAGAGGGTCGCGGAATTCCCAGTGTAGAGGTGAAATTCGTA
GATATTGGGAAGAACACCGGTGGCGAAGGCGGCGACCTGGTCCGGTACTGACGCTGAGGCGCGAAAGCGTGGGGAGCAAA
CAGG
>OTU_194
TGGGGAATATTGGACAATGGgggAAACCCTGATCCAGCGACGCCGCGTGAGTGAAGAAGTATTTCGGTATGTAAAGCTCT
ATCAGCAGGGAAGAAAATGACGGTACCTGACTAAGAAGCCCCGGCTAACTACGTGCCAGCAGCCGCGGTAATACGTAGGg
ggCAAGCGTTATCCGGATTTACTGGGTGTAAAGGGAGCGCAGACGGCAATGCAAGTCTGAAGTGAAAGGCGTGGGCTCAA
CCCATGAACTGCTTTGGAAACTGTATAGCTTGAGTGTCGGAGGGGTAAGCGGAATTCCTAGTGTAGCGGTGAAATGCGTA
GATATTAGGAGGAACACCGGAGGCGAAGGCGGCTTACTGGACGACAACTGACGTTGAGGCTCGAAGGCGTGGGGAGCAAA
CAGG
>OTU_195
TGGGGAATCTTGCGCAATGGGCGAAAGCCTGACGCAGCGACGCCGCGTGGgggAAGAAGGCCTTCGGGTTGTAAACCTCT
TTCAGGTGGGACGAAGCCACTCGGGTGAATAGCCCAGAGGGTGACGGTACCACCAGAAGAAGCCCCGGCTAACTACGTGC
CAGCAGCCGCGGTAATACGTAGGgggCAAGCGTTGTCCGGATTTATTGGGCGTAAAGAGCGTGTAGGCGGCCAGGTAGGT
CGGTTGTGAAAACTGGAGGCTCAACCTTCAGACGTCGACCGAAACCcccTGGCTAGAGTCCGGAAGAGGAGAATGGAATT
CCTGGTGTAGCGGTGAAATGCGCAGATATCAGGAAGAACACCCGTGGCGAAAGCGGTTCTCTGGGACGGTACTGACGCTG
AGACGCGAAAGCGTGGGGAGCGAACAGG
>OTU_196
TGAACAAAAGAGATTAAaaaaaTACCCTTGACCCTATGAAGTTTATTTCCTAGTGGATGGATAGAGACAGTAACAAATAA
ATAGAGATGACTTCAATCCAGGGCACATGGAACTGCCACATAAATAACAACCACCACTGAAATTAGTTCATAATCAACAA
TCACAAACCACATAAGGAAACTAACCAACTTGAGGGAGGGCAGAGAAATGAACTTTAATGCAAAATGCCTTATCAGGAAa
aaaGAGTGCTTCCGCCAGTCTAATGATCCTGAATCTGAACACCTTAACACAACTTCAAACacacacacTCACACCAcaca
cTACATACCAcacacacacacacGCAACCAcacaGCAcacacaTACAGACACATACCAcacaGACGTACCAcacaTACAC
ATCACAT
>OTU_197
TGGGGAATATTGGACAATGGGCGAAAGCCTGATCCAGCCATGCCGCGTGAGTGATGAAGGCCTTAGGGTTGTAAAGCTCT
TTTGCCTGGGAAGATAATGACGGTACCAGGAGAATAAGCCCCGGCAAACTTCGTGCCAGCAGCCGCGGTAATACGAAGGg
ggCTAGCGTTGTTCGGATTTACTGGGCGTAAAGCGCACGTAGGCGGATTCTTAAGTCAGGGGTGAAATCCCGAGGCTCAA
CCTCGGAACTGCCTTTGATACTGGGGATCTTGAGTTCGGGAGAGGTGAGTGGAACTGCGAGTGTAGAGGTGAAATTCGTA
GATATTCGCAAGAACACCAGTGGCGAAGGCGGCTCACTGGCCCGATACTGACGCTGAGGTGCGAAAGCGTGGGGAGCAAA
CAGG
>OTU_198
TGGGGAATTTTGGACAATGGggggAACCCTGATCCAGCCATCCCGCGTGTGCGATGAAGGCCTTCGGGTTGTAAAGCACT
TTTGGCAGGGAAGAAACAGCCTGGGCTAATACCCTGGGTCAATGACGGTACCTGCAGAATAAGCACCGGCTAACTACGTG
CCAGCAGCCGCGGTAATACGTAGGGTGCAAGCGTTAATCGGAATTACTGGGCGTAAAGCGTGCGCAGGCGGTTCGGAAAG
AAAGGTGTGAAATCCCAGGGCTTAACCTTGGAACTGCACTTTTAACTACCGGGCTAGAGTACGTCAGAGGggggTAGAAT
TCCACGTGTAGCAGTGAAATGCGTAGAGATGTGGAGGAATACCGATGGCGAAGGCAGCCcccTGGGATGATACTGACGCT
CATGCACGAAAGCGTGGGGAGCAAACAGG
>OTU_199
TGGGGAATCTTGCGCAATGGGCGAAAGCCTGACGCAGCCATGCCGCGTGGATGATGAAGGTCTTAGGATTGTAAAATCCT
TTCACCGGGGACGATAATGACGGTACCCGGAGAAGAAGCCCCGGCTAACTTCGTGCCAGCAGCCGCGGTAATACGAAGGg
ggCTAGCGTTGCTCGGAATTACTGGGCGTAAAGGGCGCGTAGGCGGACAGTTAAGTTGGgggTGAAAGCCCGGGGCTCAA
CCTCGGAAATGCCTTCAATACTGGCTGTCTTGAGTACGGGAGAGGTGAGTGGAACTCCGAGTGTAGAGGTGAAATTCGTA
GATATTCGGAAGAACACCAGTGGCGAAGGCGACTCACTGGCCCGTTACTGACGCTGAGGCGCGAAAGCGTGGGGAGCAAA
CAGG
>OTU_200
TGGGGAATATTGCACAATGGgggAAACCCTGATGCAGCAACGCCGCGTGAAGGATGACGGTTTTCGGATTGTAAACTTCT
TTTCTTAGTGACGAAGACAGTGACGGTAGCTAAGGAATAAGCATCGGCTAACTACGTGCCAGCAGCCGCGGTAATACGTA
GGATGCAAGCGTTATCCGGATTTACTGGGTGTAAAGGGAGCGCAGGCGGGACTGCAAGTTGGATGTGAAATACCGTGGCT
TAACCACGGAACTGCATCCAAAACTGTAGTTCTTGAGTGAAGTAGAGGCAAGCGGAATTCCGAGTGTAGCGGTGAAATGC
GTAGATATTCGGAGGAACACCAGTGGCGAAGGCGGCTTGCTGGGCTTTAACTGACGCTGAGGCTCGAAAGTGTGGGGAGC
AAACAGG
>OTU_201
TGGGGAATCTTGGACAATGGgggAAACCCTGATCCAGCCATGCCGCGTGATCGATGAAGGCCTTAGGGTTGTAAAGATCT
TTCAGCTGGGAAGATAATGACTGTACCAGCAGAAGAAGCCCCGGCTAACTCCGTGCCAGCAGCCGCGGTAATACGGAGGg
ggCTAGCGTTGTTCGGAATTACTGGGCGTAAAGCGCACGTAGGCGGATCAGTCAGTCAGGGGTGAAATCCCGGGGCTCAA
CCCCGGAACTGCCTTTGATACTGCTGGTCTTGAGGTCGAgagagGTGAGTGGAATTCCGAGTGTAGAGGTGAAATTCGTA
GATATTCGGAGGAACACCAGTGGCGAAGGCGGCTCACTGGCTCGATACTGACGCTGAGGTGCGAAAGCGTGGGGAGCAAA
CAGG
>OTU_202
TGGGGAATATTGGACAATGGgggCAACCCTGATCCAGCCATGCCGCGTGAGTGATGAAGGCCTTAGGGTTGTAAAGCTCT
TTCGCTAGGGAAGATAATGACGGTACCTAGAGAAGAAGCCCCGGCTAACTTCGTGCCAGCAGCCGCGGTAATACGAAGGg
ggCTAGCGTTGTTCGGAATTACTGGGCGTAAAGCGCACGTAGGCGGACATTTAAGTCAGGGGTGAAATCCCAGGGCTCAA
CCCTGGAACTGCCTTTGATACTGGGTGTCTTGAGTACGAgagagGTGAGTGGAATTCCGAGTGTAGAGGTGAAATTCGTA
GATATTCGGAAGAACACCAGTGGCGAAGGCGGCTCACTGGCTCGTAACTGACGCTGAGGTGCGAAAGCGTGGGGAGCAAA
CAGG
>OTU_203
TGGGGAATATTGCACAATGGgggAAACCCTGATGCAGCGACGCCGCGTGAAGGAAGAAGTATCTCGGTATGTAAACTTCT
ATCAGCAGGGAAGAAAATGACGGTACCTGACTAAGAAGCCCCGGCTAACTACGTGCCAGCAGCCGCGGTAATACGTAGGg
ggCAAGCGTTATCCGGATTTACTGGGTGTAAAGGGAGCGTAGACGGATGGACAAGTCTGATGTGAAAGGCTGGGGCTCAA
CCCCGGGACTGCATTGGAAACTGCCCGTCTTGAGTGCCGGAGAGGTAAGCGGAATTCCTAGTGTAGCGGTGAAATGCGTA
GATATTAGGAGGAACACCAGTGGCGAAGGCGGCTTACTGGACGGTAACTGACGTTGAGGCTCGAAAGCGTGGGGAGCAAA
CAGG
>OTU_204
TGAGGAATATTGGTCAATGGTCGGGAGACTGAACCAGCCAAGCCGCGTGAGGGAAGAAGGTACAGCGTATCGTAAACCTC
TTTTGCCGGGGAACAAGAGCTTCCACGAGTGGGAGTGTGAGCGTACCCGGAGAAaaaGCATCGGCTAACTCCGTGCCAGC
AGCCGCGGTAATACGGAGGATGCGAGCGTTATCCGGATTTATTGGGTTTAAAGGGTGCGTAGGCGGCGAGTTAAGTCAGC
GGTAAAAGCCCGGGGCTCAACCCCGGCCCGCCGTTGAAACTGGCTGGCTTGAGTTGGGGAAAGGCAGGCGGAATGCGCGG
TGTAGCGGTGAAATGCATAGATATCGCGCAGAACCCCGATTGCGAAGGCAGCCTGCCGGCCCCACACTGACGCTGAGGCA
CGAAAGCGTGGGTATCGAACAGG
>OTU_205
TAGGGAATCTTCCACAATGGGCGCAAGCCTGATGGAGCAACACCGCGTGAGTGAAGAAGGGTTTCGGCTCGTAAAGCTCT
GTTGTTAAAGAAGAACACGTATGAGAGTAACTGTTCATACGTTGACGGTATTTAACCAGAAAGTCACGGCTAACTACGTG
CCAGCAGCCGCGGTAATACGTAGGTGGCAAGCGTTATCCGGATTTATTGGGCGTAAAGagagTGCAGGCGGTTTTCTAAG
TCTGATGTGAAAGCCTTCGGCTTAACCGGAGAAGTGCATCGGAAACTGGATAACTTGAGTGCAGAAGAGGGTAGTGGAAC
TCCATGTGTAGCGGTGGAATGCGTAGATatatGGAAGAACACCAGTGGCGAAGGCGGCTACCTGGTCTGCAACTGACGCT
GAGACTCGAAAGCATGGGTAGCGAACAGG
>OTU_206
AAGagagaATGAGTGTCAGCAGGGGAAATGCCAGATGCTTATAAAACCATCAGTTCTTGTCAGAACTCACTCACTGCCAC
CAGAACAGCATGAGGAAACTGCCTCAATAATTCAATTACTACCAGGTCCCTCCCATGACATGTGGGAATTATGGGAATTA
CAATTCAAAATGGGATTTGGGTGGGGACACAGTCAAACCATATAATTCCATCCCGGCCCATCACAAATCTCATGTCCTCA
CATTTGAAAACACAATTATGTCTTCCCAACAGTCTCCCCAAATCGTAAGTCATTCCAATATTAATCCAAAAGTCCAAATC
CAAAGTCTCATCTGACACAAGGCAAGCCCCTTCGGCCTACCAGCCTGTAAAATCAAAAGCAAGTTAGTTACTT
>OTU_207
GGTCTCAGAGAAGAGGCCACTTTGTTGGCCAAGGAGGTTCGTTATAGGAGGACAAGAGGTCCAACATGAATTCCTGTACC
TCCCAAATTGCCCAGTTCCCCTGCTGGGGAgagaCCTACTCTGAAAACTGCAAGCACAGATTGCTTTTGGGCTACAAGGG
GATATGACTCTAAACCTGACTGACCCAAAGGCCATGGTGTTAACCCTTACCGTCCTGCAAACTGAGGAATGGAGGCTATA
CACAAaaaaGCCACCAGAACTGTCTCACAAACCAGGAATACTTGAATTATAGAGGCTACTTAATAAAATTCCTGGAGTAT
GGGCTGAAGATAACCCACCCGGGCTGGCTAAAG
>OTU_208
TGATTCTTGGAGACCAAGCCTTCACTACACGTGCTACTTCCTCTCAAGAGGCGGTTGAGCGCGTTCGGAACATTTTACCC
GGAGGAGACTCGGGGATTACTTGATGAGTAACCTCGTGCTTCTCTTTCAGCCGAGAAGTGGGGCTTCTGCATGACCTGGG
TGGACCCCAGTAGGTGGGATGGGACGTGTGGTCAGGAGGGACCTCACCGGAAGGCATGGGGTGGCGTGTAGACCTGCCGC
AAGagagGCTGTAGAGTGGGCCAGGCGTTGCAAGGAGCTAGAGCTGGATAATGGTTCAGAGGCACAAGCTGAAGCTAACT
GCGTTTGGAGGTAACTGCATTTGTTCCCTTCTAGGTGGGAGCCGTGGCTGAGGTGACGGTCTCAAAGTGGAAGAGCTTAC
TGTCACAGCAACTCCTTT
>OTU_209
AAATAACATTTGTCAAGGCAAGAATTCAATTCCAGTATCCAATCTTACTCACCGGGGAAGTGAACTAAGCTTCAATTCCT
GATTATTTGGTTCTACAGTTTCTTTACAAGAAGAGTGATCTAGATAGTAAGTGCCTCATAAAACAGCTGCATCTGTGAGT
AGTTCATGTCTACACATTCTTCACCCTTTCTGAGGATGCTCCAGTCCCCACTGGACTAGCCcccAAAATGTCCCAGGCCA
CCGTGGGCCTGTAAGagagGCGCTctctcCCCAGCTTTCTAAAGCTGAGGGATTGGCCATTTCCTTCCTACGTTTTCCTC
TTTAATCATTCCATTGATTTTCTTTCAGCAAAATCCCTTTCCCTCGTG
>OTU_210
TGGGGAATCTTCCGCAATGGACGAAAGTCTGACGGAGCAACGCCGCGTGAGTGATGACGGCCTTCGGGTTGTAAAGCTCT
GTGATCGGGGACGAATGGCTGGTATGCTAATACCATATCAGAGTGACGGTACCCGAATAGCAAGCCACGGCTAACTACGT
GCCAGCAGCCGCGGTAATACGTAGGTGGCAAGCGTTGTCCGGAATTATTGGGCGTAAAGCgcgcgcAGGCGGCTTCTTAA
GTCCATCTTAAAAGTGCGGGGCTTAACCCCGTGATGGGATGGAAACTGGGAGGCTGGAGTATCGGAGAGGAAAGTGGAAT
TCCTAGTGTAGCGGTGAAATGCGTAGAGATTAGGAAGAACACCGGTGGCGAAGGCGACTTTCTGGACGACAACTGACGCT
GAGGCGCGAAAGCGTGGGGAGCAAACAGG
>OTU_211
TGGGGAATATTGGACAATGGgggCAACCCTGATCCAGCCATGCCGCGTGAGTGAAGAAGGCCTTCGGGTTGTAAAGCTCT
TTCAGATGCGAAGATGATGACGGTAACATCAGAAGAAGCCCCGGCTAATTTCGTGCCAGCAGCCGCGGTAATACGAAAGG
GGCTAGCGTTGTTCGGATTTACTGGGCGTAAAGGGCACGCAGGCGGTCTTGCCAGTCAGGGGTGAAAGCCCGGGGCTCAA
CCCCGGAACTGCCTCTGATACTGCAAGACTAGAGACTAGGAGAGGGTGGTGGAATTCCCAGTGTAGAGGTGAAATTCGTA
GATATTGGGAGGAACACCAGAGGCGAAGGCGGCCACCTGGACTAGATCTGACGCTCAGGTGCGAAAGCGTGGGGAGCAAA
CAGG
>OTU_212
TGGGGAATCTTGCGCAATGGGCGGAAGCCTGACGCAGCAACGCCGCGTGTGGGAAGACGGCTTTCGGGTTGTAAACCACT
TTCAGGggggACGAAGCTTCCGAGGTTAATAGCCTACGGGGTGACGGTACCcccAGAAGAAGCCCCGGCTAACTACGTGC
CAGCAGCCGCGGTAATACGTAGGgggCGAGCGTTGTCCGGAATCATTGGGCGTAAAGCGCGTGTAGGCGGCTTGGTAAGT
CTGGTGTGAAATCTTGGGGCTTAACCCCAAGCCTGCACTGGATACTGCCAAGCTTGAGTCCGGGAGGGGAGAGCGGAATT
CCTAGTGTAGCGGTGAAATGCGCAGATATTAGGAAGAACACCGGTGGCGAAGGCGGCTctctGGAACGGTACTGACGCTG
AGACGCGAAAGCGTGGGGAGCGAACAGG
>OTU_213
TGGGGAATATTGCACAATGGGCGCAAGCCTGATGCAGCGACGCCGCGTGAGGGATGACGGCCTTCGGGTTGTAAACCTCT
TTCAGTAGGGAAGAAGCCTTCGGGTGACGGTACCTGCAGAAGAAGCGCCGGCTAACTACGTGCCAGCAGCCGCGGTAATA
CGTAGGGCGCGAGCGTTATCCGGAATTATTGGGCGTAAAGAGCTCGTAGGCGGTTTGTCGCGTCTGCTGTGAAAGCCCGG
GGCTTAACTCCGGGTGTGCAGTGGGTACGGGCAGACTAGAGTGCAGTAGGGGAGACTGGAATTCCTGGTGTAGCGGTGAA
ATGCGCAGATATCAGGAGGAACACCGATGGCGAAGGCAGGTCTCTGGGCTGTTACTGACGCTGAGGAGCGAAAGCATGGG
GAGCGAACAGG
>OTU_214
TAGGGAATTTTCGGCAATGGGCGAAAGCCTGACCGAGCAACGCCGCGTGAGTGATGACGGCCTTCGGGTTGTAAAGCTCT
GTTGTAAGAAAAGATAAACTAGTAGAGAATATTAGTTAGACATTATCTTACCAGAAAGCCACGGCTAACTACGTGCCAGC
AGCCGCGGTAATACGTAGGTGGCGAGCGTTATCCGGAATTATTGGGCGTAAAGGGTGCGTAGGCGGTCTGTTAAGTTCAT
GGTTAAATTTTGGGGCTCAACCCCATTGAGCCATGGATACTGGCAGACTAGAGTATTGGAGAGGCAAGCGGAATTCCATG
TGTAGCGGTAAAATGCGTAGATatatGGAGGAACACCGGTGGCGAAGGCGGCTTGCTAGCCAAAGACTGACGCTCAGGCA
CGAAAGCGTGGGGAGCAAATAGG
>OTU_215
CCAGTGTTCCAGTTGGTCAGTGCCCATGCCATGCCAGCTGTTAATCCTTGGATTGAGGGAATGACACCTTACCTATCTTG
AAGATTCATATTCCAATACAGCCTCGTGGAGTCCACTAGGAAAGTACCAAGAGCAGAAATAGGAGTGCACTAAAATCATT
ACTACATCAcacaACATAATCAAAAGATGAGGGGTTACAGCTTGTTGCCACTTGTGCAGAAAATGATGGCACGATTTTGC
AGTATTGGAGATTCCAGGAAACAAGCATTTTGATTCTTTGAGGGCCACAACGGAGGTCATGAAGATGTCCAGCAGCACAT
GGTAATGACCTGGCTTAATGGGGCTGGCTCACTGATGAGTACTAGAAGTGTTCAAGAAAACTCAGC
>OTU_216
TGGGGAATATTGGACAATGGGCGAAAGCCTGATCCAGCCATGCCGCGTgtgtgAAGAAGGTCTTCGGATTGTAAAGCACT
TTAAGTTGGGAGGAAGGGCAGTAAGTTAATACCTTGCTGTTTTGACGTTACCAACAGAATAAGCACCGGCTAACTTCGTG
CCAGCAGCCGCGGTAATACGAAGGGTGCAAGCGTTAATCGGAATTACTGGGCGTAAAGCgcgcgTAGGTGGTTTTGTAAG
TTGGAGGTGAAATCCCCGGGCTCAACCTGGGAACTGCCTCCAAAACTGCATGACTAGAGTACGGTAGAGGGTAGTGGAAT
TTCCTGTGTAGCGGTGAAATGCGTAGATATAGGAAGGAACACCAGTGGCGAAGGCGACTACCTGGACTGATACTGACACT
GAGGTGCGAAAGCGTGGGGAGCAAACAGG
>OTU_217
TGGGGAATCTTCCGCAATGGACGAAAGTCTGACGGAGCAACGCCGCGTGAGTGAAGACGGCCTTCGGGTTGTAAAGCTCT
GTGATCCGGGACGAAAGAGCCTTGGGTAAATAGCCTAAGGAAGTGACGGTACCGGAAAAGCAAGCCACGGCTAACTACGT
GCCAGCAGCCGCGGTAATACGTAGGTGGCAAGCGTTGTCCGGAATTATTGGGCGTAAAGCgcgcgcAGGCGGCTTCCTAA
GTCCATCTTAAAAGTGCGGGGCTTAACCCCGTGATGGGATGGAAACTGGGAAGCTGGAGTATCGGAGAGGAAAGTGGAAT
TCCTAGTGTAGCGGTGAAATGCGTAGAGATTAGGAAGAACACCGGTGGCGAAGGCGACTTTCTGGACGAAAACTGACGCT
GAGGCGCGAAAGCGTGGGGAGCAAACAGG
>OTU_218
TGGGGAATTTTACGCAATGGGCGAAAGCCTGACGTAGCGACACCGCGTGAGCGAAGAAGCCCTTTGGGGTGTAAAGCTCT
GTCGGCAGGGACGAATAAATGACGGTACCTGCAAAGGAAGCATCGGCTAACTACGTGCCAGCAGCCGCGGTAAGACGTAG
GATGCAAGCGTTGTCCGGATTCATTGGGCGTAAAGAGTTCGTAGGCGGTTTGTTAAGTCTGATGTTAAAGATCAGGGCCC
AACCCTGAGAGTGCATTGGATACTGGCAGACTGGAGTGCAGTAGAGGCAAGTGGAATTCCCAGTGTAGCGGTGAAATGCG
TAGATATTGGGAAGAACACCGGTGGCGCAGGCGACTTGCTGGGCTGTAACTGACGCTGAGGAACGAAAGCTAGGGGAGCA
AATGGG
>OTU_219
TGGGGAATATTGGACAATGGgggAAACCCTGATCCAGCCATGCCGCGTgtgtgAAGAAGGCCCTCGGGTTGTAAAGCACT
TTCAGCGAGGAAGAACGCCTAGCGGTTAATACCCGCTAGGAAAGACATCACTCGCAGAAGAAGCACCGGCTAACTCCGTG
CCAGCAGCCGCGGTAATACGGAGGGTGCAAGCGTTAATCGGAATTACTGGGCGTAAAGCgcgcgTAGGTGGCTTGATAAG
CCGGTTGTGAAAGCCCCGGGCTCAACCTGGGAACGGCATCCGGAACTGTCAAGCTAGAGTGCAGGAGAGGAAGGTAGAAT
TCCCGGTGTAGCGGTGAAATGCGTAGAGATCGGGAGGAATACCAGTGGCGAAGGCGGCCTTCTGGACTGACACTGACACT
GAGGTGCGAAAGCGTGGGTAGCAAACAGG
>OTU_220
TGGGGAATTTTGGACAATGGGCGAAAGCCTGATCCAGCAATGCCGCGTgtgtgAAGAAGGCCTTCGGGTTGTAAAGCACT
TTTGTCCGGAAAGAAATCCTTGGCTCTAATACAGTCGGgggATGACGGTACCGGAAGAATAAGCACCGGCTAACTACGTG
CCAGCAGCCGCGGTAATACGTAGGGTGCGAGCGTTAATCGGAATTACTGGGCGTAAAGCGTGCGCAGGCGGTTTGCTAAG
ACCGATGTGAAATCCCCGGGCTCAACCTGGGAACTGCATTGGTGACTGGCAGGCTAGAGTATGGCAGAGGggggTAGAAT
TCCACGTGTAGCAGTGAAATGCGTAGAGATGTGGAGGAATACCGATGGCGAAGGCAGCCcccTGGGCCAATACTGACGCT
CATGCACGAAAGCGTGGGGAGCAAACAGG
>OTU_221
GTGGGAAATTGGACCGAGGAAGGGAGAAGGGAGTCCTTACCAGTGTCCAGGGCAGAGGGCAGGGTGAGTTGCTGGCGCAC
AGTGAGGTGGTCAGCTGGGTCAATGATGTCGTAGATGCTGTCACCCTGGGCAACCAGGTCCACCTGGAGGGAGGAAAAGA
AGAGATGACCATTAGGGAGAACAGCAGGAGCCAATCTTTGATCTACAGTATCTTGTAGGGTATAACCTCTCCCTCCATAG
TAATTCCCAGTTCCTCAGGAGTGGAAGGCTCACGGCACCCACTCCATGCCCAGCCTCAGCTGAAAGGACCCTTAGCACTC
ACCATGGAGTGGCCCAGATGCTCGCTCACACTCTCAGACAGGTAGAGCAATTTCCCCTCGGCTGTGAACACA
>OTU_222
TTGTAGGCTATGTAGCAGCATGGCTGTGGTGGTGGTGGTTGCTTGGTGTATGtgtgGAAGTGCAAGGGAAGTCTATAATG
CAGTGTTCTGAGTgtgtgCAGAACCTATGGAGGAAATCAGAACTTGAGATAGAGAAACAAGTCCTGTTAATGGTAACGCC
ATTTGGATCTGGAAATAACTGTGTTTGCATAGTCCATGTCTGTTCTCTTACAGATGAGGAAACAAAAGCTCTTCATTTAA
GGAgagaAATAGTCCACTctctTGTTTACTCTTTTACTTGACATTGATTGAACCTCTCAATGGCAAAGACTGTGTTGTGC
ATTAGATAGATATGCTGAGAAATGAGAAAGAGGCTGTGCCCTCAAaaaTTTGTCCTAAAAGGGGAACATCTAGATAATCA
ATGAGCTAATAAATG
>OTU_223
TGAGGAATATTGGTCAATGGGCGAGAGCCTGAACCAGCCAATTCGCGTGAAGGATGACTGCCCTATGGGTTGTAAACTTC
TTTAGTAGGGGATTAAAGTTTGCCTTGCGAGGCAATTTGCAAGTACCCTAAGAATAAGTATCGGCTAACTCCGTGCCAGC
AGCCGCGGTAATACGGAGGATACGAGCGTTATCCGGATTTATTGGGTTTAAAGGGTGCGTAGGTTGCTTtttAAGTCAGT
GGTGAAAAGCTGTGGCTCAACCATAGTCTTGCCGTTGAAACTGAGGAGCTTGAGTGTAGATGCTGTAGGCGGAACGCGTA
GTGTAGCGGTGAAATGCATAGATATTACGCAGAACTCCGATTGCGAAGGCAGCTTACAAAGTTACAACTGACACTGAAGC
ACGAGAGCGTGGGTATCAAACAGG
>OTU_224
TGCGGCAGGGTTCATGtgtgtgCATATGCACAGGTGGCAGGACAGTGAGGTCTGCATGCACATGCTCACACCAGTGGTGG
TGAGGCAGTGGTGGCAAAGTCCATGGGCACTGGTGGCAATGGAGTGAGTAGCAAGGTCCATACGCAcacaAGCTGGCAAA
GCAGTGGgggTAGGCTGCAAGCAAGTgtgtgCTGGCAAAGCAATGAAGGGAGGCTATGGGTTGATGCACGTTGGCAGGGG
CCCATCTGCTCAAACCCTCTGATGGTTAGCTGGGCCTGCCAGTGAAGGAGCTATGGCAGCAGCCACCAGGAAGTGCACCA
GTTTGGCATCTGAGGCTGCGCTGCAAACAGGTGTGGCCATGCAGGGATGCTGGGAGATGGCAGCAGACAGGAGGGTGTTC
AGATCAGACTTGCCCATTCCACAA
>OTU_225
TGAGGAATATTGGTCAATGGGCGCGAGCCTGAACCAGCCAAGTCGCGTGAGGGACGACGGTCCTACGGATTGTAAACCTC
TTTAGGCGGGGAGTAATGTGCTCTACGAGTAGAGTAGTGAGAGTACCCGCAGAATAAGCATCGGCTAACTCCGTGCCAGC
AGCCGCGGTAATACGGAGGATGCGAGCGTTATCCGGATTTATTGGGTTTAAAGGGTGCGCAGGCTGTGCATCAAGTCAGC
GGTAAAATCTCGGGGCTCAACCCCGTTTAGCCGTTGAAACTGGTGTGCTGGAGTGTGCGCGAGGAAGGCGGAATGCGCGG
TGTAGCGGTGAAATGCATAGATATTGCGCAGAACTCCGATTGCGAAGGCAGCCTTCCAGTGCATGACTGACGCTGAGGCA
CGAAAGCGTGGGTATCGAACAGG
>OTU_226
TGAGGAATATTGGTCAATGGGTGCAAGCCTGAACCAGCCATCCCGCGTGAAGGACGACTGCCCTATGGGTTGTAAACTTC
TTTTGTATAGGGATAAACCTACCCTCGTGAGGGTAGCTGAAGGTACTATACGAATAAGCACCGGCTAACTCCGTGCCAGC
AGCCGCGGTAATACGGAGGGTGCAAGCGTTATCCGGATTTATTGGGTTTAAAGGGTCCGTAGGCGGACTTATAAGTCAGT
GGTGAAAGCCTGTCGCTTAACGATAGAACTGCCATTGATACTGTAAGTCTTGAGTATATTTGAGGTAGCTGGAATAAGTA
GTGTAGCGGTGAAATGCATAGATATTACTTAGAACACCAATTGCGAAGGCAGGTTACCAAGATATAACTGACGCTGAGGG
ACGAAAGCGTGGGGAGCGAACAGG
>OTU_227
TGAGGAATATTGGTCAATGGACGCAAGTCTGAACCAGCCACGTCGCGTGAAGGAAGACGGCCCTACGGGTTGTAAACTTC
TTTTATACGGGAATAAAGTGCCCCACGTGTGGGGTTTTGCATGTACCGTATGAATAAGGATCGGCTAACTCCGTGCCAGC
AGCCGCGGTAATACGGAGGATCCGAGCGTTATCCGGATTTATTGGGTTTAAAGGGTGCTCAGGCGGggggTTAAGTCGGC
GGTGAAATTTTGCAGCTCAACTGTAAAAGTGCCTTCGAAACTGGTTCCCTTGAGTGCGGATGAGGTAGGCGGAATTTGTG
GTGTAGCGGTGAAATGCATAGATATCACGAGGAACTCCGATTGCGCAGGCAGCTTACCAAGCCGTAACTGACGCTCAAGC
ACGAAGGCGTGGGGATCAAACAGG
>OTU_228
TGGGGAATATTGCACAATGGGCGAAAGCCTGATGCAGCGACGCCGCGTGAGGGATGACGGCCTTCGGGTTGTAAACCTCT
TTCAGCAGGGAAGAAGCGAAAGTGACGGTACCTGCAGAAGAAGCACCGGCTAACTACGTGCCAGCAGCCGCGGTAATACG
TAGGGTGCGAGCGTTGTCCGGAATTATTGGGCGTAAAGAGCTTGTAGGCGGTTTGTCGCGTCTGCTGTGAAAATCCGGGG
CTCAACCCCGGACTTGCAGTGGGTACGGGCAGACTAGAGTGTGGTAGGGGAGACTGGAATTCCTGGTGTAGCGGTGAAAT
GCGCAGATATCAGGAGGAACACCGATGGCGAAGGCAGGTCTCTGGGCCACTACTGACGCTGAGAAGCGAAAGCATGGGGA
GCGAACAGG
>OTU_229
TAGGGAATCTTGGACAATGGgggCAACCCTGATCCAGCGATGCCGCGTGAGTGAAGAAGGCCTTCGGGTTGTAAAGCTCT
TTCGCCGGGAAAGAAACGGCGGCGGAGAATATCCGCCGACACTGACGGTACCCGGAAAAGAAGCGCCGGCTAACTACGTG
CCAGCAGCCGCGGTAATACGTAGGGCGCGAGCGTTAATCGGAATTACTGGGCGTAAAGCGAGAGCAGGCGGCCGCGCAAG
TCGGGTGTGAAATCCCCGGGCTCAACCTGGGAATTGCGCCCGATACTGCGGGGCTGGAGTTCGGCAGAGGAAGGTGGAAT
TCCGCGTGTAGCAGTGATATGCGTAGAGATGCGGAGGAACACTCATGGCGAAGGCATCCTTCTGGGCCGAAACTGACGCT
CATTCTCGAAAGCGTGGGTAGCGAACGGG
>OTU_230
CGGTGGGTGGAGATGGTGGGGTGGCAGTGCAACTTGGGAACAGGAGTGGGCAGCATAGGAAAGGGGTTCAAGGCCTCAAG
GAACATGCGAAGGTGCAGGAAGTGGAGAAGGAAGAAGCGTTGGCAAAACCTGCAGCAATAGCTTAGAGGCAGGGAACTGG
TGGTCAGAGGAgagagTGTGGGGAAAGAAGCCAGAGGACTCAGGCCTGAAAGCATGCGAGGCACGGAAAGGCAAACACAG
CCCGGTGCTGGCGGGAACAAAGGCCTGCTGCAGAAATTTACAATTTGTCCCTCATGCTGCTGAGTGGGAGGACAGAGCGT
GACTGCAGGCTGCGGGGCTGCAGGACCACGGGTGTTCTGCTGGGGATGATGGGAAGGCAGTGGGAAAGGCC
>OTU_231
TGGGGAATATTGGACAATGGGCGAAAGCCTGATCCAGCAATGCCGCGTGAGTGATGAAGGCCTTAGGGTTGTAAAGCTCT
TTTACCCGGGATGATAATGACAGTACCGGGAGAATAAGCCCCGGCTAACTCCGTGCCAGCAGCCGCGGTAATACGGAGGg
ggCTAGCGTTGTTCGGAATTACTGGGCGTAAAGCGCACGTAGGCGGCTTTGTAAGTTAGAGGTGAAAGCCCGGGGCTCAA
CTCCGGAATTGCCTTTAAGACTGCATCGCTAGAATTGTGGAGAGGTAAGTGGAATTCCGAGTGTAGAGGTGAAATTCGTA
GATATTCGGAAGAACACCAGTGGCGAAGGCGACTTACTGGACACATATTGACGCTGAGGTGCGAAAGCGTGGGGAGCAAA
CAGG
>OTU_232
TGGGGAATATTGCACAATGGAGGGAACTCTGATGCAGCGACGCCGCGTGAGTGATGAAGGAATTCGTTTCGTAAAACTCT
GTTCTATGGGAAGAAAAGGACTGTACCATAGGAGAAAGCTCCGGCTAAATACGTGCCAGCAGCCGCGGTAATACGTATGG
AGCGAGCGTTGTCCGGAATTATTGGGCGTAAAGGGTGCGCAGGCGGCTTTACAAGTTGGATGTGAAATATTGTGGCTCAA
CCACAAACGTGCATCCAAAACTGCAAAGCTTGAGTTAAGGAGAGGTAAGTGGAATTCCTGGTGTAGCGGTGGAATGCGTA
GATATCAGGAGGAATACCGGTGGCGAAGGCGACTTACTGGACTTAAACTGACGCTCAGGCACGAAAGCGTGGGGAGCAAA
CAGG
>OTU_233
TGGGGAATATTGGACAATGGGCGCAAGCCTGATCCAGCCATGCCGCGTGAGTGACGAAGGTCTTCGGATTGTAAAGCTCT
TTTGGCGGGGACGATAATGACGGTACCCGCAGAATAAGCCCCGGCTAACTTCGTGCCAGCAGCCGCGGTAATACGAAGGg
ggCTAGCGTTGTTCGGAATTACTGGGCGTAAAGCGCACGTAGGCGGATTGCTAAGTCAGGGGTGAAATCCCGGGGCTCAA
CCTCGGAACTGCCTTTGATACTGACAGTCTTGAGTCCGGAAGAGGTGAGTGGAATTCCTAGTGTAGAGGTGAAATTCGTA
GATATTAGGAAGAACACCAGTGGCGAAGGCGGCTCACTGGTCCGGTACTGACGCTGAGGTGCGAAAGCGTGGGGAGCAAA
CAGG
>OTU_234
TGGGGAATTTTCCGCAATGGGCGAAAGCCTGACGGAGCAACGCCGCGTGAGGGATGAAGGCCTCTGGGCTGTAAACCTCT
TTTATCAAGGAAGAAGATCTGACGGTACTTGATGAATAAGCCACGGCTAATTCCGTGCCAGCAGCCGCGGTAATACGGGA
GTGGCAAGCGTTATCCGGAATTATTGGGCGTAAAGCGTCCGCAGGCGGCCCTTCAAGTCTGCTGTTAAaaaGTGGAGCTT
AACTCCATCATGGCAGTGGAAACTGTTGGGCTTGAGTGTGGTAGGGGCAGAGGGAATTCCCGGTGTAGCGGTGAAATGCG
TAGATATCGGGAAGAACACCAGTGGCGAAGGCGCTCTGCTGGGCCATCACTGACGCTCATGGACGAAAGCCAGGGGAGCG
AAAGGG
>OTU_235
TGGGGAATCTTAGACAATGGgggCAACCCTGATCTAGCCATGCCGCGTGAGTGATGAAGGCCTTAGGGTTGTAAAGCTCT
TTCAGCTGGGAAGATAATGACGGTACCAGCAGAAGAAGCCCCGGCTAACTCCGTGCCAGCAGCCGCGGTAATACGGAGGg
ggCTAGCGTTGTTCGGAATTACTGGGCGTAAAGCGCACGTAGGCGGACCAGAAAGTTGGgggTGAAATCCCGGGGCTCAA
CCTCGGAACTGCCCTCAAAACTATTGGTCTGGAGTTCGAgagagGTGAGTGGAATTCCGAGTGTAGAGGTGAAATTCGTA
GATATTCGGAGGAACACCAGTGGCGAAGGCGGCTCACTGGCTCGATACTGACGCTGAGGTGCGAAAGCGTGGGGAGCAAA
CAGG
>OTU_236
TGAGGAATATTGGTCAATGGACGCAAGTCTGAACCAGCCAAGTAGCGTGCAGGATGACGGCCCTCCGGGTTGTAAACTGC
TTTTAGTTGGGAATAAAGTGCAGCTCGTGAGCTGTTTTGTATGTACCATCAGAAaaaGGACCGGCTAATTCCGTGCCAGC
AGCCGCGGTAATACGGAAGGTCCAGGCGTTATCCGGATTTATTGGGTTTAAAGGGAGCGCAGGCGGACTCTTAAGTCAGT
TGTGAAATACGGCGGCTCAACCGTCGGACTGCAGTTGATACTGGGAGTCTTGAGTGCAcacaGGGATGCTGGAATTCATG
GTGTAGCGGTGAAATGCTCAGATATCATGAAGAACTCCGATCGCGAAGGCAGGTATCCGGGGTGCAACTGACGCTGAGGC
TCGAAAGTGCGGGTATCAAACAGG
>OTU_237
AGGGATGGGACCAGTAGGCTGGCTCTGTGAAGGTTGATTCAGCCCTCGAACCAGGACCTTAACTGGACGGTGCAAAGAAT
GATTCAACCATACATGTTCAGGATCCGGCCACGGCGTGCCCTCATCCCATGTGGGCTGGCTCCCTTGGGACCTGTGGGAG
CAGCTGAGCCTGCTGGTTGGCAGACACTGGAAGTGCTAGGGAGGATGAGGGTGAAAGCCAAGGTCACAGGAGCAGAGTCA
CAGCCTGCAGGACCACCTGAAGGTACTTCCCTGCAACTGGGGCTGTGACATCAGCATCACAAAACACATCCACCTGCAGT
GCCAAGCTCACCCACTCACCCAGGTGAACTCCTGCCACAGGAAAGCCTACCTTCCCTCCCTAAACTCA
>OTU_238
TGGGGAATATTGCACAATGGGCGCAAGCCTGATGCAGCAACGCCGCGTGAAGGAAGACGGTTTTCGGATTGTAAACTTCT
GTTCTTAGTGAAGAATAATGACGGTAGCTAAGGAGCAAGCCACGGCTAACTACGTGCCAGCAGCCGCGGTAATACGTAGG
TGGCAAGCGTTGTCCGGAATTACTGGGTGTAAAGGGAGCGCAGGCGGGTGATCAAGTCAGCTGTGAAAACTACGGGCTTA
ACCCGTAGACTGCAGTTGAAACTGTTCATCTTGAGTGAAGTAGAGGTTGGCGGAATTCCGAGTGTAGCGGTGAAATGCGT
AGATATTCGGAGGAACACCGGTGGCGAAGGCGGCCAACTGGGCTTTAACTGACGCTGAGGCTCGAAAGTGTGGGGAGCAA
ACAGG
>OTU_239
GGCGTAGGAAaaaaGGCTAGTTTGCAGCCAGACAGCCTGGGATGGAATCCAAGCTATGGCCTTTCCTGTCTTTGGGCAAC
TCACTGAATGTCATCCTTCTCATCTATCAAATGAGAAAAGTCATATTTTCAAGTTATTGTGAGAATTAGCGTTTATAAAT
CACCAACCACAGTTCATGCCTCATAAATGTTAGCTATTTTCATAGCATCATAGAATAAGGGTGACTTCCTGGGATTACTT
CTGACTTAATAATGCTAGCACATATCTTTGAAAGTCATTTAAATAAAGCATTATTTCAAAATTAGCTTTCTGCATGAGTG
ATATACACAAGTTTCTAACAGAAaaaTAAAAGGTAAC
>OTU_240
TGGGGAATATTGCACAATGGgggAAACCCTGATGCAGCCATGCCGCGTgtgtgAAGAAGGCCTTCGGGTTGTAAAGCACT
TTCAGCGAGGAGGAAAGGTCAGTAGCTAATATCTGCTGGCTGTGACGTTACTCGCAGAAGAAGCACCGGCTAACTCCGTG
CCAGCAGCCGCGGTAATACGGAGGGTGCAAGCGTTAATCGGAATTACTGGGCGTAAAGCGCACGCAGGCGGTTGGATAAG
TTAGATGTGAAAGCCCCGGGCTCAACCTGGGAATTGCATTTAAAACTGTCCAGCTAGAGTCTTGTAGAGGggggTAGAAT
TCCAGGTGTAGCGGTGAAATGCGTAGAGATCTGGAGGAATACCGGTGGCGAAGGCGGCCcccTGGACAAAGACTGACGCT
CAGGTGCGAAAGCGTGGGGAGCAAACAGG
>OTU_241
GAGGGCAAGAGTGGAGCCATCGGTCTCCGCTACTGTTGCTGGGAAATAAGCAATCACAGTGGCAGAGACAGATGCTGAGT
CGGTGATTGGAGACATCCCTTGAGACTGACAGCTACTCAATGGTAGGTTGGTTACTTTGGACCCTGCCccccATGGAGGG
GCAGCAGCTCGCATGTGCACCCACCCTGGTTTGCCTTCTGGCTGCAGAGCCTCCACTGACATCCCCTTCCCAGGGCTCAT
GGGGATCTGGTGGCAACATTTCTCCAGCAGGGCAGGAGGCTTCTCAATCAGTTTCCCATCAGAACCGAACacacaGAAAA
TGATTCGAGTGATGACTTTCTCAGTGTACCCCAGGATGATACAGAATTGGTACCAT
>OTU_242
TGCAGTGCTTGGCTCTGGgggATAGAGATCTGCAGACCTGGATTTCATGCCTCAAGGAGTTTAGTTGGGGAAAGTCCTAC
TGTGGCCAGACCTAGCGTCAAGAGCAGTGAGGggggAGGAATAGATTCTGATTAGGGAGTGCTTATAAAGCCCAAAGGAG
CACCATTTGGGCTGAGCTTGAAGAGTTGGCCCACTACGATGCTTAGAGATGTGGGAGAAGAGTCTGGAAGGCCAGGAGAC
TGCCTAACGAAGGCAGGggggTGGGTGTGGGTGGCCTTCCTCAGGGTGTGGCTGCTGGGGAGGAGAAaaaGCAAGGGATG
AGTAGGGAGCGGTGGCTGTTGCCAGGTTGTGGAGGCTTTGATAGGAGTTTGGACTTGATTCTGTAGCT
>OTU_243
TCAACGTCACATCTGtgtgGAGGACAGATCCTGTCTGTCCCTGCATCTCCGTGACTCGGTGTTCCTGGAGATGACCCTGT
GGAAAAGCCTGTGGTGGGCTCCACCTAGAAGCAACAAAAGGCCCTGCAGTCCTTCCTCTGGTGAAGTGAGAGCTAAGGGA
GCTTGATTGAGCAAGGCGGAGGTGCATGGGGAGCAGAGAAATGGAGGGCAGGTGGGTGCTGTGCTTCTTAGGTGGTAGAA
GTGAGGTCACCAAAGAATGCAAGGAATGCAAAGCTATAGCCTTAGGCTATAGCTACCATAATATCCGTAGGCCTTAGTGA
GGCTTTCAGGAACTTC
>OTU_244
TAGGGAATCTTCGGCAATGGgggCAACCCTGACCGAGCAACGCCGCGTGAGTGAAGAAGGTTTTCGGATCGTAAAACTCT
GTTGTTAGAGAAGAACGTTAAGTAGAGTGGAAAATTACTTAAGTGACGGTATCTAACCAGAAAGGGACGGCTAACTACGT
GCCAGCAGCCGCGGTAATACGTAGGTCCCAAGCGTTGTCCGGATTTATTGGGCGTAAAGCGAGCGCAGGTGGTTTCTTAA
GTCTGATGTAAAAGGCAGTGGCTCAACCATTGtgtgCATTGGAAACTGGGAGACTTGAGTGCAGGAGAGGAGAGTGGAAT
TCCATGTGTAGCGGTGAAATGCGTAGATatatGGAGGAACACCGGAGGCGAAAGCGGCTctctGGCCTGTAACTGACACT
GAGGCTCGAAAGCGTGGGGAGCAAACAGG
>OTU_245
CAcacaGCAATAGGgggTCTTCCCACATGGTGTCAGCCACACGGGAGAGCCAGTTAGTAAGCCAAGAGCAGGCTAAAGCT
ATGTTGCTGTGTCCCTCACAGTTGTGACCAcacacCCTACTCACTGTACCAATAGTACTTTCCTCTCATTTGATCTTttt
GTGGGATTTGGTCCTGAAaaaGATCTTTCCCAGGAGAGTAGCTATAAAGTCTAGCCCTGCCCTGACAGGGCTCCAGGGAG
GTGGTTGTGGATGTTTACAGTATGCTTCACAGAATACTTCTTTATCTATCCTGGCCTAATGCCTACATTTCCAACCTGTG
ACCAGGTGTACCTCTCACAGGAAGCTTGTTTACACT
>OTU_246
TGGgggATATTGCACAATGGgggAAACCCTGATGCAGCGACGCCGCGTGAGTGAAGAAGTATTTCGGTATGTAAAGCTCT
ATCAGCAGGGACGAAAATGACGGTACCTGAGTAAGAAGCCCCGGCTAACTACGTGCCAGCAGCCGCGGTAATACGTAGGg
ggCAAGCGTTATCCGGATTTACTGGGTGTAAAGGGAGCGTAGACGGTTATGCAAGTCTGGAGTGAAAGGCGGgggCTCAA
CCcccGGACTGCTCTGGAAACTGTAGAACTAGAGTGCAGGAGGGGTAAGTGGAATTCCTAGTGTAGCGGTGAAATGCGTA
GATATTAGGAGGAACACCAGTGGCGAAGGCGGCTTACTGGACTGTAACTGACGTTGAGGCTCGAAAGCGTGGGGAGCAAA
CAGG
>OTU_247
TGGGGAATATTGCACAATGGgggAAACCCTGATGCAGCAACGCCGCGTGAACGATGAAGGCCTTTGGGTCGTAAAGTTCT
GTTCTAGGTGATGAAAACTGACAGTAACCTAGGAGAAAGCCCCGGCTAACTCCGTGCCAGCAGCCGCGGTAATACGGAGG
gggCAAGCGTTATCCGGAATTATTGGGCGTAAAGGGTACGTAGGTGGCCTTTTAAGCGTAGGGTATAAGGCAATGGCTCA
ACCATTGTTCGCCCTATGAACTGGAAGGCTTGAGTGCAGGAGAGGAAAGCGGAATTCCTAGTGTAGCGGTGGAATGCATA
GATATTAGGAGGAACATCAGCGGCGAAGGCGGCTTTCTGGACTGTAACTGACACTGAGGTACGAAAGCGTGGGGAGCAAA
CAGG
>OTU_248
TGGGGAATTTTGGACAATGGGCGCAAGCCTGATCCAGCCATGCCGCGTGAGTGAAGAAGGCCTTCGGGTTGTAAAGCTCT
TTCGGCCGGGAAGAAATCGTGGTCTCTAACATAGGCCATGGATGACGGTACCGGACTAAGAAGCACCGGCTAACTACGTG
CCAGCAGCCGCGGTAATACGTAGGGTGCGAGCGTTAATCGGAATTACTGGGCGTAAAGCGTGCGCAGGCGGTTTTGTAAG
ACAGATGTGAAATCCCCGGGCTTAACCTGGGAACTGCGTTTGTGACTGCAAGGCTAGAGTACGGCAGAGGggggTGGAAT
TCCTGGTGTAGCAGTGAAATGCGTAGAGATCAGGAGGAACACCGATGGCGAAGGCAGCCcccTGGGCCTGTACTGACGCT
CATGCACGAAAGCGTGGGGAGCAAACAGG
>OTU_249
TGAGGAATATTGGTCAATGGGCGAGAGCCTGAACCAGCCAAGTAGCGTGAAGGATGACGGCCCTACGGGTTGTAAACTTC
TTTTGTGCGGGAATAAAGGAGCCTACGTGTAGGCTTTTGCATGTACCGTAACGAATAAGCATCGGCTAACTCCGTGCCAG
CAGCCGCGGTAATACGGAGGATGCGAGCGTTATCCGGATTTATTGGGTTTAAAGGGAGCGTAGACGGGTTtttAAGTCAG
CTGTGAAAGTTTGGGGCTCAACCTTAAAATTGCAGTTGAAACTGGAGGCCTTGAGTACGGTTGAGGCAGGCGGAATTCGT
GGTGTAGCGGTGAAATGCTTAGATATCACGAAGAACCCCGATTGCGAAGGCAGCCTGCTAAGCCGCCACTGACGTTGAGG
CTCGAAAGTGCGGGTATCAAACAGG
>OTU_250
TAAGGAATATTGCGCAATGGGCGAAAGCCTGACGCAGCGACGCCGCGTGGgggATGAAGGTCTTCGGATTGTAAACCCCT
TTCGGGAGGGAAGATGGAGCGAGCAATCGTTCGGACGGTACCTCCAGAAGCAGCCACGGCCAACTTCGTGCCAGCAGCCG
CGGTAATACGAAGGTGGCAAGCGTTGTTCGGATTCACTGGGCGTACAGGGTgtgtAGGCGGTTTGGTAAGCCTTCTGTTA
AAGCTTCGGGCCCAACCCGGAAAGCGCAGAGGGTACTGCCAGGCTAGAGGGTGGGAGAGGAGCGCGGAATTCCCGGTGTA
GCGGTGAAATGCGTAGAGATCGGGAGGAAGGCCGGTGGCGAAGGCGGCGCTCTGGAACATACCTGACGCTGAGACACGAA
AGCGTGGGGAGCAAACAGG
>OTU_251
TAGGGAATCTTCCACAATGGACGCAAGTCTGATGGAGCAACGCCGCGTGAGTGAAGAAGGGTTTCGGCTCGTAAAGCTCT
GTTGTTGGTGAAGAAGGACAGGGGTAGTAACTGACCTTTGTTTGACGGTAATCAATTAGAAAGTCACGGCTAACTACGTG
CCAGCAGCCGCGGTAATACGTAGGTGGCTTATTGGGCGTAAAGCGAGTGCAGGCGGCTCGATAAGTCTGATGTGAAAGCC
TTCGGCTCAACCGGAGAATTGCATCAGAAACTGTCGAGCTTGAGTACAGAAGAGGAGAGTGGAACTCCATGTGTAGCGGT
GAAATGCGTAGATatatGGAAGAACACCGGTGGCGAAGGCGGCTctctGGTCTGTTACTGACGCTGAGGCTCGAAAGCAT
GGGTAGCGAACAGG
>OTU_252
TGGGGAATTTTGGACAATGGGCGAAAGCCTGATCCAGCCATGCCGCGTGAGTGAAGAAGGCCTTCGGGTTGTAAAGCTCT
TTCAGACGGAAAGAAATCGCATCTTCTAATACAGGGTGTGGATGACGGTACCGTAAGAAGAAGCACCGGCTAACTACGTG
CCAGCAGCCGCGGTAATACGTAGGGTGCGAGCGTTAATCGGAATTACTGGGCGTAAAGCGTGCGCAGGCGGTGATGTAAG
ACAGATGTGAAATCCCCGGGCTCAACCTGGGAACTGCGTTTGTGACTGCATCACTCGAGTACGGCAGAGGGAGGTGGAAT
TCCGCGTGTAGCAGTGAAATGCGTAGATATGCGGAGGAACACCGATGGCGAAGGCAGCCTCCTGGGCCAGTACTGACGCT
CATGCACGAAAGCGTGGGGAGCAAACAGG
>OTU_253
TGGGGAATATTGCACAATGGAGGGAACTCTGATGCAGCGACGCCGCGTGAGCGATGAAGGAATTCGTTTCGTAAAGCTCT
GTTCTATGGGAAGAAAAGGACTGTACCATAGGAGCAAGCCCCGGCTAAATACGTGCCAGCAGCCGCGGTAATACGTATGG
GGCGAGCGTTGTCCGGAATTATTGGGCGTAAAGGGTACGCAGGCGGTTTACCAAGTTGGATGTGAAATCTTGTAGCTCAA
CTACAAACGTGCATCCAAAACTGGTTAACTTGAGTTAAGGAGAGGTAAGTGGAATTCCTGGTGTAGCGGTGGAATGCGTA
GATATCAGGAGGAATACCGGTGGCGAAGGCGACTTACTGGACTTAAACTGACGCTGAGGTACGAAAGCGTGGGGAGCAAA
CAGG
>OTU_254
CGAAGAGCACAGCTCTAGACTCCCTATTCTTCCACTTACTGTGACCTTGGGCAAGTGACAAGGACCCTGAGCCTCCTCTG
CAAAATGGGAATCCCAAGGGCACTTGTGGGGTTTAAAGATTAAATGAACCAATACATGTAAAGCACCCAAGAGTGCCTGG
GGCAGTATCTTCCAGGTCTGTCACTGCTCTTAAGCAAAGTCCAGAAACCCAGCTCACACTCGCCCTAGAAAAGCCGATAC
ACTTGCTGTGGTAACCTGTGTCAcacaGTAGCTCATTTACCTGCATTACCATTAATTCAGCTGTGGGCTCTGGACACGAT
ACTGCCTCAGATCTCCCTGTCTCCTGACATTCACTCCCAGCACAGTTttttCC
>OTU_255
TGGGGAATATTGCACAATGGAGGAAACTCTGATGCAGCGACGCCGCGTGAAGGATGAAGTATTTCGGTATGTAAACTTCT
ATCAGCAGGGAAGAAAATGACGGTACCTGACTAAGAAGCCCCGGCTAACTACGTGCCAGCAGCCGCGGTAATACGTAGGg
ggCAAGCGTTATCCGGATTTACTGGGTGTAAAGGGAGCGTAGACGGCACGGCAAGCCAGATGTGAAAGCCCGGGGCTCAA
CCCCGGGACTGCATTTGGAACTGCTGAGCTAGAGTGTCGGAGAGGCAAGTGGAATTCCTAGTGTAGCGGTGAAATGCGTA
GATATTAGGAGGAACACCAGTGGCGAAGGCGGCTTGCTGGACGATGACTGACGTTGAGGCTCGAAAGCGTGGGGAGCAAA
CAGG
>OTU_256
TGGGGAATATTGCACAATGGggggAACCCTGATGCAGCGACGCCGCGTGAGCGAAGAAGGTATTCGTATCGTAAAGCTCT
GTCCTATGGGAAGATAATGACGGTACCATAGGAGGAAGCTCCGGCTAACTACGTGCCAGCAGCCGCGGTAATACGTAGGG
AGCAAGCGTTGTCCGGAATCACTGGGCGTAAAGGGTTCGCAGGCGGCAATGCAAGTCTCGTGTGAAAGGCAAGGGCTCAA
CCCTTGTAAGCACAAGAAACTGCATAGCTTGAGTAGTGGAGAGGCAAGTGGAATTCCTAGTGTAGCGGTGAAATGCGTAG
ATATTAGGAGGAATACCGGTGGCGAAGGCGACTTGCTGGACACAAACTGACGCTGAGGAACGAAAGCGTGGGGAGCAAAC
AGG
>OTU_257
TGGGGAATTTTGGACAATGGGCGCAAGCCTGATCCAGCTATTCCGCGTGTGGGATGACGGCCCTCGGGTTGTAAACCACT
TTAGTAGAGAACGAAAAGGAGCTATCGAATAAATAGCTCTGCTGACGGTACTCTAAGAATAAGCACCGGCTAACTACGTG
CCAGCAGCCGCGGTAATACGTAGGGTGCGAGCGTTAATCGGAATTACTGGGCGTAAAGGGTGTGCAGGCGGCTGAGTAAG
ACAGATGTGAAATCCCCGGGCTTAACCTGGGAACCGCATATGTGACTGCTTGGCTAGAGTGCGTCAGAGGGAGGTGGAAT
TCCACGTGTAGCAGTGAAATGCGTAGATATGTGGAAGAACACCGATGGCGAAGGCAGCCTCCTGGGACGCAACTGACGCT
CATACACGAAAGCGTGGGGAGCAAACAGG
>OTU_258
CAGGCCCAGCTAATTtttGTATTtttAATGGAGACAGGGTTtttGTCGTGTTGGCCAGGCTGGTGTTGAACTGACCTCAG
GTGGATCCACCCGTCTTGGCCTCCCAAAGTGCTAGGATTACAGGCATGAGCCACCACTCCTGGCCTGGAGCTGCTGTTTT
GATTCtctcATTtttATTtttAAGCCTCCACGATAAGAATTGGGAGAGCTTGTTAtataGGGTTCCTTCTTCATCATGGT
CAGAATTTTATTTTCTTTGAACATTGCGCTCATGCCATCTAGGTAAGTAGTGAATTCTGCTCGATTGGACCTCAGTTTTG
ATGTGCTTTCCCTCAACAGATCCTCTC
>OTU_259
TGAGGAATATTGGTCAATGGACGGAAGTCTGAACCAGCCAAGTAGCGTGCAGGATGACGGCCCTATGGGTTGTAAACTGC
TTTTGTATGGGGATAAAGTCAATCACGTGTGATTGTTTGCAGGTACCATACGAATAAGGACCGGCTAATTCCGTGCCAGC
AGCCGCGGTAATACGGAAGGTTCGGGCGTTATCCGGATTTATTGGGTTTAAAGGGAGCGTAGGCCGGAGATTAAGTgtgt
TGTGAAATGTAGACGCTCAACGTCTGACTTGCAGCGCATACTGGTTTCCTTGAGTACGCACAACGTTGGCGGAATTCGTC
GTGTAGCGGTGAAATGCTTAGATATGACGAAGAACTCCGATTGCGAAGGCAGCTGACGGGAGCGCAACTGACGCTGAAGC
TCGAAGGTGCGGGTATCGAACAGG
>OTU_260
TAGGGAATCTTCCACAATGGACGCAAGTCTGATGGAGCAACGCCGCGTGAGTGAAGAAGGTTTTCGGATCGTAAAGCTCT
GTTGTTGGTGAAGAAGGACAAGGAAAGTAACTGATCTTTGTTTGACGGTAATCAACCAGAAAGTCACGGCTAACTACGTG
CCAGCAGCCGCGGTAATACGTAGGTGGCAAGCGTTGTCCGGATTTATTGGGCGTAAAGCGAACGCAGGCGGGAAGATAAG
TCAGCTGTGAAAGCCcccAGCTTAACTGGGGAACTGCAGCTGAAACTATGTTTCTTGAGTGCAGAAGAGGAGAGTGGAAC
TCCATGTGTAGCGGTGGAATGCGTAGATatatGGAAGAACACCAGTGGCGAAGGCGGCTctctGGTCTGTAACTGACGCT
GAGGTTCGAAAGCATGGGTAGCGAACAGG
>OTU_261
TGGGGAATCTTAGACAATGGgggAAACCCTGATCTAGCCATGCCGCGTGATCGATGAAGGCCTTAGGGTTGTAAAGATCT
TTCAGGTGGGAAGATAATGACTGTACCACCAGAAGAAGCCCCGGCTAACTCCGTGCCAGCAGCCGCGGTAATACGGAGGg
ggCTAGCGTTGTTCGGAATTACTGGGCGTAAAGCGCACGTAGGCGGATTGGAAAGTTGGgggTGAAATCCCGGGGCTCAA
CCCCGGAACTGCCTTCAAAACTCCCAGTCTTGAGTTCGAgagagGTGAGTGGAATTCCGAGTGTAGAGGTGAAATTCGTA
GATATTCGGAGGAACACCAGTGGCGAAGGCGGCTCACTGGCTCGATACTGACGCTGAGGTGCGAAAGCGTGGGGAGCAAA
CAGG
>OTU_262
TGGgggATATTGCACAATGGgggAAACCCTGATGCAGCAACGCCGCGTGAGGGAAGAAGGTTTTCGGATTGTAAACCTCT
GTCCTAGGTGAAGATAATGACGGTAGCCTGGGAGGAAGCTCCGGCTAACTACGTGCCAGCAGCCGCGGTAATACGTAGGG
AGCGAGCGTTGTCCGGAATTACTGGGTGTAAAGGGTGCGTAGGCGGCCTTGTGGGTCAGGCGTGAAATACATGGGCTTAA
CCCATGGACTGCGCTTGAAACTATAAGGCTTGAGTGAAGTAGAGGCAGGTGGAATTCCCGGTGTAGCGGTGAAATGCGTA
GAGATCGGGAGGAACACCAGTGGCGAAGGCGGCCTGCTGGGCTTTAACTGACGCTGAGGCACGAAAGCATGGGTAGCAAA
CAGG
>OTU_263
TGGGGAATATTGGACAATGGACCAAAAGTCTGATCCAGCAATTCTGtgtgCACGATGACGGTCTTAGGATTGTAAAGTGC
TTTCAATTGGGAAGAAaaaaaTGACGGTACCAATAGAAGAAGCGACGGCTAAATACGTGCCAGCAGCCGCGGTAATACGT
ATGTCGCAAGCGTTATCCGGATTTATTGGGCGTAAAGCGCGTCTAGGTGGTTTGGTAAGTCTGATGTGAAAATGCGGGGC
TCAACTCCGTATTGCGTTGGAAACTGCCTAACTAGAGTATCGGAGAGGTGGGCGGAACTACAAGTGTAGAGGTGAAATTC
GTAGATATTTGTAGGAATGCCGATAGAGAAGTCAGCTCACTGGACGAATACTGACACTGAAGCGCGAAAGCATGGGGAGC
AAACAGG
>OTU_264
TTAGGAATCTTCGGCAATGGGCGAAAGCCTGACCGAGCGATACCGCTTGAAGGATGAAGCCCTTCGGGGTGTAAACTTCT
GAACTCGGGACGATCATGACGGTACCGAGGTAATAGCACCGGCTAACTCCGTGCCAGCAGCCGCGGTAATACGGAGGGTG
CGAGCGTTACCCGGATTTACTGGGCGTAAAGGGCGTGTAGGCGGTCTTTCAAGTCCGATGCTAAAGTCTGGGGCTCAACC
CCAGGACTGCGTTGGATACTGTGAGGCTAGACGGTCGGAGGgggTAGCGGAATTTCCGGAGTAGCGGTGAAATGCGCAGA
TACCGGAAGGAACGCCAATAGCGAAGGCAGCTACCTGGACGACTTGTGACGCTGAGGCGCGAAAGCGTGGGGAGCAAACC
GG
>OTU_265
TGGGGAATATTGCACAATGGGCGCAAGCCTGATGCAGCGACGCCGCGTGAGGGATGACGGCCTTCGGGTTGTAAACCTCT
GTTAGCATCGAAGAAGCGAAAGTGACGGTAGGTGCAGAGAAAGCGCCGGCTAACTACGTGCCAGCAGCCGCGGTAATACG
TAGGGCGCGAGCGTTGTCCGGAATTATTGGGCGTAAAGAGCTTGTAGGCGGTTGGTCGCGTCTGCTGTGAAAGGCCGGGG
CTTAACTCCGGTTTTGCAGTGGGTACGGGCTAACTAGAGTGCAGTAGGGGAGACTGGAATTCCTGGTGTAGCGGTGGAAT
GCACAGATATCAGGAGGAACACCGATGGCGAAGGCAGGTCTCTGGGCTGTAACTGACGCTGAGAAGCGAAAGCATGGGGA
GCGAACAGG
>OTU_266
TGGGGAATTTTGCACAATGGGCGGAAGCCTGATGCAGCGACGCCGTGTGGgggATGAAGGCCTTCGGGTTGTAAACTCCT
TTCGTCAGGGACGAAGTTTGTTTGACGGTACCTGGATAAGAAGCACCGGCTAACTACGTGCCAGCAGCCGCGGTAATACG
TAGGGTGCGAGCGTTGTCCGGATTTACTGGGCGTAAAGGGCTCGTAGGTGGTgtgtTGCGTCGTCTGTGTAATCCAGGGG
CTTAACTTTTGGTTGGCAGGCGATACGGGCATTGCTTGAGTGCTGTAGGGGAGACTGGAATTCCTGGTGTAGCGGTGAAA
TGCGCAGATATCAGGAGGAACACCGATGGCGAAGGCAGGTCTCTGGGCAGTTACTGACGCTGAGGAGCGAGAGCATGGGT
AGCGAACAGG
>OTU_267
TGGGGAATATTGGACAATGGgggCAACCCTGATCCAGCCATGCCGCGTgtgtgAAGAAGGCCTTTTGGTTGTAAAGCACT
TTAAGCGAGGAGGAGGCTACCCTGACTAATAATCAGGAGTAGTGGACGTTACTCGCAGAATAAGCACCGGCTAACTCTGT
GCCAGCAGCCGCGGTAATACAGAGGGTGCGAGCGTTAATCGGAATTACTGGGCGTAAAGCgcgcgTAGGCGGTTTGTTAA
GTCGGATGTGAAATCCCCGGGCTCAACCTGGGAATTGCATTCGATACTGGCAAGCTAGAGTATGGGAGAGGAAGGTAGAA
TTCCAGGTGTAGCGGTGAAATGCGTAGAGATCTGGAGGAATACCGATGGCGAAGGCAGCCTTCTGGCCTAATACTGACGC
TGAGGTGCGAAAGCATGGGGAGCAAACAGG
>OTU_268
TGAGGAATATTGGTCAATGGGCGCTAGCCTGAACCAGCCAAGTAGCGTGCAGGATGACGGCCCTATGGGTTGTAAACTGC
TTTTATGCGGGGATAAAGTCACCCACGTGTGGGTGTTTGCAGGTACCGCATGAATAAGGACCGGCTAATTCCGTGCCAGC
AGCCGCGGTAATACGGAAGGTCCGGGCGTTATCCGGATTTATTGGGTTTAAAGGGAGTGTAGGCGGCCTGTTAAGCGTGT
TGTGAAATGTAGATGCTCAACATCTGAACTGCAGCGCGAACTGGCTGGCTTGAGTACACGCAACGTGGGCGGAATTCATG
GTGTAGCGGTGAAATGCTTAGATATCATGAAGAACTCCTATTGCGAAGGCAGCTCACGGGAGTGTCACTGACGCTTAAGC
TCGAAGGTGCGGGTATCAAACAGG
>OTU_269
TGGGGAATATTGCACAATGGAGGAAACTCTGATGCAGCGATGCCGCGTGAGGGAAGAAGGTTTTAGGATTGTAAACCTCT
GTCTTCAGGGACGAAaaaaGACGGTACCTGAGGAGGAAGCTCCGGCTAACTACGTGCCAGCAGCCGCGGTAATACGTAGG
GAGCGAGCGTTGTCCGGAATTACTGGGTGTAAAGGGAGCGTAGGCGGGATCGCAAGTCAGATGTGAAAACTATGGGCTTA
ACCCATAAACTGCATTTGAAACTGTGGTTCTTGAGTGAAGTAGAGGTAAGCGGAATTCCTAGTGTAGCGGTGAAATGCGT
AGATATTAGGAGGAACATCAGTGGCGAAGGCGGCTTACTGGGCTTTAACTGACGCTGAGGCTCGAAAGCGTGGGGAGCAA
ACAGG
>OTU_270
TGGGGAATTTTGCACAATGGgggAAACCCTGATGCAGCGACGCCGCGTGATTTAGAAGGCCTTCGGGTTGTAAaaaTCTT
TTGTATAGGAAGAAAATGACAGTACTATACGAATAAGGTCCGGCTAATTACGTGCCAGCAGCCGCGGTAATACGTAAGGA
CCGAGCGTTGTCCGGAATCATTGGGCGTAAAGGGTACGTAGGCGGGTTtttAAGTTAGAAGTCAAAGGCTATAGCTCAAC
TATAGTAAGCTTCTAAAACTGGGGACCTTGAgagaTGGAAGGGAAAGTGGAATTCCTAGTGTAGCGGTGGAATGCGCAGA
TATTAGGAGGAATACCGGTGGCGAAGGCGACTTTCTGGCCATTTTCTGACGCTGAGGTACGAAAGCGTGGGTAGCAAACA
GG
>OTU_271
CAGCAACAGCGACAGCACGACGCTTCGCGTTCGACAGATTGAATTGCATAGAACCTCCTAGagagTGAGAAGAGAAaaaG
GCGAAGGTCGCCACCCAATCCCAGTGCGTAGGGCCACCACGTCACGCTGCGCATGCCGCAGCGGCCCTACGCCCCGCGAT
TCATCCCAGGGACACTTCCGCAGCCCTGATGAAAATCCGCTGTTGCGTGCCAGCAGCCCAACCAATCGCCCACGCAcaca
GCAACCAACCGATCACGGAACTCATAGCTTTGTCCTCAGGTAATGCAGCACATAGGCCACGAAGGCAGTCACCACCTTGA
AGAGCACGAAGGCCAGCACCATCGGCCACACGTGCTTCCAAATTTCAACGAAGCCGCCCACCGATGAACCCCAAGGCGAA
CATCA
>OTU_272
TAGGGAATCTTGCGCAATGGGCGAAAGCCTGACGCAGCCATGCCGCGTGAATGATGAAGGTCTTAGGATTGTAAAATTCT
TTCACCGGGGAAGATAATGACGGTACCCGGAGAAGAAGCCCCGGCTAACTTCGTGCCAGCAGCCGCGGTAATACGAAGGg
ggCTAGCGTTGCTCGGAATTACTGGGCGTAAAGGGCGCGTAGGCGGATGTTTAAGTCGGgggTGAAAGCCCAGGGCTCAA
CCCTGGAATTGCCTTCGATACTGGACATCTTGAGTACGGGAGAGGTGAGTGGAACTCCGAGTGTAGAGGTGAAATTCGTA
GATATTCGGAAGAACACCAGTGGCGAAGGCGACTCACTGGCCCGTTACTGACGCTGAGGCGCGAAAGCGTGGGGAGCAAA
CAGG
>OTU_273
TGGGGAATATTGGGCAATGGGCGCAAGCCTGACCCAGCAACGCCGCGTGAAGGAAGAAGGCTTTCGGGTTGTAAACTTCT
TTTCTGAGGGACGATAGTGACGGTACCTCAGGAATAAGCCACGGCTAACTACGTGCCAGCAGCCGCGGTAATACGTAGGT
GGCAAGCGTTATCCGGATTTACTGGGTGTAAAGGGCGTGTAGGCGGGATGGTAAGTCAGATGTGAAAACTATGGGCTCAA
CCCATAGCCTGCATTTGAAACTATCGTTCTTGAGTGTTGGAGAGGCAGGCGGAATTCCGTgtgtAGCGGTGAAATGCGTA
GATATACGGAGGAACACCAGTGGCGAAGGCGGCCTGCTGGACAATAACTGACGCTGAGGCGCGAAAGCGTGGGGAGCAAA
CAGG
>OTU_274
CCGAGAATATTCGACAATGGGCGAAAGCCTGATCGAGCGATACCGCGTGGTGGATGAAGCGCTTCGGCGCGTAAACACCT
TTTATGGAGGAGGAAGTTATTGACGTTACTCCATGAATAAGGGGCTCCTAACTCTGTGCCAGCAGGAGCGGTAATACAGA
GGCCCCGAGCATTACCCGGAATTACTGGGCGTAAAGGGTGCGTAGGTGGTCGTATTAGTCGTCTGTTAAATCCcccGGCT
CAACCGGGGAGATGCGGGCGAAACGGTACGACTAGAGGGCGTGAGAGGTGCATAGAACTCATGGTGTAGGGGTAAAATCC
GTTGATATCATGGGGAATACCGAAAGCGAAGGCAGTGCACTGGCGCGTTCCTGACACTCAAGCACGAAAGCGTGGGTAGC
GAACGGG
>OTU_275
TGTGGCGGTTTTCACCAAATAGAAGATAACAATGAATCGGAGAACTTAAGTTGCCTACGATTGAACAACTTGTCCGTAAA
GGACGTCAGGCCAAGCCGAAaaaGTCAAAGACTTTGGCCTTGAAGGGTAGCCCGCTGCGTCGTGGCGTGTGCACCCGTgt
gtACACCACCACTCCTAAGAAGCCAAATTCCGCGCTTCGTAAGGTTGCTCGTGTGCGCCTCAGCTCTGGTATTGAAGTAA
CCGCCTATATTCCAGGCGAAGGTCACAACTTGCAGGAGCACTCCATCGTGCTCGTGCGTGGTGGCCGTGTGAAGGATCTC
CCAGGTGTGCGTTACCACATCGTGCGTGGCGC
>OTU_276
TGGGGAATATTGCGCAATGGgggCAACCCTGACGCAGCCATGCCGCGTGAATGAAGAAGGCCTTCGGGTTGTAAAGTTCT
TTCGGTAGCGAGGAAGGCATTTAGTTTAATAGACTAGGTGATTGACGTTAACTACAGAAGAAGCACCGGCTAACTCCGTG
CCAGCAGCCGCGGTAATACGGAGGGTGCGAGCGTTAATCGGAATAACTGGGCGTAAAGGGCACGCAGGCGGTGACTTAAG
TGAGGTGTGAAAGCCCCGGGCTTAACCTGGGAATTGCATTTCATACTGGGTCGCTAGAGTACTTTAGGGAGGGGTAGAAT
TCCACGTGTAGCGGTGAAATGCGTAGAGATGTGGAGGAATACCGAAGGCGAAGGCAGCCCCTTGGGAATGTACTGACGCT
CATGTGCGAAAGCGTGGGGAGCAAACAGG
>OTU_277
CACCACGACAGTTCAGCATTTCCATGGCAACACTTGGAAATTACTGCCCCTTTCCATGGCAATGGCCTGGAGGTTACCAC
TCCTTTTCTAAaaaTATCTGAATAACCTGCCCCTTAGTTTGCATATAATTAGAAGTGGGTAATTAAATATGACTGCAGAA
CTGCCCCTGAGCTGCTACTTTCAGCACATTGCCCGTGGGGTAGCTTGCTCTGCAGGAGCAGTCATGGAGTTGTCACACTG
CCTCCTCAATAAAGCTGTTTTCTTCTGCCACCGTCTCACTCTTGAATTCTTTCCTAAGTGAAGTCAAGAAACTTCTCAGG
CTAAGCCCCAGTTTTGGGGTTCACCTGCCTAGCTCATATTTCTCCACATCATTACCAACACTTGTTATTttttGTTtttt
GATGTTGTTtttGTCTTTTAATATGTT
>OTU_278
TAGGGAATCTTCCGCAATGGACGAAAGTCTGACGGAGCAACGCCGCGTGAGCGAAGAAGGCCTTCGGGTCGTAAAGCTCT
GTTGTTAGGGAAGAACAAGTAACGCAGTAACTGGCGTTACCGTGACGGTACCTAACGAGAAAGCCACGGCTAACTACGTG
CCAGCAGCCGCGGTAATACGTAGGTGGCAAGCGTTGTCCGGAATTATTGGGCGTAAAGCgcgcgcAGGCGGTTCCTTAAG
TCTGATGTGAAAGCCCACGGCTCAACCGTGGAGGGTCATTGGAAACTGGgggACTTGAGTGCAGAAGAGGAGAGCGGAAT
TCCACGTGTAGCGGTGAAATGCGTAGAGATGTGGAGGAACACCAGTGGCGAAGGCGGCTctctGGTCTGTAACTGACGCT
GAGGCGCGAAAGCGTGGGGAGCAAACAGG
>OTU_279
TGAGGAATATTGGTCAATGGCCGGAAGGCTGAACCAGCCAAGCCGCGTGAAGGATGAAGGTGCCAAGCATTGTAAACTTC
TTTTGTCAAGGGACAAAATCAGGCTCGAGAGCCTGACCGAGGGTACTTGAAGAAaaaGCATCGGCTAACTCCGTGCCAGC
AGCCGCGGTAATACGGAGGATGCGAGCGTTATCCGGATTTATTGGGTTTAAAGGGTGCGTAGGCGGACTGTTAAGTCAGC
GGTAAAAGCCCGGGGCTCAACCCCGGCGAGCCGTTGAAACTGGCTGTCTTGAGACGTCGAGAGGTATGCGGAATGCGCAG
TGTAGCGGTGAAATGCTTAGATATTGCGCAGAACTCCGATTGCGAAGGCAGCATACCGGCGGCGATCTGACGCTGAGGCA
CGAAAGCGTGGGTATCGAACAGG
>OTU_280
TGGGGAATATTGCACAATGGgggAAACCCTGATGCAGCGACGCCGCGTGAGTGAAGAAGTATCTCGGTATGTAAAGCTCT
ATCAGCAGGGAAGAAAATGACGGTACCTGACTAAGAAGCCCCGGCTAACTACGTGCCAGCAGCCGCGGTAATACGTAGGg
ggCAAGCGTTATCCGGATTTACTGGGTGTAAAGGGAGCGTAGACGGCGGAGCAAGTCTGAAGTGAAAGCCCGGGGCTCAA
CCCCGGGACTGCTTTGGAAACTGTTCTGCTAGAGTGCTGGAGAGGTAAGTGGAATTCCTAGTGTAGCGGTGAAATGCGTA
GATATTAGGAGGAACACCAGTGGCGAAGGCGGCTTACTGGACAGTAACTGACGTTGAGGCTCGAAAGCGTGGGGAGCAAA
CAGG
>OTU_281
TGGGGAATTTTGGACAATGGgggCAACCCTGATCCAGCCATGCCGCGTGCAGGATGAAGGTCTTCGGATTGTAAACTGCT
TTTGTCAGGGAAGAAAAGTTTAGAGCGAATAACTCTGAATGCTGACGGTACCTGAAGAATAAGCACCGGCTAACTACGTG
CCAGCAGCCGCGGTAATACGTAGGGTGCAAGCGTTAATCGGAATTACTGGGCGTAAAGCGTGCGCAGGCGGTTCTGTAAG
ATGGGTGTGAAAGCCCCGGGCTCAACCTGGGAATTGCATTCATGACTGCAGGACTAGAGTTCACCAGAGGggggTGGAAT
TCCAAGTGTAGCAGTGAAATGCGTAGATATTTGGAAGAACACCGATGGCGAAGGCAGCCcccTGGGGTGCGACTGACGCT
CATGCACGAAAGCGTGGGGAGCAAACAGG
>OTU_282
TGGGGAATCTTGGACAATGGGCGAAAGCCCGATCCAGCAATATCGCGTGAGTGAAGAAGGGCAATGCCGCTTGTAAAGCT
CTTTCGTCGAGTGCGCGATCATGACAGGACTCGAGGAAGAAGCCCCGGCTAACTCCGTGCCAGCAGCCGCGGTAAGACGG
ggggggCAAGTGTTCTTCGGAATGACTGGGCGTAAAGGGCACGTAGGCGGTGAATCGGGTTGAAAGTGAAAGTCGCCAAa
aaGTGGCGGAATGCTCTCGAAACCAATTCACTTGAGTGAGACAGAGGAGAGTGGAATTTCGTgtgtAGGGGTGAAATCCG
TAGATCTACGAAGGAACGCCAAAAGCGAAGGCAGCTctctGGGTCCCTACCGACGCTGGGGTGCGAAAGCATGGGGAGCG
AACAGG
>OTU_283
TGAGGAATATTGGTCAATGGGCGAGAGCCTGAACCAGCCAAGTCGCGTGAAGGAAGACGGTCCTATGGATTGTAAACTTC
TTTAGTAGGTGAGTACAAGCAGTTACGTGTAGCTGTAAGCAAGTAACCTAAGAATAAGTATCGGCTAACTCCGTGCCAGC
AGCCGCGGTAATACGGAGGATACGAGCGTTATCCGGATTTATTGGGTTTAAAGGGTGCGTAGGTGGCTTTATAAGTCAGT
GGTGAAAAGCTGTGGCTCAACCATAGTCTTGCCGTTGAAACTGTGGAGCTTGAGTGCGGATGAGGTAGGCGGAACGCGTA
GTGTAGCGGTGAAATGCATAGATATTACGCAGAACTCCGATTGCGAAGGCAGCTTACCAAACCGCAACTGACACTGAAGC
ACGAAAGCGTGGGTATCAAACAGG
>OTU_284
TGGGGAATATTGGACAATGGGCCACAAGCCTGATCCAGCAATTCTGtgtgCACGATGAAGGTCTTCGGATTGTAAAGTGC
TTTCAGTTGGGAAGAAGAAAGTGACGGTACCAACAGAAGAAGCGACGGCTAAATACGTGCCAGCAGCCGCGGTAATACGT
ATGTCGCAAGCGTTATCCGGATTTATTGGGCGTAAAGCGCGTCTAGGCGGAAaaaTAAGTCTGATGTTAAAATGCGGGGC
TCAACTCCGTATTGCGTTGGAAACTGTTtttCTAGAGTACTGGAGAGGTGGGCGGAACTACAAGTGTAGAGGTGAAATTC
GTAGATATTTGTAGGAATGCCGATGGAGAAGTCAGCTCACTGGACAGATACTGACGCTAAAGCGCGAAAGCGTGGGGAGC
AAACAGG
>OTU_285
TGGGGAATCTTGCGCAATGGGCGAAAGCCTGACGCAGCGACGCCGCGTGCGGGATGACGGCCTTCGGGTTGTAAACCGCT
TTCAGCAGGGACGAGGCCGCAAGGTGACGGTACCTGCAGAAGAAGCCCCGGCTAACTACGTGCCAGCAGCCGCGGTAATA
CGTAGGgggCGAGCGTTATCCGGATTCATTGGGCGTAAAGCgcgcgTAGGCGGCCAGTTAGGTCGGGAGTCAAATTTCGG
GGCTCAACCCCGTCTCGCTCCCGATACCGGCTGGCTTGAGTGTGGTAGGGGAAGGCGGAATTCCCGGTGTAGCGGTGGAA
TGCGCAGATATCGGGAAGAACACCGGTGGCGAAGGCGGCCTTCTGGGCCATCACTGACGCTGAGGCGCGAAAGCTAGGGG
AGCAAACAGG
>OTU_286
CACATTCCAGGTAAAGAGGTCAGACCCAGGAAGTGTTCTGGAgagagagGCGAGGGACAGCTGGCGGATTGGATGGGCAA
GTGAGAAAGagagGGATCAAGGgggCCACGAGGTTtttGGCCACTGCTTCAATGATGGAGCCATTtttAAGATAGGTGAA
GACTAGGGTTGGGGAAAGTGAGATCTTGGAGTGCCGCAGAGGGCCcccGTGGGAAGGAGCACCAGTTGGCCACAGCAGTG
ACCAGCTCAAaaaaaCTGGGTTtttCCTTtttCCTGCCCTATCTTGCTTTCCCCATTTCCTCTTGGAATCACCTGCCAAA
TACTCGACTTGCACCCGAGTCCTTGTCTCAGCCTCTGCTTTTACGGTCTCCCA
>OTU_287
TGGGGAATATTGGACAATGGggggAACCCTGATCCAGCGACGCCGCGTGAGTGAAGAAGTATTTCGGTATGTAAAGCTCT
ATCAGCAGGGAAGAAAGAAATGACGGTACCTGACCAAGAAGCCCCGGCTAACTACGTGCCAGCAGCCGCGGTAATACGTA
GGgggCAAGCGTTATCCGGATTTACTGGGTGTAAAGGGAGCGTAGACGGTAATGCAAGTCTGGAGTGAAATGCAGGGGCT
CAACCCCTGAACTGCTTTGGAAACTGTATGACTGGAGTGCAGGAGAGGTAAGTGGAATTCCTAGTGTAGCGGTGAAATGC
GTAGATATTAGGAGGAACACCAGTGGCGAAGGCGGCTTACTGGACTGTAACTGACGTTGAGGCTCGAAAGCGTGGGGAGC
AAACAGG
>OTU_288
TGGGGAATCTTGCACAATGGGCGAAAGCCTGATGCAGCCATGCCGCGTGAATGATGAAGGCCTTAGGGTTGTAAAATTCT
TTCGTCAGGGATGATAATGACCGTACCTGAAGAAGAAGCCCCGGCTAACTTCGTGCCAGCAGCCGCGGTAATACGAAGGg
ggCTAGCGTTGTTCGGAATTACTGGGCGTAAAGCGCACGTAGGCGGACTTTTAAGTCAGGTGTGAAATCCCGGGGCTCAA
CCTCGGAACTGCATTTGAAACTGGGAGTCTTGAGACCAGGAGAGGTTAGCGGAATACCGAGTGTAGAGGTGAAATTCGTA
GATATTCGGTGGAACACCAGTGGCGAAGGCGGCTAACTGGACTGGTACTGACGCTGAGGTGCGAAAGTGTGGGGAGCAAA
CAGG
>OTU_289
TAGGGAATCTTCGGCAATGGGCGAAAGCCTGACCGAGCAACGCCGCGTGAATGAAGAAGGCCTTCGGGTTGTAAAATTCT
GTTATAAGGGAAGAAAGGTGATAGGAGGAAATGACTATCAATTGACGGTACCTTATGAGAAAGCCACGGCTAACTACGTG
CCAGCAGCCGCGGTAATACGTAGGTGGCAAGCGTTATCCGGAATTATTGGGCGTAAAGAGCgcgcAGGTGGTTAATTAAG
TCTGATGTGAAAGCCCACGGCTTAACCGTGGAGGGTCATTGGAAACTGGTTGACTTGAGTGCAGAAGAGGGAAGTGGAAT
TCCATGTGTAGCGGTGAAATGCGTAGAGATATGGAGGAACACCAGTGGCGAAGGCGGCTTCCTGGTCTGCAACTGACACT
GAGGCGCGAAAGCGTGGGGAGCAAACAGG
>OTU_290
GGCGTGAGTGCATCGTGAGAGCCAAGAACCAGAAGGTGCAGCATATCTTAGTGTCCACACTCCACCCCTTCTCACATCTG
CTTCCTCTGTCTTCCTCTGCAGGCTTCCAGGGCTGTGGGGCCAAATGTGCCCTCTCCTGCCCTCATGGCAGCCTCAGTTC
CTGAGTTCTCATCATTTCTTCCTTGCTACAATCAGAACTGAGTCTAGCACCCTTCAGGACAAATCCAGATCCCCAGGAga
gaCAGCCTGATGAGTTCAGCTTGGAAAGGGTCTGTTCCTGTCCTATCAGCTGTGGCCAGCGTGCCAGGGTCACGTACCAG
TGCGACTGCCACAGCACGGCCCATCTGTCCAGGAGTAGTTCTCAGTCAACGGGCTCCAGCTGGGACTCAGGCTG
>OTU_291
TGGGGAATATTGCGCAATGGGCGAAAGCCTGACGCAGCGACGCCGCGTGAGGGATGAAGGTCTTCGGATCGTAAACCTCT
GTCAGCAGGGAAGAACGGTCACTGTGCTAATCAGCAGTGAATTGACGGTACCTGCAAAGGAAGCACCGGCTAACTCCGTG
CCAGCAGCCGCGGTAATACGGAGGGTGCGAGCGTTAATCGGAATTACTGGGCGTAAAGCGCTCGTAGGCGGTATGTCAAG
TCAAGGGTGAAATCCCCGCGCTCAACGTGGGAACTGCCTTTGAAACTGGCAAACTGGAGTgtgtgAGAGGATAGTGGAAT
TCCAGGTGTAGGAGTGAAATCCGTAGATATCTGGAGGAACATCAGTGGCGAAGGCGACTATCTGGCACATAACTGACGCT
GAGGAGCGAAAGCGTGGGTAGCAAACAGG
>OTU_292
TCGAGGATCTTCCGCAATGGGCGCAAGCCTGACGGAGCGACGCCGCGTGTGGGATGAAGGCCTTCGGGTTGTAAACCACT
GTCACTCGTTAAGAAAGGGTCCGGCGTCAACAGCGTCGGGCACTGACGAAGGCGAgagagGAAGCCACGGCTAACTTCGT
GCCAGCAGCCGCGGTAAGACGAAGGTGGCGAGCGTTGTTCGGAATCACTGGGCATAAAGCGCACGTAGGCGGTGCCGTAA
GTCGGGTGTGAAATCCCTCGGCCTAACCGAGGAACTGCGCCCGATACTGCGGTGCTTGAGGACCAGAGGGGTGCATGGAA
TTTCCGGTGGAGCGGTGAAATGCGTTGATATCGGAAGGAACTCCGGCGGCGAAAGCGATGCACTGGCTGGTTTCTGACGC
TGAGGTGCGAAAGCCAGGGGAGCAAACGGG
>OTU_293
TGGGGAATATTGGACAATGGGCGCAAGCCTGATCCAGCAATGCCGCGTGGGTGAAGACGGTCTGCGGATTGTAAAGCCCT
TTAGGCGGGGAGGAACGTCGTCGTGCGAACAGTGCGGCGATCTGACGTTACCCGCAGAATAAGCACCGGCTAACTCCGTG
CCAGCAGCCGCGGTAATACGGAGGGTGCGAGCGTTAATCGGAATTACTGGGCGTAAAGCGTGCGTAGGCGGATGGGTCAG
TCAGCCGTGAAAGCCCCGGGCTCAACCTGGGAACGGCGGTTGAGACGGCCCGTCTCGAGTGGGCTAGAGGATCGTGGAAT
TCCGGGTGTAGCGGTGAAATGCGTAGAGATCCGGAGGAACACCGATGGCGAAGGCAGCGATCTGGGGCCACACTGACGCT
GAGGCACGAAAGCGTGGGGAGCAAACAGG
>OTU_294
TAGGGAATTTTCCACAATGGACGAAAGTCTGATGGAGCAACGCCGCGTGAACGAAGAAGGCCTTCGGGTTGTAAAGTTCT
GTTGTAAGGGGAGAAAGATACGTATAGGAAATGATACGTAGATGACGGTACCTTACCAGAAAGCCACGGCTAACTACGTG
CCAGCAGCCGCGGTAATACGTAGGTGGCGAGCGTTATCCGGAATTATTGGGCGTAAAGGGCGTGTAGGCGGTATGTTAAG
TCTGATGTGAAAGCCcccGGCTCAACCGGGGAGGGTCATTGGAAACTGGCAAACTAGAGTACGGTAGAGGAGTGTGGAAT
TCCTAGTGTAGCGGTAAAATGCGTAGATATTAGGAGGAACACCAGTGGCGAAGGCGACACTCTGGACCGGAACTGACGCT
GAGGCGCGAAAGCGTGGGGAGCAAACAGG
>OTU_295
TGGGGAATATTGGACAATGGGCGAAAGCCTGATCCAGCCATGCCGCATGAGTGAAGAAGGCCTTTGGGTTGTAAAGCTCT
TTTAGTGAGGAAGATAATGACGGTACTCACAGAAGAAGTCCTGGCTAACTCCGTGCCAGCAGCCGCGGTAATACGGAGAG
GGCTAGCGTTATTCGGAATTATTGGGCGTAAAGGGCGCGTAGGCGGATTAGTAAGTTAAAAGTGAAATCCCAAGGCTCAA
CCTTGGAATTGCTTTTAAAACTGCTAATCTAGAGATTGAAAGAGGATAGAGGAATTCCTAGTGTAGAGGTGAAATTCGTA
AATATTAGGAGGAACACCAGTGGCGAAGGCGTCTATCTGGTTCAAATCTGACGCTGAGGCGCGAAGGCGTGGGGAGCAAA
CAGG
>OTU_296
CATGTCCAGCTAATTAAAGAAAACATTCTAAACATTttttGTAGAGACAGGGTCTTGCTATGTTGACCAGGCTGGACTTG
AACTCTGGGCCTCAAGCAGTCCTCCTACCTCGGTCCCTGAAAGTGCTGGGATTGCAGATGTGAGCCACCACACCTGGCTA
TCTTtttACTCCATTGATAGTGTCTTTTGATGGATAAATTtttAAATTTTCATGAAGTCTAATTTGTCTATTtttttCTT
TTGTTGCCTTTGCCTTTGGAATCATATCCAAAGAAATCATTGCCAAATCTAGTGTCATGAAGCTTtttCCCTATCTAGGT
TTTCTAGGAGTTTTATGATTTTAGGTGTTACATTTAGGCCTTTCATCTATTTTGAGTTAATTtttGTATGTGGTGTTAAG
TAAGGGTTCAACTTTCTCTTTTGCA
>OTU_297
TAGGGAATCTTCCGCAATGGACGAAAGTCTGACGGAGCAACGCCGCGTGAACGAAGAAGGCCTTCGGGTCGTAAAGTTCT
GTTGTTAGGGAAGAACAAGTACCAGAGTAACTGCTGGTACCTTGACGGTACCTAACCAGAAAGCCACGGCTAACTACGTG
CCAGCAGCCGCGGTAATACGTAGGTGGCAAGCGTTGTCCGGAATTATTGGGCGTAAAGCgcgcgcAGGTGGTTCCTTAAG
TCTGATGTGAAAGCCCACGGCTCAACCGTGGAGGGTCATTGGAAACTGGGGAACTTGAGTGCAGAAGAGGAAAGTGGAAT
TCCAAGTGTAGCGGTGAAATGCGTAGAGATTTGGAGGAACACCAGTGGCGAAGGCGACTTTCTGGTCTGTAACTGACACT
GAGGCGCGAAAGCGTGGGGAGCAAACAGG
>OTU_298
TGAGGAATATTGGTCAATGGGCGAGAGCCTGAACCAGCCAAGTCGCGTGAAGGACGACGGTTCTATGGATTGTAAACTTC
TTTTGTAGAGGAATAATGGCAGCTACGCGTAGCTGAGATGCATGTACTCTACGAATAAGTATCGGCTAACTCCGTGCCAG
CAGCCGCGGTAATACGGAGGATACGAGCGTTATCCGGAATTATTGGGTTTAAAGGGTGCGTAGGTGGCGTATTAAGTCAG
TGGTGAAAAGCTGCAGCTCAACTGTAGTCTTGCCGTTGAAACTGATATGCTAGagagGAGACGAGGTATGCGGAATGtgt
gGTGTAGCGGTGAAATGCATAGATATCAcacaGAACGCCGATTGCGAAGGCAGCGTACCAGGCTCCGTCTGACACTGAAG
CACGAAAGCGTGGGGATCAAACAGG
>OTU_299
TGGGGAATATTGGACAATGGggggAACCCTGATCCAGCCATGCCGCGTgtgtgAAGAAGGCCTTTTGGTTGTAAAGCACT
TTAAGCGAGGAGGAGGCTACCTAGATTAATACTTTAGGATAGTGGACGTTACTCGCAGAATAAGCACCGGCTAACTCTGT
GCCAGCAGCCGCGGTAATACAGAGGGTGCGAGCGTTAATCGGATTTACTGGGCGTAAAGCGTGCGTAGGCGGCCAATTAA
GTCAAATGTGAAATCCCCGAGCTTAACTTGGGAATTGCATTCGATACTGGTTGGCTAGAGTATGGGAGAGGATGGTAGAA
TTCCAGGTGTAGCGGTGAAATGCGTAGAGATCTGGAGGAATACCGATGGCGAAGGCAGCCATCTGGCCTAATACTGACGC
TGAGGTACGAAAGCATGGGGAGCAAACAGG
>OTU_300
TGGGGAATTTTGGACAATGGgggCAACCCTGATCCAGCCATGCCGCGTGCAGGATGAAGGCCTTCGGGTTGTAAACTGCT
TTTGTCAGGGACGAAAAGGACCGTGTTAATACCATGGTCTGCTGACGGTACCTGAAGAATAAGCACCGGCTAACTACGTG
CCAGCAGCCGCGGTAATACGTAGGGTGCAAGCGTTAATCGGAATTACTGGGCGTAAAGCGTGCGCAGGCGGTTCTGTAAG
ACAGATGTGAAATCCCCGGGCTCAACCTGGGAATTGCATTTGTGACTGCAGGACTAGAGTTCATCAGAGGggggTGGAAT
TCCAAGTGTAGCAGTGAAATGCGTAGATATTTGGAAGAACACCAATGGCGAAGGCAGCCcccTGGGATGCGACTGACGCT
CATGCACGAAAGCGTGGGGAGCAAACAGG
>OTU_301
GAgagagaAGTGCAGAAGAGGGGAAAGTCCCCTTATAAAACCATCAGATCTCGTGGGAACTCACTCAGTATCACGAGAAC
AGCATGTGGGAACCACTCCCATGATGTAATGCCCTCTCACAAGGCCCCTCCcccAACACGTGGGGATTACAGTTCAAAAT
GACATTTGGGTGCAGACACAGAGCCACACCATATTACAGAGCCAGAAGAGCTGAGCAGTGGGCGCTAAGTAAATGTTCAT
TAAACCAAACCCCTGCACAAGGCTGGCTTCATAGAGGTGCCACCTGTGCAGTGGCAAAAGCCCCACTGTCAGAGGGGACC
TGAACTTGGTTTAGTGCTATGTTGTCACTGCCTTCAAATTCTTAACAATTtttGAACAGACTCCACATTTTCAGTTAGCA
CCGGGTCCTGCAA
>OTU_302
CTGAGTTCTGCCTGGTCTTGCTTTCCGCTGTGACAGGGCAGCACTGAGGTCCAATGGAAAGTCCCACAAGCGGTGTGCTc
tctTTCCCCGCAAGTGCACAGCTTCCCTCTCCATGCCAcacaGGATGGgggAGGGAGGAGGGGATGGTGTCGGCAATTGA
ACACTGTCTTTCCTACCCTCTTCAGTGCCTCTTTCAGTGATATGAAGTTAAaaaaTCAGATGATTtttGCTTGTTATGAA
GGTGCTCTTTTGtgtgGATAGTTGTTCAATTTGGTGTTCCTGCAGGGAGGACGATTGGTGTGGATGCGTCTATTTGACCA
TCTTACTCCGCCGCCTCCTCAACAAGACCTGGATCTTttttGATGAATGAGAGCAGTAAAGAAGACCGTCCATGAGGGTA
GAAAACCTGTGTTTTCCTATTCAAA
>OTU_303
TGGgggATATTGCACAATGGggggAACCCTGATGCAGCGACGCCGCGTGAGTGAAGAAGTATTTCGGTATGTAAAGCTCT
ATCAGCAGGGAAGAAAACAATGACAGTACCTGACTAAGAAGCCCCGGCTAACTACGTGCCAGCAGCCGCGGTAATACGTA
GGgggCAAGCGTTATCCGGATTTACTGGGTGTAAAGGGAGCGTAGGCGGTGCGGCAAGTCAGAAGTGAAAGCCCGGGGCT
CAACTCCGGGACTGCTTTTGAAACTGTCGGACTAGAGTGTCGGAGAGGTAAGTGGAATTCCTAGTGTAGCGGTGAAATGC
GTAGATATTAGGAGGAACACCAGTGGCGAAGGCGGCTTACTGGACGATCACTGACGCTGAGGCTCGAAAGCGTGGGGAGC
AAACAGG
>OTU_304
TGGGGAATATTGCACAATGGGCGCAAGCCTGATGCAGCGACGCCGCGTGGgggATGACGGCCTTCGGGTTGTAAACTCCT
TTCGCAACTGACGAAGCTTtttGTGACGGTAGGTTGAGAAGAAGCACCGGCTAACTACGTGCCAGCAGCCGCGGTAATAC
GTAGGGTGCGAGCGTTGTCCGGAATTACTGGGCGTAAAGAGCTCGTAGGTGGTTTGTCGCGTCGTgtgtgAAATTCCGGG
GCTTAACTTCGGGGTTGCATACGATACGGGCATAACTTGAGTGCTGTAGGGGAGACTGGAATTCCTGGTGTAGCGGTGAA
ATGCGCAGATATCAGGAGGAACACCGATGGCGAAGGCAGGTCTCTGGGCAGTAACTGACGCTGAGGAGCGAAAGCATGGG
GAGCGAACAGG
>OTU_305
TGGGGAATATTGCACAATGGGCGCAAGCCTGATGCAGCGACGCCGCGTGAGGGATGACGGCCTTCGGGTTGTAAACCTCT
TTCAATAGGGACGAAGCGCAAGTGACGGTACCTATAGAAGAAGCACCGGCCAACTACGTGCCAGCAGCCGCGGTAATACG
TAGGGTGCGAGCGTTGTCCGGAATTACTGGGCGTAAAGAGCTCGTAGGTGGTTTGTCGCGTTGTTCGTGAAAACTCACAG
CTTAACTGTGGGCGTGCGGGCGATACGGGCAGACTAGAGTACTGCAGGGGAGACTGGAATTCCTGGTGTAGCGGTGGAAT
GCGCAGATATCAGGAGGAACACCGGTGGCGAAGGCGGGTCTCTGGGCAGTAACTGACGCTGAGGAGCGAAAGCGTGGGGA
GCGAACAGG
>OTU_306
TGGCGTTCTGTCCGAGCCTGTTTGTGTTGCTATAAAGGAATACTCGAGGCTGGGTAACTTATGAAGAAAAGAGGTTTATT
TGGCTCAAGGTTCTGCAGGCTGTACAAGAAACATGGCGCCAGCATCTGCTTCTGGTGAGGCCCTCAGGGAGCTTCCACTC
ATGGCAGAAGGGGAAGGGGAGCTGGCATCAGATGGCAAGagagGAAGGAAGagagGAGTGCGGGAGGTGCCAGGCTCGTT
TCAACATCAGCTCTGGCAAaaaCTAACAGAGCAAGAACTCACTCCTTCCCGAGGGGACAAGAGGATGGCACCAAGAGGCA
CATGACCCCAAGACTCCCAGTAGGCTCCACCACCAACACCAGGAATCAGATTTCAACATGAGATTTGGAGGGACCAGGTA
TCCAATCTATCCATCCACTCCAAGCATCC
>OTU_307
GCAGTGAGGGAAAAGGAGCAACTGAACCTCTCCCCAcacaGCAAGTGAGCCACCTGGGTCATAACTGCATGATGACTGGT
CTCCAAaaaTGGCAATATGCCTCCATCAAATAAAGGAGCACTCAGGTGGCCCTTTCTCTTCAGACTTCAGAGACTAGCAT
TCACAGGGGAGGGAGGCAcacaTCTAATCAGCTAATAGACTCACTTTCAGAGGCTCTCCTTATGCCTTGACAAGGAATTT
ACATTtttAATGTGTTGCCATTTCTACTTttttAATTtttAAGTTCTGGAATACCTGTACAGGATGTGCAGGTTAGTTAC
ATAGGTAAACATGTGCCATGGTGGTTTGCTGCACCTATTAATCCATTACCTAGATATTAAGCCCAGTATGC
>OTU_308
TGGGGAATATTGCACAATGGGCGAAAGCCTGATGCAGCGACGCCGCGTGAGGGATGACGGCCTTCGGGTTGTAAACCTCT
TTCAGCAGGGAAGAAGCGAAAGTGACGGTACCTGCAGAAGAAGCGCCGGCTAACTACGTGCCAGCAGCCGCGGTAATACG
TAGGGCGCAAGCGTTGTCCGGAATTATTGGGCGTAAAGAGCTCGTAGGCGGCTTGTCACGTCGGGTGTGAAAGCCCGGGG
CTTAACCCCGGGTCTGCATCCGATACGGGCAGGCTAGAGTGTGGTAGGGGAGATCGGAATTCCTGGTGTAGCGGTGAAAT
GCGCAGATATCAGGAGGAACACCGGTGGCGAAGGCGGATCTCTGGGCCATTACTGACGCTGAGGAGCGAAAGCGTGGGGA
GCGAACAGG
>OTU_309
TGGGGAATCTTGCACAATGGgggAAACCCTGATGCAGCGACGCCGCGTGAGCGATGAAGGTTTTCGAATCGTAAAGCTCT
GTCCTATGGGAAGATAATGACGGTACCATAGGAGGAAGCCCCGGCTAACTACGTGCCAGCAGCCGCGGTAATACGTAGGg
ggCGAGCGTTGTCCGGAATTACTGGGCGTAAAGGGTTCGCAGGCGGCATGACAAGTCCGATGTAAAAGGCGAAAGCTCAA
CTTTCGTAAGCATCGGAAACTGTCAAGCTTGAGTGAAGGAGAGGCAAGTGGAATTCCTAGTGTAGCGGTGGAATGCGTAG
ATATTAGGAGGAATACCGGTGGCGAAGGCGACTTGCTGGACTTCAACTGACGCTGAGGAACGAAAGCGTGGGTAGCAAAC
AGG
>OTU_310
CACACCAGGCTAATTtttGTATTtttAGGTGAGATAGCGTTTCACCATGTAGCCCAGAATGGTCTCCAACTCCTGAGCTC
AAGGGATCCGCCCCTTCTTGACCTCCCAAAGTGCTGGATTCCAGGCATGAGCCAGTGAACCTGGCCACACTTATTTAATT
TTATTCTTTATAAATCTTTTCTGCCTAGGATatataAGACTTCCTTAATCTGAGAATTCATGATTGTAACAATTTGAAAC
TCTTtttCTAGTCATTATTTTAAaaaTACTGCCACTTCCTGTATTCTTTTAAAATTCTGATCAGAAGTGTAGGCTTTGTC
ACTCTTTTCTTAAATGCCCTATAATCTCCATCATAT
>OTU_311
GACACAGCTTCCATTTCTTTAACGTCTGTTCCCTTAACATCGCTGAAATGATTTACTGTTGAAGAGATGCCTTGCGGTGT
GGCCAGCTGTGAGGAGAAAGCAGCTGGCAGTGTTAGGACATTAGTCCACCTTCAGCGCAGGGTCTCTGGCCGGGTCTGAC
TCAGAAACCTTGGTACTCGCCCCTTGGCCACAGTGCCCAGACCCATGTAACCCACTGGCTCCTGCATTAACCCAGAAATA
CCTCGCTTCTATCTGTGCACTTAGCTGGGAACTTACCCACTGTAATCACCTAAATAAAGTGTTTATAAACATGATTGTGG
CACCTGTGCTCCTTGTAGAGGAATAGCTGCACCTGGTCCGAGTCCTAAAACTGCCATTCCTTGCTGCTCCCCATACCTGT
CC
>OTU_312
TGGGGAATATTGGACAATGGgggCAACCCTGATCCAGCCATGCCGCGTGTCTGAAGAAGGCCTTCGGGTCGTAAAGGACT
TTTGCCGGGGAAGAAAAGGCGGGGCGGACAATGCCCCGCCGTTGACCGCCCGGAGAATAAGCGCCGGCTAACCACGTGCC
AGCAGCCGCGGTAATACGTGGGGCGCGAGCGTTAATCGGAATGACTGGGCGTAAAGGGCgcgcAGGCGGTTTGTCAAGCC
GGACGTGAAATCCCGGGGCTCAACCCCGGAATTGCGTTTGGAACTGGCAGGCTGGAGCGCGGCAGAGGAGGGTGGAATTC
CGCGTGTAGCGGTGGAATGCGTAGAGATGCGGAAGAACACCGATGGCGAAGGCAGCCCTCTGGGCCGCAGCTGACGCTGA
GGCGCGAAAGCGTGGGGAGCGAACAGG
>OTU_313
TAGGGAATTTTCGTCAATGGGCGCAAGCCTGAACGAGCAATGCCGCGTGAACGAGGAAGGTCTTCGGATCGTAAAGTTCT
GTTGAAGGGGAAaaaGAGCGGAgagagGAAATGGTCTCCGATTGATATTACCCTTCGAGGAAGTCACGGCTAACTACGTG
CCAGCAGCCGCGGTAATACGTAGGTGGCGAGCGTTATCCGGAATGATTGGGCGTAAAGGGTGCGTAGGCGGCCTGCTAAG
TCTGGAGTGAAAGGTACCGGCTCAACCGGTACAGGCTCTGGAAACTGGCGGGCTAGagagCAGGAGAGGGCGGTGGAACT
CCATGTGTAGCGGTAAAATGCGTAGATatatGGAAGAACACCAGTGGCGAAGGCGGCCGCCTGGCCTGTTACTGACGCTG
AGGCACGAAAGCGTGGGGAGCAAATAGG
>OTU_314
TGAGGAATATTGGTCAATGGACGGAAGTCTGAACCAGCCAAGTAGCGTGCAGGATGACGGCCCTATGGGTTGTAAACTGC
TTTTATGTGGGAATAAAGTGGCGCACGTGTGCGCCATTGCATGTACCTCATGAATAAGGACCGGCTAATTCCGTGCCAGC
AGCCGCGGTAATACGGAAGGTCCGGGCGTTATCCGGATTTATTGGGTTTAAAGGGAGTGTAGGCGGTCTGTTAAGCGTGT
TGTGAAATTTAGGTGCTCAACATTTAACTTGCAGCGCGAACTGTCAGACTTGAGTACACGCAGCGCAGGCGGAATTCATG
GTGTAGCGGTGAAATGCTTAGATATCATGAGGAACTCCGATCGCGAAGGCAGCCTGCGGGAGTGTTACTGACGCTTAAGC
TCGAAGGTGCGGGTATCGAACAGG
>OTU_315
TGGGGAATATTGGGCAATGGGCGAAAGCCTGACCCAGCAACGCCGCGTGAAGGAAGAAGGCCTTCGGGTTGTAAACTTCT
TTTAAGAGGGACGAAGAAGTGACGGTACCTCTTGAATAAGCCACGGCTAACTACGTGCCAGCAGCCGCGGTAATACGTAG
GTGGCGAGCGTTATCCGGATTTACTGGGTGTAAAGGGCGCGTAGGCGGGAATGCAAGTCAGATGTGAAATCCAAGGGCTC
AACCCTTGAACTGCATTTGAAACTGTATTTCTTGAGTGTCGGAGAGGTTGACGGAATTCCTAGTGTAGCGGTGAAATGCG
TAGATATTAGGAGGAACACCAGTGGCGAAGGCGGTCAACTGGACGATAACTGACGCTGAGGCGCGAAAGCGTGGGGAGCA
AACAGG
>OTU_316
CAACacacaGTCTACAGGGGAATGTTCCAGAAGTTGGTGATGGTGTGCACATGTGCTGTATGTACATGtgtgtACATGCA
TATGtgtgCATATGTGCATGtgtgCAAaaaGGTgtgtgtACATGCATGtgtgCATATGTACATGtgtgtgCATGtgtgtg
tACATGTCCATACACTTGtgtgtgtgCATGtgtgtACAAAGATGtgtgtgtgCACACGTgtgtATGGgggTgtgtTGGGA
GAGCATCAAAGCCTCTTCCTTCTTCCCTGTAGCCCTATGGCTCTCCTGCTGTCCTTTTAGACCTGTGCACGCATTTTGAT
CATACTGTCAGGATGGAGGCTACATAGTACTTTGTTAATAATTCTTGTAAAAGTTCTTtttAAGACACTTGCACTGATGT
TGCAAGAATTTATTCCTCTCAGCA
>OTU_317
TGGGGAATCTTGCGCAATGGGCGAAAGCCTGACGCAGCGACGCCGCGTGGgggATGAAGCTTTTCGGAGTGTAAACCCCT
TTCGACTGGGAAGAATGCCCGCAAGGGAGCGACGGTACCAGTAGAAGAAGCCCCGGCTAACTACGTGCCAGCAGCCGCGG
TAAGACGTAGGgggCCAGCGTTGTTCGGAATTACTGGGTGTAAAGGGTTCGTAGGCGGTGCGGCAAGTTGGGAGTGAAAT
CTCTGGGCTTAACCCAGAGGCTGCTTCCAAAACTGCTGTGCTTGAGTGTGAgagagGCTCGTGGAATTGCAGGTGTAGCG
GTGAAATGCGTAGATATCTGCAGGAACACCCGTGGCGAAAGCGGCGAGCTGGATCACAACTGACGCTGAGGAACGAAAGC
TAGGGGAGCAAACAGG
>OTU_318
GCATCAAGTCACGGATGGACAGCTGGAAGGGACCTTTGAGATACTCCTATCCTGAGCCTAGAGGAAGTCAGGACCCCAGA
CGAAAGGCACTTTTCCCAGGGCCCTAGAGTTGGTGGTGACCCTGAGACCAGAACCCAGGTCtctcAGCTCCCAGTGAGAC
ATCAGTGAATATCACGTCACGTTCTATGAGAGTCCAGATCTCTGCCATTCATTAGTTATATGGCACAGGGTACATTTCTT
CATTTGTTAAACTGTACTGTTAGTCTGAGCCAcacacaTGCATTGAAGTCCAGGCATCTGAGGTTCTCTTCTTATTAAAT
AGTTTCCTAtataACACGTTCCTATATTAACATTCCA
>OTU_319
TGGGGAATCTTCCGCAATGGACGAAAGTCTGACGGAGCAACGCCGCGTGAACGAAGAAGGTCTTCGGATTGTAAAGTTCT
GTGATTCGGGACGAAAGGGTTTGTGGTGAATAATCATAGACATTGACGGTACCGAAaaaGCAAGCCACGGCTAACTACGT
GCCAGCAGCCGCGGTAATACGTAGGTGGCAAGCGTTGTCCGGAATTATTGGGCGTAAAGCgcgcgcAGGCGGCTTCTTAA
GTCCATCTTAAAAGCGTGGGGCTCAACCCCATGAGGGGATGGAAACTGGGAAGCTGGAGTATCGGAGAGGAAAGTGGAAT
TCCTAGTGTAGCGGTGAAATGCGTAGAGATTAGGAAGAACACCGGTGGCGAAGGCGACTTTCTAGACGAAAACTGACGCT
GAGGCGCGAAAGCGTGGGGAGCAAACAGG
>OTU_320
GTGAGGATGGTATGACTGCAGAGGGGCTGATCAAGTGACCTACTAATAAATGGCCAAGGAAAGAACTGACTTTTCCCTTG
GGCTAGAGACTCCCCTTCCCCATTGAAAGATATTGGGACAGagagGTGGCACTGGAAGGGACCCTTCATAATAAACAGCC
CAGCTCAGGAAGCCTCTTTGCCTTCTGGACATGAGACTGTCCTTCACCACCTAGAGACGTTGGgggACTGTGGGGAACCA
GAAGGAGGAATCTAACCACAAGAAGTGCCTCTGGTCCGGGAAGCATTCTTGGACCCTCATGAGAAGGGGACATGCTACCA
ATGCAGTACTCAGCCAGGGAAGCTTCTTTATGACCAAGGCCTGAGACTCCTCTA
>OTU_321
CAACAATAGCCACCATATTCATACCAAAGTTAGCCTGCATTTGAGTTTGCTTGAATAAATTATTCAAAACAACGCTAGCA
CTAGCATCACGGCGAATATCAATGGTAATCCGCATCCCTGTCTGGTCTGATTCATCACGCACACCAGTAATTCCATCGAT
AGTCTTTTCTCGAGCCAAATCAGCAATTTTCTTCACCAATTCAGCCTTGTTTACCATAAATGGAATTTCGCTCACAATTA
TGCGCTCGCGGCCGCTCTTTTCAGTCTCAATATTGGTTTTGGCGCGAACAACAATGTTACCCTTACCACTCTCATAAGCA
C
>OTU_322
TAGGGAATCTTCCGCAATGGACGAAAGTCTGACGGAGCAACGCCGCGTGAGTGATGAAGGCTTTCGGGTCGTAAAACTCT
GTTGTTAGGGAAGAACAAGTGCTAGTTGAATAAGCTGGCACCTTGACGGTACCTAACCAGAAAGCCACGGCTAACTACGT
GCCAGCAGCCGCGGTAATACGTAGGTGGCAAGCGTTATCCGGAATTATTGGGCGTAAAGCgcgcgcAGGTGGTTTCTTAA
GTCTGATGTGAAAGCCCACGGCTCAACCGTGGAGGGTCATTGGAAACTGGGAGACTTGAGTGCAGAAGAGGAAAGTGGAA
TTCCATGTGTAGCGGTGAAATGCGTAGAGATATGGAGGAACACCAGTGGCGAAGGCGACTTTCTGGTCTGTAACTGACAC
TGAGGCGCGAAAGCGTGGGGAGCAAACAGG
>OTU_323
TAGGGAATATTGCTCAATGGgggAAACCCTGAAGCAGCAACGCCGCGTGGAGGATGACACTTTTCGGAGCGTAAACTCCT
TTTCTTTGGGAAGAATAATGACGGTACCAAAGGAATAAGCACCGGCTAACTCCGTGCCAGCAGCCGCGGTAATACGGAGG
GTGCAAGCGTTACTCGGAATCACTGGGCGTAAAGGGCGCGTAGGCGGATAGATAAGTCTCTTGTGAAATCTAATGGCTTA
ACCATTAAACTGCTTGGGAAACTATCTATCTAGAGTAGGGGAGAGGCAGATGGAATTCTTGGTGTAGGGGTAAAATCCGT
AGAGATCAAGAAGAATACCCATTGCGAAAGCGATCTGCTAGAACTTAACTGACGCTAATGCGCGAAAGCGTGGGGAGCAA
ACAGG
>OTU_324
TGGGGAATTTTGGACAATGGgggCAACCCTGATCCAGCCATTCCGCGTGAGTGAAGAAGGCCTTCGGGTTGTAAAGCTCT
TTCGGCAGGAACGAAACGGTGGTCCCTAATACGGGCTGCTAATGACGGTACCTGAAGAAGAAGCACCGGCTAACTACGTG
CCAGCAGCCGCGGTAATACGTAGGGTGCGAGCGTTAATCGGAATTACTGGGCGTAAAGCGTGCGCAGGCGGTTATGTAAG
ACAGGTGTGAAATCCCCGGGCTTAACCTGGGAACTGCGCTTGTGACTGCATAACTCGAGTGTGGCAGAGGggggTGGAAT
TCCACGTGTAGCAGTGAAATGCGTAGAGATGTGGAGGAACACCGATGGCGAAGGCAGCCcccTGGGTCAACACTGACGCT
CATGCACGAAAGCGTGGGGAGCAAACAGG
>OTU_325
GCTGACGCTGCTGTACCccccAAGAGGgggCAGCTGTTTGGGAGAGTGGACACGGCTTGAGTTCAGGAGTTCAAGACCAG
CCTGGGTAATATGGCAAGACCCCATCTCAACAAaaaaTAAaaaaaTCAGCTGGGTGTGGTGGTGCATGCCTGTAGTCCCA
GCTGCTTGGGAGGCTGAGATGGGAGGATCCCCTGAGCCCAGGAGGTCAAGGCTGCAGTGAGCCAAGATCACACCACTGCA
CTCCAGCCTAGATatatGGCTTAGGGAGTCCACATAAATGAGAATAAGGTCCCCTCAGAGGGGACAGAGCCGAGGTGGGT
CAGCTGGGATCTTCCATTTGTCTCCTTTACCTGGCCGGCATCTATCACAGGAGAACCTGTCTACTAGAATGGCTGCTGGA
GTTTGCC
>OTU_326
TGGGGAATTTTGGACAATGGGCGCAAGCCTGATCCAGCAATGCCGCGTGCAGGATGAAGGCCTTCGGGTTGTAAACTGCT
TTTGTACGGAACGAAAAGGTCTGCACTAATACTGTGGGCTCATGACGGTACCGTAAGAATAAGCACCGGCTAACTACGTG
CCAGCAGCCGCGGTAATACGTAGGGTGCAAGCGTTAATCGGAATTACTGGGCGTAAAGCGTGCGCAGGCGGTCTTGTAAG
ACAGGTGTGAAATCCCCGGGCTTAACCTGGGAACCGCACTTGTGACTGCAAGGCTGGAGTACGGCAGAGGgggATGGAAT
TCCGCGTGTAGCAGTGAAATGCGTAGATATGCGGAGGAACACCGATGGCGAAGGCAATCCCCTGGGCCTGTACTGACGCT
CATGCACGAAAGCGTGGGGAGCAAACAGG
>OTU_327
TGAGGAATATTGGACAATGGGTGGAAGCCTGATCCAGCCATCCCGCGTGAAGGAAGACGGTTCTATGGATTGTAAACTTC
TTTTATATGGGGATAAACCTACCCTCGTGAGGGTAGCTGAAGGTACCATATGAATAAGCACCGGCTAACTCCGTGCCAGC
AGCCGCGGTAATACGGAGGGTGCAAGCGTTATCCGGATTTATTGGGTTTAAAGGGTCCGTAGGTGGGTTAGTAAGTCAGT
GGTGAAATCCTGCAGCTTAACTGTAGAATTGCCATTGATACTGCTAGTCTTGAGTGTATTTGAAGTAGCTGGAATAAGTA
GTGTAGCGGTGAAATGCATAGATATTACTTAGAACACCAATTGCGAAGGCAGGTTACTAAGATACAACTGACGCTGATGG
ACGAAAGCGTGGGGAGCGAACAGG
>OTU_328
CAGAAACCAGCAGCTCCACGCTCAGGCCAGGTCTCCTCATAGTTTCATCCATGACATGGTTAAGAGGCAAGTGGATGTCA
GCTTGGGGTTTTGTACACTCAATGTCAACGGGAAGCAGAAACAGGCATTGAAGTTCAGGCCCATTTTAAGGATCACTCAG
TCTGCTTGTGTTCACCGTAAAGAGTAGCGGCAAATAAGTCCTCATTAAATTTCCCCAACTATATTAAAAGTATACTCTGA
TTTTGCATGTTGAAAATGTTTGTGCTTCTTTTAAaaaTTCATTCAAATGACACTGAACAGAAAACTGTTAAAGAGGGACA
CCTGATATGTGGATTTCAAGGGACAGAAAGCCATGGGAAGCTGTGATCTTCTGGGATAGCCCAAATGACCGTGTTTGCAG
CGACTGGAACCCCAGCGCTCATGGGCATA
>OTU_329
TGGGGAATTTTCCGCAATGGGCGAAAGCCTGACGGAGCAACGCCGCGTGCGGGAGGAAGGCCTTAGGGTTGTAAACCGCT
TTTCTCAGGGAAGAAGCACTGACGGTACCTGAGGAATAAGCCTCGGCTAACTCCGTGCCAGCAGCCGCGGTAAGACGGAG
GAGGCAAGCGTTATCCGGAATTATTGGGCGTAAAGCGTCCGCAGGCGGCTAGTTAAGTCTGCTGTCAAAGCCCGCAGCTC
AACTGCGGATAGGCAGTGGAAACTGATTAGCTAGagagCGGTAGGGGTAGAGGGAATTCCCGGTGTAGCGGTGAAATGCG
TAGATATCGGGAAGAACACCAGTGGCGAAGGCGCTCTACTGGGCCGTGACTGACGCTGAGGGACGAAAGCTAGGGGAGCG
AAAGGG
>OTU_330
TGAGGAATCTTCCACAATGGGCGAAAGCCTGATGGAGCAACGCCGCGTGAAGGATGAAGGCCTTCGGGTTGTAAACTTCT
TTTATGAGTGAAGAATATGACGGTAACTCATGAATAAGCACCGGCTAACTACGTGCCAGCAGCCGCGGTCATACGTAGGG
TGCAAGCATTATCCGGAGTGACTGGGCGTAAAGAGTTGCGTAGGCGGTTTAATAAGTGAATAGTGAAACCTGGTGGCTCA
ACCATACAGACTATTATTCAAACTGTTAAACTCGAGAATGGTAGAGGTAACTGGAATTTCTAGTGTAGGAGTGAAATCCG
TAGATATTAGAAGGAACACCGATGGCGTAGGCAGGTTACTGGGCCATTTCTGACGCTAAGGCACGAAAGCGTGGGGAGCG
AACCGG
>OTU_331
GAGATTATATCCCAGGCAAGGCTCAGCAGGTCCCATGCCCATGGAGCCTTGCTCACTGCTAGTGCAGCAGTCCGAGATGG
AACTGCGAGGTGGCTTGGCATGCCTCGCTGGgggAGGGGCATCCACCATTGCTGAGGCTTGACTGCGTAAACAAAGTAAC
CTGGAAGCTCAAACTGGGTGGAGCCCACCGCAGCTCAATGAGGCCTGCCTGCCTCTGTAGACTCCATCTCTGAGGGCAGG
GCATAGCTGAACTAAAGGCAGCAGAAACTTCTGCAGACTTAAACATCCCTGTCTGACAGCTCTGAAGACATGGGACATCT
CCCAGCACGGTGTTTGAGCTCTGAGAGTGGACTGACTGCCTCTT
>OTU_332
TGGGGAATCTTGCACAATGGGCGAAAGCCTGATGCAGCGACGCCGCGTGGgggATGAAGCTTCTCGGAGTGTAAACCCCT
TTCGACCCGGACGAATGCCCCGCAAGGGGACTGACGGTACGGGTATAAGAAGCCCCGGCTAACTACGTGCCAGCAGCCGC
GGTAATACGTAGGgggCCAGCGTTGCTCGGAATTACTGGGTGTAAAGGGTTCGTAGGCGGTGCGGCAAGTTGGAAGTGAA
ATCTCTGGGCTCAACCCATAGGCTGCTTTCAAAACTGCTGTGCTTGAGTGTGGGAGAGGCGCGTGGAATTGCAGGTGTAG
CGGTGAAATGCGTAGATATCTGCAGGAACACCCGTGGCGAAAGCGGCgcgcTGGACCACAACTGACGCTGAGGAACGAAA
GCTAGGGGAGCAAACAGG
>OTU_333
TAGGGAATCTTCCACAATGGGCGCAAGCCTGATGGAGCAACACCGCGTGAGTGAAGAAGGGTTTCGGCTCGTAAAGCTCT
GTTGTTAGAGAAGAACGTGCGTGAGAGCAACTGTTCACGCAGTGACGGTATCTAACCAGAAAGTCACGGCTAACTACGTG
CCAGCAGCCGCGGTAATACGTAGGTGGCAAGCGTTATCCGGATTTATTGGGCGTAAAGCGAGCGCAGGCGGTTTGATAAG
TCTGATGTGAAAGCCTTTGGCTTAACCAAAGAAGTGCATCGGAAACTGTCAGACTTGAGTGCAGAAGAGGACAGTGGAAC
TCCATGTGTAGCGGTGGAATGCGTAGATatatGGAAGAACACCAGTGGCGAAGGCGGCTGTCTGGTCTGCAACTGACGCT
GAGGCTCGAAAGCATGGGTAGCGAACAGG
>OTU_334
TGGGGAATATTGCACAATGGgggAAACCCTGATGCAGCAACGCCGCGTGAGTGAAGAAGTATTTCGGTATGTAAAGCTCT
ATCAGCAGGGAAGATAATGACGGTACCTGACTAAGAAGCTCCGGCTAAATACGTGCCAGCAGCCGCGGTAATACGTATGG
AGCAAGCGTTATCCGGATTTACTGGGTGTAAAGGGTGCGTAGGTGGCAGTGCAAGTCAGATGTGAAAGGCCGGGGCTCAA
CCCCGGAGCTGCATTTGAAACTGCTCGGCTAGAGTACAGGAGAGGCAGGCGGAATTCCTAGTGTAGCGGTGAAATGCGTA
GATATTAGGAGGAACACCAGTGGCGAAGGCGGCCTGCTGGACTGTTACTGACACTGAGGCACGAAAGCGTGGGGAGCAAA
CAGG
>OTU_335
TGGGGAATCTTGCACAATGGgggAAACCCTGATGCAGCGACGCCGCGTGAGCGATGAAGCCCTTCGGGGTGTAAAGCTCT
TTCGACGGGAACGATAATGACGGTACCCGGAGAAGAAGCTGCGGCTAACTACGTGCCAGCAGCCGCGGTAATACGTAGGC
AGCAAGCGTTGTTCGGAGTTACTGGGCGTAAAGAGTGCGTAGGCGGTGCCCTAAGTCTGTTGTGAAATCTCCCGGCTTAA
CTGGGAGGGTGCGGTGGAAACTGGGGTGCTTGAGTGCGGGAGAGGTTAGCGGAATTCCTGGTGTAGCGGTGAAATGCGTA
GATATCAGGAGGAACACCGGTGGTGTAGACGGCTGACTGGACCGCGACTGACGCTGAGGCACGAAAGCGTGGGTAGCAAA
CAGG
>OTU_336
TGGGGAATTTTCCGCAATGGgggCAACCCTGACGGAGCAACGCCGCGTGAGGGAGGAAGGCCTGTGGGTTGTAAACCTCT
TTTATCAGGGAAGAAGCACTGACGGTACCTGATGAATCAGCATCGGCTAACTCCGTGCCAGCAGCCGCGGTAAGACGGAG
GATGCAAGCGTTATCCGGAATTATTGGGCGTAAAGCGTCCGCAGGCGGCTAAGCAAGTCTGCTGTTAAAGCCTACAGCTC
AACTGTGGATTGGCAGTGGAAACTGCTTAGCTAGAGTACGGTAGGGGTAGAGGGAATTCCCAGTGTAGCGGTGAAATGCG
TAGATATTGGGAAGAACACCAGTGGCGAAGGCGCTCTACTGGGCCGTAACTGACGCTGAGGGACGAAAGCTAGGGGAGCG
AAAGGG
>OTU_337
TGGGGAATTTTGCGCAATGCTCGATAGAGTGACGCAGCGACGCCGCGTGAATGAAGAAGGCCTTCGGGTCGTAAAGTTCT
TTCGACAGGGAAGAAAATatatatGAGTAACTGCATatataGTGACGGTACCTGTATAAGCAGCCCCGGCTAACTCCGTG
CCAGCAGCCGCGGTAATACGGAGGgggCGAGCGTTGTTCGGAGTGACTGGGCGTAAAGAGCACGTAGGCGGTGTTGTAAG
TCATTAGTCAAAGGCTAGAGCTCAACTTTAGTAAGGCTAGTGATACTATAATACTAGAGTATCGGAGAGGATTGCAGAAT
TCCTGGTGTAGCGGTGAAATGCGTAGATATCAGGAGGAATACCGGTAGCGAAGGCGGCAATCTGGTCGGTAACTGACGCT
GAGGTGCGAAAGCGTGGGTAGCAAACAGG
>OTU_338
TAGGGAATTTTCGTCAATGGgggCAACCCTGAACGAGCAATGCCGCGTGAGCGAAGAAGGTCTTCGGATTGTAAAGCTCT
GTTGCCGGGGAAaaaGGAAGGAAAGAGGAAATGCTTTTCTTTGGATGGTACCCGGCCAGAAAGTCACGGCTAACTACGTG
CCAGCAGCCGCGGTAATACGTAGGTGGCAAGCGTTATCCGGAATGATTGGGCGTAAAGGGTGAGCAGGCGGTTCTTCAAG
TCATGAGTGAAAGGCAGAAGCTTAACTTCTGTTGGCTGATGAGACTGGAGAACTTGAGTACAGGAGAGGGCGGCGGAACT
CCATGTGTAGCGGTAAAATGCGTAGAGATATGGAAGAACACCAGTGGCGAAGGCGGCCGCCTGGACTGAAACTGACGCTC
AGGCACGAAAGCGTGGGGAGCAAATAGG
>OTU_339
TGAGGAATATTGGTCAATGGACGAGAGTCTGAACCAGCCAAGTAGCGTGAAGGATGACTGCCCTATGGGTTGTAAACTTC
TTTTATACGGGAATAAAGTGAGGCACGTGTGCCTTtttGTATGTACCGTATGAATAAGGATCGGCTAACTCCGTGCCAGC
AGCCGCGGTAATACGGAGGATCCGAGCGTTATCCGGATTTATTGGGTTTAAAGGGAGCGTAGGCGGACGCTTAAGTCAGT
TGTGAAAGTTTGCGGCTCAACCGTAAAATTGCAGTTGATACTGGGTGTCTTGAGTACAGTAGAGGCAGGCGGAATTCGTG
GTGTAGCGGTGAAATGCTTAGATATCACGAAGAACTCCGATTGCGAAGGCAGCTTGCTGGACTGTAACTGACGCTGATGC
TCGAAAGTGTGGGTATCAAACAGG
>OTU_340
TGAGGAATATTGGTCAATGGGCGTTAGCCTGAACCAGCCAAGTAGCGTGAAGGATGAAGGCTCTATGGGTCGTAAACTTC
TTTTAtataAGAATAAAGTGCAGTATGTATACTGTTTTGTATGTATTATATGAATAAGGATCGGCTAACTCCGTGCCAGC
AGCCGCGGTAATACGGAGGATCCGAGCGTTATCCGGATTTATTGGGTTTAAAGGGAGCGTAGGTGGACTGGTAAGTCAGT
TGTGAAAGTTTGCGGCTCAACCGTAAAATTGCAGTTGATACTGTCAGTCTTGAGTACAGTAGAGGTGGGCGGAATTCGTG
GTGTAGCGGTGAAATGCTTAGATATCACGAAGAACTCCGATTGCGAAGGCAGCTCACTGGACTGCAACTGACACTGATGC
TCGAAAGTGTGGGTATCAAACAGG
>OTU_341
TGGGGAATATTGGACAATGGGCGCAAGCCTGATCCAGCCATACCGCGTGGGTGAAGAAGGCCTTCGGGTTGTAAAGCCCT
TTTGTTGGGAAAGAAATCCAGCTGGCTAATACCCGGTTGGGATGACGGTACCCAAAGAATAAGCACCGGCTAACTTCGTG
CCAGCAGCCGCGGTAATACGAAGGGTGCAAGCGTTACTCGGAATTACTGGGCGTAAAGCGTGCGTAGGTGGTCGTTTAAG
TCCGTTGTGAAAGCCCTGGGCTCAACCTGGGAACTGCAGTGGATACTGGGCGACTAGAGTGTGGTAGAGGGTAGCGGAAT
TCCTGGTGTAGCAGTGAAATGCGTAGAGATCAGGAGGAACATCCATGGCGAAGGCAGCTACCTGGACCAACACTGACACT
GAGGCACGAAAGCGTGGGGAGCAAACAGG
>OTU_342
TAAGGAATATTGGACAATGGACGAAAGTCTGATCCAGCCATGCCGCGTGAAGGATTAAGGTCCTCTGGATTGTAAACTTC
TTTTATATGGGACGAAaaaaGGGAATTCTTTCTCACTTGACGGTACCATGTGAATAAGCACCGGCTAACTCCGTGCCAGC
AGCCGCGGTAATACGGAGGGTGCAAGCGTTATCCGGATTCACTGGGTTTAAAGGGTGCGTAGGCGGGTAGGTAAGTCAGT
GGTGAAATCTCAGAGCTTAACTCTGAAACTGCCATTGATACTATTTATCTTGAATATTGTGGAGGTAAGCGGAATATGTC
ATGTAGCGGTGAAATGCTTAGATATGACATAGAACACCCATTGCGAAGGCAGCTTACTACGCATatatTGACGCTGAGGC
ACGAAAGCGTGGGGATCAAACAGG
>OTU_343
ATATTGCAGAAAGCAAAAGCAAGGCAGAGGGTCTTGCGCTGGGATTATTGCTGtgtgAGGAGTAGTGAGACCACTCTAGG
GACCCACCTTCTCCTTCCTCAATAAGGCCATCATACCTCCCCAGTCTTGCAGGGGCCCAGGAGTTTGTTCTGGAGTTACA
GAATTATGAAATAAGTGAACCAGGGAAGCTCCAAAATGGGACCATCAAATGGCACAGGAAAATCAAACCCTTCCCCACTC
AGCCCCAGACACCAGCAGCTGGGCTCCCCACAGGAGATGGGAGAAGCCGTCTCAGGAgagaCCAAATGACCCCAGAGAAA
AGACCAACAAATACTGGCATTTGGTAATCTCAATAGAAGTAGCTGGCTGGCCACTTTT
>OTU_344
TGGGGAATATTGGACAATGGGCGAAAGCCTGATCCAGCAATGCCGCGTGAGTGATGAAGGCCTTAGGGTTGTAAAGCTCT
TTTACCCGGGAAGATAATGACTGTACCGGGAGAATAAGCCCCGGCTAACTCCGTGCCAGCAGCCGCGGTAATACGGAGGg
ggCTAGCGTTGTTCGGAATTACTGGGCGTAAAGCGCACGTAGGCGGTTTTGTAAGTCAGAGGTGAAAGCCTGGAGCTCAA
CTCCAGAACTGCCTTTGAGACTGCGAGACTTGAATCCAGGAGAGGTGAGTGGAATTCCGAGTGTAGAGGTGAAATTCGTA
GATATTCGGAAGAACACCAGTGGCGAAGGCGGCTCACTGGACTGGTATTGACGCTGAGGTGCGAAAGCGTGGGGAGCAAA
CAGG
>OTU_345
TGGGGAATATTGCACAATGGgggAAACCCTGATGCAGCGACGCCGCGTGAGTGATGAAGTATTTCGGTATGTAAAGCTCT
ATCAGCAGGGAAGATAATGACGGTACCTGACTAAGAAGCACCGGCTAAATACGTGCCAGCAGCCGCGGTAATACGTATGG
TGCAAGCGTTATCCGGATTTACTGGGTGTAAAGGGTGCGTAGGTGGTGAGACAAGTCTGAAGTGAAAATCCGGGGCTTAA
CCCCGGAACTGCTTTGGAAACTGCCTGACTAGAGTACAGGAGAGGTAAGTGGAATTCCTAGTGTAGCGGTGAAATGCGTA
GATATTAGGAGGAACACCAGTGGCGAAGGCGACTTACTGGACTGCTACTGACACTGAGGCACGAAAGCGTGGGGAGCAAA
CAGG
>OTU_346
GCGCGAAAACTTTACACTGCACGACAGTGCGATAAGGGAACTCCAAGTGCGAGGGCATATAGTCCTCGCTTTTGTGTATC
GTAAGGTGGTACACGAATAAGAGCTGGGCAAGACCGGTGCCAGCCGCCGCGGTAATACCGGCAGCTCAAGTGATGGCCAA
TATTATTGGGCCTAAAGCGTCCGTAGCCGGCCGAACAGGTCCGTCGGGAAATCTGCTCGCTCAACGAGCAGGCGTCCGAC
GGAAACCAGTTGGCTTGGGGCCGGAAGACCCAAGGGGTACGTCTGGGGTAGGAGTGAAATCCTGTAATCCTAGACGGACC
ACCGATCGCGAAAGCACCTTGGGAGGACGGACCCGACGGTGAGGGACGAAAGCTAGGGTCACGAACCGG
>OTU_347
TGGGGAATATTGGACAATGGGCGAAAGCCTGATCCAGCGACGCCGCGTGGGTGAAGAAGGCCTGCGGGTTGTAAAGCCCT
TTCGGTGGGGAAGAAAAGCCTCGACCTAATACGTCGGGGTCTTGACGTAACCCAAGAAAGAAGCACCGGCTAACTCTGTG
CCAGCAGCCGCGGTAATACAGAGGGTGCGAGCGTTAATCGGAATTACTGGGCGTAAAGCgcgcgTAGGCGGCTTTGCAAG
TCGGGTGTGAAATCCCCAGGCTTAACCTGGGAACTGCACTCGAGACTGCATTGCTAGAGTATGGGAGAGGGAAGTGGAAT
TTCCGGTGTAGCGGTGAAATGCGTAGATATCGGAAGGAACATCAGTGGCGAAAGCGACTTCCTGGACCAATACTGACGCT
CATGTGCGAAAGCGTGGGGAGCAAACAGG
>OTU_348
TGGGGAATATTGCACAATGGGCGCAAGCCTGATGCAGCCATGCCGCGTGTATGAAGAAGGCCTTAGGGTTGTAAAGTACT
TTCAGCGGGGAGGAAGGTGATAAGGTTAATACCCTTGTCAATTGACGTTACCCGCAGAAGAAGCACCGGCTAACTCCGTG
CCAGCAGCCGCGGTAATACGGAGGGTGCAAGCGTTAATCGGAATTACTGGGCGTAAAGCGCACGCAGGCGGTCAATTAAG
TCAGATGTGAAAGCCCCGAGCTTAACTTGGGAATTGCATCTGAAACTGGTTGGCTAGAGTCTTGTAGAGGggggTAGAAT
TCCATGTGTAGCGGTGAAATGCGTAGAGATGTGGAGGAATACCGGTGGCGAAGGCGGCCcccTGGACAAAGACTGACGCT
CAGGTGCGAAAGCGTGGGGAGCAAACAGG
>OTU_349
ACCAGTGTTAGCTCGTGTCTAGGAAGGAAGTGGGAGAAGCACAAAGCACAGAGCAGGAAGGCCAAGACAGTCAGGGCTGT
CCCCTTCTAAAAGGTTTTCACTGTATCCCGCCcccACTTCCATTTACATCTCATTGCTGTAAGCAGGGTGCTGTTTGTCA
AGCAGGAGCCAGGGAAGGGGTATTGGGTAGCCAGTTAGTGTTCTCTGCCACAGCTCCTAATCTCCTGTATGACTGCCTTT
TCCAGTCTTAGTATAAaaaTAGGGATAGAGAATatatatTtttttAATTTAAAGTCAACCATAAATTTTCCTTTGTCTAG
GGTTTCCTTCACAGTTAAGCTT
>OTU_350
GTATGGCCTTGGCTCACACTCCTGGGTCTTGAGGAGTAGGCAGGTGTGGGCATCTGCACGTTTTGTAGAGGGGAATTATG
AACTCTGTGGGCCTCAGTTTGCAGAGCACCACTCAGGGATCCACTTCCAGGAACCCAAGAGGAGGCCCAGTGTCCGGCAC
CTGTTCTCACAGGGCAGCACAGGGTGCACCTTTCATGTTGAGGGTGTTACTTGAGAAAAGGCAACTCCCTCTGTGTTTCT
GATGACCAGTGGATGGGAACATGGGTGCAGCAGCCTGATAGACCTGGGTTCAAATTCCATCACCCTTGCTGTGAGGCCTT
GGGCAGGTTTCTTAATCTCTTTGAGCTTTAGTTTTCTCCTCCTACTTTCCAGGGTTGGTGGCAGGATCCCATGAGACAGG
AGGGAAGTTTCTGTCTTGG
>OTU_351
TGGGGAATATTGGACAATGGgggCAACCCTGATCCAGCAATGCCGCGTGTATGAAGAAGGTCTTCGGATTGTAAAGTACT
TTCGGTAGGGACGATGATGACGGTACCTACAGAAGAAGCCCCGGCTAACTTCGTGCCAGCAGCCGCGGTAATACGAAGGg
ggCTAGCGTTGCTCGGAATGACTGGGCGTAAAGGGCgcgcAGGCGGTCTGGACAGTCAGATGTGAAATTCCCGGGCTTAA
CCTGGgggCTGCATTTGATACGTTCAGACTAGAGTGTGAAAGAGGGTTGTGGAACTCCAAGTGTAGAGGTGAAATTCGTA
GATATTTGGAAGAACACCGGTGGCGAAGGCGGCGACCTGGTTCACAACTGACGCTGAGGCGCGAAAGCGTGGGGAGCAAA
CAGG
>OTU_352
TGGGGAATATTGGACAATGGgggCAACCCTGATCCAGCCATGCCGCGTgtgtgAAGAAGGCTTTCGGGTTGTAAAGCACT
TTCAGCAGGGAGGAAAGCTTGTCGGTTAATACCCGGCAAGGGCGACGTTACCTGCAGAAGAAGCACCGGCTAACTCCGTG
CCAGCAGCCGCGGTAATACGGAGGGTGCAAGCGTTAATCGGAATTACTGGGCGTAAAGCgcgcgTAGGCGGTTGGATAAG
CGAGATGTGAAAGCCCTGGGCTTAACCTGGGAATGGCATTTCGAACTGTCTGGCTAGAGTGTGGTAGAGGGTAGTGGAAT
TTCCAGTGTAGCGGTGAAATGCGTAGATATTGGAAAGAACACCAGTGGCGAAGGCGGCTACCTGGACCAACACTGACGCT
GAGGCGCGAAAGCGTGGGGAGCAAACAGG
>OTU_353
TGGGGAATCTTAGACAATGGGCGCAAGCCTGATCTAGCCATGCCGCGTgtgtgATGAAGGTCTTAGGATCGTAAAGCACT
TTCGCCAGGGATGATAATGACAGTACCTGGTAAAGAAACCCCGGCTAACTCCGTGCCAGCAGCCGCGGTAATACGGAGGg
ggTTAGCGTTGTTCGGAATTACTGGGCGTAAAGCgcgcgTAGGCGGATTGGAAAGTTGGgggTGAAATCCCGGGGCTCAA
CCCCGGAACTGCCTCCAAAACTATCAGTCTAGAGTTCGAgagagGTGAGTGGAATTCCAAGTGTAGAGGTGAAATTCGTA
GATATTTGGAGGAACACCAGTGGCGAAGGCGGCTCACTGGCTCGATACTGACGCTGAGGTGCGAAAGTGTGGGGAGCAAA
CAGG
>OTU_354
TGGGGAATATTGCACAATGGgggAAACCCTGATGCAGCCATGCCGCGTgtgtgAAGAAGGCCTTCGGGTTGTAAAGCACT
TTCAGCGAGGAGGAAAGGGTGGCGGCTAATACCTGTCATCTGTGACGTTACTCGCAGAAGAAGCACCGGCTAACTCCGTG
CCAGCAGCCGCGGTAATACGGAGGGTGCAAGCGTTAATCGGAATTACTGGGCGTAAAGCGCACGCAGGCGGTTCGATAAG
TCAGATGTGAAAGCCCCGGGCTCAACCTGGGAACTGCATTTGAAACTGTCGGACTAGAGTCTTGTAGAGGggggTAGAAT
TCCAGGTGTAGCGGTGAAATGCGTAGAGATCTGGAGGAATACCGGTGGCGAAGGCGGCCcccTGGACAAAGACTGACGCT
CAGGTGCGAAAGCGTGGGGAGCAAACAGG
>OTU_355
TGGGGAATTTTCCGCAATGGGCGCAAGCCTGACGGAGCAACGCCGCGTGCGGGAGGACGGCCTGTGGGTTGTAAACCGCT
TTTATCAGGGAAGAAGTTCTGACGGTACCTGATGAATCAGCATCGGCTAACTCCGTGCCAGCAGCCGCGGTAAGACGGAG
GATGCAAGCGTTATCCGGAATTATTGGGCGTAAAGCGTCTGCAGGTGGCCATACAAGTCTGCTGTTAAAGCTCGGGGCTC
AACTCCGAATCGGCAGTGGAAACTGTATAGCTAGAGTGCGGTAGGGGTAGAGGGAATTCCCAGTGTAGCGGTGAAATGCG
TAGATATTGGGAAGAACACCAGTGGCGAAGGCGCTCTACTGGGCCGCAACTGACACTGAGGGACGAAAGCTAGGGGAGCG
AATGGG
>OTU_356
TGGGGAATATTGCACAATGGGCGGAAGCCTGATGCAGCGACGCCGCGTGAGGGATGACGGCCTTCGGGTTGTAAACCTCT
TTCAGCAGGGACGAAGCGTAAGTGACGGTACCTGCAGAAGAAGCACCGGCTAACTATGTGCCAGCAGCCGCGGTAATACG
TAGGGTGCGAGCGTTGTCCGGAATTACTGGGCGTAAAGAGCTCGTAGGCGGTTTGTCACGTCGTCTGTGAAATCCTAGGG
CTTAACCCTGGACGTGCAGGCGATACGGGCTGACTTGAGTACTACAGGGGAGACTGGAATTTCTGGTGTAGCGGTGGAAT
GCACAGATATCAGGAAGAACACCGATGGCGAAGGCAGGTCTCTGGGTAGTAACTGACGCTGAGGAGCGAAAGCATGGGTA
GCGAACAGG
>OTU_357
TGGGGAATTTTGGACAATGGGCGCAAGCCTGATCCAGCTATTCCGCGTGTGGGATGAAGGCCCTCGGGTTGTAAACCACT
TTTGTAGAGAACGAAAAGACACCTTCGAATAAAGGGTGTTGCTGACGGTACTCTAAGAATAAGCACCGGCTAACTACGTG
CCAGCAGCCGCGGTAATACGTAGGGTGCGAGCGTTAATCGGAATTACTGGGCGTAAAGGGTGCGCAGGCGGTTGAGTAAG
ACAGATGTGAAATCCCCGAGCTTAACTCGGGAATGGCATATGTGACTGCTCGACTAGAGTgtgtCAGAGGGAGGTGGAAT
TCCACGTGTAGCAGTGAAATGCGTAGATATGTGGAAGAACACCGATGGCGAAGGCAGCCTCCTGGGACATAACTGACGCT
CAGGCACGAAAGCGTGGGGAGCAAACAGG
>OTU_358
TGGGGAATTTTCCGCAATGGGCGCAAGCCTGACGGAGCAATACCGCGTGAGGGAGGACGGCTTTTGGGTTGTAAACCTCT
TTTATTAGGGAAGAATTGATGACGGTACCTAATGAATCAGCATCGGCTAACTCCGTGCCAGCAGCCGCGGTAATACGGAG
GATGCAAGCGTTATCCGGAATTATTGGGCGTAAAGCGTCCGTAGGTGGCTTTATAAGTCTTTTGTCAAATCGTGCAGCTT
AACTGCATACGGGCGGAGGAAACTATAGAGCTAGAGTGCGATAGGGGTCACAGGAATTCCCAGTGTAGCGGTGAAATGCG
TAGATATTGGGAAGAACACCAGCGGCGAAAGCGTGTGACTGGGTCTGCACTGACACTGAGGGACGAAAGCTAGGGGAGCG
AAAGGG
>OTU_359
AAAGAGAAAATGATGAAGACACAAAAGTGGAAACCCCTGATAAAACCATCAGATCTCATGAAATTTATTCACTACCATAA
GAACAGTATGGGAGAAACTGCCTTCTTGATTCAAATTATCTCCCACTGGTTCCCTCCCACAGCACGTGGGAATTATGGGA
GTATAATTCAAGATGAGATTTGGGTGGGGACACAGAACCAAACCATATCATTCCACCCCGGCCCCTCCAAATCTCATGTC
CCCACATTTCAAAACCAATCATGCCTTCCCAACAGTCCcccAAAGTCTTAGCTCATTACAGCATTAACTCAAAAGTCCAC
AGTTCAAAGTCTCATCTGACACAAGGCAAGTCCCTTCTGCCTATAAGCCTGTAAAATCAAAAG
>OTU_360
TAGGGAATTTTCGTCAATGGGCGCAAGCCTGAACGAGCGATGCCGCGTGAGTGAAGAAGGCCTTCGGGTCGTAAAGCTCT
GTTGCGGgggAAaaaaGGCAGCATCAGGAAATGGGTGCTGACTGATGGTGCCCCGCCAGAAAGTCACGGCTAACTACGTG
CCAGCAGCCGCGGTAATACGTAGGTGGCGAGCGTTATCCGGAATGATTGGGCGTAAAGGGTGCGCAGGCGGTCCTGCAAG
TCTGGAGTGAAACGCATGAGCTCAACTCATGCATGGCTTTGGAAACTGGAGGACTGGAGAGCAGGAGAGGGCGGTGGAAC
TCCATGTGTAGCGGTAAAATGCGTAGATatatGGAAGAACACCAGTGGCGAAGGCGGCCGCCTGGCCTGTTGCTGACGCT
GAGGCACGAAAGCGTGGGGAGCAAATAGG
>OTU_361
AAGAGGAAGTAGGGAAGGTTCCAAAAGCTAGAGAATTTTGACacacTGTTGCAGATATAAGGgggCCACAGAGGGGCCTG
TAGGCGGCAAGGTTGGCAATCCTTGGCTGACATCCAGTTGGGAAACAAGAACCTCCACCTTAAaaaCACAATTCTACCAA
TAACCTGGTTGAGTTTGAAAGTAGGTTCTTCCTCAGAGCCTATCGAAAAGAAAGGAATTCAACCCTACTGACGCCGTAAT
TTCATTCCTGTGAAACCTGTAGCAAATGAAGCAGCTGTGCAACACTGTGGCCAGACTTCTAACCTATAGAAACTGTGAGA
TGATAAGGAAGTTttttGTTTGTTTGTTTGTTTTAACTGCTAATTTTGAGGTA
>OTU_362
TGGGGAATCTTCCGCAATGGACGAAAGTCTGACGGAGCAACGCCGCGTGAGTGATGAAGGATTTCGGTCTGTAAAGCTCT
GTTGTTTATGACGAACGTGCAGTgtgtgAACAATGCATTGCAATGACGGTAGTAAACGAGGAAGCCACGGCTAACTACGT
GCCAGCAGCCGCGGTAATACGTAGGTGGCGAGCGTTGTCCGGAATTATTGGGCGTAAAGAGCATGTAGGCGGCTTAATAA
GTCGAGCGTGAAAATGCGGGGCTCAACCCCGTATGGCGCTGGAAACTGTTAGGCTTGAGTGCAGGAGAGGAAAGGGGAAT
TCCCAGTGTAGCGGTGAAATGCGTAGATATTGGGAGGAACACCAGTGGCGAAGGCGCCTTTCTGGACTGTGTCTGACGCT
GAGATGCGAAAGCCAGGGTAGCGAACGGG
>OTU_363
TGAGGAATATTGGTCAATGGGCGAGAGCCTGAACCAGCCAAGTAGCGTGAAGGATGAAGGTCCTACGGATTGTAAACTTC
TTTTATACGGGAATAAAGTTTCCTACGTGTAGGATTTTGTATGTACCGTATGAATAAGCATCGGCTAACTCCGTGCCAGC
AGCCGCGGTAATACGGAGGATGCGAGCGTTATCCGGATTTATTGGGTTTAAAGGGAGCGCAGACGGGAGATTAAGTCAGT
TGTGAAAGTTTGCGGCTCAACCGTAAAATTGCAGTTGATACTGGTTTCCTTGAGTGCAGTTGAGGCAGGCGGAATTCGTG
GTGTAGCGGTGAAATGCTTAGATATCACGAAGAACCCCGATTGCGAAGGCAGCTTGCTAAACTGTAACTGACGTTCATGC
TCGAAAGTGTGGGTATCAAACAGG
>OTU_364
TGGGGAATATTGGGCAATGGGCGCAAGCCTGACCCAGCAACGCCGCGTGAAGGAAGAAGGCTTTCGGGTTGTAAACTTCT
TTTAAGAGGGAAGAGCAGAAGACGGTACCTCTAGAATAAGCCACGGCTAACTACGTGCCAGCAGCCGCGGTAATACGTAG
GTGGCAAGCGTTGTCCGGATTTACTGGGTGTAAAGGGCGTGCAGCCGGGTCTGCAAGTCAGATGTGAAATCCATGGGCTC
AACCCATGAACTGCATTTGAAACTGTAGATCTTGAGTGTCGGAGGGGCAATCGGAATTCCTAGTGTAGCGGTGAAATGCG
TAGATATTAGGAGGAACACCAGTGGCGAAGGCGGATTGCTGGACGATAACTGACGGTGAGGCGCGAAAGTGTGGGGAGCA
AACAGG
>OTU_365
TGGGGAATATTGCACAATGGgggAAACCCTGATGCAGCGACGCCGCGTGAGTGAAGAAGTATCTCGGTATGTAAAGCTCT
ATCAGCAGGGAAGAAAATGACGGTACCTGACTAAGAAGCCCCGGCTAACTACGTGCCAGCAGCCGCGGTAATACGTAGGg
ggCAAGCGTTATCCGGAATTACTGGGTGTAAAGGGTGCGTAGGTGGTATGGCAAGTCAGAAGTGAAAACCCAGGGCTTAA
CTCTGGGACTGCTTTTGAAACTGTCAGACTGGAGTGCAGGAGAGGTAAGCGGAATTCCTAGTGTAGCGGTGAAATGCGTA
GATATTAGGAGGAACATCAGTGGCGAAGGCGGCTTACTGGACTGAAACTGACACTGAGGCACGAAAGCGTGGGGAGCAAA
CAGG
>OTU_366
TCGGGAATATTGCGCAATGGAGGAAACTCTGACGCAGTGACGCCGCGTATAGGAAGAAGGTTTTCGGATTGTAAACTATT
GTCGTTAGGGAAGAGAAAGGACAGTACCTAAGGAGGAAGCTCCGGCTAACTACGTGCCAGCAGCCGCGGTAATACGTAGG
GAGCGAGCGTTATCCGGAATTATTGGGTGTAAAGGGTGCGTAGACGGGAAGATAAGTTAGTTGTGAAATCCCTCGGCTTA
ACTGAGGAACTGCAACTAAAACTGTTtttCTTGAGTGCAGGAGAGGTAAGTGGAATTCCTAGTGTAGCGGTGAAATGCGT
AGATATTAGGAGGAACACCAGTGGCGAAGGCGACTTACTGGACTGTAACTGACGTTGAGGCACGAAAGTGTGGGGAGCAA
ACAGG
>OTU_367
TGGGGAATATTGCGCAATGGGCGAAAGCCTGACGCAGCGACGCCGCGTGGgggATGACGGCCTTCGGGTTGTAAACCTCT
TTCAGCAGGGACGAAGCGAAAGTGACGGTACCTGCAGAAGAAGCACCGGCCAACTACGTGCCAGCAGCCGCGGTAATACG
TAGGGTGCAAGCGTTGTCCGGAATTATTGGGCGTAAAGAGCTCGTAGGCGGTTTGTTGCGTCGGCTGTGAAAACCTGAGG
CTCAACCTCAGGCCTGCAGTCGATACGAGCAGACTAGAGTGTTGCAGGGGAGACTGGAATTCCTGGTGTAGCGGTGAAAT
GCGCAGATATCAGGAGGAACACCGGTGGCGAAGGCGGGTCTCTGGGCAACAACTGACGCTGAGGAGCGAAAGCGTGGGGA
GCGAACAGG
>OTU_368
TGGGGAATATTGCACAATGGGCGAAAGCCTGATGCAGCCATGCCGCGTGTATGAAGAAGGCCTTCGGGTTGTAAAGTACT
TTCAGTTGTGAGGAAGGgggTAGCGTTAATAGCGCTATCTCTTGACGTTAGCAACAGAAGAAGCACCGGCTAACTCCGTG
CCAGCAGCCGCGGTAATACGGAGGGTGCGAGCGTTAATCGGAATTACTGGGCGTAAAGCGCATGCAGGTGGTTCATTAAG
TCAGATGTGAAAGCCCGGGGCTCAACCTCGGAACTGCATTTGAAACTGGTGAACTAGAGTACTGTAGAGGggggTAGAAT
TTCAGGTGTAGCGGTGAAATGCGTAGAGATCTGAAGGAATACCAGTGGCGAAGGCGGCCcccTGGACAGATACTGACACT
CAGATGCGAAAGCGTGGGGAGCAAACAGG
>OTU_369
CATGTGACACCAGGCTTGGAGAGCTGCAAGCACTCAACACTAACCTATGAGAGCTGCTATGtgtgtTGCACCCAGCAGAG
CCATGGGGACAAGGCTGCCTAGGCCACTGGGGACCCAACCTATGCTCCGCTGTGTCTGGAAGGTGGGACATGGAGTCAGT
GATTATTCTCAAGCCCAAGATTTAATGTTATTTCTCCTGTTTCATTtttAGACTTACTTAGGACCTGTTACTTCTTCTTT
CCTATTGCTGTCTTTCTAAATGGTCCTGTCtctcCTGTGCTGGTCCCATTtttGTATTTTGGAAGTGCATGACATTGATT
TCACTGGTTCATAATTGGAGAGCAACTTACCTCAGAATGAACTGTACCTTGGGTGTCACCCATATCTAA
>OTU_370
ATCTGGGACAAACCCCACCCCACCACTCACTGGCAGTGTGGGGCTGAGCAAGTCACGGCCCTctctGAGCCTCTGCTTTC
TCATGTGTAATGGGAATGAGAACACCTACCTTGCTGGTGATGGGGAAGATTAGGATTAATGGACAGTAGAGTCATATCCT
CATGGGTTTGGTTCCAACGATAACCAGTAAGATGAATATCTATCACCTACTTTTGAAAATCCCTACCTTTATATTGTGAG
GACCTGAAAACTGGAAGCTCAGAAGCCAGGAAATGATGCATTTTATCCCAGATGTGGCCTctctGTTTGAGGCAGGAAGG
TAACCAGCTAATGCAGAGGGTAGGGTGGgggTGGTTAGGGAAAGGCCAACAGGTGAAGGAGAAaaaTAAAAGAATTtttC
TTTGTCtctctTCCTTCTCAAGTCTCATAC
>OTU_371
ACAAGGCCAAGGTGGgggCTACTGGTTCCACATAGTTCAGTGCAGCAAGCATTTATTGAACATTTGCTGtgtgtCTGCTC
CTGGGCTGGCCTCTGAGAATATAAAGATAAaaaGACAGACGTAGCCTTTACAGGGCTCATAGGCTAGTGAGGAAAGagag
aCAGCTAGATATACCAACATGATGCAAGCATCAAGAAAAGTAACATACCATGCATGCTCAATACCCTAGCCCTATTAAAC
CTCTCCTAATTCCCAGTAGGTCACCCCTCATGTTGAGGTCAGTCATCACATGTACTTCTCTTTATGCCCTGAATCTTCTT
TCtctcCATCTTTGTCTGGCTAAACTTTTCGTTAAGTCTCAGCTTAAATGCACTTCCTCTGAGAACGTCCATGATCCTTG
AA
>OTU_372
TCGGGAATATTGCGCAATGGgggAAACCCTGACGCAGCCATGCCGCGTGAGTGAAGAAGGCCTTAGGGTTGTAAATCTCT
TTCAGATGTGAGGATGATGACGATAGCATCAGAAGAAGCTCCGGCTAACTTCGTGCCAGCAGCCGCGGTAATACGAAGGG
AGCTAGCGTTGTTCGGAATTACTGGGCGTAAAGGGCGTGTAGGCGGAGTATCAAGTTAGGGGTGAAATTCCGGGGCTTAA
CCTCGGCACTGCCTTTAATACTGATACTCTAGAGTATGTGAGGGGATAATGGAATACCTAGTGTAGAGGTGAAATTCGTA
GATATTAGGTGGAACACCAGTGGCGCAGGCGATTATCTGGCACATTACTGACGCTGAGGCGCGAAAGCGTGGGGAGCAAA
CAGG
>OTU_373
TGGGGAATATTGCACAATGGgggAAACCCTGATGCAGCGACGCCGCGTGAGCGAAGAAGTATTTCGGTATGTAAAGCTCT
ATCAGCAGGGAAGAAAATGACGGTACCTGACTAAGAAGCACCGGCTAAATACGTGCCAGCAGCCGCGGTAATACGTATGG
TGCAAGCGTTATCCGGATTTACTGGGTGTAAAGGGAGCGTAGACGGCTGTGTAAGTCTGAAGTGAAAGCCCGGGGCTCAA
CCCCGGGACTGCTTTGGAAACTATGCAGCTGGAGTATCGGAGAGGCAAGTGGAATTCCCAGTGTAGCGGTGAAATGCGTA
GATATTGGGAGGAACACCATTGGCGAAGGCGGCTTGCTGGACGATGACTGACGTTGAGGCTCGAAAGCGTGGGGAGCAAA
CAGG
>OTU_374
TAGGGAATTTTCGGCAATGGggggAACCCTGACCGAGCAACGCCGCGTGAAGGAAGAAGGAATTCGTTCTGTAAACTTCT
GTTATAAAGGAAGAAAGACGGATGGAGGAAATGACATCCGAGTGACGGTACTTTATGAGAAAGCCACGGCTAACTACGTG
CCAGCAGCCGCGGTAATACGTAGGTGGCAAGCGTTATCCGGAATTATTGGGCGTAAAGAGGGAGCAGGCGGCAGCAAAGG
TCTGTGGTGAAAGACTGAAGCTTAACTTCAGTAAGCCATAGAAACCGGGCAGCTAGAGTGCAGGAGAGGATCGTGGAATT
CCATGTGTAGCGGTGAAATGCGTAGATatatGGAGGAACACCAGTGGCGAAGGCGACGATCTGGCCTGCAACTGACGCTC
AGTCCCGAAAGCGTGGGGAGCAAATAGG
>OTU_375
TGGGGAATATTGGACAATGGGCGCAAGCCTGATCCAGCCATGCCGCGTGAGTGATGACGGCCCTAGGGTTGTAAAGCTCT
TTCACCCACGACGATAATGACGGTAGTGGGAGAAGAAGCCCCGGCTAACTTCGTGCCAGCAGCCGCGGTAATACGAAGGg
ggCTAGCGTTGTTCGGATTTACTGGGCGTAAAGCGCACGTAGGCGGATCTTTAAGTCAGGGGTGAAATGCCGGAGCTCAA
CTTCGGAACTGCCTTTGATACTGGAGATCTTGAGTTCGAgagagGTGAGTGGAACTGCGAGTGTAGAGGTGAAATTCGTA
GATATTCGCAAGAACACCAGTGGCGAAGGCGGCTCACTGGCTCGATACTGACGCTGAGGTGCGAAAGCGTGGGGAGCAAA
CAGG
>OTU_376
AGGgggTGCTAAGGGGAAAGTGCATAGCCCTAAACACCTACATCAAAAGGTCTGAAAGAGCCCAAATGGACAATCTAAGG
TGACACCTCAAGGAACTAGAGAAACAAGAACAAACCAAACTCAAACACAGCAGAAGAAAGGAAATAACCAAGGTCAGAGC
AGAATTAAATAAAATTGAAACAAaaaaaTATGAAAGATAAATGAAACAAaaaGCTGTTttttGAAAAGATGAATAAAATT
AATAGACCATTAGTAAGAATTCAAATAAGCTCAATATGAAATGAAACGGGGTATTACAACTGACACTACAGAAATACAAA
AGATCATTCAAGGCCACTACGAACACCTTTGCATGCATAAACTAGAAAACCTAGAAGACATGGATAAATTCCTGGAAAGA
TACAACTCTCCTAGCTTAAATCAGGAAAA
>OTU_377
GCGGGGCGGgggCGTGTAAACCGTTCCTGAGGTCAAAGGGTATCCCGGGGAAGAGCTGCTGAACAAGGGTGTGCTCCCCG
AGGAGGTCTTGAAGAGGAAGTGCCTGCCAGGAAAAGGGAAAGAGTCAGAGTGGTCATGGGTAGCCAAGGAGCAACATTTA
GCTATTtttCTTCCACTCTGCTCTATCTAGTCCTAGCATAATCCTAGTTAACTAAGCTTACCCTGGAGTGGAAGAAGGGG
CGAACATTACATTCGATGATGACATAAATTAATTCCATAAATGTGCATAATTTGCTCCTTTCACATATGCATCTAGTTGT
TATCTTCCACAACAACCTGCAAAGCATTCAAAGCAAATATGGAAACTGAATGACTGTCACCTCCTCAGAGATGATGAGGT
TGAGGATGCTAAGTGTTATCACAT
>OTU_378
TGAGGAATATTGGTCAATGGGCGAGAGCCTGAACCAGCCAAGTAGCGTGCAGGATGACGGCCCTATGGGTTGTAAACTGC
TTTTATGCGGGGATAAAGTGAGGGACGTGTCCTTCATTGCAGGTACCGCATGAATAAGGACCGGCTAATTCCGTGCCAGC
AGCCGCGGTAATACGGAAGGTCCGGGCGTTATCCGGATTTATTGGGTTTAAAGGGAGCGTAGGCCGTGGATTAAGCGTGT
TGTGAAATGCAGGTGCTCAACGTCTGCACTGCAGCGCGAACTGGTCCACTTGAGTGTGCACAACGCAGGCGGAATTCGTC
GTGTAGCGGTGAAATGCTTAGATATGACGAAGAACTCCGATTGCGAAGGCAGCTTGCGGGAGCACAACTGACGCTGAAGC
TCGAAAGTGCGGGTATCGAACAGG
>OTU_379
TGGGGAATATTGCACAATGGGCGAAAGCCTGATGCAGCAACGCCGCGTGAAGGAAGAAGGCTTTCGAGTCGTAAACTTCT
GTCCAAAGGGAAGAATAATGACGGTACCTTTGAAGAAAGCCCCGGCTAACTACGTGCCAGCAGCCGCGGTAATACGTAGG
gggCGAGCGTTATCCGGAATTACTGGGCGTAAAGAGTATGTAGGTGGTTAAGTAAGCGTAGGGTTTAAGGCGACAGCCCA
ACTGTCGTATGCCCCGCGAACTGTTTAACTTGAGTACAGGAGGGGAAGGCGGAATTCCTAGTGTAGCGGTGAAATGCGTA
GATATTAGGAGGAACACCAGTGGCGAAGGCGGCCTTCTGGACTGTAACTGACACTGAGATACGAAAGCGTGGGTAGCAAA
CAGG
>OTU_380
TGCAAGTCACAGATCCTGTGGCACGCAATTAGGTGAGGGTGACATTAGTAAGTGGTTCCATTGTGCTGCTACGTGCCGTA
TATCCTACATGCCATATCTCCTGCTGGTTCtctctctGAGGTCCAGTGATGGACATTCAGGGCTCACATTCAGGGCTCAT
CAGTAGCCTTTGGCCTTTGATAACTCCTTttttCCAGAAACTTCCTTCGCCCTctctTGTTCCCTTTGCCCTctctTCTT
CCCCTCCCACCTGCCTctctGCTCCTTCTCAGTCTCCTTTGCTGGTTCTTCCCCAACCcccTGAGGCAGGAAAGCCCCAG
GACTCAGTCCTCTGTCTTCTCCTCTGTCTATACCCACCTCCCACGAGATTTCACATGCATCTCAGTTTTGAGGC
>OTU_381
CGCGGAACTGGACACCCACTGTGCGGGCGCTGAGCTAGGTACATCAcacacaACAGAGCCTCGTGTGCAGTGGAgagagC
CCAGGCTTGAAGGCAGACACCGGGCCCTCCcccTGGGCAAGGTGGCCTCCTCTGAGTCCTCCTGGGAAGGAGAGCAGGAT
CACGCTGGGGCCCAGCCcccAGTCCGACCCGCCAATATCCACCTCACATAATCCGCTGTAAGGAAGCCCAGTCTCAGGTG
GTGCCCTGGGCGGTGGGTCAAGCTCCCTCCccccTGCCCCTCCCAGCTGCCAGGAGGCCCCTTGGGCTCAGCTCCCATGG
GCTTTGCCcccTCCAGGCCT
>OTU_382
TGAGGAATATTGGTCAATGGCCGAGAGGCTGAACCAGCCAAGTAGCGTGCAGGATGACGGCCCTCGTGGTTGTAAACTGC
TTTTAGTCGGGAATAAAAGGgggTTCGTGAACCCCGTATTGTATGTACCGTCAGAAaaaGGACCGGCTAATTCCGTGCCA
GCAGCCGCGGTAATACGGAAGGTCCGGGCGTTATCCGGATTTATTGGGTTTAAAGGGAGCGTAGGCGGGCCGTTAAGTCA
GTTGTGAAAGTTCGGGGCTCAACCCCGGAATTGCAGTTGAAACTGCCGGTCTTGAGTACACGCAGGGAAGCCTGAATTCA
TGGTGTAGCGGTGAAATGCTTAGATATCATGAAGACGACCGATCGCGAAGGCAGGTTTCCGGAGTGTAACTGACGCTGAG
GCTCGAAAGTGCGGGTATCAAACAGG
>OTU_383
GATAGCGTGCGTGCAAATATTCAATAAAATTTAGGATGCATTtttttGAAAAGCTTGTTGTACGAATAATTtttCCATCG
CGAACTAAGACCGCACCATTGTCGGCAACAAAGTCAATAGAATCGATAAATTCGCTAAAGTCATCAGCCAAACGACCAGC
TGGGCGGCCGCTAGCAATAATAAAATGTGCCCCGTGTTGATGCAGACGAGTTAAAATCTCGCTAAACATTTGATGATCGT
ATTGTTtttCATCGTTAACAAAAGTACCGTCAACGTCTACAGCAACGGCCTTAAAGGGAAGAGTAGTCATCTAATTACCT
CACTAAA
>OTU_384
TGAGGAATATTGGTCAATGGGCGCAGGCCTGAACCAGCCAAGTAGCGTGAAGGATGACTGCCCTATGGGTTGTAAACTTC
TTTTATATGGGAATAAAGTTTTCCACGTGTGGAATTTTGTATGTACCATATGAATAAGGATCGGCTAACTCCGTGCCAGC
AGCCGCGGTAATACGGAGGATCCGAGCGTTATCCGGATTTATTGGGTTTAAAGGGAGCGTAGGTGGACAGTTAAGTCAGT
TGTGAAAGTTTGCGGCTCAACCGTAAAATTGCAGTTGATACTGGCTGTCTTGAGTACAGTAGAGGTGGGCGGAATTCGTG
GTGTAGCGGTGAAATGCTTAGATATCACGAAGAACTCCGATTGCGAAGGCAGCTCACTGGACTGCAACTGACACTGATGC
TCGAAAGTGTGGGTATCAAACAGG
>OTU_385
TGGGGAATATTGCACAATGGAGGAAACTCTGATGCAGCGACGCCGCGTGAGTGAAGAAGTAGTTCGCTATGTAAAGCTCT
ATCAGCAGGGAAGATAGTGACGGTACCTGACTAAGAAGCTCCGGCTAAATACGTGCCAGCAGCCGCGGTAATACGTATGG
AGCAAGCGTTATCCGGATTTACTGGGTGTAAAGGGAGTGTAGGTGGCCAGGCAAGTCAGAAGTGAAAGCCCGGGGCTCAA
CCCCGGGACTGCTTTTGAAACTGCAGGGCTAGAGTGCAGGAGGGGCAAGTGGAATTCCTAGTGTAGCGGTGAAATGCGTA
GATATTAGGAGGAACACCAGTGGCGAAGGCGGCTTGCTGGACTGTAACTGACACTGAGGCTCGAAAGCGTGGGGAGCAAA
CAGG
>OTU_386
TGGGGAATATTGGACAATGGGCGAAAGCCTGATCCAGCCATGCCGCGTGAGTGACGAAGGCCTTAGGGTTGTAAAGCTCT
TTTGGCGGGGACGATAATGACGGTACCCGCAGAATAAGCCCCGGCTAACTTCGTGCCAGCAGCCGCGGTAATACGAAGGg
ggCTAGCGTTGTTCGGAATCACTGGGCGTAAAGCGCACGTAGGCTGACTGGTCAGTTGGgggTGAAATCCCGGGGCTCAA
CCTCGGAACTGCCTTCAATACTGCCAGTCTTGAGTCCGAgagagGTGAGTGGAATTCCTAGTGTAGAGGTGAAATTCGTA
GATATTAGGAAGAACACCAGTGGCGAAGGCGGCTCACTGGCTCGGTACTGACGCTGAGGTGCGAAAGCGTGGGGAGCAAA
CAGG
>OTU_387
TGAGGAATATTGGTCAATGGACGCAAGTCTGAACCAGCCAAGTAGCGTGCAGGATGACGGCCCTCCGGGTTGTAAACTGC
TTTTAGTTGGGAATAAAAGGgggCTCGTGAGCCCCGTATTGTATGTACCATCAGAAaaaGGACCGGCTAATTCCGTGCCA
GCAGCCGCGGTAATACGGAAGGTCCGGGCGTTATCCGGATTTATTGGGTTTAAAGGGAGCGTAGGCCGGCTTTTAAGTCA
GCTGTGAAAGTCCGCGGCTCAACCGTGGAATTGCAGTTGAAACTGGAGGCCTTGAGTGCAcacaGGGATGCCGGAATTCA
TGGTGTAGCGGTGAAATGCTTAGATATCATGAAGAACTCCGATCGCGAAGGCAAGTGTCCGGGGTGCAACTGACGCTGAG
GCTCGAAAGTGCGGGTATCAAACAGG
>OTU_388
CTGGTGGTGACCAGCCACGGgggCTTAGATGTCCCTGGGATGATGAGTCCCACATGGCCTGGACCCCATGCTGGCGATGT
GGATGGCAGACACCCCTGAGTGCACTGACTCCACTTCTCACCAGCCAGATCTGGGGCTTGCTGTGAGACAGCTCTGGAGA
TCCAAGGCCcccTTGGGCCTCTCCACTCCTCAGGACAGGGCTGACCCTTCTCAATGTCTGGCCTCACCCACCTCTTTACC
TAGCATAAAAGCTTAAGCCAGTCACCAATCGCATCATATCCACATTAGTGGGACGGCAGGGCTCCTGAACacacGGCTTT
AGTAG
>OTU_389
TAAGGAATATTGGGCAATGGGCGCAAGCCTGACCCAGCCATCCCGCGTGCAGGATGACGGCCCTATGGGTTGTAAACTGC
TTTTGTTTGAGAAGAACTAAGTACATTAATGTGCTTTTGACGGTATCTTACGAATAAGCACCGGCTAACTCCGTGCCAGC
AGCCGCGGTAATACGGAGGGTGCAAGCGTTATCCGGAATCACTGGGTTTAAAGGGTGCGTAGGCGGCATGATAAGTCAGA
GGTGAAAGCTTGCGGCTCAACCGTAAAATTGCCTTTGATACTGTTATGCTTGAATCAGGTTGAGGTAGGCAGAATGTGGC
ATGTAGCGGTGAAATGCATAGATATGCCATAGAATACCAATTGCGAAGGCAGCCTGCTGGACCTGTATTGACGCTGAGGC
ACGAAAGCGTGGGGATCAAACAGG
>OTU_390
TGGGGAATTTTACGCAATGGgggAAACCCTGACGTAGCGACACCGCGTGAGCGAAGAAGCCCTTTGGGGTGTAAAGCTCT
GTCAGCAGGAACGAATAAAATGACGGTACCTGCAGAGGAAGCATCGGCTAACTACGTGCCAGCAGCCGCGGTAAGACGTA
GGATGCAAGCGTTGTCCGGATTTATTGGGCGTAAAGAGTTCGTAGGCGGTTTGTTAAGTTTGATGTTAAAGATCGGGGCC
TAACCCTGGGAGTGCATTGAATACTGGCAGACTGGAGTGCAGTAGAGGCGAGTGGAATTCCCAGTGTAGCGGTGAAATGC
GTAGATATTGGGAAGAACACCGGTGGCGCAGGCGACTCGCTGGGCTGTAACTGACGCTGAGGAACGAAAGCTAGGGGAGC
AAATGGG
>OTU_391
TCGGGAATATTGCGCAATGGAGGAAACTCTGACGCAGTGACGCCGCGTATAGGAAGAAGGTTTTCGGATTGTAAACTATT
GTCGTTAGGGAAGAAaaaaGACAGTACCTAAGGAGGAAGCCCCGGCTAACTATGTGCCAGCAGCCGCGGTAATACATAGG
gggCAAGCGTTATCCGGAATTATTGGGTGTAAAGGGTGCGTAGACGGGTGTCTAAGTTGGTTGTGAAATCCCTCGGCTCA
ACTGAGGAACTGCAACCAAAACTGGATATCTTGAGTGTCGGAGAGGAAAGTGGAATTCCTAGTGTAGCGGTGAAATGCGT
AGATATTAGGAGGAACACCAGTGGCGAAGGCGACTTTCTGGACGATAACTGACGTTGAGGCACGAAAGTGTGGGGAGCAA
ACAGG
>OTU_392
GAACTTTCAATCATGTCGGAAGGAGGAGGAGAACGAGGCATGTCTTACATGGCCAGAGAAGGAGGAAGAGGAGAGGTGGG
AGGTGCTACacacTTTTAAACAACCAGACATCGCGAAAACTCACTCACAGCAAGAGCACAAGGgggAAGTGCTAAACTAT
ATTAGTGAGCAACCGCCcccATGATCCAATCACCTCCCACCAGGTCCCACCTCCAACATAGGGGATTACAATTTAACATG
AGATTTGGGCAGAAACACAGATCCAAACCATACACTACCCACCTCCCGAGGCTTACACTTCATCTTTTAAAGCATTGATA
ACCTACTTGCGTTGATAGCTTTGTTGACCT
>OTU_393
TGGGGAATTTTGGACAATGGgggCAACCCTGATCCAGCCATCCCGCGTGTGCGATGAAGGCCTTCGGGTTGTAAAGCACT
TTTGGCAGGGAAGAAACGGTTCGGGTGAATAACCTGGGCAACTGACGGTACCTGCAGAATAAGCACCGGCTAACTACGTG
CCAGCAGCCGCGGTAATACGTAGGGTGCAAGCGTTAATCGGAATTACTGGGCGTAAAGCGTGCGCAGGCGGTTCGGAAAG
AAAGGTGTGAAATCCCCGGGCTTAACCTGGGAATGGCACTTTTAACTACCGGGCTAGAGTgtgtCAGAGGGAGGTGGAAT
TCCGCGTGTAGCAGTGAAATGCGTAGAGATGCGGAGGAACACCGATGGCGAAGGCAGCCTCCTGGGATAACACTGACGCT
CATGCACGAAAGCGTGGGGAGCAAACAGG
>OTU_394
TGAGGAATCTTGCACAATGGGCGAAAGCCTGATGCAGCGACGCCGCGTGAGGGACGAAGGCCTTCGGGTTGTAAACCTCT
GTCAGTAGGGAAGAAGAATGACGGTACCTACTGAGGAAGCTTCGGCTAACTACGTGCCAGCAGCCGCGGTAATACGTAGG
AAGCAAGCGTTGCCCGGAATTACTGGGCGTAAAGAGCTCGTAGGCGAGGGCGTGCGTCCGGGAAGAAATCTCAAGGCTCA
ACCTTGGGGCTATCTCGGATACGGCGCTTCTTGAGGGTGAgagagGAAAGTAGAATTCCCGGTGTAGCGGTGAAATGCGT
AGATATCGGGAGGAATACCAGCGGCGAAGGCGACTTTCTGGCTCATTCCTGACGCTGAGGAGCGAAAGCGTGGGTAGCGA
ACGGG
>OTU_395
TGGGGAATCTTAGACAATGGGCGCAAGCCTGATCTAGCCATGCCGCGTGGGTGATGAAGGCCTTAGGGTCGTAAAGCCCT
TTCGCCGGGGAAGATAATGACGGTACCCGGTAAAGAAACCCCGGCTAACTCCGTGCCAGCAGCCGCGGTAATACGGAGGg
ggTTAGCGTTGTTCGGAATGACTGGGCGTAAAGCgcgcgTAGGCGGATCATCAAGTCGGgggTGAAATCCCGGGGCTCAA
CCCCGGAATGGCCTTCGAGACTGGTGGTCTTGAGTTCGAgagagGTGAGTGGAATTCCGAGTGTAGAGGTGAAATTCGTA
GATATTCGGAGGAACACCAGTGGCGAAGGCGGCTCACTGGCTCGACACTGACGCTGAGGTGCGAAAGCGTGGGGAGCAAA
CAGG
>OTU_396
TGGGGAATATTGCACAATGGGCGCAAGCCTGATGCAGCCATGCCGCGTgtgtgAAGAAGGCCTTCGGGTTGTAAAGCACT
TTCAGTCGTGAGGAAGGTAGTGTAGTTAATAGCTGCATTATTTGACGTTAGCGACAGAAGAAGCACCGGCTAACTCCGTG
CCAGCAGCCGCGGTAATACGGAGGGTGCGAGCGTTAATCGGAATTACTGGGCGTAAAGCGCATGCAGGTGGTTTGTTAAG
TCAGATGTGAAAGCCCGGGGCTCAACCTCGGAATAGCATTTGAAACTGGCAGACTAGAGTACTGTAGAGGggggTAGAAT
TTCAGGTGTAGCGGTGAAATGCGTAGAGATCTGAAGGAATACCGGTGGCGAAGGCGGCCcccTGGACAGATACTGACACT
CAGATGCGAAAGCGTGGGGAGCAAACAGG
>OTU_397
TAGGGAATATTGGGCAATGGGCGCAAGCCTGACCCAGCAACGCCGCGTGAGGGAAGAAGGTTTTCGGATTGTAAACCTCT
GTCCTATGTGACGAAGGAAGTGACGGTAGCATAGGAGGAAGCCCCGGCTAACTACGTGCCAGCAGCCGCGGTAATACGTA
GGgggCGAGCGTTGTCCGGAATTACTGGGCGTAAAGGGTGCGTAGGCGGTTTGGTAAGTTGGATGTGAAATACCCGGGCT
TAACTTGGgggCTGCATCCAATACTGTCGGACTTGAGTGCAGGAGAGGAAAGCGGAATTCCTAGTGTAGCGGTGAAATGC
GTAGATATTAGGAGGAACACCGGTGGCGAAGGCGGCTTTCTGGACTGTAACTGACGCTGAGGCACGAAAGCGTGGGGAGC
AAACAGG
>OTU_398
TGGGGAATCTTGGACAATGGgggCAACCCTGATCCAGCGACGCCGCGTGGGTGAAGAAGGCCTTAGGGTTGTAAACCCCT
TTCACCGGGGAGGATGATGACGTTACCCGGAGAAGAAGCACCGGCTAACTCCGTGCCAGCAGCCGCGGTAAGACGGAGGG
TGCTAGCGTTGTTCGGAATCACTGGGCGTAAAGGGCGCGTAGGCGGCTTCATTAGTCAGATGTGAAAGCCCGGGGCTCAA
CCCCGGAATTGCATTTGATACTGTGGAGCTAGAGATCGAgagagGAAAGTGGAATACCCAGTGTAGAGGTGAAATTCGTA
GATATTGGGTGGAACACCAGTGGCGAAAGCGGCTTTCTGGCTCGATACTGACGCTGAGGCGCGAAAGCGTGGGGAGCAAA
CAGG
>OTU_399
TGGGGAATATTGGACAATGGGCGAAAGCCTGATCCAGCAATGCCGCGTGAGTGATGAAGGCCTTAGGGTTGTAAAGCTCT
TTTACCCGGGATGATAATGACAGTACCGGGAGAATAAGCCCCGGCTAACTCCGTGCCAGCAGCCGCGGTAATACGGAGGg
ggCTAGCGTTGTTCGGAATTACTGGGCGTAAAGCGTACGTAGGCGGCTTTGTAAGTTAGAGGTGAAAGCCCGGAGCTCAA
CTCCGGAACTGCCTTTAAGACTGCATCGCTAGAACGTCGGAGAGGTGAGTGGAATTCCGAGTGTAGAGGTGAAATTCGTA
GATATTCGGAAGAACACCAGTGGCGAAGGCGACTCACTGGACGACTGTTGACGCTGAGGTACGAAAGCGTGGGGAGCAAA
CAGG
>OTU_400
TAGGGAATTTTCGGCAATGGgggAAACCCTGACCGAGCAACGCCGCGTGAGCGAAGAAGGCCTTCGGGTCGTAAAGCTCT
GTTGTAAAGGAAGAACGGCGCATACAGGAAATGGTATGCGAGTGACGGTACTTTACCAGAAAGCCACGGCTAACTACGTG
CCAGCAGCCGCGGTAATACGTAGGTGGCGAGCGTTATCCGGAATCATTGGGCGTAAAGAGGGAGCAGGCGGCCGCAAGGG
TCTGTGGTGAAAGACCGAAGCTAAACTTCGGTAAGCCATGGAAACCGGGCGGCTAGAGTGCGGAAGAGGATCGTGGAATT
CCATGTGTAGCGGTGAAATGCGTAGATatatGGAGGAACACCAGTGGCGAAGGCGACGGTCTGGGCCGCAACTGACGCTC
ATTCCCGAAAGCGTGGGGAGCAAATAGG
>OTU_401
GTCGGAgagaATAATTGTTCTGAGAAACTGCTAATCACAGACAACCTGCAGACATGCTGTTTCCAAATACCTCATTCACA
TGTAGACCCCAGCAGCAGGACCTGATCTGCATACCTTATCTGCATGTACCcccTCCAATATGACCCCATAAAACTTCCCT
CCAGCCCCTGCCTCTTTGCAGACAGCCCCTTCTCTGCTGTGCTGCCTGTTGCACCCTTGCAATGTATCTTCGAACTTTAT
CAAATCTGCCTTtttttACCTATAACTGTCCTGGTAAATTCTTTTACCACCCATAACACCGGCCCCAGCCAGTCACACCC
TCAACAAACTCAGTgtgtTATTACAGGGTCCTGTGGATGTTATCAAATAAAATTCAAGGTGGACTAGCTTATCTACTTTA
TACATTCATTCAATAATGTTT
>OTU_402
TGGGGAATATTGGACAATGGgggCAACCCTGATCCAGCCATGCCGCGTGGGTGAAGAAGGCCTTAGGGTTGTAAAGCCCT
TTCAGCGGGGAAGATGATGACGGTACCCGCAGAAGAAGCCCCGGCTAACTCCGTGCCAGCAGCCGCGGTAATACGGAGGg
ggCAAGCGTTGTTCGGAATTACTGGGCGTAAAGGGCGCGTAGGCGGCCGGTCGCGTCAGGCGTGAAAGCCCCGGGCTCAA
CCTGGGAACTGCGCTTGATACGGGCTGGCTTGAGATCGGAAGAGGAGTGTGGAATTCCCAGTGTAGAGGTGAAATTCGTA
GATATTGGGAAGAACACCAGTGGCGAAGGCGGCACTCTGGTCCGTATCTGACGCTGAGGCGCGAAAGCGTGGGGAGCAAA
CAGG
>OTU_403
TGGGGAATTTTGGACAATGGgggCAACCCTGATCCAGCAATGCCGCGTgtgtgAAGAAGGCCTTCGGGTTGTAAAGCACT
TTTGTCCGGAAAGAAATCGCGCTGGCTAATACCTGGCGTGGATGACGGTACCGGAAGAATAAGCACCGGCTAACTACGTG
CCAGCAGCCGCGGTAATACGTAGGGTGCGAGCGTTAATCGGAATTACTGGGCGTAAAGCGTGCGCAGGCGGTTTTGTAAG
ACAGGCGTGAAATCCCCGGGCTTAACCTGGGAATGGCGCTTGTGACTGCAAGGCTAGAGTGCGTCAGAGGggggTAGAAT
TCCACGTGTAGCAGTGAAATGCGTAGAGATGTGGAGGAATACCGATGGCGAAGGCAGCCcccTGGGACGAGACTGACGCT
CATGCACGAAAGCGTGGGGAGCAAACAGG
>OTU_404
TGAGGAATATTGGTCAATGGACGAGAGTCTGAACCAGCCAAGTAGCGTGAAGGATGAAGGTTCTATGGATTGTAAACTTC
TTTTATACGGGAATAAACGAATCCACGTGTGGATTtttGCATGTACCGTATGAATAAGGATCGGCTAACTCCGTGCCAGC
AGCCGCGGTAATACGGAGGATCCGAGCGTTATCCGGATTTATTGGGTTTAAAGGGAGCGTAGATGGGTTGTTAAGTCAGT
TGTGAAAGTTTGCGGCTCAACCGTAAAATTGCAATTGATACTGGCAGTCTTGAGTACAGTTGAGGTAGGCGGAATTCGTG
GTGTAGCGGTGAAATGCTTAGATATCACGAAGAACTCCGATTGCGAAGGCAGCTTACTAACCTGTAACTGACATTGATGC
TCGAAAGTGTGGGTATCAAACAGG
>OTU_405
TGGGGAATCTTGGACAATGGGCGCAAGCCTGATCCAGCCATGCCGCGTGGATGATGAAGGCCCTAGGGTTGTAAAATCCT
TTCGTTGGGGACGATAATGACGGTACCCAAAGAAGAAGCTCCGGCTAACTTCGTGCCAGCAGCCGCGGTAATACGAAGGg
ggCTAGCGTTGTTCGGATTTACTGGGCGTAAAGCGCGTGTAGGCGGGTCGTTAAGTTGGgggTGAAATCCCGAGGCTCAA
CCTCGGAACTGCCTTCAAAACTGGCGACCTGGAGCAAGATAGAGGCAAGTGGAATTGCGAGTGTAGAGGTGAAATTCGTA
GATATTCGCAGGAACACCAGTGGCGAAGGCGACTTGCTGGATCTTTGCTGACGCTGAGACGCGAAAGCGTGGGGAGCAAA
CAGG
>OTU_406
CAGTTAACCCAACGCCAGCAACAAAGCCAGCATCCCCATCAACGGGTTCAACAACTGGCACAGATAACAAGAACGGAGGT
AAATAATGGCGAATAAGGACTATTTAACGCGTGAACAGCTTACCTATGTTGACAACGTTATTAAGACTCCAAAGGAACGA
GAATTAACAGCTATGTCACTGTTCCATACTTTCAGCGTTCCAGCATGGACTAAGCAAACCACATACAAGGTAATGACTAC
CGCTGGTCAAGCCGCTCATTATGTTGACGGTGCCGACGATATCCCAGTAGTTGACATGAATGTAACCGAATCAGCATCCA
ACTTGACTGATATTGCGATTGCG
>OTU_407
TAGGGAGTTTTCGGCAATGGggggAACCCTGACCGAGCAATGCCGCGTGAGCGAAGAAGGTCTTCGGATTGTAAAGCTCT
GTTGTAGGGGATGAACTGACTAGGAAGGAAATGTCCTGGTCTTGACAGTACCTTACCAGAAAGCCACGGCTAACTACGTG
CCAGCAGCCGCGGTAATACGTAGGTGGCAAGCGTTATCCGGAATTATTGGGCGTAAAGCGTGAGCAGGCGGCCGTTTAAG
TTTGAAGTCAAATCCAGGGGCTCAACCCCTGTCCGCTTTGAAAACTGGATGGCTAGAGTACGAgagagGTATGTGGAATT
CCAAGTGTAGCGGTGAAATGCGTAGATATTTGGAGGAACACCAGTGGCGAAGGCGGCATACTAGCTCGATACTGACGCTC
AGTCACGAAAGCGTGGGGAGCAAATAGG
>OTU_408
TGAGGAATATTGGTCAATGGGCGGGAGCCTGAACCAGCCAAGTCGCGTGAGGGATGACGGCCCTATGGGTTGTAAACCTC
TTTTGCCGGGGAGCAAAGTGCCGCACGTGTGCGGTTTGGAGAGTACCCGGAGAAaaaGCATCGGCTAACTCCGTGCCAGC
AGCCGCGGTAATACGGAGGATGCGAGCGTTATCCGGATTTATTGGGTTTAAAGGGTGCGTAGGCGGACGCTTAAGTCAGC
GGTAAAATTGCGGGGCTCAACCTCGTCGAGCCGTTGAAACTGGGTGCCTTGAGTGGGCGAGAAGTACGCGGAATGCGTGG
TGTAGCGGTGAAATGCATAGATATCACGCAGAACTCCGATTGCGAAGGCAGCGTACCGGCGCCCAACTGACGCTGAAGCA
CGAAGGCGTGGGTATCGAACAGG
>OTU_409
CTCACTGCATGGAGAGGGTGTCCAGGCCACAGCACAAGGAGGgggTACATAAGTGGAGCCCAGTAGTCTCCCTTTATTAA
TAAGAGAAAATTCAGAGTTTGGgggAGATCAAGGTACCTAGAATTTGCGTGGCAGAGCCCTGGAGAGGAGATGCACATAA
aaaGagagTCTCAGAGATCCACAGAATTCCCTCTTCAGCAGAATGCTAATCAGCACATGAGAGCCAAGGAAAAGATTAGa
gagGATCAGTTGGAATAATCTGGAGAGCTCACGCAGGGCTGGGAATAGTTAGTCTTTGCACCAATCAGTGCGCAAAGAAA
TCCTAACACATACAAAGTAGACTC
>OTU_410
CGATGCGATTTCACCTGTTAATGAGCTGCGTAGGGGCGGGCGTTGGgggAGCCCTCAGCTGCTTTCAGTGGCCTCCTGCC
TTGCTGCGGTGTCCACAACCAAGGTCCTAGCGCCAGTTCCCAGAAGCGCCACCAACGGCACCTGGAgagaCACCCCTAAA
GCATAAGACCTAAGGACCGATGGGGTGGAGGTGTCGAGGGGCACGCTTGGCCACCAGAAGGTGAGGGGCAGCTTCCTTTG
CTTCACTGtgtgtACATTGATAAGCAAAACTAAATGCTCTTCACGTCTGAATTGTTGAACCCAcacaGAACACATGCACC
AGCTCTTTCTGGTCTTTCTG
>OTU_411
TGAGGAATATTGGTCAATGGCCGAAGGGCTGAACCAGCCAAGCCGCGTGAAGGAATAAGGCCCTACGGGTCGTAAACTTC
TTTAGTCAGGGAACAAAGGGAGCCACGCGTGGCTCTGTGAGTGTACCTGAAGAATAAGCATCGGCTAACTCCGTGCCAGC
AGCCGCGGTAATACGGAGGATGCGAGCGTTATCCGGATTTATTGGGTTTAAAGGGTGCGTAGGCGGTTTGTCAAGTCAGC
GGTAAaaaTTCCGGGCTCAACCCGGTCCCGCCGTTGAAACTGGCGAACTCGAGAGGGAgagaAGTAGGCGGAATGCGCAG
TGTAGCGGTGAAATGCATAGATATTGCGCAGAACTCCGATTGCGAAGGCAGCCTACCGGCTCCTGTCTGACGCTGAGGCA
CGAAAGCGTGGGTATCGAACAGG
>OTU_412
TGGGGAATATTGCGCAATGGgggCAACCCTGACGCAGCAACGCCGCGTGCAGGAAGAAGGTCTTCGGATTGTAAACTGTT
GTCGCAAGGGAAGAAGACAGTGACGGTACCTTGTGAGAAAGTCACGGCTAACTACGTGCCAGCAGCCGCGGTAATACGTA
GGTGACAAGCGTTGTCCGGATTTACTGGGTGTAAAGGGCGCGTAGGCGGACTGTCAAGTCAGTCGTGAAATACCGGGGCT
TAACCCCGGGGCTGCGATTGAAACTGACAGCCTTGAGTATCGGAGAGGAAAGCGGAATTCCTAGTGTAGCGGTGAAATGC
GTAGATATTAGGAGGAACACCAGTGGCGAAGGCGGCTTTCTGGACGACAACTGACGCTGAGGCGCGAAAGTGTGGGGAGC
AAACAGG
>OTU_413
TGGGGAATATTGCACAATGGgggAAACCCTGATGCAGCGACGTCGCGTGAGCGAAGAAGGCCTTCGGGTCGTAAAGCTCT
GTCCTATGGGAAGAAAAGGACGGTACCATAGAAGGAAGCCCCGGCTAACTACGTGCCAGCAGCCGCGGTAATACGTAGGg
ggCGAACGTTATCCGGAATGATTGGGCGTAAAGGGTACGTAGGCGGCACTTTAAGTCAGGTGTGAAAGGCATGGGCTCAA
CCCATGTAAGCACTTGAAACTGGAGTGCTTGAGGGAAGGAGAGGAAAGTGGAATTCCTAGTGTAGCGGTGAAATGCGTAG
ATATTAGGAGGAATACCGGTGGCGAAGGCGACTTTCTGGACTTtttCTGACGCTGAGGTACGAAAGCGTGGGGAGCAAAC
AGG
>OTU_414
TGGgggATATTGCACAATGGGCGAAAGCCTGATGCAGCGACGCCGCGTGGgggATGAAGGCTTTCGGGTTGTAAACCTCT
TTCGCTATCGAACAAGGCTCATTttttGGTGGGTTGAGGGTAGGTGGAGAAGAAGCGCCGGCTAACTACGTGCCAGCAGC
CGCGGTAATACGTAGGGCGCGAGCGTTGTCCGGAATTATTGGGCGTAAAGGGCTTGTAGGCGGCTTGTTGCGCCTGCTGT
GAAAACGCGGGGCTTAACTTCGcgcgTGCAGTGGGTACGGGCAGGCTTGAGTGTGGTAGGGGTGACTGGAATTCCAGGTG
TAGCGGTGGAATGCGCAGATATCTGGAGGAACACCGATGGCGAAGGCAGGTCACTGGGCCATTACTGACGCTGAGGAGCG
AAAGCATGGGTAGCGAACAGG
>OTU_415
TGATGGTCAGTACCCTGTTGGGCTAAAGACGTAGCACCAACTCCTACAAaaaTTCAAAGATGATTCCGTCAGAATCCAAG
TGACTGCCAGAGGTTCTCAAACTTATCTTTCTGTCCTTGGGCCAATGGCACCTGCCCCAGAGATGTCTGTGCTCTGACTT
GGTGACATCTGGGCATGGGATATGCCAACTGTGCTCACCTGCAGACTCTGCCCAGCCAAGGGCCAAGGCAGGCCCCTGAG
ATAGCCTCATTGAGCCACAAACAGAATCATTCCcccATGTCCcccTCCATCTCCTGCTAGGATCTACACTTCCACTTCAG
AAACCAGATGGAAGTCTAAGAGAAACTATACCAACA
>OTU_416
TGGGGAATATTGCACAATGGGCGAAAGCCTGATGCAGCAACGCCGCGTGAGTGAAGAAGTATCTCGGTATGTAAAGCTCT
ATCAGCAGGGAAGAAAATGACGGTACCTGACTAAGAAGCCCCGGCTAACTACGTGCCAGCAGCCGCGGTAATACGTAGGg
ggCAAGCGTTATCCGGATTTACTGGGTGTAAAGGGAGCGCAGACGGCACTGCAAGTCTGAAGTGAAAGCCCGGGGCTCAA
CCCCGGGACTGCTTTGGAAACTGTAGAGCTAGAGTGCTGGAGAGGCAAGCGGAATTCCTAGTGTAGCGGTGAAATGCGTA
GATATTAGGAAGAACACCAGTGGCGAAGGCGGCTTGCTGGACAGTAACTGACGTTCAGGCTCGAAAGCGTGGGGAGCAAA
CAGG
>OTU_417
TGAGGAATATTGGTCAATGGAGGAAACTCTGAACCAGCCAAGTCGCGTGAAGGAAGAATGTCCTAAGGATTGTAAACTTC
TTTAGCGAGTGAGTAAGGACTTCCACGCGTTGGGAGTTTGAAAGTAGCTCGAGAATAAGTATCGGCTAACTCCGTGCCAG
CAGCCGCGGTAATACGGAGGATACGAGCGTTATCCGGATTTATTGGGTTTAAAGGGTGCGCAGGTGGTCCTGCAAGTCAG
TGGTGAAAAGCTAAGGCTCAACCTCAGCCTTGCCGTTGAAACTGCAAGACTTGAGAGTACATGATGTGGGCGGAATGCGT
AGTGTAGCGGTGAAATGCATAGATATTACGCAGAACTCCGATTGCGAAGGCAGCTCACAAAGGTATATCTGACACTGAGG
CACGAAAGCGTGGGGAGCAAACAGG
>OTU_418
GTGCGGGGTGGAGGCTCAGAGTCTCCCGTGTCTCACAAAAGAGCACAGCCCAGTGCAGGATCCAGGCTCACCTCCTGGCC
CACTGGCCATTGGGGAGCAGTAGCTAATGCCAGCTTCGCTGCCGAGGGCTTCAGGAAGGCCAAGCAGGACTCGCTTCACT
CAGGGCAGGgggAAGGAgagagCTTTGGTGGTGCCCCATGCAGCTCACTGCTCTCACACTCACAGCTCTCACACTCACGG
CTCAcacacacTCACAGCTCTCAGCTctctcACACTCACAGCTTTCAcacacCTCACACTCACAGCTCTTCCTctctcAC
TCACAGCTctctctctctcACACTCACATACTCACAGCTctctTTCA
>OTU_419
TGGGGAATATTGGACAATGGGCGCAAGCCTGATCCAGCAATGCCGCGTgtgtgAAGAAGGCCTGCGGGTTGTAAAGCACT
TTAAGCAGGGAGGACGGGAAGCGGGGCTAATACCCTTGCCTCTTGACGTTACCTGCAGAATAAGCACCGGCTAACTTCGT
GCCAGCAGCCGCGGTAATACGAAGGGTGCAAGCGTTAATCGGAATTACTGGGCGTAAAGCGCGTGTAGGCGGTTGGCTAA
GTCAGATGTGAAAGCCCCGGGCTCAACCTGGGAATTGCATTTGATACTGGCTGGCTAGAATGTGGTAGAGGGAGGCGGAA
TTCCCGGTGTAGCGGTGAAATGCGTAGATATCGGGAAGAACACCAATGGCGAAGGCAGCCTCCTGGGCCAACATTGACGC
TGAGACGCGAAAGCGTGGGGAGCAAACAGG
>OTU_420
TGAGGAATATTGGTCAATGGGCGAGAGCCTGAACCAGCCAAGTAGCGTGCAGGATGACGGCCCTATGGGTTGTAAACTGC
TTTTATGTGGGGATAAAGTGAGCTACGTGTAGTTTATTGCAGGTACCACATGAATAAGGACCGGCTAATTCCGTGCCAGC
AGCCGCGGTAATACGGAAGGTCCAGGCGTTATCCGGATTTATTGGGTTTAAAGGGAGCGTAGGCCGTGGATTAAGCGTGT
TGTGAAATGTAGACGCTCAACGTCTGAATTGCAGCGCGAACTGGTTCACTTGAGTATGCACAACGTAGGCGGAATTCGTC
GTGTAGCGGTGAAATGCTTAGATATGACGAAGAACTCCGATTGCGAAGGCAGCTTACGGGAGCACAACTGACGCTGAAGC
TCGAAGGTGCGGGTATCAAACAGG
>OTU_421
TGGGGAATATTGGACAATGGGCGCAAGCCTGATCCAGCAATGCCGCGTgtgtgAAGAAGGCCTTCGGGTTGTAAAGCACT
TTTATCGGGAGCGAAAAGCGGACGGTGAATACCCGTCCGTGCTGACGGTACCCGAGGAATAAGCACCGGCTAACTTCGTG
CCAGCAGCCGCGGTAATACGAAGGGTGCAAGCGTTAATCGGAATTACTGGGCGTAAAGCGTGCGTAGGCGGTTCGCTAAG
TCTGCCGTGAAAGCCCCGGGCTCAACCTGGGAATTGCGGTGGATACTGGCGAGCTGGAGTGTGGTAGAGGAGGGTGGAAT
TCCCGGTGTAGCGGTGAAATGCGTAGAGATCGGGAGGAACATCAGTGGCGAAGGCGGCCCTCTGGACCAACACTGACGCT
GAGGCACGAAAGCGTGGGGAGCAAACAGG
>OTU_422
TGGGGAATTTTCCGCAATGGGCGAAAGCCTGACGGAGCAACGCCGCGTGAGGGAGGAAGGCCTGTGGGTTGTAAACCTCT
TTTATCAGGGAAGAAGCACTGACGGTACCTGATGAATCAGCATCGGCTAACTCCGTGCCAGCAGCCGCGGTAAGACGGAG
GATGCAAGCGTTATCCGGAATTATTGGGCGTAAAGCGTCCGCAGGCGGCTTTTCAAGTCTGCTGTTAAAGCCCGCAGCTC
AACTGCGGATCGGCAGTGGAAACTGAGGAGCTAGAGTACGGTAGGGGTAGAGGGAATTCCCAGTGTAGCGGTGAAATGCG
TAGATATTGGGAAGAACACCAGTGGCGAAGGCGCTCTACTGGGCCGTAACTGACGCTGAGGGACGAAAGCTAGGGGAGCG
AAAGGG
>OTU_423
TGGGGAATCTTGGACAATGGgggCAACCCTGATCCAGCGACGCCGCGTGGGTGAAGAAGGCCTTAGGGTTGTAAACCCCT
TTCACCGGGGAGGATGATGACGTTACCCGGAGAAGAAGCACCGGCTAACTCCGTGCCAGCAGCCGCGGTAAGACGGAGGG
TGCTAGCGTTGTTCGGAATCACTGGGCGTAAAGGGCGCGTAGGCGGCTTGGTTAGTCAGATGTGAAAGCCCGGGGCTCAA
CCCCGGAACTGCATTTGATACTGCCAAGCTAGAGGTCGAAAGAGGGAAGTGGAATACCCAGTGTAGAGGTGAAATTCGTA
GATATTGGGTGGAACACCAGTGGCGAAAGCGGCTTCCTGGTTCGGATCTGACGCTGAGGCGCGAAAGCGTGGGGAGCAAA
CAGG
>OTU_424
TGGgggATATTGCACAATGGGCGAAAGCCTGATGCAGCGACGCCGCGTGGgggATGAAGGCCTTCGGGTTGTAAACTTCT
TTTGCTCTGAACAAGGCGCACCATGGGGTgtgtTGAGTGTAGGGGTTGATTAGCGCCGGCTAACTACGTGCCAGCAGCCG
CGGTAATACGTAGGGCGCGAGCGTTGTCCGGAATTATTGGGCGTAAAGGGCTTGTAGGTGGCTGGTTGCGTCTGTCGTGA
AAGCTCATGGCTTAACTGTGGGTTTGCGGTGGGTACGGGCTGGCTTGAGTGCAGTAGGGGAGGCTGGAATTCCTGGTGTA
GCGGTGGAATGCGCAGATATCAGGAGGAATACCGGTGGCGAAGGCGGGTCTCTGGGCTGTTACTGACACTGAGGAGCGAA
AGCATGGGGAGCGAACAGG
>OTU_425
GATTTTAGTCTAGTTATAGGTCTAGAAGCAAACAGAGGTGTTGCGGGTGGCTCCTGAGAAGAATCAACATTATTTTGCCA
GGCAACTGCCTCAGGGGAGGCTGTCACTGTTGCCTCAGGCAGTGCAGGGTTTATCTCCTCAGATGAAGGTGGAAAGGCTG
ATGGCAGCATGGGTCCGGGAGGGGATGTTGCCACTACTGGGGATGGGGAAGCTGTTCCTTCTGGCAAaaaaGTTTCAACA
GAGTTTACAAACTCAGTGTCCTCAACTTCATCAGGGTCCTCCCAcacaTCCCCATTCCAAGTTCCAGGGTCCCATTCTTT
TCTAATCAATGCCCTTACTTTAAC
>OTU_426
GCAAAGagagaTTGCTTGTGCAGGGGAACTCCTATTtttAAAACCATCAGATCTTATGAGACTTATTCACTATCACGAGA
ACAGCATGGGAAAGACTTGCCcccATGATTCAATTACCTCCCACTGGGTCCCTCCCACAACATTTAGGAATTCAAGATGA
GATTTGGGTGGGGACACAGCCAAACCACATCATTCCGCACCTGGTCCCTCCCATATCTCATATCCTCACATTTCAAAACC
AGTTATGCCTTCCAGACGGTTCCCCAAAATCTTAACACATTTCAGCATCAACTCAAAAGTCCACAGTCCAAAGTTCCATT
GGAGACAAGGCAAGTCCCTTCCACCTATGAGCCTGTTATATCAAAAGCAGTTTAGTTACTT
>OTU_427
CTATTTCTGGGCAGTGAGTACAGTCCTTGGgggTCTGGAGGGCTCTGACCTGTAACATCCGGGACCTAAGGGTGAGAGGA
GAAAGGAGAAGTCAGTAAAAGCAAATTAACACTTTTAAACTACTTCACAAaaaGCCCTTCAGGGGCTAAAGCATTATTGT
CATGAAGAAATCGGCCACTAAACCAAAGGATGCCATTtttCTGACATTGGACTCACAAATGTTTCAGTTCCCAAGTGCGA
GGCCGTGTGGTTTTGGGAAGAGTTCGTTATGAAGAGTGTCAACAAAACCCATCAACCTGCCATCCCTTGTCACTGAGACA
TGGACACCTTTAGGGTCGCGGGGAAAGATGATTtttttCAAGGTAGTGTCTGACACTGTGTTTCTCCATCAGTTTCAATT
TGC
>OTU_428
TGAGGAATATTGGTCAATGGACGCGAGTCTGAACCAGCCAAGTAGCGTGAAGGATGACTGCCCTATGGGTTGTAAACTTC
TTTTATATGGGAATAAAGTTGTCCACGTGTGGATTtttGTATGTACCATATGAATAAGGATCGGCTAACTCCGTGCCAGC
AGCCGCGGTAATACGGAGGATCCGAGCGTTATCCGGATTTATTGGGTTTAAAGGGAGCGTAGGCGGATTGTTAAGTCAGT
TGTGAAAGTTTGCGGCTCAACCGTAAAATTGCAGTTGATACTGGCAGTCTTGAGTGCAGTAGAGGTGGGCGGAATTCGTG
GTGTAGCGGTGAAATGCTTAGATATCACGAAGAACTCCGATTGCGAAGGCAGCTCACTGGAGTGTAACTGACGCTGATGC
TCGAAAGTGTGGGTATCAAACAGG
>OTU_429
TAGGGAATATTGCACAATGGgggAAACCCTGATGCAGCCATGCCGCGTgtgtgAAGAAGGCCTTCGGGTTGTAAAGCACT
TTCAGCGGGGAGGAAGCTGAAGTTCGAACAGGGCAGAAAGCAGACGTTACCCGCAGAAGAAGCGCCGGCTAACTCCGTGC
CAGCAGCCGCGGTAATACGGAGGGCGCAAGCGTTAATCGGAATAACTGGGCGTAAAGCGCACGCAGGCGGTTATGCAAGT
CAGATGTGAAATCCCAGCGCTTAACGTTGGGCGGTCATTTGAAACTGCAAGACTAGAGTACTATAAGGGGAGCTGGAATT
CCAGGTGTAGCGGTGAAATGCGTAGATATCTGGAAGAACACCGGTGGCGAAGGCGAGCTTCTGGATAGTAACTGACGCTC
AGGTGCGAAAGCGTGGGGAGCAAACAGG
>OTU_430
TAGGGAATATTGCACAATGGggggAACCCTGATGCAGCCATGCCGCGTgtgtgAAGAAGGCCTTCGGGTTGTAAAGCACT
TTCGGAGGGGAGGAAAATGACGTTACCCTCAGAAGAAGCACCGGCTAACTCCGTGCCAGCAGCCGCGGTAATACGGAGGG
TGCAAGCGTTAATCGGAATAACTGGGCGTAAAGGGCATGCAGGCGGTTGTATAAGTAGGGTGTGAAATCCCCGGGCTCAA
CCTGGGAACTGCATTCTAAACTGTACAACTAGAGTATTGCAGGgggAGACGGAATTCCAGGTGTAGCGGTGGAATGCGTA
GATATCTGGAAGAACACCAAAGGCGAAGGCAGTCTCCTGGGCAAATACTGACGCTCATATGCGAAAGCGTGGGTAGCAAA
CAGG
>OTU_431
TGGGGAATATTGGACAATGGGCGGAAGCCTGATCCAGCAACGCCGCGTGAGGGATGACGGCCTTCGGGTTGTAAACCTCT
TTCAGCACAGACGAAGCGCAAGTGACGGTATGTGCAGAAGAAGGACCGGCCAACTACGTGCCAGCAGCCGCGGTAATACG
TAGGGTCCGAGCGTTGTCCGGAATTATTGGGCGTAAAGGGCTCGTAGGCGGTCTGTCGCGTCGGGAGTGAAAACCAGGTG
CTTAACACCTGGCCTGCTTTCGATACGGGCAGACTAGAGGTACTCAGGGGAGAATGGAATTCCTGGTGTAGCGGTGAAAT
GCGCAGATATCAGGAGGAACACCGGTGGCGAAGGCGGTTCTCTGGGAGTATCCTGACGCTGAGGAGCGAAAGTGTGGGGA
GCGAACAGG
>OTU_432
TTTGTAGCCAAATGACACTCAGACTGTGACCAAATATCAGAATAGAAACTCTCGTTTATGGAAGTATAGGTGTGACTACA
TATACGATAAAATACAAGAACAGCTGACCATGAAAGGTGGAAAATCAGAAaaaGAACTGATTTCTACAGAAaaaTTTCCA
GTAGTCAGAGTAGGATTCCACCGAACCGCAAATGGTAATGGACACTGTGGGAAGCCACAAGCTCCTCCTGACAGTGGGCA
AGACAGCTGTCCTCACATCTAGCACTTTGGATGGAATTCTGGAAAGAACAGCCAGCAGGTGATGGCGTATTTTGCCTATT
ACAGTCTTTTGACAAACACA
>OTU_433
TGGGGAATTTTCCGCAATGGGCGAAAGCCTGACGGAGCAATACCGCGTGAACGAAGAAGGCTCTAGGGTCGTAAAGTTCT
TTTATCAGGGAAGAAGAAGTGACGGTACCTGATGAATCAGCATCGGCTAACTCCGTGCCAGCAGCCGCGGTAAGACGGAG
GATGCAAGCGTTATCCGGAATTATTGGGCGTAAAGCGTACGTAGGCGGCTAAGAAAGTCTGATGTTAAAGGCCACGGCCC
AACTGTGGAAAGGCATTGGAAACTACTTGGCTAGAGTGCGGTAGGGGTAGAGGGAATTCCCGGTGTAGCGGTGAAATGCG
TAGATATCGGGAAGAACACCAGTGGCGAAAGCGCTCTACTGGGCCGCAACTGACGCTGAGGTACGAAAGCTAGGGTAGCG
AAAGGG
>OTU_434
CAAATGCGCAGGTGGGAAGAAGCTTGATGTTTTCTAGGAGGAGAGGGAAGGCAGGACAGCTGGAGCTGGGAGAGCAAGag
agTGAGGGAGGAGGTGTCAAAGGCCAGCCAGGCAGGCCAcacaGGTCCCAGGGAAGGGCTCAGGTTTATTCTAATAGCCG
CAGGATGACACAAGCAGCCAGGATTTGATTCATGTTTTAAaaaGACAGCTCTGGAAGGTATGCAGGGAACAAGCTGAAGG
AGACATCATTATCCTCTTTCATGAAaaaaaaTCCTCTCGCTATTTTCAGCTGTCATTCTTTCAGAGGAATCTTAGAACTA
TTTTGTTGTGTTCCTAAaaaTTCCATGGGGATTTCATTGGACTCAT
>OTU_435
TGGGGAATCTTGCGCAATGGGCGAAAGCCTGACGCAGCCATGCCGCGTGAATGATGAAGGTCTTAGGATTGTAAAATTCT
TTCACCGGGGACGATAATGACGGTACCCGGAGAAGAAGCCCCGGCTAACTTCGTGCCAGCAGCCGCGGTAATACGAAGGg
ggCTAGCGTTGCTCGGAATTACTGGGCGTAAAGGGAGCGTAGGCGGACATTTAAGTCAGGGGTGAAATCCCGGGGCTCAA
CCTCGGAATTGCCTTTGATACTGGGTGTCTTGAGTATGAgagagGTgtgtgGAACTCCGAGTGTAGAGGTGAAATTCGTA
GATATTCGGAAGAACACCAGTGGCGAAGGCGACacacTGGCTCATTACTGACGCTGAGGCTCGAAAGCGTGGGGAGCAAA
CAGG
>OTU_436
TGGGGAATCTTCCGCAATGGGCGAAAGCCTGACGGAGCAACGCCGCGTGAGTGATGACGGCCTTCGGGTTGTAAAGCTCT
GTGATCGGGGACGAACGGTCAGCAGACGAATACTCTGCTGAAGTGACGGTACCCGAATAGCAAGCCACGGCTAACTACGT
GCCAGCAGCCGCGGTAATACGTAGGTGGCAAGCGTTGTCCGGAATTATTGGGCGTAAAGCgcgcgcAGGCGGCTTCTTAA
GTCCATCTTAAAAGTGCGGGGCTTAACCCCGTGATGGGATGGAAACTGAGAGGCTGGAGTATCGGAGAGGAAAGTGGAAT
TCCTAGTGTAGCGGTGAAATGCGTAGAGATTAGGAAGAACACCGGTGGCGAAGGCGACTTTCTGGACGACAACTGACGCT
GAGGCGCGAAAGCGTGGGGAGCAAACAGG
>OTU_437
GGGCAGAAGGAgagaAGATGGTAGATTCTCCAGATatatTTTCAGAGTTAAAAGCAGTAAGACTTGATGATGAATTAGTC
ATGGAAAAGTAAGGGAgagagTTAAAGATGACTCCCAGACTTCCTGCTAGGGCCTTAGTATGATACCATTTACTCCCATT
TACCACCGTTTAAGAAGGGGCTGAGGCAGGACATTCCACGCATGTCCAAAGGTCCCGAGGTAGCAAaaaaaaaaaaaaaT
GTATCTGTTTGATTCACTGAAAGAAGGCCAGGAATGGATTCAAGAATATACCCTTTACTACAATAAAGATAACATTCATG
CAGTACACATGTTTGAGGTTCC
>OTU_438
TAGGGAATATTGGACAATGGgggCAACCCTGATCCAGCCATGCCGCGTGAGTGAAGAAGGCCTTCGGGTTGTAAAGCTCT
TTTGTCCGGGAAGAAAAGCATCTGGCTAATACCTGGATGTGTTGACGGTACCGGAAGAATAAGCACCGGCTAACTTCGTG
CCAGCAGCCGCGGTAATACGAAGGGTGCAAGCGTTACTCGGAATTACTGGGCGTAAAGCGTGCGTAGGTGGTCTGTTAAG
TCTGATGTGAAAGCCCTGGGCTCAACCTGGGAATGGCATTGGAAACTGGCGGGCTAGAGTGCGGTAGAGGGTAGTGGAAT
TCCCGGTGTAGCAGTGAAATGCGTAGAGATCGGGAGGAACATTCGTGGCGAAGGCGGCTACCTGGACCAGCACTGACACT
GAGGCACGAAAGCGTGGGGAGCAAACAGG
>OTU_439
TGGGGAATATTGCACAATGGGCGCAAGCCTGATGCAGCAACGCCGCGTGGgggACGACGGCCTTCGGGTTGTAAACCTCT
TTTGGCAGGGAAGAAGCGAAAGTGACGGTACCTGCAGAAaaaGCACCGGCTAACTACGTGCCAGCAGCCGCGGTAATACG
TAGGGTGCAAGCGTTGTCCGGAATTATTGGGCGTAAAGAGCTCGTAGGCGGTgtgtCACGTCTGCTGTGAAAATCCAAGG
CTCAACCTTGGACTTGCAGTGGGTACGGGCACACTCGAGTGCGGTAGGGGAGATTGGAATTCCTGGTGTAGCGGTGGAAT
GCGCAGATATCAGGAGGAACACCGATGGCGAAGGCAGATCTCTGGGCCGTAACTGACGCTGAGGAGCGAAAGCGTGGGGA
GCGAACAGG
>OTU_440
TAGGGAATTTTCGTCAATGGGCGCAAGCCTGAACGAGCAATGCCGCGTGAGTGAGGAAGGTCTTCGGATCGTAAAGCTCT
GTTGCAGGTCAGAAAAGAAGGAAAGAGGAAATGCTTTTCTTTTGATAGTAACCTGCCAGAAAGTCACGGCTAACTACGTG
CCAGCAGCCGCGGTAATACGTAGGTGGCAAGCGTTATCCGGAATGATTGGGCGTAAAGGGTGCGCAGGCGGCGTGGCAAG
TCTGAAGTGAAAGGTACGGGCTCAACCTGTACAGGCTTTGGAAACTGCCACGCTCGAGGACAGGAGAGGGCGGTGGAACT
CCATGTGTAGCGGTAAAATGCGTAGATatatGGAAGAACACCAGTGGCGAAGGCGGCCGCCTGGACTGTTACTGACGCTC
AGGCACGAAAGCGTGGGGAGCAAATAGG
>OTU_441
TAAGGAATATTGGACAATGGGCGCAAGCCTGATCCAGCCATGCCGCGTGAAGGATTAAGGTCCTCTGGATTGTAAACTTC
TTTTATAAGGGACGAAaaaaGGGAATTCTTTCTCACTTGACGGTACCTTATGAATAAGCACCGGCTAACTCCGTGCCAGC
AGCCGCGGTAATACGGAGGGTGCAAGCGTTATCCGGATTCACTGGGTTTAAAGGGTGCGTAGGCGGGTATTTAAGTCAGT
GGTGAAATCCTAGAGCTTAACTCTAGAACTGCCATTGATACTATTTATCTTGAATATTGTGGAGGTAAGCGGAATATGTC
ATGTAGCGGTGAAATGCTTAGATATGACATAGAACACCTATTGCGAAGGCAGCTTACTACGCATatatTGACGCTGAGGC
ACGAAAGCGTGGGGATCAAACAGG
>OTU_442
TGGGGAATATTGGACAATGGGCGCAAGCCTGATCCAGCCATGCCGCGTGAGTGAAGAAGGCCCTAGGGTTGTAAAGCTCT
TTCACCCGCGAAGATGATGACGGTAGCGGGAGAAGAAGCCCCGGCTAACTCCGTGCCAGCAGCCGCGGTAATACGGAGGg
ggCAAGCGTTGTTCGGAATTACTGGGCGTAAAGGGCGCGTAGGCGGTCTGTTGCGTCAGGTGTGAAAGCCCCGGGCTCAA
CCTGGGAGGTGCACTTGATACGGGCAGGCTAGAATCCGGGAGAGGATGGTGGAATTCCCAGTGTAGAGGTGAAATTCGTA
GATATTGGGAAGAACACCGATGGCGAAGGCAGCCATCTGGACCGGTATTGACGCTGAGGCGCGAAAGCGTGGGGAGCAAA
CAGG
>OTU_443
TGGGGAATATTGGACAATGGACCAAAAGTCTGATCCAGCAATTCTGtgtgCACGATGAAGGTTTTCGGATCGTAAAGTGC
TTTCAGCAGGGAAGAAaaaaaTGACGGTACCTGCAGAAGAAGCGACGGCTAAATACGTGCCAGCAGCCGCGGTAATACGT
ATGTCGCAAGCGTTATCCGGAATTATTGGGCGTAAAGCGCGTCTAGGCGGCCATTTAAGTCTGATGTGAAAATGCGGGGC
TCAACTCCGTATTGCGTTGGAAACTGGATGGCTAGAGTATCAGagagGTGGGCGGAACTACAAGTGTAGAGGTGAAATTC
GTAGATATTTGTAGGAATGCCGATTGGGAAGCCAGCTCACTGGATGAATACTGACGCTGAAGCGCGAAAGCGTGGGGAGC
AAACGGG
>OTU_444
TCAACTCCTCCCACTGTCTAACCCTTCTTCCTATCCTTACTTCCATAGAAGTGACCTCCAGAGCACTCCCTAATAAATTC
CTGCATGTGCATGCCCATCTCAGAGTCTGCTTCCCAAAGAAGCTGCCCTGAAATACCTGCAGGAATCTCCTACATTTGTC
CCTCTGAAATGCTGATGCCAAGGACCTCTTTCTATTTGAGATGCCGGCCTCCCGCTGGCAGCTGACacacTCATCCTGGC
GTTCTGACAGTTGGCATCAcacaAACTCCAGCCTCAGCTAAATGGGCGAGGCCCCTACTCATAGCCCACACGTCTGTGAT
TCCCCTTTCTTGGGTCATTTTGCATTttttCAATGACATAATTAACAAGCACTTACTGTTT
>OTU_445
CTAGGATATGGGGTGCAGTGAACCCAGCCTGtgtgAAGCAGTAGGGCCCTGGGTCTGGCACTTGAAACTACTCTTTCCTC
CTAGGCCTCTGGGCCTGTAATGGGCGAGGCTGCCTCAAaaaTCTCCAAAATGCCTTAAAGGCCTTtttCCCATTGTCTTG
AATATTAGCACTTGGCTCCCTTTTAGTCATGCAAATCtctctAGCAAGTGGTTGCTCTTCAGCCCACTTCAATTCCTCTC
CTTAAaaaTGTGCTTTCCTTCTCTACTATACGGCCAGGCTACAAATCTTTCAATTttttATACTTTGCTTCCCCTGTAAT
GGTAAGTTCCTATCTTGAGTCATTCCTTTGCTCCCACATCTGATCATATAGTTAGAAGTAGCCACACCACATCTTGAATG
CCTTGATGTTTAGAAATTTATTCT
>OTU_446
TGGgggATATTGCACAATGGGCGCAAGCCTGATGCAGCAACGCCGCGTGCGGGAAGACGGCCTTCGGGTTGTAAACCGCT
GTCCTTGGGGAAGAAACAAATGACGGTACCCAAGAAGGAAGCCACGGCTAACTACGTGCCAGCAGCCGCGGTAATACGTA
GGTGGCAAGCGTTGTCCGGATTTACTGGGTGTAAAGGgggCGCAGGCGGGAAGCTAAGTTGGATGTGAAATACCGGGGCT
CAACTCCGGAGCTGCATCCAAAACTGGTTTTCTTGAGTGGAGTAGAGGCAAGCGGAATTCCGAGTGTAGCGGTGAAATGC
GTAGATATTCGGAGGAACACCAGTGGCGAAGGCGGCTTGCTGGGCTCTAACTGACGCTGAGGCCCGAAAGCGTGGGGAGC
AAACAGG
>OTU_447
TGGGGAATATTGCACAATGGAGGAAACTCTGATGCAGCGACGCCGCGTGAGTGAAGAAGTAATTCGTTATGTAAAGCTCT
ATCAGCAGGGAAGATAGTGACGGTACCTGACTAAGAAGCTCCGGCTAAATACGTGCCAGCAGCCGCGGTAATACGTATGG
AGCAAGCGTTATCCGGATTTACTGGGTGTAAAGGGAGTGTAGGTGGCCATGCAAGTCAGAAGTGAAAATCCGGGGCTCAA
CCCCGGAACTGCTTTTGAAACTGTAAGGCTGGAGTGCAGGAGGGGTGAGTGGAATTCCTAGTGTAGCGGTGAAATGCGTA
GATATTAGGAGGAACACCAGTGGCGAAGGCGGCTCACTGGACTGTAACTGACACTGAGGCTCGAAAGCGTGGGGAGCAAA
CAGG
>OTU_448
TACACCCGGCTAATTTAAAACAATTttttAGTAGAGATGAGGTCTTGCTATGTTGCCCAGGACACGGTGGCCATGAGGCT
CAGAATGTGGTGACCATAAGGCCCAATTTCAAGGCTGGGCATCAGGCGGCAAGGGCACCCTCAGCACAGCACCCACGCCC
TCAGCCACCCCAGAGGGCAGCCTGCTCAGGCCAACCAGACTCCCTATGACCGCCGAGCCTTGTAGCCTGAAAATCCAGGT
TTCAGCAGCTGCTGAAGGCCACTCACTGCACCCTAGCATCCCTCCCTTCTTCCcccTTGTCCTTtttCTGTAAGGATTCC
TTAGCACATAAACACATTAAGTAGGAGAAGCAGCCAGGGTCAGCAAGAAGGGTCCCTCTGCAT
>OTU_449
AGTATGGACacacTGGGGTACAGTGTTGATGTTGGAgagaCAGACATTCAACCAATACCCATTGGTCTAGTGTCAGGTTG
TGATAAATGCTATGGAGAAaaaCTGAGTTAGAGGGATGTAGCCGGCTGCTGTTCTAGAAAGGGTGGTCAAGGAAGGGTCT
TGTAAaaaGGTGACCTGTGCAGAGACTTGtgtgCAAGGAGAGGATGTCCCTGGGGTATTCGGGGAGGCCACAGTGCCTGA
AGCATTGTGGGAAACAAAGTCCAAGTGGATCCAGGGGCCAAAGTCAGTCGGGCCTTGCAGTCATGGAAAGGAGTGTGGGT
TTTGTGTTATGAAGTGAAGCCCTTGGTCATTGCCACAGCTGACAGGACCAGGA
>OTU_450
TGGGGAATATTGGACAATGGGCGAAAGCCTGATCCAGCAATGCCGCGTGAGTGATGAAGGCCTTAGGGTTGTAAAGCTCT
TTTACCCGGGATGATAATGACAGTACCGGGAGAATAAGCCCCGGCTAACTCCGTGCCAGCAGCCGCGGTAATACGGAGGg
ggCTAGCGTTGTTCGGAATTACTGGGCGTAAAGCgcgcgTAGGCGGCTTTGTAAGTCAGAGGTGAAAGCCTGGAGCTCAA
CTCCAGAACTGCCTTTGAGACTGCATCGCTTGAATCATGGAGAGGTTAGTGGAATTCCGAGTGTAGAGGTGAAATTCGTA
GATATTCGGAAGAACACCAGTGGCGAAGGCGACTAACTGGACATGTATTGACGCTGAGGTGCGAAAGCGTGGGGAGCAAA
CAGG
>OTU_451
TGGGGAATATTGGGCAATGGGCGCAAGCCTGACCCAGCAACGCCGCGTGAAGGAAGAAGGCTTTCGGGTTGTAAACTTCT
TTTGTCGGGGACGAAACAAATGACGGTACCCGACGAATAAGCCACGGCTAACTACGTGCCAGCAGCCGCGGTAATACGTA
GGTGGCAAGCGTTATCCGGATTTACTGGGTGTAAAGGGCGTGTAGGCGGGATTGCAAGTCAGATGTGAAAACTGGgggCT
CAACCTCCAGCCTGCATTTGAAACTGTAGTTCTTGAGTGCTGGAGAGGCAATCGGAATTCCGTgtgtAGCGGTGAAATGC
GTAGATATACGGAGGAACACCAGTGGCGAAGGCGGATTGCTGGACAGTAACTGACGCTGAGGCGCGAAAGCGTGGGGAGC
AAACAGG
>OTU_452
CTGTGTCCTCAGGACCAGGGCTTGAGGTGGGAGATGGGGAGGgggTGGGACATGAGCCTTCTTGGCTGGCTTAGAGGGAT
CCAGAATTCCTAGAGGGCCTTTGTTGCAAATCTCAGAGCCACCCAGGCTGAGAGCAAATGCTTTGCTCGGCCTCCCAGCC
CACCTCACATCCGGCTACTCCCTCCAGGGCTGGCCTCCACTCCCCTCCTGGCCCTACCAGCTCTTGCCTGGAGCTCCACA
TCAGCTACCTAGTAGGCTCCCCTTTCGTGGCCTTCCTAGCCCTTCTCCAGCCAGCAGCCAGCATGGTGTTTAAaaaGATA
AACCACTTCATGTAATTTGACCACTTAGAGCCCTTTGAGATTTGCCATGGGTCTCAGTAAGTCCTGACCCCTTTCCAGAC
CCCACAGGC
>OTU_453
TAGGGAATATTGCTCAATGGgggAAACCCTGAAGCAGCAACGCCGCGTGGAGGATGAAGGTTTTAGGATTGTAAACTCCT
TTTGTAAGAGAAGATTATGACGGTATCTTACGAATAAGCACCGGCTAACTCCGTGCCAGCAGCCGCGGTAATACGGAGGG
TGCAAGCGTTACTCGGAATCACTGGGCGTAAAGAGCGCGTAGGCGGGTAGTCAAGTCAGATGTGAAATCCTGTAGCTTAA
CTACAGAACTGCATTTGAAACTGACTATCTAGAGTATGGGAGAGGTAGGTGGAATTCTTGGTGTAGGGGTAAAATCCGTA
GAGATCAAGAGGAATACTCATTGCGAAGGCGACCTGCTGGAACATTACTGACGCTGATGCGCGAAAGCGTGGGGAGCAAA
CAGG
>OTU_454
TGGGGAATCTTGCGCAATGGgggAAACCCTGACGCAGCGACGCCGCGTGCGGGATGAAGGCCTTCGGGTTGTAAACCGCT
TTCAGCAGGGACGAGGCCTTATGGTGACGGTACCTGCAGAAGAAGCTCCGGCTAAATACGTGCCAGCAGCCGCGGTAATA
CGTATGGAGCAAGCGTTATCCGGATTCATTGGGCGTAAAGCGCTCGTAGGCGGTCTGTTAGGTCGGCAAGTTAAATCCGG
gggCTCAACCcccGTCCGCTTCCGATACCGGCAGACTTGAGTTTGGTAGGGGAAGGTGGAATTCCTAGTGTAGCGGTGGA
ATGCGCAGATATTAGGAAGAACACCGGTGGCGAAGGCGGCCTTCTGGGCCATAACTGACGCTGAGGAGCGAAAGCTAGGG
GAGCGAACAGG
>OTU_455
TGGGGAATATTGCACAATGGGCGCAAGCCTGATGCAGCGACGCCGCGTGCGGGATGGAGGCCTTCGGGTTGTAAACCGCT
TTTGTTCAAGGGCAAGGCACGGTCTTTGGCCGTGTTGAGTGGATTGTTCGAATAAGCACCGGCTAACTACGTGCCAGCAG
CCGCGGTAATACGTAGGGTGCAAGCGTTATCCGGATTTATTGGGCGTAAAGGGCTCGTAGGCGGTTCGTCGCGTCCGGTG
TGAAAGTCCATCGCTTAACGGTGGATCCGCGCCGGGTACGGGCGGGCTTGAGTGCGGTAGGGGAGACTGGAATTCCCGGT
GTAACGGTGGAATGTGTAGATATCGGGAAGAACACCAATGGCGAAGGCAGGTCTCTGGGCCGTTACTGACGCTGAGGAGC
GAAAGCGTGGGGAGCGAACAGG
>OTU_456
GCAAAGagagagCTTATGCAGGGAAACTCACTCTTATAGAACCGTCAAAGCTCATGAGACTTATTCACTATCATGAGAAC
AGCATGGGAAAGACCTGCCcccATTATTCAATAACCTCCCACCAGATCtctcCCACAAAACATGGGAATTCAGGATGAGA
TTTGGGTGGGGACACAGCCAAACCATATAATTCTGCCCCTGACCCCTGCCAAATCTCATATCCTCACATTTCAAAATCCA
TCATGCTTTCCCAACAGTCCcccAGAGTCTTAACTCATTTCAGCATTTATTCAAAAGTTCACAGTCCAAAGTCTCATCTG
AGACAAGGCAAGTCCCTTCTGCTTATGAGCCTGTAAAATCAAGAGCAAGTTAGTTACTT
>OTU_457
TGGGTGTGATGAATTCTACGCTCCATGCCCTGCACGGAGTAAGCTCTGGGTAGACAGGGGCCTCTGTTACCATGGGGACC
CTATCCAGGCTATGCTTGGGTGGTGGGGTTATAGGAGATTGTTTTCTCTTGGAGGTCACCTTtttAACAATGACCACCAA
ACCCAAGGAACAGGCGGACACTGAACAGTTCCCCTTCCTGCTACTGCGTGGAATGGCTGAGGAGGAGGCAGTGCTCAGAC
AAGGGAGGAAGAGGGGAGGCCCCAGCTCCCGGCTATGGGGTGTGCCCACCAGAGGCCCGGAGCAGGTTAGGCTCAGCGAC
GGGACCACCCAGAGCAGCCCGGCATTGGCACCTCCCTCTGCCCTCAGCTGCCCAGCTCATCACAGCAGGTGTCTTCCTGG
CTTGGCTAATTTAGTCAGTGCTT
>OTU_458
TGGGGAATATTGGACAATGGgggAAACCCTGATCCAGCAATGCCGCGTGAGTGATGAAGGCCTTCGGGTTGTAAAGCTCT
TTTGTCAGGGACGATGATGACGGTACCTGACGAATAAGCTCCGGCTAACTTCGTGCCAGCAGCCGCGGTAATACGAAGGG
AGCTAGCGTTGTTCGGAATTACTGGGCGTAAAGGGCGTGTAGGCGGTACCATAAGTCAGATGTGAAAGCCCTAGGCTTAA
CCTAGGAGGTGCATTTGATACTGTGGAACTAGAGATCGAgagagGAAAGTGGAATTACGAGTGTAGAGGTGAAATTCGTA
GATATTCGTAAGAACACCAGTGGCGAAGGCGACTTTCTGGCTCGATACTGACGCTAAGGCGCGAAAGCGTGGGGAGCAAA
CAGG
>OTU_459
TAGGGAATTTTCGTCAATGGGCGCAAGCCTGAACGAGCAATGCCGCGTGAACGAGGAAGGTCTTCGGATCGTAAAGTTCT
GTTGACGGGGAAaaaaGACCGGGAAAGGAAATGATCCCGGAGGAGATATTACCCGTCGAGGAAGTCACGGCTAACTACGT
GCCAGCAGCCGCGGTAATACGTAGGTGGCGAGCGTTATCCGGAATGATTGGGCGTAAAGGGTGCGTAGGCGGTCGATTAA
GTCTGGAGTGAAAGGTACCGGCTCAACCGGTATAGGCTCCGGAAACTGATGGACTGGAGTACAGGAGAGGGTGGCGGAAC
TCCATGTGTAGCGGTAAAATGCGTAGATatatGGAAGAACACCGGTGGCGAAGGCGGCCGCCCGGACTGTAACTGACGCT
GAGGCACGAAAGCGTGGGGAGCAAATAGG
>OTU_460
TGGGGAATATTGCACAATGGgggAAACCCTGATGCAGCAACGCCGCGTGAGTGAAGAAGGTTTTCGGATTGTAAAGCTCT
GTTAGCAGGGAAGAGGAAGGACGGTACCTGCAGAGGAAGCCACGGCTAACTACGTGCCAGCAGCCGCGGTAATACGTAGG
TGGCAAGCGTTGTTCGGAATAACTGGGCGTAAAGGATGCGTAGGCGGTTAAACAAGTTATATGTTAAATatataGGCTTA
ACCTGTAGAAAGCATATAAAACTGTTTAACTAGAGTGCAGGAGAGGTAAGTGGAATTCCTAGTGTAGCGGTGAAATGCGT
AGAGATTAGGAAGAACACCAGTGGCGAAGGCGACTTACTGGACTGTAACTGACGCTGAGGCATGAGAGCATGGGGAGCAA
ACAGG
>OTU_461
TGGGGAATATTGGACAATGGGCGAAAGCCTGATCCAGCCATGCCGCGTgtgtgAAGAAGGCCTTCGGGTCGTAAAGCACT
TTAAGTTGGGAGGAAGGGCTCATAGCGAATACCTGTGAGTTTTGACGTTACCAACAGAATAAGCACCGGCTAACTTCGTG
CCAGCAGCCGCGGTAATACGAAGGGTGCAAGCGTTAATCGGAATTACTGGGCGTAAAGCgcgcgTAGGTGGCTTGATAAG
TTGGATGTGAAATCCCCGGGCTCAACCTGGGAACTGCATCCAAAACTGTCTGGCTAGAGTGCGGTAGAGGGTAGTGGAAT
TTCCAGTGTAGCGGTGAAATGCGTAGATATTGGAAGGAACACCAGTGGCGAAGGCGACTACCTGGACTGACACTGACACT
GAGGTGCGAAAGCGTGGGGAGCAAACAGG
>OTU_462
TGGGGAATATTGGGCAATGGGCGCAAGCCTGACCCAGCCATGCCGCGTGAGTGATGAAGGCCTTCGGGTCGTAAAGCTCT
GTGGGGAGGGAAGAACAAGCCTGTGGCTAATATCCACGGGCCCTGACGGTACCTCCTTAGCAAGCACCGGCTAACTCCGT
GCCAGCAGCCGCGGTAATACGGAGGGTGCAAACGTTGCTCGGAATCATTGGGCGTAAAGCGCACGTAGGCGGCCCGCTAA
GTCGGATGTGAAAGCCCTGGGCTCAACCCAGGAAGTGCATTCGAAACTGGCGGGCTTGAATATGGAAGAGGGTTGCGGAA
TTCCCGGTGTAGAGGTGAAATTCGTAGATATCGGGAGGAACACCAGTGGCGAAGGCGGCAACCTGGGCCAATATTGACGC
TGAGGTGCGAAAGCGTGGGGAGCAAACAGG
>OTU_463
TGAGGAATATTGGTCAATGGGCGCAAGCCTGAACCAGCCAAGTAGCGTGCAGGAAGACGGCCCTATGGGTTGTAAACTGC
TTTTATACGAGAATAATTTGATGCACGTGTGCGTTATTGCATGTATCGTATGAATAAGGACCGGCTAATTCCGTGCCAGC
AGCCGCGGTAATACGGAAGGTCCAGGCGTTATCCGGATTTATTGGGTTTAAAGGGAGTGTAGGCGGTTTGTTAAGCGTGT
TGTGAAATTTAGGTGCTCAACATTTAACTTGCAGCGCGAACTGTCAGACTTGAGTACACGCAACGTATGCGGAATTCATG
GTGTAGCGGTGAAATGCTTAGATATCATGAAGAACTCCGATTGCGAAGGCAGCATACGGGAGTGTAACTGACGCTTAAGC
TCGAAGGTGCGGGTATCGAACAGG
>OTU_464
CCAAGGCAACTAAGagagTGCTTGTGCCACTTCTACCCCAACCCCAGGCTGCACAGCTTGTGGCTCAAAGGAGAACCCTT
TCTTCTATTTGAGGAGAGGAGAGGGAAGAGTAAAGAGGACTTTGTTCTGCGTCTTGGATACCAGCTCAGCCACAGCAAGA
TATAGGGCACTGGGCAGAGTTGTGAGGCTTCCATTCCAGGCCCTAGCTCCCAGATGACATTTCTAGGTACACTCTGGCCA
GAAGTCAACCTGTTTCCTTGAAAGGAAGGACCCAGTGCTGGCAGAACCAGTCACTTGCTGACTAAAGAACCCTTGCTCCC
TGAATAGCCAG
>OTU_465
TGGGGAATATTGCACAATGGgggAAACCCTGATGCAGCAACGCCGCGTGCGGGATGACGGCCTTCGGGTTGTAAACCGCT
TTCAGCCATGACGAAGCTTTTGTGACGGTAGTGGCAGAAGAAGCACCGGCTAACTACGTGCCAGCAGCCGCGGTGATACG
TAGGGTGCGAGCGTTGTCCGGAATTATTGGGCGTAAAGAGCTTGTAGGCGGTTTGTCGCGTCGAAAGTGTAAACTCAGTG
CTTAACGCTGAGCCTGCTTTCGATACGGGCTGACTAGAGGAAGGTAGGGGAGAATGGAATTCCCGGTGGAGCGGTGGAAT
GCGCAGATATCGGGAGGAACACCAGTGGCGAAGGCGGTTCTCTGGACCTTTCCTGACGCTGAGAAGCGAAAGCGTGGGTA
GCAAACAGG
>OTU_466
TGGGGAATTTTGCACAATGGGCGCAAGCCTGATGCAGCGACGCCGCGTGAGGGATGAAGGCCTTCGGGTTGTAAACCTTt
ttCGCTCATGGTCAAGCCGCAACTGTGGTTGTGGTGAGGGTAGTGGGTAAAGAAGCGCCGGCTAACTACGTGCCAGCAGC
CGCGGTAATACGTAGGGCGCGAGCGTTGTCCGGAATTATTGGGCGTAAAGGGCTTGTAGGCGGTTGGCCGCGTCTGCCGT
GAAATCCTCTGGCTTAACTGGgggCGTGCGGTGGGTACGGGTTGACTTGAGTGCGGTAGGGGAGACTGGAATTCCTGGTG
TAGCGGTGGAATGCGCAGATATCAGGAGGAACACCGGTGGCGAAGGCGGGTCTCTGGGCCGTTACTGACGCTGAGGAGCG
AAAGCGTGGGGAGCGAACAGG
>OTU_467
TAGGGAATCTTCGGCAATGGGCGAAAGCCTGACCGAGCAACGCCGCGTGAATGATGAAGGCCTTCGGGTTGTAAAATTCT
GTTATAAGGGAAGAACGACTTTAGTAGGAAATGGCTAGAGTGTGACGGTACCTTATGAGAAAGCCACGGCTAACTACGTG
CCAGCAGCCGCGGTAATACGTAGGTGGCGAGCGTTATCCGGAATTATTGGGCGTAAAGAGCgcgcAGGTGGTTGATTAAG
TCTGATGTGAAAGCCCACGGCTTAACCGTGGAGGGTCATTGGAAACTGGTCGACTTGAGTGCAGAAGAGGGAAGTGGAAT
TCCATGTGTAGCGGTGAAATGCGTAGAGATATGGAGGAACACCAGTGGCGAAGGCGGCTTCCTGGTCTGTAACTGACACT
GAGGCGCGAAAGCGTGGGGAGCAAACAGG
>OTU_468
TAGGGAATATTGCACAATGGgggAAACCCTGATGCAGCGACGCCGCGTGAAGGAAGAAGTATTTCGGTATGTAAACTTCT
ATCAGCAAGGAAGAAAATGACGGTACTTGACTAAGAAGCCCCGGCTAAATACGTGCCAGCAGCCGCGGTAATACGTATGG
GGCAAGCGTTATCCGGATTTACTGGGTGTAAAGGGAGCGTAGGCGGCATGGCAAGTCAGAAGTGAAAGCCTGGGGCTCAA
CCCCGGAATTGCTTTTGAAACTGTCAGGCTAGAGTGTCGGAGGGGTAAGCGGAATTCCTAGTGTAGCGGTGAAATGCGTA
GATATTAGGAGGAACACCGGTGGCGAAGGCGGCTTACTGGACGATTACTGACGCTGAGGCTCGAAAGCGTGGGGAGCAAA
CAGG
>OTU_469
TGGGGAATTTTGGACAATGGgggAAACCCTGATCCAGCCATGCCGCGTGGGTGAAGAAGGCCTTCGGGTTGTAAAGCCCT
TTCGGTGGGGACGAAACGGTGCGTGCTAACACCACGCACTACTGACGGTACCCACAGAAGAAGCACCGGCTAACTACGTG
CCAGCAGCCGCGGTAATACGTAGGGTGCAGGCGTTAATCGGAATTACTGGGCGTAAAGCGTGCGCAGGCGGTTTGCTAAG
ACAGGTGTGAAATCCCCGAGCTTAACTTGGGAACTGCGCTTGTAACTGGCAAGCTAGAGTGTGGCAGAGGggggTGGAAT
TCCACGTGTAGCAGTGAAATGCGTAGAGATGTGGAGGAACACCGATGGCGAAGGCAGCCcccTGGGCTAACACTGACGCT
CATGCACGAAAGCGTGGGGAGCAAACAGG
>OTU_470
TGGGGAATATTGCGCAATGGGCGAAAGCCTGACGCAGCGACGCCGCGTGCGGGATGAAGGCCTTCGGGTTGTAAACCGCT
TTCAGCAGGGACGAGGCCGCAAGGTGACGGTACCTGCAGAAGAAGCCCCGGCTAACTACGTGCCAGCAGCCGCGGTAATA
CGTAGGgggCGAGCGTTATCCGGATTCATTGGGCGTAAAGCgcgcgTAGGCGGCTTGTTAGGTCGGAGGTTAAAGACCGA
GGCTCAACCTCGGCACGCCTCCGATACCGGCAGGCTTGAGTGTGGTAGAGGAAGGTGGAATTCCCAGTGTAGCGGTGGAA
TGCGCAGATATTGGGAAGAACACCAGCGGCGAAGGCGGCCTTCTGGGCCATTACTGACGCTGAGGCGCGAAAGCTAGGGG
AGCAAACAGG
>OTU_471
TGATTAACCTTTAGCAATAAACGAAAGTTTAACTAAGCTATACTAACCCCAGGGTTGGTCAATTTCGTGCCAGCCACCGC
GGTCACACGATTAACCCAAGTCAATAGAAGCCGGCGTAAAGAGTGTTTTAGATCACCcccTCCCCAATAAAGCTAAAACT
CACCTGAGTTGTAAaaaaCTCCAGTTGACACAAAATAGACTACGAAAGTGGCTTTAACATATCTGAACacacaATAGCTA
AGACCCAAACTGGG
>OTU_472
TGGGGAATATTGGACAATGGGCGCAAGCCTGATCCAGCCATGCCGCGTGAGTGACGAAGGTCTTCGGATTGTAAAGCTCT
TTTGGCGGGGACGATAATGACGGTACCCGCAGAATAAGCCCCGGCTAACTTCGTGCCAGCAGCCGCGGTAATACGAAGGg
ggCTAGCGTTGTTCGGAATCACTGGGCGTAAAGCGCACGTAGGCGGATTTGTTAGTCAGGGGTGAAATCCCGGGGCTCAA
CCTCGGAACTGCCTCTGATACTGCAGATCTCGAGTCCGATAGAGGTGAGTGGAATTCCTAGTGTAGAGGTGAAATTCGTA
GATATTAGGAAGAACACCAGTGGCGAAGGCGGCTCACTGGATCGGTACTGACGCTGAGGTGCGAAAGCGTGGGGAGCAAA
CAGG
>OTU_473
TGGGGAATCTTGGACAATGGGCGCAAGCCTGATCCAGCAATGCCGCGTGGGTGAAGAAGGCCTTCGGGTTGTAAAGCCCT
TTCGGCGGGGAAGAAATCGGTCAGGCGAATAGTCTGGCTGGATGACGGTACCCGCAGAAGAAGCACCGGCTAACTACGTG
CCAGCAGCCGCGGTAATACGTAGGGTGCGAGCGTTAATCGGAATTACTGGGCGTAAAGGGTGCGCAGGCGGCCCTGTAAG
ACCGGTGTGAAATCCCCGGGCTCAACCTGGGAATTGCGCTGGTGACTGCAGGGCTAGAGTACGGTAGAGGggggTGGAAT
TCCTGGTGTAGCAGTGAAATGCGTAGAGATCAGGAGGAACACCGATGGCGAAGGCAGCCcccTGGGCCTGTACTGACGCT
CATGCACGAAAGCGTGGGGAGCAAACAGG
>OTU_474
TGAGGAATATTGCGCAATGGGCGAAAGCCTGACGCAGCGACGCCGCGTGGAGGATGAAGGTTTTAGGATCGTAAACTCCT
GTTAAGTGGGAAGAAAGATTCATCTCTAATACAGATGAAGGATGACGGTACCGCTAGAGAAAGCACCGGCTAACTTCGTG
CCAGCAGCCGCGGTAATACGAGGGGTGCAAGCGTTATTCGGAATCACTGGGCGTAAAGGGTGTGCAGACGGTTTATTAAG
TTGCTTGTTTAATTCTTCGGCCTAACCGAAGGCTCGCAAGCAAAACTGGTAGACTTGAGGATGGAAGagagaAGTGGAAT
TCTCGGAGTAGCGGTAAAATGCGTAGATCTCGAGAGGAACACCAATGGCGAAGGCAGCTTCTTGGTCCATTCCTGACGTT
CATACACGAAAGCGTGGGGAGCAAACAGG
>OTU_475
CAGGTCACCTGGACCCCACTCACAATCCTGGGACACCAGGACTACacacCTCCAACCTTGGGGCCCCTCCAGGTCCCCAG
CTGCACCATTCAAACCCTCCcccAGCGTCCCGGCAGTCCTTGGGCCAAGCGAGCTTAGGACCTACGGGTGAACTGGCCTT
CAGTCCTGCCACAGGCGTGATGGGGCCccccAGCATGTCTGGAGCCGGGGAGGCCCCAGAACCAGCTCTGGACGTGAGTA
CCAGGCCCCATGCGGgggAGTGCGTGGGAGCCAGGGCTAGAGGTGGTgtgtCTGTTCCAGGTGCGTTCTGGAAGGGAAGA
CAGTGACCCCTCAGagagCCGGTCAGATAAGGTCAACTAAATGCAGCTTTTGTTCATGA
>OTU_476
AGagagaTCGGGTGGCAGGATTGTGGGAGAAGGGACTTACAGCTTCGTATGTGGTTGCCAGACCCACCAGCATGACCCCG
GTACTTACTTTCTCCCTGGAAGCAACAGCTGGTTTCTGTTTCCTGCTTTCCTTCACACTTTCAGAACCAGCCTTATTGTG
CCACTTTGAAAGTACCAGCCACTGCCAGGgggCTCCcccTCCTCAAAGGCCTGAGTCTGAGCTCCACATTTTCACTGAGA
ACTTCCcccccACGGAAGGCAACTACCTTGTCCAAGAATAAATTCCTTCCCAAGGGTGAGCCAGTGGCCAATGGGTGGCT
GATGCAGGGAAGGAAAGGCTGGGCCCCTAGCTTCA
>OTU_477
TAGGGAATCTTCCGCAATGGGCGCAAGCCTGACGGAGCAACGCCGCGTgtgtgAAGAAGGTCTTCGGATCGTAAAGCACT
GTTGTTAGAGAAGAACGACCGCTAGAGTAACTGTTAGCGGAGTGACGGTATCTAACCAGAAAGCCACGGCTAACTACGTG
CCAGCAGCCGCGGTAATACGTAGGTGGCAAGCGTTGTCCGGATTTATTGGGCGTAAAGGGAGCGCAGGCGGTGACTTAAG
TCTGATGTGAAAGCCCACGGCTCAACCGTGGAGGGTCATTGGAAACTGGGTCACTTGAGTGCAGAAGAGGAAAGTGGAAT
TCCATGTGTAGCGGTGAAATGCGTAGATatatGGAGGAACACCAGTGGCGAAGGCGACTTTCTGGTCTGTAACTGACGCT
GAGGCTCGAAAGCGTGGGGAGCAAACAGG
>OTU_478
TGGGGAATATTGCACAATGGggggAACCCTGATGCAGCAACGCCGCGTGAGTGAAGAAGGCATTCGTGTCGTAAAACTCT
GTAGTAGGGGAAGAAAGAAATGACAGTACCCTAAAAGAAAGCCCCGGCTAACTACGTGCCAGCAGCCGCGGTAATACGTA
GGgggCAAGCGTTATCCGGAATAACTGGGCGTAAAGGGTGCGCAGGTGGTTTAACAAGTTAGTGGTGAAAGGCATAGGCT
CAACCAATGTAAGCCATTAAAACTGTTTAACTTGAGTGCAGGAGAGGAAAGTGGAATTCCTAGTGTAGCGGTGAAATGCG
TAGATATTAGGAGGAATACCAGTGGCGAAGGCGACTTTCTGGACTGCAACTGACACTGAGGCACGAAAGCGTGGGGAGCA
AACAGG
>OTU_479
TGAGGAATATTGGTCAATGGGCGAGAGCCTGAACCAGCCAAGTCGCGTGAGGGAAGACGGTCCTATGGATTGTAAACCTC
TTTTGTCGGGGAGCAATAAGACCACGTGTGGTCTAAAGTGAGAGTACCCGAAGAAaaaGCATCGGCTAACTCCGTGCCAG
CAGCCGCGGTAATACGGAGGATGCGAGCGTTATCCGGATTTATTGGGTTTAAAGGGTGCGTAGGCGGAATGGAAAGTCAG
CGGTAAAATTTCCGGGCTCAACCCGGTCGTGCCGTTGAAACTGTCGTTCTTGAGTGAGCGAGAAGTATGCGGAATGCGTG
GTGTAGCGGTGAAATGCATAGATATCACGCAGAACTCCGATTGCGAAGGCAGCATACCGGCGCTCAACTGACGCTGAAGC
ACGAAGGCGTGGGGATCAAACAGG
>OTU_480
CTAAGGAgagagTCCAGCATGAGGTGGGTTTGCAGGCCTAGACTTCACTCCTCAAAGTGGGTTTGGCAAGAGTTGGCAAT
CTGTTAGTGTTCAGGCTGCTGACTTTGCCCTCTGGGACCTTTTGTTCCTACAGCTCCCATGGGATGGACCCACTATCCGT
CCACAAGGCACAAAACTGTGATAAAGAGAAAGCCTATAATCGAACGATCACAGCACTGGAGTCCCAGCCAGGACACATCC
CAGATGTTGGATCCAGGGCAAGTTttttACCTTCCCAAGTCTCTGATCCTTCTTCTGTAAAATGGGCATAATAGTTTATA
CCCAGGTTAAAGATTGAGATCATatatGGAAAAGTTtttAAAGTTCCTGACAT
>OTU_481
TGGGGAATATTGCACAATGGGCGAAAGCCTGATGCAGCAACGCCGCGTGAGGGAAGACGGTTTTCGGATTGTAAACCTCT
GTTTTCGGTGACGAACAAATGACGGTAACCGAGTAGGAAGCCACGGCTAACTACGTGCCAGCAGCCGCGGTAATACGTAG
GTGGCAAGCGTTATCCGGAATTACTGGGTGTAAAGGGAGCGCAGGCGGGATAGCAAGTCAGCTGTGAAAACTATGGGCTC
AACCCATAAACTGCAGTTGAAACTGTTATTCTTGAGTGGAGTAGAGGCAAGCGGAATTCCGAGTGTAGCGGTGAAATGCG
TAGATATTCGGAGGAACACCAGTGGCGAAGGCGGCTTGCTGGGCTCTAACTGACGCTGAGGCTCGAAAGTGTGGGGAGCA
AACAGG
>OTU_482
CATAGCGATTAAGAGCTTTAGCATATTGCCCACCAATTTGAGTAATATTACTTTGCTGGTCGCCTTGACCATTAAGGTAA
GAATCAGGCACGCCATAGACCTTTGCAATTTGCTTACCAGTCCAATCTGCTTGTGAAAGTAACTTAGCTACATCACTTtt
tACTTCAAGTGGCTGGTAAGTTTCCAAATCATCTAAGACAATTGGTCCATTATCAGAACTATTAACCTGACGCATAAACT
CACGTGATCTAGCTGATTttttCTTCCAATCAAGTAAACCACCGCCTTGAATACTTAAAATCCCAGGTGCTTCCACAGAT
TGAgagagagCATGTAATGTTAAACGATTACTTGCATTCTTGATATTCAATTC
>OTU_483
TGAGGAATATTGGTCAATGGGCGATAGCCTGAACCAGCCAAGTAGCGTGCAGGATGACGGCCCTATGGGTTGTAAACTGC
TTTTGTACGGGAATAAAGTGAGCTACGTGTAGTTTATTGCATGTACCGTACGAATAAGGACCGGCTAATTCCGTGCCAGC
AGCCGCGGTAATACGGAAGGTCCGGGCGTTATCCGGATTTATTGGGTTTAAAGGGAGCGTAGGCCGTATATTAAGTgtgt
TGTGAAATGCAGATGCTCAACATTTGACTTGCAGCGCATACTGGTATACTTGAGTGCgcgcAACGTAGGCGGAATTCGTC
GTGTAGCGGTGAAATGCTTAGATATGACGAGGAACTCCGATTGCGAAGGCAGCTTACGGGAGCGTTACTGACGCTGATGC
TCGAAGGTGCGGGTATCAAACAGG
>OTU_484
TAGGGAATCTTCCACAATGGGCGAAAGCCTGATGGAGCAATGCCGCGTGAATGAAGAAGGTCTTCGGATCGTAAAGTTCT
GTTATTAGAGAAGAACAAGTCAAGGAGTAACTGTCTTGACTTTGACGGTACCTAACCAGAAAGTCACGGCTAACTACGTG
CCAGCAGCCGCGGTAATACGTAGGTGACAAGCGTTGTCCGGAATTATTGGGCGTAAAGGGAGCGCAGGCGGTTGGAATAG
TCTGATGTGAAAGCCCACGGCTTAACCGTGGAATTGCATTGGAAACTGTCCAACTTGAATGCAGAAGAGGAAAGCGGAAT
TCCATGTGTAGCGGTGAAATGCGTAGATatatGGAGGAACACCAGTGGCGAAGGCGGCTTTCTGGTCTGTGATTGACGCT
GAGGCTCGAAAGCGTGGGGAGCGAACAGG
>OTU_485
TAGGGAATCTTCCACAATGGGCGCAAGCCTGATGGAGCAACGCCGCGTGAATGAAGAAGGTCTTCGGATCGTAAAATTCT
GTTGTTAGAGAAGAATATGAGTAATAGTAACTGATTATTCACTGACGGTATCTAACCAGCAAGTCACGGCTAACTACGTG
CCAGCAGCCGCGGTAATACGTAGGTGGCAAGCGTTGTCCGGATTTATTGGGCGTAAAGGGAACGCAGGCGGTTttttAAG
TCTGATGTGAAAGCCTTCGGCTTAACCGGAGATGTGCATTGGAAACTGGAAGACTTGAGTGCAGAAGAGGAGAGTGGAAC
TCCATGTGTAGCGGTGAAATGCGTAGATatatGGAAGAACACCAGTGGCGAAAGCGGCTctctGGTCTGTAACTGACGCT
GAGGTTCGAAAGCATGGGTAGCGAACAGG
>OTU_486
CTACAGGGGCCAGGGAAAGGTACATGGAGTGCTAGTGCTAACAGCATGAATGGGCTAGTTGGTGGGTAGAGGGTATAAAG
CTGTTATATTCTGCAAGATCTATGGGCACACTTCTTGGTGTAGTTCGTGAGGAGGTTTATAGAAACTATGGCCCTTTACT
GAGTTCTGCACCCCAGTGCTGTGATTCCCCAACCCTCTTCCCTGCTCCTAGCCATACCACATTTCTGGGGAAGTTGGGTG
TTCACTGTGTTCTCACTTCTCCCATGGAGGAAGTCAAGAGCCAAAGGGGTCTCACTGAGCTGTGCCATACTGGTAAAGAG
GGGATGTGGGTAAAGTAAAACTTTTCTTCTTATCCTTTTCAATACATCTATTCCTGCATTTGTTtttACTCCAACAGGTG
GTGGGGCTTCTTC
>OTU_487
TGGGGAATCTTAGACAATGGGCGCAAGCCTGATCTAGCCATGCCGCGTGGGTGATGAAGGCCTTAGGGTCGTAAAGCCCT
TTCGCCGGGGAAGATAATGACGGTACCCGGTAAAGAAACCCCGGCTAACTCCGTGCCAGCAGCCGCGGTAATACGGAGGg
ggTTAGCGTTGTTCGGAATGACTGGGCGTAAAGCgcgcgTAGGCGGGCTGGAAAGTTGGgggTGAAATCCCGGGGCTCAA
CCCCGGAATGGCCTTCAAAACTCCCAGCCTAGAGTTCGAgagagGTGAGTGGAATTCCGAGTGTAGAGGTGAAATTCGTA
GATATTCGGAGGAACACCAGTGGCGAAGGCGGCTCACTGGCTCGACACTGACGCTGAGGTGCGAAAGCGTGGGGAGCAAA
CAGG
>OTU_488
TGAGGAATATTGGTCAATGGGCGCAAGCCTGAACCAGCCAAGTCGCGTGAGGGATGACGGTCCTATGGATTGTAAACCTC
TTTTGTCGGGGAGCAAGGCCCGCCACGTGTGGCGGGAAGGAGAGTACCCGAAGAAaaaGCATCGGCTAACTCCGTGCCAG
CAGCCGCGGTAATACGGAGGATGCGAGCGTTATCCGGATTTATTGGGTTTAAAGGGTGCGTAGGCGGAAGGTTAAGTCAG
CGGTCAAATGTCGGTGCTCAACACCGGCCTGCCGTTGAAACTGGTCTTCTTGAGTGAGCGAGAAGTATGCGGAATGCGTG
GTGTAGCGGTGAAATGCATAGATATCACGCAGAACTCCGATTGCGAAGGCAGCATACCGGCGCTCAACTGACGCTGAGGC
ACGAAAGCGTGGGGATCGAACAGG
>OTU_489
TGGGGAATCTTCCGCAATGGACGAAAGTCTGACGGAGCAACGCCGCGTGAGTGATGACGGCCTTCGGGTTGTAAAGCTCT
GTTAATCGGGACGAAAGGCCTTCTTGCGAATAGTTAGAAGGATTGACGGTACCGGAATAGAAAGCCACGGCTAACTACGT
GCCAGCAGCCGCGGTAATACGTAGGTGGCAAGCGTTGTCCGGAATTATTGGGCGTAAAGCgcgcgcAGGCGGATTGGTCA
GTCTGTCTTAAAAGTTCGGGGCTTAACCCCGTGATGGGATGGAAACTGCCAATCTAGAGTATCGGAGAGGAAAGTGGAAT
TCCTAGTGTAGCGGTGAAATGCGTAGATATTAGGAAGAACACCAGTGGCGAAGGCGACTTTCTGGACGAAAACTGACGCT
GAGGCGCGAAAGCCAGGGGAGCGAACGGG
>OTU_490
TGGGGAATATTGGACAATGGgggCAACCCTGATCCAGCAATGCCGCGTGAGTGATGAAGGCCTTCGGGTTGTAAAGCTCT
TTTGCCAGGGACGATGATGACGGTACCTGGAGAATAAGCCCCGGCTAACTTCGTGCCAGCAGCCGCGGTAATACGAAGGg
ggCAAGCGTTGTTCGGAATTACTGGGCGTAAAGGGCGCGTAGGCGGCTTATCAAGTCAGGCGTGAAATTCCCGGGCTCAA
CCTGGgggCTGCGCTTGATACTGATGAGCTTGAATGCGGGAGAGGATAGTGGAATTCCCAGTGTAGAGGTGAAATTCGTA
GATATTGGGAAGAACACCGGTGGCGAAGGCGGCTATCTGGCCCGTAATTGACGCTGAGGCGCGAAAGCGTGGGGAGCAAA
CAGG
>OTU_491
TTGGGAATATTGGACAATGGAGGAAACTCTGATCCAGTGACGCCGCGTGAAGGAAGAAGGTCTTCGGATTGTAAACTTAT
TTTATCAGGGAAGAAGAAAGTGACAGTACCTGAAGAAaaaGGACCGGCAAACTACGTGCCAGCAGCCGCGGTAATACGTA
GGGTCCAAGCGTTATCCGGATTTACTGGGTGTAAAGGGCGAGTAGACGGCGCTGTAAGTCAGCTGTGAAAACTTAGGGCT
CAACCTTAAGCCTGCAGCTGAAACTGTAGTGCTAGAGTGCAGGAGAGGTAAGCGGAATTCCTAGTGTAGCGGTGAAATGC
GTAGATATTAGGAGGAACACCAGTGGCGAAGGCGGCTTACTGGACTGTAACTGACGTTGAGGCGCGAAAGTGTGGGGAGC
AAACAGG
>OTU_492
TGGGGAATATTGGACAATGGgggCAACCCTGATCCAGCCATGCCGCGTGAATGATGAAGGCCTTCGGGTTGTAAAGTTCT
TTTGGTGGGGACGATGATGACGGTACCCACAGAATAAGCTCCGGCTAACTTCGTGCCAGCAGCCGCGGTAATACGAAGGG
AGCTAGCGTTGTTCGGATTTACTGGGCGTAAAGGGCGCGTAGGCGGTTTGGCAAGTTGGATGTGAAAGCCCTGGGCTCAA
CCCGGGAATTGCATTCAAAACTGCCTTACTTGAATTCGGTAGAGGTTGGTAGAATTCCCAGTGTAGAGGTGAAATTCGTA
GAGATTGGGAAGAATACCCGTGGCGAAGGCGGCCAACTGGACCGACATTGACGCTGAGGCGCGAAAGCGTGGGTAGCAAA
CAGG
>OTU_493
TGGGGAATCTTGCACAATGGGCGAAAGCCTGATGCAGCGACGCCGCGTGCGGGAAGAAGGCCTTCGGGTTGTAAACCGCT
TTCAGCAGGGACGAGGCGAAAGTGACGGTACCTGCAGAAGAAGCCCCGGCTAACTACGTGCCAGCAGCCGCGGTAATACG
TAGGgggCAAGCGTTATCCGGATTCATTGGGCGTAAAGCGCTCGTAGGCGGTCTGTTAGGTCGGGAGTTAAATCCGGAGG
CTCAACCTCCGCCCGCTCCCGATACCGGCAGACTTGAGTTTGGTAGGGGAAGGTGGAATTCCTAGTGTAGCGGTGGAATG
CGCAGATATTAGGAAGAACACCAGTGGCGAAGGCGGCCTTCTGGGCCATAACTGACGCTGAGGAGCGAAAGCTAGGGGAG
CAAACAGG
>OTU_494
TGAGGAATATTGGTCAATGGACGAGAGTCTGAACCAGCCAAATCGCGTGAAGGAAGACTGCCCTACGGGTTGTAAACTTC
TTTTGTACAGGAATAAAAGACATTACGTGTAATGTATTGCATGTACTGTACGAATAAGCATCGGCTAACTCCGTGCCAGC
AGCCGCGGTAATACGGAGGATGCGAGCGTTATCCGGATTTATTGGGTTTAAAGGGTGCGCAGGCGGGATTTTAAGTCAGC
GGTGAAATTTTCAGGCTCAACCTGAACACTGCCGTTGAAACTGGGATTCTTGAGTATGGATGAAGTAGGCGGAATTCGTT
GTGTAGCGGTGACATGCTTAGATATAACGAGGAACTCCGATTGCGTAGGCAGCTTACTAAGCCATAACTGACGCTCAAGC
ACGAAAGCGTGGGGATCAAACAGG
>OTU_495
AAGGAGTTCTAAGAGGAAAGTTTATAGAAATAAATGCCTACATTAAaaaaGAAAGATTCTCAAATAGTCCAACCTTATAC
CTCAAGAAATTAGAAAGATTTAAaaaaTTAAaaaTTGGCAAAAGAAAGAAAATAATAACAATCATAACAAaaaTCATCAA
ATAACAAACAGAAaaaCCATAGAATCAATAAAGAGTTGTTttttGAAaaaaTAAACAAAATCGACAATCCCTTAGCTAGT
CTAAGAAaaaaaaCTCAGAGAAATAAaaaaTTAAAGAAATTACAACAGATAGCTCAGAAATAAAAGAATCATAAGGGACT
AATATGAACAACTATATTCCAGCAA
>OTU_496
TGGGGAATATTGGACAATGGGCGCAAGCCTGATCCAGCAATGCCGCGTGGGTGAAGACGGCCTGCGGGTTGTAAAGCCCT
TTAGGCGGGGAGGAACGGCGTCGTGCGAACAGTGCGGCGTTCTGACGTTACCCGCGGAATAAGCACCGGCTAACTCCGTG
CCAGCAGCCGCGGTAATACGGAGGGTGCGAGCGTTAATCGGAATTACTGGGCGTAAAGCGTGCGTAGGCGGTTTGGTCAG
TCAGCCGTGAAAGCCCCGGGCTTAACCTGGGAATGGCGGTTGAGACGGCTGGACTTGAGTGGGCTAGAGGATCGTGGAAT
TCCGGGTGTAGCGGTGAAATGCGTAGAGATCCGGAGGAACACCGATGGCGAAGGCAGCGGTCTGGGGCCACACTGACGCT
GAGGCACGACAGCGTGGGGAGCAAACAGG
>OTU_497
TGGGGAATATTGGACAATGGgggCAACCCTGATCCAGCAATTCTGtgtgCACGAAGACGGTTTTCGGATTGTAAAGTGCT
TTCAGCAGGGAAGAAGGAAGTGACGGTACCTGCAGAAGAAGCGACGGCTAAATACGTGCCAGCAGCCGCGGTAATACGTA
TGTCGCGAGCGTTATCCGGAATTATTGGGCATAAAGGGCATCTAGGCGGCCTAACAAGTCAGGGGTGAAAACCTGCGGCT
CAACCGCAGGCTTGCCTTTGAAACTGTAAGGCTGGAGTATCGGAGAGGTGGACGGAACTGCACGAGTAGAGGTGAAATTC
GTAGATATGTGCAGGAATGCCGATGATGAAGATAGTTCACTGGACGATAACTGACGCTGAAGTGCGAAAGCCGGgggAGC
AAACAGG
>OTU_498
TGGGGAATATTGGGCAATGGGCGCAAGCCTGACCCAGCAACGCCGCGTGAAGGAAGAAGGCTTTCGGGTTGTAAACTTCT
TTTGTCAGGGACGAGTAGAAGACGGTACCTGACGAATAAGCCACGGCTAACTACGTGCCAGCAGCCGCGGTAATACGTAG
GTGGCAAGCGTTGTCCGGATTTACTGGGTGTAAAGGGCGTGTAGCCGGGAGGGCAAGTCAGATGTGAAATCCACGGGCTC
AACTCGTGAACTGCATTTGAAACTACTCTTCTTGAGTATCGGAGAGGCAATCGGAATTCCTAGTGTAGCGGTGAAATGCG
TAGATATTAGGAGGAACACCAGTGGCGAAGGCGGATTGCTGGACGACAACTGACGGTGAGGCGCGAAAGCGTGGGGAGCA
AACAGG
>OTU_499
TGGgggATATTGCGCAATGGgggAAACCCTGACGCAGCAACGCCGCGTGAAGGATGAAGGTTTTCGGATTGTAAACTTCT
TTTATTTAGGACGAACAATGACGGTACTAAATGAATAAGCTCCGGCTAACTACGTGCCAGCAGCCGCGGTAATACGTAGG
GAGCAAGCGTTATCCGGATTTACTGGGTGTAAAGGGTGCGTAGGCGGCTTGGTAAGTCAGATGTGAAATGTATGGGCTCA
ACCCATGCACTGCATTTGAAACTATTGAGCTTGAGTGAAGTAGAGGTAGGCGGAATTCCCTGTGTAGCGGTGAAATGCGT
AGAGATAGGGAGGAACACCAGTGGCGAAGGCGGCCTACTGGGCTTTAACTGACGCTGAGGCACGAAAGCGTGGGTAGCAA
ACAGG
>OTU_500
CCCAGTCCTGCCTCGGGGCCTTTGCACGGGCCATGCCCTCTGCCcccACCAAGACTTTAGGTCCCTTGAGATGGCTCAGG
CCGCAACGTCACCTTCCCGGCCCACTGGCTGCCTCTTCTAATTTCTTCACCGTCCTCCTCTCAATTTAAAATTATCTCAT
GCATTATTCATTTTCTCTTTTACTGTTCTCCATGCCGGGCCAGGAGCCCAGGAAGGGCAGGGCTGGGTCtctctGGTTCA
CCGCGGACTCGTAATAGGCACTCATGGCGCATGTGGAGCCACCACGGAAGTCCTTCTGGAATCTAACCACAATCtctctc
GCTTTATCTTTGTGACTATTACTCAGTTCCTGACCTGGGCAGGGCCCTTAACAGTTT
>OTU_501
GCAAaaaGagagCTTGTGCAGAGAAACTCCCAATTTTAACACCATCAGATCTCATGAGACCCATTCACTATCATGAGAAC
AGCATGGGAAAGACTCGCCcccATGAGTCAATCATCTCCCACTGAGTCCCTTCCATAACACCTGGGAAATATGGGAGCTA
CAAGATGAGATTTGGGTGGGGACACAGAGCCAAACCATATCAAGGAGCTTTCACAAACTTCACATTATAAATTACCATAA
ACCATTTATATGGATATTATGCTTCTGAAAGCATGTTTATCTAGTCTTtttttGAGTCAATACTTTGCATTCCACTTTTG
TATGTATATGTTCTCAAAGAAACCT
>OTU_502
CAAATCTCAGAGCTGCTCTATGCTAGAGACCATCAATTCTCTATCTACCACCCAATGAGTTTGCAATGCCATTTGACTGA
TGAGTGATAGAACTTGAGGCTCCCACAATTAGAGTTGGCTTCCTCTGATCACTTTTGTTACCAACTGCTTGAGGCCAGTT
TCCCCAGGAGCAGAACCTGAGCAGAGCAGAGTCTGAAGTCTTGCACCAGTGAAGTTATTGAGGTCATGCTGTCAGGAAaa
aCAGCATACGTGAGAAGCCAGGGCAGGGAAaaaGGCCAAGCAAGGATGTGGTCTCTGCTGGAGGAAAGCTTCAGACTTGT
CCCATGGAAGATTTGGAGCACAATTTGCACCAAAGAGCTGGTTCTGCC
>OTU_503
GACAGGGAGGgggCACGGCTGGGAATTCACGGGAAAGagagGTGGAAATGGGCCTGCTCCCACTCTTAGAAAGACAGTCT
CAGGCACTGGTTCTGCATGACCGCCTTCCCAGGGCACCTTGAGAGGCCGTGTGAAAGGCACAGGGTCGGgggTCCAGCAG
GCAAGTCTGGTATGGCTCTGCCACCAACCAGCCACATGATCCCAGCAAGTCCCAGGGCCTCCCCAAGTCTCAGTCTCCcc
cTCTGCACACTAGGATGGATGACAGCTCCCTCTCATGGCTGCTGGAAAGCACCAGGAGGTCAGGATGGTGAGACTCTGGG
CCACAGGCCGGTTAGCAGTAAAGCAGTCAGGGGTCCCACAGCTGACacacCCAGCCccccATCCTAT
>OTU_504
CACAGGTAAGCCTTTGGATGGCATCTGACTCCAAGTGGAAACTCCAGCTGAACTTTTCCCCAGCGCCTGACCCACAGACT
CCATGGCCATCATACATTTATTTTGAAAGAAaaaTAATGGTTtttttCTCATGCCACTATGTCTTGCCACAGAACTGtgt
gtAATCTCCCTCTGTCATAAACATATCTGTATACACATTGAAGTgtgtATATGTGCGCATatatatGtgtgtATGtgtgt
AACACCTTATAGAAATAGATAAGCAAGAACTTTGCTTTAATTTACTTTAATTAGTCTTCATTTCTTTCTTTTCTTGGCTG
TATACTCCCCTTTCCTCTCCCATCTCTGTCTTACCA
>OTU_505
GCAAGCAAGCATCACCcccTGAGCTCTACCTCCTATCAGATCAGCGGTGGCATTACATTTTCATAGGAGCACGAACCCTA
ATGTGAACTGTGCATGTAAGGGATCTAGGTTGCACTCACCTTATAAGAATCTAATGCCTGATGATCTGAGGTGGAACAAC
TTCATCCTGAAACCATCCCCACCcccTGCATTCGTGGAAGAATTGTCTTCCACAAAACCAGTTCCTGGTGACAAaaaaCT
TGGGGACCACTGGCTTATTTTACAATGACCTGAGATACTATTTTGTGATATCTAGTGTTTTAAACTTTTGATATTTGACA
AAATTTCCAAAATGAAATATTAAATTTAGTCTTTTGACCTCATTAATTATTTCAT
>OTU_506
TGGGGAATATTGCACAATGGGCGCAAGCCTGATGCAGCAACGCCGCGTGAGGGAAGACGGTTTTCGGATTGTAAACCTTT
GTCTTTGGTGAAGAAGAAAGTGACGGTAACCAAGGAGGAAGCCACGGCTAACTACGTGCCAGCAGCCGCGGTAATACGTA
GGTGGCAAGCGTTGTCCGGAATTACTGGGTGTAAAGGGAGCGCAGGCGGGACTGCAAGTTGGATGTGAAATACCGGGGCT
CAACCCCGGGGCTGCATCCAAAACTGTAGTTCTTGAGTGAAGTAGAGGTAGGCGGAATTCCGAGTGTAGCGGTGAAATGC
GTAGATATTCGGAGGAACACCAGTGGCGAAGGCGGCCTACTGGGCTTTAACTGACGCTGAGGCTCGAAAGTGTGGGGAGC
AAACAGG
>OTU_507
TAAGGAATATTGGTCAATGGACGAAAGTCTGAACCAGCCATGCCGCGTGAAGGATTAAGGTCCTCTGGATTGTAAACTTC
TTTTATATGGGACGAAaaaaGGGCATTCTTGCTCACTTGACGGTACTATATGAATAAGCACCGGCTAACTCCGTGCCAGC
AGCCGCGGTAATACGGAGGGTGCAAGCGTTATCCGGATTCACTGGGTTTAAAGGGTGCGTAGGCGGATAGGTAAGTCAGT
GGTGAAATCTCGGAGCTTAACTCCGAAACTGCCATTGATACTATCTATCTTGAATATTGTGGAGGTTTGCGGAATATGTC
ATGTAGCGGTGAAATGCTTAGATATGACATAGAACACCTATTGCGAAGGCAGCAGGCTACACATatatTGACGCTGAGGC
ACGAAAGCGTGGGGATCAAACAGG
>OTU_508
TAGGGAATCTTCCACAATGGACGCAAGTCTGATGGAGCAACGCCGCGTGAGTGAAGAAGGGTTTCGGCTCGTAAAGCTCT
GTTGTTGGTGAAGAAGGACAGGGGTAGTAACTGACCTTTGTTTGACGGTAATCAATTAGAAAGTCACGGCTAACTACGTG
CCAGCAGCCGCGGTAATACGTAGGTGGCAAGCGTTGTCCGGATTTATTGGGCGTAAAGCGAGCGCAGGCGGAAGAATAAG
TCTGATGTGAAAGCCCTCGGCTTAACCGAGGAACTGCATCGGAAACTGTTtttCTTGAGTACAGAAGAGGAGAGTGGAAC
TCCATGTGTAGCGGTGAAATGCGTAGATatatGGAAGAACACCGGTGGCGAAGGCGGCTctctGGTCTGTTACTGACGCT
GAGGCTCGAAAGCATGGGTAGCGAACAGG
>OTU_509
TGGGGAATATTGCACAATGGGCGAAAGCCTGATGCAGCAACGCCGCGTGAGCGATGAAGGCCTTCGGGTCGTAAAGCTCT
GTCCTCAAGGAAGATAATGACGGTACTTGAGGAGGAAGCCCCGGCTAACTACGTGCCAGCAGCCGCGGTAATACGTAGGg
ggCTAGCGTTATCCGGAATTACTGGGCGTAAAGGGTGCGTAGGCGGTCTTTCAAGCCAGAAGTGAAAGGCTACGGCTCAA
CCGTAGTAAGCTTTTGGAACTGTAAGACTTGAGTGCAGGAGAGGAGAGTGGAATTCCTAGTGTAGCGGTGAAATGCGTAG
ATATTAGGAGGAACACCAGTAGCGAAGGCGGCTctctGGACTGTAACTGACGCTGAGGCACGAAAGCGTGGGGAGCAAAC
AGG
>OTU_510
TGGGGAATATTGGACAATGGGCGCAAGCCTGATCCAGCCATGCCGCGTGAGTGATGAAGGCCTTAGGGTTGTAAAGCTCT
TTTGTCCGGGAAGATAATGACTGTACCGGAAGAATAAGCCCCGGCTAACTTCGTGCCAGCAGCCGCGGTAATACGAAGGg
ggCTAGCGTTGTTCGGAATCACTGGGCGTAAAGCGCACGTAGGCGGACCATTAAGTCAGGGGTGAAAGCCTGGAGCTCAA
CTCCAGAACTGCCTTTGATACTGATGGTCTCGAGTTCGGAAGAGGTTGGTGGAACTGCGAGTGTAGAGGTGAAATTCGTA
GATATTCGCAAGAACACCAGTGGCGAAGGCGGCCAACTGGTCCGATACTGACGCTGAGGTGCGAAAGCGTGGGGAGCAAA
CAGG
>OTU_511
TGGGGAATATTGCGCAATGCCTGAAAGGGTGACGCAGCGACGCCGCGTGGGTGATGAAGCTCTACGGAGTGTAAAGCCCT
GTCAGAGGGGAAGAAAGGTTGTGATTCGCAAGGGTCATGATTTGACGGTACCCTCAGAGGAAGCTCCGGCTAACTCCGTG
CCAGCAGCCGCGGTAATACGGggggAGCAAGCGTTGTCCGGAATTACTGGGCGTAAAGGGCGTGTAGGCGGGCTGGTAAG
TCAGATGTGAAATCCCACGGCTCAACTGTGGAGGGTCATCTGAAACTGCCGGTCTTGAGTACGAgagagGGTGATGGAAT
TCCCGGTGTAGCGGTGAAATGCGTAGATATCGGGAGGAACACCAGAGGCGAAGGCGGTCACCTGGCTCGACACTGACGCT
GAGGCGCGAAAGCGTGGGCAGCAAACAGG
>OTU_512
TGGGGAATATTGGACAATGGgggAAACCCTGATCCAGCGATGCCGCGTGAATGAAGAAGGCCTTAGGGTTGTAAAGTTCT
TTCACCTGTGACGATGATGACGGTAACAGGAGAAGAAGCCCCGGCTAACTCCGTGCCAGCAGCCGCGGTAAGACGGAGGg
ggCTAGCGTTGTTCGGAATGACTGGGCGTAAAGGGCGCGTAGGCGGCTTATCAAGTCAGGTGTGAAAGCCTTGGGCTTAA
CCCAAGAATTGCGCTTGATACTGATAAGCTAGAGGATGATAGAGGAAAGCGGAATTCCTAGTGTAGAGGTGAAATTCGTA
GATATTAGGAAGAACACCAGAGGCGAAGGCGGCTTTCTGGATCATATCTGACGCTGAGGCGCGAAAGCGTGGGGAGCAAA
CAGG
>OTU_513
CAGAAGTGTTGGGGCTGGGAGGTGGTGAGCAGCTGGCAGCTGCAGGAATAGAGGGCAGGGATGTGAGGGAGACGTTTCAC
TTTTATACTTTATACCTTTAAaaaaTCCTTTATACTTtttGGTATTTGAACTATATGAACATATTTCTCATTCAAGGAAA
ATAAaaaaaGAAAGCAATATGGAAACCGAACTAAGGAGATTTTAAACTGAGATATAAGATGCTTTCAATTATTCCCAATG
ACAGGCTATTTATCAATTTAATATTtttAAGCAACTTCCTCCCATCAGTGCTCTGGGAACCAGCTGGGCAGATGTGGTAC
ACCCAT
>OTU_514
TGAGGAATATTGGTCAATGGGCGGAAGCCTGAACCAGCCAAGTAGCGTGCAGGATGACGGCCCTATGGGTTGTAAACTGC
TTTTACAGGGGAATAAaaaGGAGCACGTGTGCTCTGTTGCATGTACCCTGGGAATAAGGACCGGCTAATTCCGTGCCAGC
AGCCGCGGTAATACGGAAGGTCCTGGTGTTATCCGGATTTATTGGGTTTAAAGGGAGCGTAGGCCGTAGATTAAGTgtgt
TGTGAAATGTAGGCGCCCAACGTCTGCCTTGCAGCGCAAACTGGTTTACTTGAGTACGCGCAACGCAGGCGGAATTCGTC
GTGTAGCGGTGAAATGCTTAGATATGACGAAGAACTCCTATTGCGAAGGCAGCTTGCGGGAGCGTTACTGACGCTGAAGC
TCGAAAGTGCGGGTATCGAACAGG
>OTU_515
GGCATATGGTAGGTACAAATTAAACACAGTAGCAACCTAGATATCTAATTATTCCCTAAGGCAGATATGTAACTCAAGCA
TACTGATAACTCTGGGTTATAAACTTAAACCTTTTACTATTAATTTTGTAAAATGTACAGagagaAaaaTGTACCATTTT
AGTAACCTTAGAAAGGTGACTTTTGGATACATAGAGCCACGTGGGATAATGACACAGCATAGATTTTGGAGTCAGAAAGA
CAAGAGTACGTATCTTGGATTAACTAGGTGGCATATGtgtgACCGAGAACATTTCTTAACCTctctGTGTCTCAATTTAA
TAAGGATAATGGCCTTTGTCTTTGAGGTGGAGGAACATGTACATAGCTCATGGCATATAATAGAGCTTAAAAGAAATAAT
A
>OTU_516
TAGGGAATATTGCTCAATGGgggAAACCCTGAAGCAGCAACGCCGCGTGGAGGATGACACTTTTCGGAGCGTAAACTCCT
TTTGTTAGGGAAGAACAATGACGGTACCTAACGAATAAGCACCGGCTAACTCCGTGCCAGCAGCCGCGGTAATACGGAGG
GTGCAAGCGTTACTCGGAATCACTGGGCGTAAAGGACGCGTAGGCGGATTATCAAGTCTCTTGTGAAATCCTATGGCTTA
ACCATAGAACTGCTTGGGAAACTGATAATCTAGAGTGAGGGAGAGGCAGATGGAATTGGTGGTGTAGGGGTAAAATCCGT
AGAGATCACCAGGAATACCCATTGCGAAGGCGATCTGCTGGAACTCAACTGACGCTAATGCGTGAAAGCGTGGGGAGCAA
ACAGG
>OTU_517
TGAGGAATATTGCGCAATGGGCGAAAGCCTGACGCAGCGACGCCGCGTGGgggATGAAGGTTTTCGGATTGTAAACCCCT
TTTGTGAGGAAAGATAAGGCAGGTAACTGCCTGGACGGTACCTCAAGAAaaaGCCACGGCTAACTTCGTGCCAGCAGCCG
CGGTAATACGAAGGTGGCGAGCGTTGTTCGGATTTACTGGGCGTAAAGAGCACGTAGGCGGTTGGGTAAGCCTCCTGGGA
AATCTCCCGGCTTAACCGGGAAAGTTCGGggggAACTACTCAGCTAGAGGGCGGGAGAGGAGCGCGGAATTCCCGGTGTA
GCGGTGAAATGCGTAGATATCGGGAAGAAGGCCGGTGGCGAAGGCGGCGCTCTGGAACGTACCTGACGCTGAGGTGCGAA
AGCGTGGGGAGCAAACAGG
>OTU_518
TGAGGAATATTGGACAATGGGTGGAAGCCTGATCCAGCCATCCCGCGTGAAGGAATAAGGGCCTATGGCTTGTAAACTTC
TTTTGTGCAGGGATAAACCTACCCTCGTGAGGGTAGCTGAAGGTACTGTACGAATAAGCACCGGCTAACTCCGTGCCAGC
AGCCGCGGTAATACGGAGGGTGCAAGCGTTATCCGGATTTATTGGGTTTAAAGGGTCCGTAGGCGGGCTTATAAGTCAGT
GGTGAAAGCCGGCAGCTTAACTGTCGAACTGCCATTGATACTGTAAGTCTTGAGTATATTTGAGGTAGCTGGAATAAGTA
GTGTAGCGGTGAAATGCATAGATATTACTTAGAACACCAATTGCGAAGGCAGGTTACCAAGTTATAACTGACGCTGATGG
ACGAAAGCGTGGGGAGCGAACAGG
>OTU_519
CACGCATACAATGTCAAGCCATGCTGAAGAGCGCCTGTACAGCGTCAGCAGGGCAGTTACACCTTCTACAGACAACAGTG
GCGTACAGCCAAGTATGAGCTTACACCAACAGGTTAtataACAAGTGGAGGTGTAAGCACCAATCCCACTGAGTCATGCA
GGCCTGGATGTCTGCCTTGGCCTATTCTGGACCAAAGCACATCCATGTACTTTACATTTTAAATATGCAATACATTATTA
TTTATTATAGTCAACATTCTGTATAACATACCACTAAAACTTATTCTAACTGAAATTTTGTACATTTTGATCAACATCTC
TTTTCCCCACCCATTCCCCTCCCCTAGCCTCTGGTAACCACCATTCTACTCTTCTACAAGTTTGA
>OTU_520
TGGGGAATCTTGCGCAATGGGCGAAAGCCTGACGCAGCGACGCCGCGTGAGTGATGAAGGCCTTCGGGTTGTAAAGCTCT
GTGGAGGgggACGAATAAGTCGTGGCTAACATCCACGATGATGACGGTACCCCTTTAGCAAGCACCGGCTAACTCTGTGC
CAGCAGCCGCGGTAAGACAGAGGGTGCAAACGTTGTTCGGAATTACTGGGCGTAAAGCGCGTGTAGGCTGTTCCGCAAGT
CGGATGTGAAAGCCCTGGGCTCAACCTAGGAAGTGCACTCGAAACTGCGGAACTGGAGTCCTGGAGAGGAAGGCGGAATT
CTCGGTGTAGAGGTGAAATTCGTAGATATCGAGAGGAACACCGGTGGCGAAGGCGGCCTTCTGGACAGTGACTGACGCTG
AGACGCGAAAGCGTGGGGAGCAAACAGG
>OTU_521
TGGGGAATTTTGGACAATGGgggAAACCCTGATCCAGCAATGCCGCGTGTGCGAAGAAGGCCTTCGGGTTGTAAAGCACT
TTTGTCAGGGAAGAAATCCTTTGGGCTAATACCCTAGGgggATGACGGTACCTGAAGAATAAGCACCGGCTAACTACGTG
CCAGCAGCCGCGGTAATACGTAGGGTGCAAGCGTTAATCGGAATTACTGGGCGTAAAGCGTGCGCAGGCGGTTGTGTAAG
ACAGGTGTGAAATCCCCGGGCTTAACCTGGGAATTGCATTTGTGACTGCACGACTAGAGTgtgtCAGAGGggggTGGAAT
TCCACGTGTAGCAGTGAAATGCGTAGATATGTGGAGGAACACCAATGGCGAAGGCAGCCcccTGGGATAACACTGACGCT
CATGCACGAAAGCGTGGGGAGCAAACAGG
>OTU_522
TGAGGAATATTGGTCAATGGGCGAGAGCCTGAACCAGCCAAGTCGCGTGAAGGATGAAGGATCTATGGTTTGTAAACTTC
TTTTATATGGGAATAAAGTGAGGAACGTGTTCCTTtttGTATGTACCATATGAATAAGCATCGGCTAACTCCGTGCCAGC
AGCCGCGGTAATACGGAGGATGCGAGCGTTATCCGGATTTATTGGGTTTAAAGGGTGCGTAGGTGGTTAATTAAGTCAGC
GGTGAAAGTTTGTGGCTCAACCATAAAATTGCCGTTGAAACTGGTTGACTTGAGTATATTTGAGGTAGGCGGAATGCGTG
GTGTAGCGGTGAAATGCATAGATATCACGCAGAACTCCGATTGCGAAGGCAGCTTACTAAACTATAACTGACACTGAAGC
ACGAAAGCGTGGGGATCAAACAGG
>OTU_523
CCCAGAACTTCCCACTGAGAGGCCAGCAGACAGTGAGCGTCTCTAGAAGAACacacCcccACCCGAAGCCAAAGCAACTG
AACCTGAATCAGATCAAGCCTCTAGACCCAGCTGTGAGCGCACAGGAAAGACAGAGGACAGAGCATCACCCTGAACGACA
CCAGGGGATGCCATCCGCAAGATCTGGACTCGAGGAAACTCCGGCAGTAATGACCCACTTCTTCCAACAGATGAGTTGCG
TGGAGAAaaaaTTGATACGGAAaaaGGATGGACCTAGAGCAAGAGAAACCTCAAAAGCATACCAATTAATGGCAGAAGTG
AAGCTCCTCTGGTCCTTGGTTCAAACATCCTGTAAAATCAAACACGCAAACAAATGGAACGTATATTTATGAGATAACTG
GAAATTTGGACATTGCCTAT
>OTU_524
TCGGGAATATTGCGCAATGGAGGAAACTCTGACGCAGTGACGCCGCGTGCAGGAAGAAGGTTTTCGGATTGTAAACTGCT
TTAGACAGGGAAGAACAAAGACAGTACCTGTAGAATAAGCTCCGGCTAACTACGTGCCAGCAGCCGCGGTAATACGTAGG
GAGCGAGCGTTATCCGGATTTATTGGGTGTAAAGGGTGCGTAGACGGGAAATTAAGTTAGTTGTGAAATCCCTCGGCTTA
ACTGAGGAACTGCAACTAAAACTGGTTTTCTTGAGTGCTGGAGAGGAAAGTGGAATTCCTAGTGTAGCGGTGAAATGCGT
AGATATTAGGAGGAACACCAGTGGCGAAGGCGACTTTCTGGACAGTAACTGACGTTGAGGCACGAAAGTGTGGGGAGCAA
ACAGG
>OTU_525
TGGGGAATCTTCCGCAATGGGCGAAAGCCTGACGGAGCAATGCCGCGTGAGTGAAGAAGGTCTTCGGACCGTAAAGCTCT
GTTGTTCATGACGAATGTGCAGGgggTGAATAATTTCCTGTAATGACGGTAGTGAACGAGGAAGCCACGGCTAACTACGT
GCCAGCAGCCGCGGTAATACGTAGGTGGCGAGCGTTGTCCGGAATTATTGGGCGTAAAGAGCATGTAGGCGGTTttttAA
GTCTGGAGTGAAAATGCGGGGCTCAACCCCGTATGGCTTTGGATACTGGAAGACTTGAGTGCAGGAGAGGAAAGGGGAAT
TCCCAGTGTAGCGGTGAAATGCGTAGATATTGGGAGGAACACCAGTGGCGAAGGCGCCTTTCTGGACTGTGTCTGACGCT
GAGATGCGAAAGCCAGGGTAGCGAACGGG
>OTU_526
TAGGGAATTTTCGGCAATGGggggAACCCTGACCGAGCAACGCCGCGTGAACGAAGAAGTTATTCGTAATGTAAAGTTCT
TTTATTTGCGAAGAAGAAAGTGACGGTAGCAAATGAATAAGCTCCGGCTAACTACGTGCCAGCAGCCGCGGTAATACGTA
GGGAGCGAGCGTTATCCGGAATTATTGGGCGTAAAGGGTGCGTAGATGGCACAAaaaGTCTTGTGTAAaaaTGCTAGGCT
CAACCTAGTAGAGCAAAAGATACTTTTGAGCTAGAGTATGGCAGAGGCAAGTGGAACTACATGTGTAGCGGTAAAATGCG
TAAATatatGTAAGAACACCAGTGGCGAAGGCGGCTTGCTGGGCCGATACTGACATTGAGGCACGAAAGCGTGGGGAGCA
AACAGG
>OTU_527
TGGGGAATATTGGGCAATGGACGCAAGTCTGACCCAGCAACGCCGCGTGAAGGAAGAAGGCTTTCGGGTTGTAAACTTCT
TTTGTCAGGGAAGAGTAGAAGACGGTACCTGACGAATAAGCCACGGCTAACTACGTGCCAGCAGCCGCGGTAATACGTAG
GTGGCAAGCGTTGTCCGGATTTACTGGGTGTAAAGGGCGTGCAGCCGGGCCGGCAAGTCAGATGTGAAATCTGGAGGCTT
AACCTCCAAACTGCATTTGAAACTGTAGGTCTTGAGTACCGGAGAGGTTATCGGAATTCCTTGTGTAGCGGTGAAATGCG
TAGATATAAGGAAGAACACCAGTGGCGAAGGCGGATAACTGGACGGCAACTGACGGTGAGGCGCGAAAGCGTGGGGAGCA
AACAGG
>OTU_528
GATCTGTTGCAGGAATGCATCAGCAATCACGTCTTTAATGACGATCTCTTTGCCGGTATTCGGGTTtttAACTTTCAGCC
ACGGGCCGCCGTCGATCAGTTCACCGCCAAATTCTTCACGCGCCAGTTGGTAGCCCCAGTCTTTAAACGCGCCTTCGGTG
AACTTCATGATGTTGCCTTTGTGCACCAGGGTCACAGAGTCACGATCGTTAGCAATTGCGTATTCGATCGCTGCACGAAC
CAGACGTTTGGTGCCTTCTTCCGAACACGGCTTAATACCGATACCGCAATGTTCCGGGAAGCGAATTTTCTTCACGCCCA
TCTCTTCACGCAGGAATTTAATCACTTTCTCAGCGTCGGCAGAGTCTGCTTTCC
>OTU_529
TGGGGAATATTGGACAATGGgggCAACCCTGATCCAGCCATGCCGCGTgtgtgAAGAAGGTCTTCGGATTGTAAAGCACT
TTAAGTTGGGAGGAAGGGCTTACGGTTAATACCCGTGAGTTTTGACGTTACCAACAGAATAAGCACCGGCTAACTCTGTG
CCAGCAGCCGCGGTAATACAGAGGGTGCGAGCGTTAATCGGAATTACTGGGCGTAAAGCgcgcgTAGGCGGTTTGGTAAG
TTGGATGTGAAAGCCCCGGGCTTAACCTGGGAATTGCATCCAAAACTGCTAGGCTTGAGTGCGGTAGAGGGTGGTGGAAT
TTCCTGTGTAGCGGTGAAATGCGTAGATATAGGAAGGAACACCAGTGGCGAAGGCGACCACCTGGACTGACACTGACGCT
GAGGTGCGAAAGCGTGGGGAGCAAACAGG
>OTU_530
TACACCAAGCTAATTAAaaaaaaTTTATTCAGagagGGTCTGGCTATGTTGCCCAGGCTGGTCTTGAACTTCTGGACTCA
AGCAGCCCTCCCACTTCGGCCTCCCAAACCTTTGGGATTAAAGGCATGTGCAGTTACACCTGGCCTGAGTTGAAAATTTC
AATACAGACTCAAATAAAAGCTTTTCAGTAGCCTGATGTGTCAAAAGGGGACTTAAATGAATTGTTCAGTGATTAACTTA
AGTGGCATTTGAAGGAGGACTTTTAACTTTGATTGCCTCTGCATTCAGTCAAAATGACCTGATCAGCTTATGTGACATTC
TGCCTTTCAGATCTCCTCACCTGCTATCACTGTT
>OTU_531
TAGGGAATATTGGTCAATGGGCGGAAGCCTGAACCAGCCATGCCGCGTGCAGGAAGACGGCCTTCTGGGTTGTAAACTGC
TTTTATCAGGGAACAAATAGGCCATGCGTGGCAAGTTGAGTGTACCTGAAGAATAAGCACCGGCTAACTCCGTGCCAGCA
GCCGCGGTAATACGGAGGGTGCAAGCGTTGTCCGGATTTATTGGGTTTAAAGGGTGCGTAGGTGGTTTATTAAGTCAGTG
GTGAAAGGCTGCAGCTCAACTGCAGGAGTGCCATTGATACTGGTAGACTTGAGTTTGGTCGAGGTAGGCGGAATTTATGG
TGTAGCGGTGAAATGCATAGATACCATAAAGAACACCGATAGTGAAGACAGCTTACTAGGCCTGAACTGACACTGAGGCA
CGAAAGCGTGGGGAGCGAACAGG
>OTU_532
TGGGGAATATTGCGCAATGGGCGAAAGCCTGACGCAGCGACGCCGCGTGAGGGATGAAGGTCTTCGGATCGTAAACCTCT
GTCAGAAGGGAAGAAACTAGGGTGCTCTAATCATCATCCTACTGACGGTACCTTCAAAGGAAGCACCGGCTAACTCCGTG
CCAGCAGCCGCGGTAATACGGAGGGTGCAAGCGTTAATCGGAATCACTGGGCGTAAAGCGCACGTAGGCTGTTATGTAAG
TCAGGGGTGAAATCCCACGGCTCAACCGTGGAACTGCCCTTGATACTGCACGACTTGAATCCGGGAGAGGGTGGCGGAAT
TCCAGGTGTAGGAGTGAAATCCGTAGATATCTGGAGGAACATCAGTGGCGAAGGCGGCCACCTGGACCGGTATTGACGCT
GAGGTGCGAAAGCGTGGGGAGCAAACAGG
>OTU_533
TAGGGAATCTTCCGCAATGGACGAAAGTCTGACGGAGCAACGCCGCGTGAGTGAAGAAGGTTTTCGGATCGTAAAACTCT
GTTGTCAGAGAAGAACAAGTTGGAGAGTAACTGCTCCAGCCTTGACGGTATCTGACCAGAAAGCCACGGCTAACTACGTG
CCAGCAGCCGCGGTAATACGTAGGTGGCAAGCGTTGTCCGGATTTATTGGGCGTAAAGCGAGCGCAGGCGGTTCCTTAAG
TCTGATGTGAAAGCCCACGGCTCAACCGTGGAAGGTCATTGGAAACTGGGGAACTTGAGTGCAGAAGAGGAGAGTGGAAT
TCCATGTGTAGCGGTGAAATGCGTAGATatatGGAGGAACACCAGTGGCGAAGGCGACTctctGGTCTGTAACTGACGCT
GAGGCTCGAAAGCGTGGGGAGCAAACAGG
>OTU_534
TTGGGAATATTGGACAATGGAGGAAACTCTGATCCAGTGACGCCGCGTGAAGGAAGAAGGTCTTCGGATTGTAAACTTAT
TTTGTCAGGGAAGAATTTTGACTGTACCTGAAGAAaaaGCACCGGCTAACTACGTGCCAGCAGCCGCGGTAATACGTAGG
GTGCAAGCGTTATCCGGATTTACTGGGTGTAAAGGGCGAGTAGACGGCGATGCAAGTCAGATGTGAAATGCTAGGGCTTA
ACCTTAGAACTGCATCTGAAACTGTATTGCTAGAGTGCAGGAGAGGTAAACGGAATTCCTAGTGTAGCGGTGAAATGCGT
AGATATTAGGAGGAACATCAGTGGCGAAGGCGGTTTACTGGACTGTAACTGACGTTGAGGCGCGAAAGCGTGGGGAGCAA
ACAGG
>OTU_535
TGGGGAATATTGCGCAATGGgggAAACCCTGACGCAGCAACGCCGCGTGGAGGATGACACTTTTCGGAGCGTAAACTCCT
TTTCTACATGAAGAACAATGACTGTATTGTAGGAATAAGCACCGGCTAACTCCGTGCCAGCAGCCGCGGTAATACGGggg
gTGCAAGCGTTACTCGGAATTACTGGGCGTAAAGGGCGCGTAGGCGGATTATCAAGTCTTTTGTGAAATCTAATAGCTTA
ACTATTAAACTGCTTAAGAAACTGATAGTCTAGAGTAGGGGAGAGGCAGATGGAACTAGTGGTGTAGGGGTAAAATCCGT
AGATATCACTAAGAATACCTATTGCGAAGGCGATCTGCTAGAACTTAACTGACGCTAATGCGCGAAAGCGTGGGGAGCAA
ACAGG
>OTU_536
TGAGGAATATTGGTCAATGGTCGGGAGACTGAACCAGCCAAGCCGCGTGAGGGAGGAAGGTACAGAGTATCGTAAACCTC
TTTTGTCAGGGAACAAAGGCGGGGACGTGTCCCCGGATGAGTGTACCTGAAGAAaaaGCATCGGCTAACTCCGTGCCAGC
AGCCGCGGTAATACGGAGGATGCGAGCGTTATCCGGATTTATTGGGTTTAAAGGGTGCGCAGGCGGTCTGTTAAGTCAGC
GGTCAAAGCCCGGGGCTCAACCCCGGCCCGCCGTTGAAACTGGCAGTCTCGAGTTGGAgagaAGTATGCGGAATGCGCGG
TGTAGCGGTGAAATGCATAGATATCGCGCAGAACTCCGATTGCGAAGGCAGCATGCCGGCTCCACACTGACGCTGAGGCA
CGAAAGCGTGGGTATCGAACAGG
>OTU_537
TGGGGAATTTTGGACAATGGggggAACCCTGATCCAGCCATGCCGCGTGTCTGAAGAAGGCCTTCGGGTTGTAAAGGACT
TTTGTTAGGGAAGAAAAGCCGGGTGTTAATACCACCTGGTGCTGACGGTACCTAAAGAATAAGCACCGGCTAACTACGTG
CCAGCAGCCGCGGTAATACGTAGGGTGCGAGCGTTAATCGGAATTACTGGGCGTAAAGCGAGCGCAGACGGTTAATTAAG
TCAGATGTGAAATCCCCGAGCTCAACTTGGGACGTGCATTTGAAACTGGTTAACTAGAGTgtgtCAGAGGGAGGTAGAAT
TCCACGTGTAGCAGTGAAATGCGTAGAGATGTGGAGGAATACCGATGGCGAAGGCAGCCTCCTGGGATAACACTGACGTT
CATGCTCGAAAGCGTGGGTAGCAAACAGG
>OTU_538
TGGGGAATATTGGACAATGGGCGCAAGCCTGATCCAGCCATGCCGCGTGAGTGATGACGGCCTTAGGGTTGTAAAGCTCT
TTCACCCACGACGATAATGACGGTAGTGGGAGAAGAAGCCCCGGCTAACTTCGTGCCAGCAGCCGCGGTAATACGAAGGg
ggCTAGCGTTGTTCGGAATTACTGGGCGTAAAGCGTACGTAGGCGGACCGTTAAGTCAGAGGTGAAATCCCGGAGCTCAA
CTTCGGAATTGCCTTTGATACTGGCGGTCTTGAGTCCGGGAGAGGTGAGTGGAACTGCTAGTGTAGAGGTGAAATTCGTA
GATATTAGCAAGAACACCAGTGGCGAAGGCGGCTCACTGGCCCGGTACTGACGCTGAGGTACGAAAGCGTGGGGAGCAAA
CAGG
>OTU_539
TGGGGAATCTTCCGCAATGGGCGAAAGCCTGACGGAGCAATGCCGCGTGAGTGAAGAAGGCCTTCGGGTTGTAAAACTCT
GTCCTAGACGAAGagagagTGTTGTAGTAACTGACAATACTAGGACGGTAGACTAGGAGGAAGCCCCGGCTAACTATGTG
CCAGCAGCCGCGGTAAAACATAGGgggCAAGCGTTGTCCGGAATCACTGGGCGTAAAGGGCgcgcAGGCGGTAAATTAAG
TCAGGTGTGAAAGTTCGGGGCTCAACCCCGTGATTGCACCTGATACTGATAAACTAGAGTGTTGGAGAGGTAAGTGGAAT
TCCTAGTGTAGCGGTGGAATGCGTAGATATTAGGAGGAACACCAGTGGCGAAGGCGACTTACTGGCCAATAACTGACGCT
GAGGCGCGAAAGCGTGGGGAGCAAACAGG
>OTU_540
TGGGGAATATTGCACAATGGGCGAAAGCCTGATGCAGCGACGCCGCGTGGgggATGACGGCCTTCGGGTTGTAAACCTCT
TTCAGTTGGGACGAAGCTCTTCGGAGTGACGGTACCCTCAGAAGAAGCACCGGCTAACTACGTGCCAGCAGCCGCGGTAA
TACGTAGGGTGCAAGCGTTGTCCGGAATTATTGGGCGTAAAGAGCTCGTAGGTGGTTTGTCGCGTCTGCTGTGAAATCCT
TCCGCTCAACGGGAGGCTTGCAGTGGGTACGGGCAGACTAGAGTGCAGTAGAGGAGTCTGGAATTCCTGGTGTAGCGGTG
GAATGCGCAGATATCAGGAGGAACACCGGTGGCGAAGGCGGGACTCTGGGCTGTTACTGACGCTGAGGAGCGAAAGCATG
GGGAGCGAACAGG
>OTU_541
TGGGGAATATTGGGCAATGGGCGCAAGCCTGACCCAGCAACGCCGCGTGAAGGAAGAAGGCCCTCGGGTTGTAAACTTCT
TTTATTCGGGACGAAACAAATGACGGTACCGAATGAATAAGCCACGGCTAACTACGTGCCAGCAGCCGCGGTAATACGTA
GGTGGCAAGCGTTATCCGGATTTACTGGGTGTAAAGGGCGTGTAGGCGGGAGAGCAAGTCAGACGTGAAATTCCAGGGCT
CAACCCTGGAACTGCGTTTGAAACTGTTCTTCTTGAGTGATGGAGAGGCAGGCGGAATTCCGTgtgtAGCGGTGAAATGC
GTAGATATACGGAGGAACACCAGTGGCGAAGGCGGCCTGCTGGACATTAACTGACGCTGAGGCGCGAAAGCGTGGGGAGC
AAACAGG
>OTU_542
AGATCAGAGGATTTGTATACAGAATCGCGCAGTCCCAGCTAAGTGAGGGCAGCTTGTCAACAGTATAGGTATAGGAATAC
AAGAACGTGAAGTTGATACACAGCTTTAGTCCTCACCTAAAATCATATTGGAGACATGGAGCAAGGTCAGTGAAGGGACA
TTCAGCCAGAAATGAGGAGGAAGAGGTCAAGATGAACAGCAGGAGTCAGGAGTCTGtgtgtgAGCCAGTGAACCAGGAAG
TCTCAGCCAGGTCAGCTGACCCAAAGGGAAATCAGCTGCATGGTCACTGTGCAGCTGAGTTTGAGTTGCATGTTATTCAT
CTGCATGGTCACTGTGCAACTGAGTTTGAATGGCATGTTATTCATCTTtttttCCATAAGTGAGAAGTGTTTTAAGCTGG
TAACTT
>OTU_543
TTTCtctcGCCCAAGCATTAAGAGTGTTACAGAGCAGAACTGTTATTACGGAATTGGTGAAGCACCTCTGGgggACTCCc
ccTCCTTCCcccAAGTATATGTTGGCTAAGTAGCCACCAATAACAAATGGAGACACCTGCATGCTCCTGCAGCCACTGCA
GTGTGGCCAGCTCCTCTGCTGGGCTATACACGTGGAGATCGTGTAAGTGACCAGGGCCAATGTCTCTGGCAGCCATGGAG
AAACAGGCGGCCCAGCCAGGCCCTTTCACTGCCCGTGATGGACAGCTTGCCATCGCTGGTCAATAGCTGCACTCCCAGAT
AGTATTAGGTAATatataATTAATAAAGAATATTCCAGTTGATCTGGTTCTTTTAAAACAAGGAAACTTCTTGCT
>OTU_544
AATGTGAATTATCTTTTAACTTTCTTATTATTtttCTGGCGCTTCATTCTTtttACTCAAGATGCTCTAGTAGTAGCTCG
TTTTGCCTTTACAAGGAGCAAGGGACTCCAGACTGTCAGCATCTAGCTGAAaaaCTGCTTCTGCTTGGGTAGTCCTCAGT
CCTCCCAGAGCGTGCACAGCACAGCGGGGAATTTCAATCGCTGCAGGTGCCCAGGGCTTCAGCCCTGGAGATTCAGGATC
AGTTTACCTGGGCTGGGAGACCTGTACTTTTAAaaaGCTTCAAGGTCCTTCAAATGGGCACTCAGAACCAAGAACCATGC
TGTTTGGTGCTGAAGCTAATGCCACTCCACCCAAAGCCTCAAAGGTTG
>OTU_545
GGACTTGAGCTGCAGACCGAACTTACAGCTGCCAGTTTCCATCAAGAGATGGGAAGCTACTTAGTCAACTTACTGCTGGT
TTTCAAACacacTAAAGTTTGGGTGGTCAGGCAGGCTTTTAGGGCTACTGGATTTTGAAGGACTCCTGGTTCAATTCGTG
ATCTAAGTTTCTCTTCCTCTGTCCTCCCCTCATCAATACATGGCAACCTGGGTCTCCTTACCTCAGGTTCATGAACTGGG
AATAACCTGTCAGGCCAACTGCTTCTGtgtgtCAGGGCTGACTCAGGTTCAGTGGGTTCCCATTTCTTCATGTGCTTATT
tttAAAGGACCATTGTTTTCTTTGCCTGAAGGAAAGCTTACTGGTAAGTATTTCAGGAGCCAGGGAAGGGG
>OTU_546
TAAGGAATATTGGTCAATGGAGGCAACTCTGAACCAGCCATGCCGCGTGCAGGAAGACAGCCCTCTGGGTCGTAAACTGC
TTTTATTCGGGAATAAACCTATCTACGTGTAGATAGCTGAATGTACCGAAGGAATAAGGATCGGCTAACTCCGTGCCAGC
AGCCGCGGTAATACGGAGGATCCAAGCGTTATCCGGATTTATTGGGTTTAAAGGGTGCGTAGGCGGCTTATTAAGTCAGG
GGTGAAAGACGGTGGCTCAACCATCGCAGTGCCTTTGATACTGATGAGCTTGAATATACTAGAGGTAGGCGGAATGTGAC
AAGTAGCGGTGAAATGCATAGATATGTCACAGAACACCGATTGCGAAGGCAGCTTACTATGGTATTATTGACGCTGAGGC
ACGAAAGCGTGGGGATCAAACAGG
>OTU_547
TGGGGAATATTGGACAATGGGCGCAAGCCTGATCCAGCAATGCCGCGTGAGTGATGAAGGCCTTCGGGTTGTAAAGCTCT
TTCGCACGCGACGATGATGACGGTAGCGTGAGAAGAAGCCCCGGCTAACTTCGTGCCAGCAGCCGCGGTAATACGAAGGg
ggCTAGCGTTGTTCGGAATTACTGGGCGTAAAGGGCGCGTAGGCGGTgtgtCAAGTCAGGCGTGAAAGCCCCGGGCTCAA
CCTGGGAACCGCGCTTGAGACTGGCACGCTCGAGTTCGGGAGAGGATGGTGGAATTCCCAGTGTAGAGGTGAAATTCGTA
GATATTGGGAAGAACACCGATGGCGAAGGCAGCCATCTGGACCGACACTGACGCTGAGGCGCGAAAGCGTGGGGAGCAAA
CAGG
>OTU_548
CCCTCCACTACCCTTCCCAGCCTCTGGTAACCATGCTTCTACTctctATGTGCATGAGTTCAATTGTTTTGATTtttAGA
TATCACAAATAAGTGAGAACATGTGATGTTTGACTTTCTGTTTCTGGCTTATTTCACTTAACATAATGACCTCTGGTTCC
ATCCATGTCGTTGCAAATGACAGGATCTTATTCTTttttGTGGCCGAATAGTACTCTATTGTGTATATGTATCACATTTT
CTTTATCCATTTATCTGTTGATGGACACTGAAGTTGCTTCCAAATCTTAGCTATGGTGAACAGTGCTGCCACAAACATAG
GAGTGCAGATATCTCTTCAATGTACTGATGTCCTTTCTTTTG
>OTU_549
TAGGGAATCTTCCGCAATGGACGAAAGTCTGACGGAGCAACGCCGCGTGAGCGATGAAGGCCTTCGGGTCGTAAAGCTCT
GTTGTTAGGGAAGAACAAGTACCGTTCGAATAGGGCGGTACCTTGACGGTACCTAACCAGAAAGCCACGGCTAACTACGT
GCCAGCAGCCGCGGTAATACGTAGGTGGCAAGCGTTGTCCGGAATTATTGGGCGTAAAGCgcgcgcAGGCGGTTCCTTAA
GTCTGATGTGAAAGCCCACGGCTCAACCGTGGAGGGTCATTGGAAACTGGGGAACTTGAGTGCAGAAGAGGAAAGCGGAA
TTCCACGTGTAGCGGTGAAATGCGTAGAGATGTGGAGGAACACCAGTGGCGAAGGCGGCTTTCTGGTCTGTAACTGACGC
TGAGGCGCGAAAGCGTGGGGAGCAAACAGG
>OTU_550
TGGGGAATCTTGCGCAATGGGCGAAAGCCTGACGCAGCCATGCCGCGTGAATGATGAAGGTCTTAGGATTGTAAAATTCT
TTCACCGGGGACGATAATGACGGTACCCGGAGAAGAAGCCCCGGCTAACTTCGTGCCAGCAGCCGCGGTAATACGAAGGg
ggCTAGCGTTGCTCGGAATTACTGGGCGTAAAGGGCGCGTAGGCGGATCGTTAAGTCAGAGGTGAAATCCCAGGGCTCAA
CCCTGGAACTGCCTTTGATACTGGCGATCTTGAGTATGAgagagGTATGTGGAACTCCGAGTGTAGAGGTGAAATTCGTA
GATATTCGGAAGAACACCAGTGGCGAAGGCGACATACTGGCTCATTACTGACGCTGAGGCGCGAAAGCGTGGGGAGCAAA
CAGG
>OTU_551
TGGgggATATTGCGCAATGGgggAAACCCTGACGCAGCAACGCCGCGTGGATGAAGACGGTTTTCGGATTGTAAAGTCCT
TTTCTTGGGGACGAATAGATGACGGTACCCAAGGAATAAGCTCCGGCTAACTACGTGCCAGCAGCCGCGGTAATACGTAG
GGAGCAAGCGTTATCCGGATTTACTGGGTGTAAAGGGTGCGTAGGCGGCTAGGCAAGTCAGATGTGAAATTTAGAGGCTC
AACCTCTAAACTGCATTTGAAACTGTTTAGCTTGAGTGAAGTAGAGGCAGGCGGAATTCCCTGTGTAGCGGTGAAATGCG
TAGAGATAGGGAGGAACACCAGTGGCGAAGGCGGCCTGCTGGGCTTTAACTGACGCTGAGGCACGAAAGCGTGGGTAGCA
AACAGG
>OTU_552
CAGGGAATCTTGCACAATGGACGAAAGTCTGATGCAGCGACGCCGCGTGGgggATGAAGGCCCTAGGGTCGTAAACCCCT
TTCAGTGGGGACGAAACTGACGGTACCCACAGAAGAAGGTCCGGCCAACTACGTGCCAGCAGCCGCGGTAAGACGTAGGG
ACCGAGCGTTGTCCGGAATTATTGGGCGTAAAGAGCTCGTAGGCGGTTGCGTAAGTCGGATGTGAAAACTCAGGGCTCAA
CCCTGAGACGCCATCCGATACTGCGCTGACTCGAATCCAGTAGGGGAGTGTGGAATTCCTGGTGTAGCGGTGAAATGCGC
AGATATCAGGAGGAACACCTATGGCGAAGGCAGCACTCTGGGCTGGTATTGACGCTGAGGAGCGAAAGCATGGGTAGCAA
ACAGG
>OTU_553
TAGGGAATCTTCCGCAATGGGCGAAAGCCTGACGGAGCAACGCCGCGTGAGTGATGAAGGTCTTCGGATCGTAAAACTCT
GTTGTTAGGGAAGAACAAATTTGTTAGTAACTGAACAAGTCTTGACGGTACCTAACCAGAAAGCCACGGCTAACTACGTG
CCAGCAGCCGCGGTAATACGTAGGTGGCAAGCGTTATCCGGAATTATTGGGCGTAAAGCgcgcgTAGGCGGTTTCTTAAG
TCTGATGTGAAAGCCCACGGCTCAACCGTGGAGGGTCATTGGAAACTGGGAAACTTGAGTGCAGAAGAGGAGAGTGGAAT
TCCATGTGTAGCGGTGAAATGCGCAGAGATATGGAGGAACACCAGTGGCGAAGGCGGCTctctGGTCTGTAACTGACGCT
GATGTGCGAAAGCGTGGGGATCAAACAGG
>OTU_554
TGGGGAATTTTGGACAATGGGCGCAAGCCTGATCCAGCCATTCCGCGTGAGTGAAGAAGGCCTTCGGGTTGTAAAGCTCT
TTCGCAAGGGAAGAAAACTTACCCTCTAACATAGGGTGAGGCTGACGGTACCTTGATAAGAAGCACCGGCTAACTACGTG
CCAGCAGCCGCGGTAATACGTAGGGTGCGAGCGTTAATCGGAATTACTGGGCGTAAAGCGTGCGCAGGCGGTTTTGTAAG
TCAGATGTGAAATCCCCGGGCTCAACCTGGGAACTGCGTTTGAAACTACAAGACTAGAGTgtgtCAGAGGggggTAGAAT
TCCACGTGTAGCAGTGAAATGCGTAGAGATGTGGAGGAATACCGATGGCGAAGGCAGCCcccTGGGATAACACTGACGCT
CATGCACGAAAGCGTGGGGAGCAAACAGG
>OTU_555
GCGAGAAAACTTTGCAATGTGCGAAAGCACGACAAGGTTAATCCGAGTGGTTTCTGCTAAAGGAACCTTTTGTCGGTCCT
AGAAACACCGATGAATAAGGGGTGGGCAAGTTCTGGTGTCAGCCGCCGCGGTAAAACCAGCACCTCAAGTGGTCAGGATG
ATTATTGGGCCTAAAGCATCCGTAGCCGGCTCTGTTAGTTTTCGGTTAAATCTGTACGCTCAACGTACAGGCTGCCGGGA
ATACTGCAGAGCTAGGGAGTGGGAGAGGTAGACGGTACTCGGTAGGAAGGGGTAAAATCCTTTGATCTATTGATGACCAC
CTGTGGCGAAGGCGGTCTACCAGAACACGTCCGACGGTGAGGGATGAAAGCTGGgggAGCAAACCGG
>OTU_556
TGGGGAATCTTCCGCAATGGACGAAAGTCTGACGGAGCAACGCCGCGTGAGTGAAGACGGCCTTCGGGTTGTAAAGCTCT
GTTAATCGGGACGAAAGGTCCGCTTGTGAATAATGAGTGGAATTGACGGTACCGGAATAGAAAGCCACGGCTAACTACGT
GCCAGCAGCCGCGGTAATACGTAGGTGGCAAGCGTTGTCCGGAATTATTGGGCGTAAAGCgcgcgcAGGCGGATCAGCCA
GTCTGTCTTAAAAGTTCGGGGCTTAACCCCGTGAGGGGATGGAAACTACTGATCTAGAGTATCGGAGAGGAAAGTGGAAT
TCCTAGTGTAGCGGTGAAATGCGTAGATATTAGGAAGAACACCAGTGGCGAAGGCGACTTTCTGGACGAAAACTGACGCT
GAGGCGCGAAAGCCAGGGGAGCGAACGGG
>OTU_557
TGGGGAATATTGGACAATGGGCGCAAGCCTGATCCAGCCATGCCGCGTGAGTGATGAAGGCCTTAGGGTTGTAAAGCTCT
TTCACCGGAGAAGATAATGACGGTATCCGGAGAAGAAGCCCCGGCTAACTTCGTGCCAGCAGCCGCGGTAATACGAAGGg
ggCTAGCGTTGTTCGGAATTACTGGGCGTAAAGCGCACGTAGGCGGATATTTAAGTCAGGGGTGAAATCCCAGAGCTCAA
CTCTGGAACTGCCTTTGATACTGGGTATCTTGAGTATGGAAGAGGTAAGTGGAATTCCGAGTGTAGAGGTGAAATTCGTA
GATATTCGGAGGAACACCAGTGGCGAAGGCGGCTTACTGGTCCATTACTGACGCTGAGGTGCGAAAGCGTGGGGAGCAAA
CAGG
>OTU_558
TGGGGAATATTGCACAATGGgggAAACCCTGATGCAGCGACGCCGCGTGAGTGAAGAAGTATTTCGGTATGTAAAGCTCT
ATCAGCAGGGAAGATAATGACGGTACCTGACTAAGAAGCCCCGGCTAACTACGTGCCAGCAGCCGCGGTAATACGTAGGg
ggCAAGCGTTATCCGGATTTACTGGGTGTAAAGGGAGCGTAGGTGGCAGGGCAAGTCAGATGTGAAAACCCGGGGCTCAA
CCCCGGGAGTGCATTTGAAACTGTCCAGCTGGAGTGCAGGAGAGGTAAGCGGAATTCCTAGTGTAGCGGTGAAATGCATA
GATATTAGGAGGAACACCAGTGGCGAAGGCGGCTTACTGGACTGTAACTGACACTGAGGCTCGAAAGCGTGGGGAGCAAA
CAGG
>OTU_559
TGAGGAATATTGGTCAATGGGCGGGAGCCTGAACCAGCCAAGTAGCGTGAAGGATGACTGCCCTACGGGTTGTAAACTTC
TTTTGTTTGGGAATAAAAGACGCTACGTGTAGCGTTCTGCATGTACCTTACGAATAAGCATCGGCTAATTCCGTGCCAGC
AGCCGCGGTAATACGGAAGATGCGAGCGTTATCCGGATTTATTGGGTTTAAAGGGAGCGTAGGCGGGCTGTTAAGTCAGC
GGTAAAATGTCAAGGCCCAACCTTGTCCTGCCGTTGAAACTGGCGGTCTTGAATGCAcacaAGGGAGATGGAATTCGTCG
TGTAGCGGTGAAATGCTTAGATATGACGAAGAACTCCGATTGCGAAGGCAGTCTCCTGGGGTGTAATTGACGCTGAGGCT
CGAAAGTGCGGGTATCAAACAGG
>OTU_560
GCGCGAAACCTCTGCAATAGGCGAAAGCTTGACAGGGTTACTCTGAGTGGTTTCCGCAAAGGAAATCTTTTGGCACCTCT
AAaaaTGGTGCAGAATAAGGGGTGGGCAAGTCTGGTGTCAGCCGCCGCGGTAATACCAGCACCCCGAGTGGTCGGGACGA
TTATTGGGCCTAAAGCATCCGTAGCCGGTTCTGCAAGTCTTCCGTTAAATCCACCTGCTTAACAGATGGGCTGCGGGAGA
TACTACAGAGCTAGGAGGCGGGAGAGGCAAGCGGTACTCAGTGGGTAGGGGTAAAATCCGTTGATCCATTGAAGACCACC
AGTGGCGAAGGCGGCTTGCCAGAACGCGCTCGACGGTGAGGGATGAAAGCTGGgggAGCAAACCGG
>OTU_561
TAGGGAATCTTCCGCAATGGACGAAAGTCTGACGGAGCAACGCCGCGTGAGTGAAGAAGGTCTTCGGATCGTAAAGCTCT
GTTGTTAGGGAAGAACAAGTATCGGAGGAAATGCCGGTACCTTGACGGTACCTGACGAGAAAGCCACGGCTAACTACGTG
CCAGCAGCCGCGGTAATACGTAGGTGGCAAGCGTTGTCCGGAATTATTGGGCGTAAAGCgcgcgcAGGCGGTCCTTTAAG
TCTGATGTGAAATCTTGCGGCTCAACCGCAAGCGGTCATTGGAAACTGGgggACTTGAGTGCAGAAGAGGAAAGCGGAAT
TCCACGTGTAGCGGTGAAATGCGTAGAGATGTGGAGGAACACCAGTGGCGAAGGCGGCTTTCTGGTCTGTAACTGACGCT
GAGGCGCGAAAGCGTGGGGAGCAAACAGG
>OTU_562
TGAGGAATATTGGTCAATGGGCGCAAGCCTGAACCAGCCATGCCGCGTGCAGGATGACGGCTCTATGAGTTGTAAACTGC
TTTTGTACGAGAATAACGGTGTTTACGTGTAGACATATGAATGTATCGTACGAATAAGGATCGGCTAACTCCGTGCCAGC
AGCCGCGGTAATACGGAGGATTCGAGCGTTATCCGGATTTATTGGGTTTAAAGGGTGCGTAGGCGGTTAGGTAAGTTAGA
GGTGAAAGGTCAGGGCTTAACCCTGGGACTGCCTCTGATACTGTCTGACTGGAGAATAGATGCAGCAGGCGGAATGAGTA
GTGTAGCGGTGAAATGCTTAGATATTACTCAGAACACCGATTGCGAAGGCAGCTTGCTAATCTATGTCTGACGCTGATGC
ACGAAAGCGTGGGTAGCGAACAGG
>OTU_563
TGGGGAATATTGGACAATGGGCGCAAGCCTGATCCAGCGATGCCGCGTgtgtgAAGAAGGCCTGCGGGTTGTAAAGCACT
TTTGGCGAAGACGAGGTTTATTTATTTTAATAGAGTAGATGAATGACGGTATTCGCAGAAaaaGCACCGGCTAACTCTGT
GCCAGCAGCCGCGGTAATACAGAGGGTGCAAGCGTTAATCGGAATGACTGGGCGTAAAGAGCGCGTAGGTGGTTACATAA
GTCAGATGTGAAATACCTGGGCTTAACCTGGGGATGTCATTTGATACTGtgtgGCTAGAGTATGGGAGAGGAAGGTGGAA
TTTCCGGTGTAGCGGTGAAATGCGTAGATATCGGAAGGAACATCGGTGGCGAAGGCGGCCTTCTGGCCTAATACTGACAC
TGAGGCGCGAAAGCGTGGGGAGCAAACAGG
>OTU_564
GCCCATGTACCCTTGGGCATACTAAGAAACTGGCATGtgtgGGCAGCAGCCCTctctctGCGCATGCCCAAAGGTGGAGG
TCTTtttGGAAAATGTTGAAAGGACAGGTGGGTAGGGGTGTGGATGACAAATGGAATCTGGAGCATGATATGGGAgagaC
CACAGCAGAAGGAAGATCCCCGCCGGggggAGCTCCATGGTGTGCATTTTGGCTTTCAGGGTATAAAGGgggAAACAATA
GGGAAAGACTTGGTGCAAAAGGGAAGGAACAGAAACAGACAGATGAGAAAAGGAAGATGACAGCATTGCAAGTGTTTCTT
TCAATCCTTGCCAGGCCAGGCTTTG
>OTU_565
TGGGGAATATTGGACAATGGGCGCAAGCCTGATCCAGCCATGCCGCGTGAGTGATGAAGGCCCTAGGGTTGTAAAGCTCT
TTTGTCCGGGACGATAATGACGGTACCGGAAGAATAAGCCCCGGCTAACTTCGTGCCAGCAGCCGCGGTAATACGAAGGg
ggCTAGCGTTGCTCGGAATCACTGGGCGTAAAGGGCGCGTAGGCGGACGTTTAAGTCAGGGGTGAAATCCCGGGGCTCAA
CCTCGGAATTGCCTTTGATACTGGATGTCTCGAGACCGGAAGAGGTAAGTGGAACTGCGAGTGTAGAGGTGAAATTCGTA
GATATTCGCAAGAACACCAGTGGCGAAGGCGGCTTACTGGTCCGGTTCTGACGCTGAGGCGCGAAAGCGTGGGGAGCAAA
CAGG
>OTU_566
TGAGGAATATTGGTCAATGGGCGAGAGCCTGAACCAGCCAAGTAGCGTGAAGGATGACTGCCCTATGGGTTGTAAACTTC
TTTTATATGGGAATAAAGTGAGCCACGTGTGGCTTtttGTATGTACCATACGAATAAGGATCGGCTAACTCCGTGCCAGC
AGCCGCGGTAATACGGAGGATCCAAGCGTTATCCGGATTTATTGGGTTTAAAGGGAGCGTAGGCGGACTATTAAGTCAGC
TGTGAAAGTTTGCGGCTCAACCGTAAAATTGCAGTTGATACTGGTCGTCTTGAGTGCAGTAGAGGTAGGCGGAATTCGTG
GTGTAGCGGTGAAATGCTTAGATATCACGAAGAACTCCGATTGCGAAGGCAGCTTACTGGACTGTAACTGACGCTGATGC
TCGAAAGTGTGGGTATCAAACAGG
>OTU_567
GACCCAAGCCCACAACCACTAGACTACCTCTGCAATAAGAAGCCTCTGCTTTCAGCTCCCTTttttttCCTACAGAACCT
GGCTGGACATGTGGGGATGCTTAGCACATAGCAGCACATAATGCTATGGAAACAGTCATTTCCACTTTCCTTCTATATTC
AAGTGGTATGTCTGGCTTATCAAACATTTGTCGCAATAAaaaTATGACTGTATGCAGGCTGAGACAAAGATTACTGCTCT
TTGAAATTTCTGGAGTTGCCTGATGACACTCATGTAGGATTTAGTTGATCAAAAGCTTTACTTGATTTGGCCTTTGAAaa
aTAATCATTTTGGTCAATAGCAGAGCATGTACTCAACAAaaaGTTTCAGGCATCACTGCA
>OTU_568
GGGTTGTTCAGAAAGAAaaaaaGTTGTTAATGTCCCACCGTTTCCCGTAGCTTCCGAGGTCTGTGTTGTTCATACCCCAG
GTTCCAGGTTGTTCTCCCACTATTCCACAGAATCAGTgtgtCTCATTCCGGTACCTATAATCTCATCTTTATTCTAGTCG
CCCTCTACTTttttCTAGACACTTTATCTACTAGAGGCAGGTAAAATAGAGACAAGAATATTTACATAAAACTTAGCTGG
AACTAAGTTGGAGTCCCATAACTGCTACTAGGCTGAGATGCAACTCAGAGGATACAAAAGCCAGGCTTGCCTAGAATTGC
AGTTATGGGAAAGAAAGTCACATTTCACCCAGGAATTATTAGCACGAAATTCGAAGTTTGTGAAATAGATTCCTAGATGA
TT
>OTU_569
TAGGGAATTTTCGGCAATGGgggAAACCCTGACCGAGCAACGCCGCGTGAAGGAAGAAGTAATTCGTTATGTAAACTTCT
GTCATAGAGGAAGAACGGTGGATATAGGGAATGATATCCAAGTGACGGTACTCTATAAGAAAGCCACGGCTAACTACGTG
CCAGCAGCCGCGGTAATACGTAGGTGGCGAGCGTTATCCGGAATTATTGGGCGTAAAGAGGGAGCAGGCGGCACTAAGGG
TCTGTGGTGAAAGATCGAAGCTTAACTTCGGTAAGCCATGGAAACCGTAGAGCTAGAGTgtgtgAGAGGATCGTGGAATT
CCATGTGTAGCGGTGAAATGCGTAGATatatGGAGGAACACCAGTGGCGAAGGCGACGATCTGGCGCATAACTGACGCTC
AGTCCCGAAAGCGTGGGGAGCAAATAGG
>OTU_570
GTGTTCCAGACCTGGCCAcacaTGGACTCCcccATCTGTCCAGCACCTTGGAGGTCCCAAAGTGCGTTCTTGCATCCTGT
TCATTTCTTCCTCACAGGATCCCTCTGAGATAGGCTCTGCTTGGGCCATGTGGACAAGGAAAGCGAGGCTGAGACTGGGA
GGGTCCTGGCCAAGGTTACCCTGAGAAGATAGTGGTTAAGagagGGCTTTGACCCAAGTCTGGCTCATGAGTCTGACCCC
ACTGTGCCAGCGAGACCCAGCTGGGCCTCTTTGCCCTACAGATGAGTGCCGTCAGCTGGGCCAGTGTCCTGGCAGGGGCC
CGCAGCCCATCTTGTTCTTGCAAGACCTCTTGAAAGTGTAACACGGAGAGTGAGGCCTGGCCATCCAGGACCCTGGCAGT
GCCTGGGTATTTTCAGCTCT
>OTU_571
TGGGGAATTTTGGACAATGGgggCAACCCTGATCCAGCCATGCCGCGTGAGTGAAGAAGGCCTTCGGGTTGTAAAGCTCT
TTCGGACGGGAAGAAATGGGGCTctctAACATAGGGCGTCGATGACGGTACCGTAAGAAGAAGCACCGGCTAACTACGTG
CCAGCAGCCGCGGTAATACGTAGGGTGCGAGCGTTAATCGGAATTACTGGGCGTAAAGCGTGCGCAGGCGGTTGTGTAAG
ACAGGTGTGAAATCCCCGGGCTTAACCTGGGAACGGCGCTTGTGACTGCACGGCTAGAGTACGGCAGAGGggggTGGAAT
TCCACGTGTAGCAGTGAAATGCGTAGAGATGTGGAGGAACACCGATGGCGAAGGCAGCCcccTGGGCCTGTACTGACGCT
CATGCACGAAAGCGTGGGGAGCAAACAGG
>OTU_572
TGGGGAATATTGGACAATGGGCGCAAGCCTGATCCAGCAATGCCGCGTGGGTGAAGAAGGTCTTCGGATTGTAAAGCCCT
TTCGACGGGGACGATGATGACGGTACCCGTAGAAGAAGCCCCGGCTAACTTCGTGCCAGCAGCCGCGGTAATACGAAGGg
ggCTAGCGTTGCTCGGAATTACTGGGCGTAAAGGGCGCGTAGGCGGCACTGTTAGTCAGGCGTGAAATTCCTGGGCTCAA
CCTGGGGACTGCGCTTGATACGGCGGAGCTAGAGGATGGAAGAGGCTCGCGGAATTCCCAGTGTAGAGGTGAAATTCGTA
GATATTGGGAAGAACACCGGTGGCGAAGGCGGCGAGCTGGTCCATTACTGACGCTGAGGCGCGACAGCGTGGGGAGCAAA
CAGG
>OTU_573
CAGCAGAGCCCTGTGGCTTTGACAAACCTCATTTAATTGGGAGGAAGCCAGGAGAATTTGAAAGAACTGAAACATCCACG
AAACTCCTTTTATCAGGCATAATTTAAACTCTGCATGGAAaaaCCCCTATATGTATAAAGAAAAGTCAACTTCCCTCCTG
CTGTGAGCACTCCTGGTTTCCcccGCTAGTGCAGGCAGCCTCCTACAAGATTCCATCTTTTCATTtttCTAAAAGTGTCA
AAGTAGATTTGGGCTCTGTGACTGGGCGAACAGGGAAGGAATACAGATTGTTCtctctGTCtctctctcAcacacacaca
cacacaTACGCAcacacacaTATACacacaTACacacacaAC
>OTU_574
CAGTGTAAAAGTGTTCCTGTTTCTCCACATCCTCTCCAGCACCTGTTGTTTCCTGACTTtttAATGGTTGCCATTCTAAC
TGGTGTGAGATGGTATCTCATTGTGGTTTTGATTTGCATTTCCCTGATGGCCAGTGATGGTGAGCATTttttCATGTGGT
TtttGGCTGCATAAATGTTTTCTTTTGAGAAGTGTCTGTTCATGTCCTTCGCCCACTTtttGATGGGGTTGTTTGCTTtt
ttCTTGTAAATTTGTTTGAGTTCATTGTAGATTCTGGATATTAGCCCTTTGTCAGATGAGTAGGTTGCAAaaaTTTTCTC
CCATTTTGTAGGTTGCCTGTCCACTCTGATGGTAGTTTCTTTTGCTGTGCAGAAGCTCTTTAGTTTA
>OTU_575
TGGGGAATCTTGGACAATGGGCGCAAGCCTGATCCAGCCATGCCGCGTGAGTGAAGAAGGCCTTCGGGTTGTAAAGCTCT
TTTACCAGGGACGATAATGACGGTACCTGGAGAATAAGCCCCGGCAAACTTCGTGCCAGCAGCCGCGGTAATACGAAGGg
ggCTAGCGTTGTTCGGAATTACTGGGCGTAAAGCGCACGTAGGCGGATTGTTAAGTCAGAGGTGAAATCCCGGAGCTCAA
CTTCGGAACTGCCTTTGATACTGGCAATCTAGAGTCCGGAAGAGGTTAGTGGAATTCCCAGTGTAGAGGTGAAATTCGTA
GATATTGGGAAGAACACCAGTGGCGAAGGCGGCTAACTGGTCCGGTACTGACGCTGAGGTGCGAAAGCGTGGGGAGCAAA
CAGG
>OTU_576
TGAGGAATATTGGTCAATGGGCGAGAGCCTGAACCAGCCACGTCGCGTGAAGGAAGACGGTTCTATGGATTGTAAACTTC
TTTTATAGGGGATTAAAGTTATCCACGCGTGGATATTTGCAAGTACCCTATGAATAAGCATCGGCTAACTCCGTGCCAGC
AGCCGCGGTAATACGGAGGATGCGAGCGTTATCCGGATTTATTGGGTTTAAAGGGTGCGTAGGTGGCCTGATAAGTCGGg
ggTGAAAAGCTGTGGCTCAACCACAGTCTTGCCTTCGAAACTGTTTGGCTTGAGTATAGATGAAGTAGGCGGAATTTGTG
GTGTAGCGGTGAAATGCATAGATATCACGAGGAACTCCGATTGCGAAGGCAGCTTACTAAGTTATGACTGACACTGAAGC
ACGAAAGCGTGGGTATCAAACAGG
>OTU_577
TGGGGAATCTTGCGCAATGGGCGGAAGCCTGACGCAGCGACGCCGCGTGCGGGAAGGAGGCCTTCGGGTCGTAAACCGCT
TTCAGCAGGGACGAGGCCGCGAGGTGACGGTACCTGCAGAAGAAGCCCCGGCTAACTACGTGCCAGCAGCCGCGGTAATA
CGTAGGgggCAAGCGTTATCCGGATTCATTGGGCGTAAAGCgcgcgTAGGCGGCCTGTTAGGTCGGGAGTCAAATCCGGg
ggCTCAACCcccGCCCGCTCCCGATACCGGCGGGCTTGAGTCTGGCAGGGGAAGGCGGAATTCCAAGTGTAGCGGTGGAA
TGCGCAGATATTTGGAAGAACACCGGTGGCGAAGGCGGCCTTCTGGGCCACGACTGACGCTGAGGCGCGAAAGCTAGGGG
AGCGAACAGG
>OTU_578
GCAAAGGGAGCTTGTGCAGGAAAAGTACGCATTATAAAGCAATCAAACCTCATGAGACTTATTCACTATCATGGAACAGC
ATGGGAAAGACCACGATTCAATGATTTCCCACTGGGTCCCTCCAACAACACGTGGGAATTATGTGAGTAAAATTCAAGAT
GAGATTTGGTGGGGACACAGAGCCAAACCATTTCATTCCACCCCTGTCCCCTCCAAATCTCATGTCCTCACATTTCAATA
CCAATCATTCTTTCCCAACAGTCCcccAGAATCTTAACTAATTTCAGCATTAACCCAAAAGTCCACAGTCCAAAGTCTCA
TCTGAgagaAGTCAAGTCCCTTCCACCTATGCACTTGTAAaaaCAAAAGCAAGCTAGTTACTT
>OTU_579
TGGGGAATATTGCACAATGGgggAAACCCTGATGCAGCAACGCCGCGTGAGTGAAGAAGTCATTCGTGATGTAAAGCTCT
ATCAGCAGGGAAGAAAATGACGGTACCTGAGTAAGAAGCCCCGGCTAACTACGTGCCAGCAGCCGCGGTAATACGTAGGg
ggCAAGCGTTATCCGGATTTACTGGGTGTAAAGGGAGCGTAGACGGCCAGACAAGTCTGAAGTGAAAATCCAGCGCTTAA
CGCTGGAAGTGCTTTGGAAACTGCCGGGCTGGAGTGCAGGAGGGGCAGGCGGAATTCCTAGTGTAGCGGTGAAATGCGTA
GATATTAGGAGGAACACCAGTGGCGAAGGCGGCCTGCTGGACTGCAACTGACGTTGAGGCTCGAAGGCGTGGGGAGCAAA
CAGG
>OTU_580
TGAGGAATATTGGTCAATGGGCGAGAGCCTGAACCAGCCAAGTAGCGTGCAGGATGACGGCCCTCCGGGTTGTAAACTGC
TTTTAGTTGGGAATAAaaaaaGGGACTTGTCCCTTCTTGTATGTACCTTCAGAAaaaGGACCGGCTAATTCCGTGCCAGC
AGCCGCGGTAATACGGAAGGTCCAGGCGTTATCCGGATTTATTGGGTTTAAAGGGAGCGTAGGCGGATTGTTAAGTCAGC
GGTTAAAGGGTGTGGCTCAACCATGCATTGCCGTTGAAACTGGCGATCTTGAGTGCAGACAGGGATGCCGGAATTCGTGG
TGTAGCGGTGAAATGCTTAGATATCACGAAGAACTCCGATCGCGAAGGCAGGTGTCCGGGCTGCAACTGACGCTGAGGCT
CGAAAGTGTGGGTATCAAACAGG
>OTU_581
CAGACGGAGGATGTCACCACATTTTCGTAAGGTGGGAAGCAGAGGAAGGAGTGGTGAGTCAcacaGAGGCATGGAGGGAG
CTGAGGCCTGATCCCACAGAGGGGAGGAgagagGCAGGTGGAACTGCTGGGAGACAGAGGACCGCGCTGTGAATGGCAGG
AGTGTGGTGCCTGCCTGAGAGCCAGGTGAGAGGCCCAGGTGGGCAGTGGGCTGTCTGCTCCTGCCCACTCCTGAAGGAGA
CCTGAGGTTTACTCCCTGGGGAATTTGGATCAGCACATCAGGTACTGTGAAGAGCAGGTATGGGGTGCAGAACTGGAAAT
ATGGGGAACAAAAGGAAATCTAGATACTAAAAGGTAAACTCTCAGCCCCTTTTCCTCACCCTGTT
>OTU_582
GAAAGGCCCACTCTTCGTCACAACGCACAAACAAATTCTTtttGGTGCCTGCAAaaaGAATCAGCAATAATTTCGCTGGC
TCGGAAGGCTCTGTCTCTTAATGATTCTTCCTGTTtttCTCAGCCTGATCCAAGAGAATGAGAAAACAGCCCTAGTGAAG
GTCAGCGGAGGTCAGagagGTCCCTGGAGAGGGCCGCTTTCAGGGAAATGGAGCAGATAGAGGCCCACCCCTTCTGCCCA
CCCTCATCTCTGCCTAACTCTAGCGCTACTCCTTGACCAATCCAGCCCAATCCCAGTGTATCAGTACTCTGCCCCAAGTC
AATTCCATTCAATTAGACATTCATTACTACTGATGtgtgtgCCAGCAT
>OTU_583
CTAGGGCAGCTAAGGGAGTGCTTGAGCCACTCATCCcccAATCACAGGCAGTACAGCTCATAGCAATGAAGGTGACCCCT
TCCTTCTGCTTAAGATCAAAGATTAGAGAAAACTTTGTCTTGCATTTTGGATAGCAGCTCAGCCACAGTATGACAGAGCA
CCCAGCAGAGTCGTGAGGCCCCTGTTCCAGGGTCAAGCTCATAGATACCATTTCTAGACacacCCCAAGGCAAaaaGGAA
ACTTCTGCATTGAAGGGAAGAATTCAGTCCTGGCAAAATTTATTACCTGCCAATTAAaaaGCCCTTGGACACTGAATAAC
CAG
>OTU_584
TGGGGAATATTGCACAATGGGCGCAAGCCTGATGCAGCGACGCCGCGTGGgggATGACGGCCTTCGGGTTGTAAACTCCT
TTCGTTAGGGACGAAGCCACACCTTttttGGGTGTGGTGACGGTACCTTTGTTAAGAAGCACCGGCTAACTACGTGCCAG
CAGCCGCGGTAATACGTAGGGTGCGAGCGTTGTCCGGAATTACTGGGCGTAAAGAGCTCGTAGGTGGTTTGTTGCGTCGT
CTGTGAAATTCCGGGGCTTAACTTCGGGGTGGCAGGCGATACGGGCATAACTAGAGTGCTGTAGGGGAGACTGGAATTCC
TGGTGTAGCGGTGGAATGCGCAGATATCAGGAGGAACACCGATGGCGAAGGCAGGTCTCTGGGCAGTAACTGACGCTGAG
GAGCGAAAGCATGGGGAGCGAACAGG
>OTU_585
TGAGGAATATTGGTCAATGGGCGAGAGCCTGAACCAGCCAAGTAGCGTGCAGGATGACGGCCCTATGGGTTGTAAACTGC
TTTTGAAGGGGAGTAAAGTGAGTGACGAGTCACTCATTGCAAGTACCCTTGGAATAAGGACCGGCTAATTCCGTGCCAGC
AGCCGCGGTAATACGGAAGGTCCGGGCGTTATCCGGATTTATTGGGTTTAAAGGGAGCGTAGGCGGCCTTTCAAGCGTGT
TGTGAAATGCAGTGGCCCAACCACTGGATTGCAGCGCGAACTGGGAGGCTTGAGAGCGCACGACGCAGGCGGAATTTGTG
GTGTAGCGGTGAAATGCTTAGATATCACGAAGAACCCCGATTGCGAAGGCAGCTTGCGGGAGCGCATCTGACGCTGAAGC
TCGAAAGTGCGGGAATCAAACAGG
>OTU_586
CAGGGAAAAGGATGATGAGAAAGGCTATATTTGTCAAGCTAAGGAGTTTGAACTTGACCTTGCAGGCAAGGGGAGCCAAC
TGAGGTTTTCCAGCCTAGAGGCAACATGTCTATATTTGTGTATATGTGTTTTAGAATTATCTTGTAGGCAGCCTGTGTCA
GGGGATATTTAAAAGGGAgagaCCAGATGTACAGAAACTTGTTGGgggATGCCTTTGTAAACTGTAGGCAGAAaaaTAAA
GAGAACTTGAGCAATCCATTCCCTACCCCATTAGTCATTAGGAAGTAGTCCTAATGAAGTTCTACTTTTCTAGAGTTATG
GCTATGGTTGGAAAGGTTATGTAATATTAATAAAGagagCTTTGGC
>OTU_587
TGGGGAATATTGCGCAATGGGCGAAAGCCTGACGCAGCAACGCCGCGTGAGGGATGACGGCCTTCGGGTTGTAAACCTCT
TTCAGCAGGGAAGAAGCGAAAGTGACGGTACCTGCAGAAGAAGCACCGGCTAACTACGTGCCAGCAGCCGCGGTAATACG
TAGGGTGCAAGCGTTGTCCGGATTTATTGGGCGTAAAGAGCTCGTAGGCGGTTAGTCACGTCGGATGTGAAAACCCGGAG
CTTAACTCCGGGCCTGCATTCGATACGGGCTGACTAGAGTGTTGTAGGGGAGACTGGAACTCCTGGTGTAGCGGTGAAAT
GCGCAGATATCAGGAAGAACACCGGTGGCGAAGGCGGGTCTCTGGGCAACTACTGACGCTGAGGAGCGAAAGCGTGGGGA
GCAAACAGG
>OTU_588
TGAGGAATATTGGACAATGGGCGAGAGCCTGATCCAGCCATGCCGCGTGCAGGAAGACGGCCCTATGGGTTGTAAACTGC
TTTTACAGAGGAAGAACCCTCCTTACGTGTAAGGAGCTGACGGTACTCTATGAATAAGGATCGGCTAACTCCGTGCCAGC
AGCCGCGGTAATACGGAGGATCCAAGCGTTATCCGGAATCATTGGGTTTAAAGGGTCCGTAGGCGGGTCTATAAGTCAGT
GGTGAAAGTCTGCAGCTTAACTGTAGAACTGCCATTGATACTGTAGACCTTGAATTAGTATGAAGTGGTTAGAATGTGTA
GTGTAGCGGTGAAATGCATAGATATTACACAGAATACCGATTGCGAAGGCAGATCACTAATACTATATTGACGCTGATGG
ACGAAAGCGTAGGTAGCGAACAGG
>OTU_589
TGGGGAATATTGCACAATGGggggAACCCTGATGCAGCCATGCCGCGTGTATGAAGAAGGCCTTCGGGTTGTAAAGTACT
TTCGGTGATGAGGAAGGTGGTGTATCTAATAGGTGCATCAATTGACGTTAATTACAGAAGAAGCACCGGCTAACTCCGTG
CCAGCAGCCGCGGTAATACGGAGGGTGCGAGCGTTAATCGGAATGACTGGGCGTAAAGGGCATGTAGGCGGATAATTAAG
TTAGGTGTGAAAGCCCTGGGCTCAACCTAGGAATTGCACTTAAAACTGGTTAACTAGAGTATTGTAGAGGAAGGTAGAAT
TCCACGTGTAGCGGTGAAATGCGTAGAGATGTGGAGGAATACCGGTGGCGAAGGCGGCCTTCTGGACAGATACTGACGCT
GAGATGCGAAAGCGTGGGGAGCAAACAGG
>OTU_590
GCAACCTGAATTACTAGGTGTTCTCTAGGGCCCCAATAAGCCATGTGTTTTAAAGTCTAATGGAATGGTCTAATCCCATC
TCATCACCAACTCATAAGCTGtgtgACCTTCCTTCCTGGGCCTCTGTTCCCTTCTCTATGGATCAGTGCCAATACATCAA
GTTTCTGCAAAGGCCTGGTGCATTCACTGATGCAcacaAGGAGCCCAGGACCATGCTGGGAGCCcccTGTGCTGCAGCCT
CCCCTTCCCCTCCTTTCCTGCAAGCTCCCATGTTTGTCCATGCCTTTCTATGGAGGTGCCTTCGTTCAAACTGTTTCTTC
CACCCAAATGTCCCTTCCCTTtttCTGCTCACTGGAGTTCTTCCCAAAGCTGCCTTCATCCTACCTCAATCCCAACAG
>OTU_591
GACAAAAGGCCAACTATTTCTTGAGCTGATTTCCTACAGCTGCTGGTGAACTAACTCCCAGATTGCTTAATCTAACTGGG
AAGTGCTCTTTCTTTAGACTTAGGCGTGCGGCGCACAGCCTTTCGTGAGAGGTACGAAAGCAGTGTCTGCGGGCAGCATG
ACAGATGTGGCCCTGAGCGAGTTCCTTCACTCCTGAGTCTCCCTGTCCTTGATTGAAaaaTGAAGACAAAAGTAGCTTCC
TTGCAAAGTACTTGCACATATTAAAAGAGATAATATGTACCAAGTGCCAGGCTGGAGCTCACATTGCCAGGCCCTGTGCT
AAGTGTTTCCATGAGTCTCATTTAAGCCTCATAGCAACCAT
>OTU_592
GCAAaaaGagagCTTGTGCAGAGAAACTCCCATCAGATCTCATGAGACCCATTCACTATCATGAGAACAGCATGGGAAAG
ACTCGCCcccATGAGTCAATCATCTCCCACTGAGTCCCTTCCATAACACCTGGGAAATATGGGAGCTACAAGATGAGATT
TGGGTGGGGACACAGAGCCAAACCATATCAAGGAGCTTTCACAAACTTCACATTATAAATTACCATAAACCATTTATATG
GATATTATGCTTCTGAAAGCATGTTTATCTAGTCTTtttttGAGTCAATACTTTGCATTCCACTTTTGTATGTATATGTT
CTCAAAGAAACCT
>OTU_593
GGGCTGAAGGATATGGTTTGGCTCTGTGTAAGATGTGACTTGCTCCccccTTGCCTTCTGGCATGATTGTGAAGCCTCTC
CAGCCACGTGGAACTGTGAGTCCAACTAAAGCTCTTTCTTTTGTAAACTACCCGGTCTCAGTTATGTCTTTATCAGCAGC
ATGAAAATGGACTAATACATGCCCAAAACACCccccATGGATGCCAGTCTTGATCACAGTACAAGTCAAATCCTCGCTGT
GATCTGCACCCAGCACTGACCTTCTGATGTCATCTGTTGGCCTCTATCTTACTCATTTTGCTCCAGCTCCACAGACCTCC
CTGCTGCTTCTTCAATGCACCAAGCAGCCTCCTGCCTCAGGGACTTTGTACTCACTACCATTTCTACCTGGCAGGCTATT
TC
>OTU_594
TGGGGAATATTGGGCAATGGGCGCAAGCCTGACCCAGCAACGCCGCGTGAAGGAAGAAGGCTTTCGGGTTGTAAACTTCT
TTTAAGAGGGAAGAGCAGAAGACTGTACCTCTAGAATAAGCCACGGCTAACTACGTGCCAGCAGCCGCGGTAATACGTAG
GTGGCAAGCGTTGTCCGGATTTACTGGGTGTAAAGGGCGTGCAGCCGGGAATGCAAGTCAGATGTGAAATCCATGGGCTT
AACCCATGAACTGCATTTGAAACTGTATTTCTTGAGTACTGGAGAGGCAATCGGAATTCCTAGTGTAGCGGTGAAATGCG
TAGATATTAGGAGGAACACCAGTGGCGAAGGCGGATTGCTGGACAGCAACTGACGGTGAGGCGCGAAAGTGTGGGGAGCA
AACAGG
>OTU_595
TGGGGAATATTGCACAATGGgggAAACCCTGATGCAGCGACGCCGCGTGAGTGAGGAAGTATTTCGGTATGTAAAGCTCT
ATCAGCAGGGAAGAAGAAATGACGGTACCTGACTAAGAAGCCCCGGCTAACTACGTGCCAGCAGCCGCGGTAATACGTAG
GgggCAAGCGTTATCCGGATTTACTGGGTGTAAAGGGAGCGCAGGCGGCATGATAAGTCTGATGTGAAAACCCAAGGCTC
AACCATGGGACTGCATTGGAAACTGTCGTGCTGGAGTGTCGGAGAGGTAAGCGGAATTCCTAGTGTAGCGGTGAAATGCG
TAGATATTAGGAGGAACACCAGTGGCGAAGGCGGCTTACTGGACGATGACTGACGCTGAGGCTCGAAAGCGTGGGGAGCA
AACAGG
>OTU_596
TGGGGAATATTGCACAATGGACGGAAGTCTGATGCAGCAACGCCGCGTGCGGGATGACGGCCTTCGGGTTGTAAACCGCT
TTCAATTGTGACGAAGCTTtttGTGACGGTAGCAGTAGAAGAAGCACCGGCTAACTACGTGCCAGCAGCCGCGGTGATAC
GTAGGGTGCGAGCGTTGTCCGGATTTATTGGGCGTAAAGAGCTTGTAGGTGGTTTGTCGCGTCGGGAGTGAAAACTCAGG
GCTTAACTCTGAGCTTGCTTTCGATACGGGCTGACTTGAGGGAGGTAGGGGAGAATGGAATTCCTGGTGGAGCGGTGGAA
TGCGCAGATATCAGGAGGAACACCGGTGGCGAAGGCGGTTCTCTGGACCTTTCCTGACGCTGAGAAGCGAAAGCGTGGGG
AGCGAACAGG
>OTU_597
TGGgggATATTGGACAATGGgggCAACCCTGATCCAGCGACGCCGCGTGAGGGAAGAAGGTTTTCGGATTGTAAACCTCT
GTTGACGGAGAAaaaaaTGATGGTATCCGTTTAGAAAGCCACGGCTAACTACGTGCCAGCAGCCGCGGTAATACGTAGGT
GGCAAGCGTTGTCCGGAATTACTGGGTGTAAAGGGAGTGTAGGCGGGATATCAAGTCAGAAGTGAAAATTACGGGCTCAA
CTCGTAACCTGCTTTTGAAACTGACATTCTTGAGTGAAGTAGAGGCAAGCGGAATTCCTAGTGTAGCGGTGAAATGCGTA
GATATTAGGAGGAACACCAGTGGCGAAGGCGGCTTGCTGGGCTTTTACTGACGCTGAGGCTCGAAAGCGTGGGGAGCAAA
CAGG
>OTU_598
TGGGGAATTTTGGACAATGGGCGAAAGCCTGATCCAGCCATGCCGCGTGCAGGATGAAGGCCTTCGGGTTGTAAACTGCT
TTTGTACGGAACGAAAAGCCTCTTTCTAATAAAGagagGTCATGACGGTACCGTAAGAATAAGCACCGGCTAACTACGTG
CCAGCAGCCGCGGTAATACGTAGGGTGCGAGCGTTAATCGGAATTACTGGGCGTAAAGCGTGCGCAGGCGGTGATGTAAG
ACAGATGTGAAATCCCCGGGCTCAACCTGGGAACTGCATTTGTGACTGCATCGCTGGAGTGCGGCAGAGGgggATGGAAT
TCCGCGTGTAGCAGTGAAATGCGTAGATATGCGGAGGAACACCGATGGCGAAGGCAATCCCCTGGGCCTGCACTGACGCT
CATGCACGAAAGCGTGGGGAGCAAACAGG
>OTU_599
TGGGGAATATTGGACAATGGACCAAAAGTCTGATCCAGCAATTCTGtgtgCACGATGACGTTtttCGGAATGTAAAGTGC
TTTCAGTCGGGAAGAAGCAAGTGACGGTACCGACAGAAGAAGCGACGGCTAAATACGTGCCAGCAGCCGCGGTAATACGT
ATGTCGCAAGCGTTATCCGGATTTATTGGGCGTAAAGCGCGTCTAGGCGGCAAGGAAAGTCTGATGTGAAAATGCGGGGC
TCAACTCCGTATTGCGTTGGAAACTGCCTTACTAGAGTACTGGAGAGGTAGGCGGAACTACAAGTGTAGAGGTGAAATTC
GTAGATATTTGTAGGAATGCCGATGGGGAAGCCAGCCTACTGGACAGATACTGACGCTAAAGCGCGAAAGCGTGGGTAGC
AAACAGG
>OTU_600
GCAGATCACGAGGTCAGGAGATTGAGACCATCCTGGCTAACATGGTGAAACTCCATCTCAACTAAaaaTACAAACACTTA
GCTGGGCGTGGTGCCATGAACCTGTAATCCCGGCTACTCAGGAGGCTGAGGCAGGAGAATCGCTTGAACCTGGAGAATCC
CAAAAGTGTCTGTTCACATCCTTCGCCCACATTTTGATGGGGTTGTTTGTTtttttCTTGTAAATTTGTTTAAATTCTTT
GTAGATTCTGGATATTAGCCCTTTGTCAGATGGATAGATTACAAaaaTTTTCTCCCATTCTGTAGGTTGCCTATTCACTC
TGCTGATGATTTCTTTTCCTGTGCAGAAGCTCTTTAGTTTA
>OTU_601
TGGAGAATCTTGCGCAATGGGCGAAAGCCTGACGCAGCCACGCCGCGTGCGGGAAGAAGGCCTTCGGGTCGTAAACCGCT
TTCAGGAGGGAAGAAGCGAAAGTGACGGTACCTCCAGAAGAAGGTCCGGCTAACTACGTGCCAGCAGCCGCGGTAATACG
TAGGGACCGAGCGTTGTCCGGAATCATTGGGCGTAAAGCGCATGTAGGCGGCCATGTGAGTCGGTTGTGAAATCCCGAGG
CTCAACTTCGGAACTGCAGCCGATACTGCATGGCTTGAGGAAGGTAGAGGAGAGTGGAATTCCCGGTGTAGCGGTGGAAT
GCGCAGATATCGGGAGGAACACCTATGGCGAAGGCAGCTctctGGGCCTCTCCTGACGCTGAGATGCGAAAGCGTGGGTA
GCGAACAGG
>OTU_602
TACAGACTCCATCGATGCTATGAGGACAGAGACCCCAGCTCACATTCTGGGCTCAGGATGTCAGAAATTCCACTTCCAGC
CATCACTGCCATCTCTAGCCAAaaaaTAGTTTCTACCCAGCATCGGCTctctcATCTTGCTCACTTTTCAGTGATACTCT
CACTCATTGTGGTTGGTATGGCTGAGGTGGAGCATTACAAAGGAGAATGGGAAAGTGAGTTTCTTGTTTCCACCTTGGGG
ATGTGAAAGGTTTCTTAGATGAGGGAAGGGTGTTTAAaaaCTTCTGAGCAGTGGGAAAACTCCCAATGTCTACAATGGCT
CTTTAATGCTGGATATTATTATATTAAAGGAAATCAGGGAAAGTATAACTGCTGCTTGGATCTGGCT
>OTU_603
CACAATTAGCTATTATGCCATTTATTGCTGAAGAAATTAAGTTACAGAGCAGTTAGTCAGTAGCAGAGCTGGGTGAGGAA
CCCAGGCCATTTTGCTCTGGAGTgtgtgCTCTTAACCACTACAGTGTATGCTCTCCTGCCTCTGAACCTTCACAGGCTCC
TCTAGGCCCAGTGGGTTGCTGGATTtttAACAGCCACAAGAAACCAACACTAATGCAGTGTGAGCCCCTCAGCTGGTCTG
TACTGGGCACTGATTAATGCCTACTTGGTATGAGACACTTCCAAGCCATGAGCCGGCTCTACCCCTCTTCCTGGAATGCC
TTCATCTAACCTCTATTCCTGCCATTATCCTTCCACATTCAG
>OTU_604
GAAaaaaaaaaaaaaTCTGCTCTGAGAATCTTCATCTCGGTCCACCAGGGTGAGTTTGGGCCTGGAAAATGGgggAAAGA
AAAGagagTAGCGAAAGGTTTTCGGGTTGCGGCGCCCCGCGTGCAGACGTCTGCTCTCCCCAGCCGCCCAGCCTGCTGTG
GCAGCCACGCTGTGCGCGTGTCTTTATCCTTCAGTTCAAACCAGCCcccACATCTTGAAGTAATCAGCAGCCGAGAAGAG
ACTCGTCCcccTGGCATCTCAGGTTAAAGAAGGAGGTCCAGGAAAATGTGGTAGAGCCATTACAAGAAACCCGAGCCGCA
GTCATCAGGGACTCCAATTGCCATCGCATTAGGATTG
>OTU_605
TGGgggATATTGCACAATGGAGGAAACTCTGATGCAGCGACGCCGCGTGAGTGAAGAAGTATTTCGGTATGTAAAGCTCT
ATCAGCAGGGAAGAAAATGACGGTACCTGACTAAGAAGCCCCGGCTAACTACGTGCCAGCAGCCGCGGTAATACGTAGGg
ggCAAGCGTTATCCGGATTTACTGGGTGTAAAGGGAGCGTAGACGGCGACGCAAGTCTGAAGTGAAATACCCGGGCTCAA
CCTGGGAACTGCTTTGGAAACTGTGTTGCTAGAGTGCTGGAGAGGTAAGCGGAATTCCTAGTGTAGCGGTGAAATGCGTA
GATATTAGGAAGAACACCAGTGGCGAAGGCGGCTTACTGGACAGTAACTGACGTTGAGGCTCGAAAGCGTGGGGAGCAAA
CAGG
>OTU_606
TGAGGAATATTGGTCAATGGACGAGAGTCTGAACCAGCCAAGTAGCGTGCAGGAAGACGGCCCTATGGGTTGTAAACTGC
TTTTATAGGgggATAAAGTGTGCCACGTGTGGCATATTGCAGGTACCCTATGAATAAGGACCGGCTAATTCCGTGCCAGC
AGCCGCGGTAATACGGAAGGTCCGGGCGTTATCCGGATTTATTGGGTTTAAAGGGAGCGTAGGCCGTCTTATAAGCGTGT
TGTGAAATGTCGGGGCTCAACCTGGGCATTGCAGCGCGAACTGTGAGACTTGAGTGCGCAGGAAGTAGGCGGAATTCGTC
GTGTAGCGGTGAAATGCTTAGATATGACGAAGAACTCCGATTGCGAAGGCAGCCTGCTGTAGCGCAACTGACGCTGAAGC
TCGAAAGCGTGGGTATCGAACAGG
>OTU_607
TAAGGAATATTGCGCAATGGACGACAGTCTGACGCAGCGACGCCGCGTGGgggATGAAGGTCTTCGGATTGTAAACCCCT
TTCGGGTGGAAAGATGGTTCACGACAACGTGAACGGACGGTACCACCAGAAGCAGCCACGGCCAACTTCGTGCCAGCAGC
CGCGGTAATACGAAGGTGGCAAGCGTTGTTCGGATTCACTGGGCGTACAGGGTgtgtAGGCGGTTCGGTAAGCCCTTTGG
GAAAGCTCTGGGCTCAACCCAGAAAGGTCAGAGGGGACTGCCGGGCTAGAGGACGGGAGAGGAGCGCGGAATTCCCGGTG
TAGCGGTGAAATGCGTAGATATCGGGAGGAAGGCCGGTGGCGAAGGCGGCGCTCTGGAACGTTCCTGACGCTGAGACACG
AAAGCGTGGGGAGCAAACAGG
>OTU_608
AAAGAATGAAGGGGTACACAGACAGGCAAACAGGGGCACAGGGAAAGGGCAGGGAAGAAGTCTCCCTAATGGTATTGATA
CATGTGGAGAGTCAGGCAGTAGACATATACATGGTTAGACTAGACAGagagagagCTTTGCATATGTGTATACCCACTGC
CCTctctctGGAATCTGAGTCCCTCCCTCTCCCCTTCTGTGAACCCTCTGAAGCTTCATTTTAATGCCTTTGTCAGATGG
TCAGGGAGACCCAAGAACCAGCTCCAGCTGTGCCAATGTGAACTTCTTGAGTCAGTCCTTTTGTCtctctGACCTCAATA
TCATATTCTGCAAAATGGGTGAAGCTGAAGGTTTAGGCCACCGTCAGGTAGGACCCTGGCTATGAGTGTTTTATAACTGG
>OTU_609
GCCTTGCGGACTGGGCCTGAGGAGGGAGGAGTTATTCATCCccccAAGCTTCCAGGCTGGgggAgagaATCTTTCACTAG
TCCTATTGTGCTCACCCTCAGCTCTTCACAAAGACTGCTGAAATGTTTGAGTATGTTTAAACTGTAGCATTTGGTCTTGC
AGTTGGGACCACTCTTCAACTTTAGGGAGGTTCATACCATAATATGAGGTGGCTAATAGGAGGAAGACGGAAGCACATTC
ATTGCATCTATAAaaaCCACTGTTAAaaaTGGGCAGGAGGACCAAGCGCTAAATGATCTGTTCATGTAAaaaTCGGGGCA
TatatGGAGCCACCTAGTTCCTGTTTATTTCATTCCAAACAATTTTACTTTATGAAAGTTtttAAATTCTGAA
>OTU_610
TGGGGAATCTTCCGCAATGGGCGCAAGCCTGACGGAGCAACGCCGCGTGAGTGAGGAAGTTtttCGGAACGTAAAGCTCT
GTTGTTCCTGACGAACGTGCCACCTATCAACAACGGGTGGCAATGACGGTAGGGAACGAGGAAGCCACGGCTAACTACGT
GCCAGCAGCCGCGGTAATACGTAGGTGGCAAGCGTTGTCCGGAATTATTGGGCGTAAAGCGCATGTAGGCGGTGGATTAA
GTCTGTCGTGAAACTGCGGGGCTCAGCCCCGTATGGCGATGGAAACTGGTCCACTTGAGTGCAGGAGAGGAAAGGGGAAC
TCCCAGTGTAGCGGTGAAATGCGTAGATATTGGGAAGAACACCGGTGGCGAAGGCGCCTTTCTGGACTGTGTCTGACGCT
GAGATGCGAAAGCCAGGGTAGCGAACGGG
>OTU_611
TGGGGAATATTGGACAATGGGCGCAAGCCTGATCCAGCCATGCCGCGTGAGTGATGAAGGCCTTAGGGTTGTAAAGCTCT
TTTGTCCGGGAAGATAATGACTGTACCGGAAGAATAAGCCCCGGCTAACTTCGTGCCAGCAGCCGCGGTAATACGAAGGg
ggCTAGCGTTGCTCGGAATCACTGGGCGTAAAGGGCGCGTAGGCGGACTTTTAAGTCGGAGGTGAAAGCCCAGGGCTCAA
CCCTGGAATTGCCTTCGATACTGGGAGTCTTGAGTTCGGAAGAGGTTGGTGGAACTGCGAGTGTAGAGGTGAAATTCGTA
GATATTCGCAAGAACACCGGTGGCGAAGGCGGCCAACTGGTCCGAAACTGACGCTGAGGCGCGAAAGCGTGGGGAGCAAA
CAGG
>OTU_612
TGGGGAATTTTACGCAATGGgggAAACCCTGACGTAGCGACACCGCGTGAGCGAAGAAGCCCTTTGGGGTGTAAAGCTCT
GTCAACAGGAACGAAACAAATGACGGTACCTGTGGAGGAAGCATCGGCTAACTACGTGCCAGCAGCCGCGGTAAGACGTA
GGATGCAAGCGTTGTCCGGATTTATTGGGCGTAAAGAGTTCGTAGGCGGTTTGTTAAGTCTGATGTTAAAGACCGGGGCT
CAACCTCGGAAATGCATTGGATACTGGCAGACTGGAGTGCAGTAGAGGCTAGTGGAATTCCCAGTGTAGCGGTGAAATGC
GTAGATATTGGGAAGAACACCGGTGGCGTAGGCGACTAGCTGGGCTGTAACTGACGCTGAGGAACGAAAGCCAGGGGAGC
AAATGGG
>OTU_613
TGAGGAATATTGGTCAATGGACGTAAGTCTGAACCAGCCAAGTAGCGTGAAGGATGACTGCCCTCTGGGTTGTAAACTTC
TTTTATATGTGAATAAATTTTCCTACGTGTAGGTTtttGCATGTAACATATGAATAAGCATCGGCTAACTCCGTGCCAGC
AGCCGCGGTAATACGGAGGATGCGAGCGTTATCCGGATTTATTGGGTTTAAAGGGAGCGTAGGTGGGTTATTAAGTCAGC
GTTGTGAAAGTTTGCGGCTCAACCGTAAAATTGCCGTTGATACTGATAGTCTTGAGTTCAGTAGAGGTGTGCGGAATTCG
TGGTGTAGCGGTGAAATGCTTAGATATCACGAAGAACTCCAATTGCGTAGGCAGCTCACTATACTGTTACTGACACTGAT
GCTCGAAAGTGTGGGTATCAAACAGG
>OTU_614
GCCTTGCAGAGTTGCAGTGGGCTCTGCCCAGTTCGAGCTTCCTGGCAGCTTTGTTTACCTACTCAAGCCTCAGCAATGGT
GGACACCCCTCCcccTGCCAGGCTGCTGCCTTGCAGGTCAATCTCAGACTGCTGTGCTAGCAGTGAGCAAGGCTCCGTGG
GCGTGGGACCCACTGAGCTAGGCACGGGATATAATCTCCTGGTGTGCCATTTGCTTATACTGTTGGAAAAGCACAGTATT
TGGGAGGGAGTGTCCCGATTTTCCAGGTACAGTCCGTCACGTCTTCCCTTGGCTAGGAAATGGAAATCTCCCACCCCTTG
CACTTCCTGGTTTAGGCGATGCCCCACCCTGCTTCAGCTTGCCCTCCATGGCCTGCACCCACTGTCCAACCAGTCCCA
>OTU_615
TGGGGAATATTGGACAATGGGCGCAAGCCTGATCCAGCCACGCCGCGTGAGTGATGAAGGCCTTCGGGTTGTAAAGCTCT
GTGGGGAGGGGCGAAAACGGCCGGTAAGAAACGACCGGTCCTTGACGGTACCTCCTTAGCAAGCACCGGCTAACTCTGTG
CCAGCAGCCGCGGTAATACAGAGGGTGCGAACGTTGCTCGGAATTACTGGGCGTAAAGCGCGTGTAGGCGGATGGGTAAG
TCAGATGTGAAATCCCCGGGCTCAACCCGGGAACTGCATTTGAAACTGCTCGTCTTGAGTGCCGGAGAGGGTGGCGGAAT
TCCTGGTGTAGAGGTGAAATTCGTAGATATCAGGAGGAACACCGGTGGCGAAGGCGGCCACCTGGACGGTAACTGACGCT
GAGACGCGAAAGCGTGGGGAGCAAACAGG
>OTU_616
TGGgggATATTGCACAATGGggggAACCCTGATGCAGCGACGCCGCGTGAGTGAAGAAGTATTTCGGTATGTAAAGCTCT
ATCAGCAGGGAAGATAATGACAGTACCTGAATAAGAAGCCCCGGCTAACTACGTGCCAGCAGCCGCGGTAATACGTAGGg
ggCAAGCGTTATCCGGATTTACTGGGTGTAAAGGGAGCGTAGACGGAATGGCAAGTCTGAAGTGAAATGCCCGGGCTCAA
CCCGGGAACTGCTTTGGAAACTGTCGATCTGGAGTGTTGGAGAGGTAAGTGGAATTCCTGGTGTAGCGGTGAAATGCGTA
GAGATCAGGAAGAACACCGGAGGCGAAGGCGGCTTACTGGACAAAGACTGACGTTGAGGCTCGAAAGCGTGGGAAGCAAA
CAGG
>OTU_617
TGGGGAATATTGCACAATGGgggAAACCCTGATGCAGCAACGCCGCGTGAAGGAAGACGGTTTTCGGATTGTAAACTTCT
GTTCTTAGTGAAGAATAATGACGGTAGCTAAGGAGCAAGCCACGGCTAACTACGTGCCAGCAGCCGCGGTAATACGTAGG
TGGCAAGCGTTGTCCGGAATTACTGGGTGTAAAGGGAGCGTAGGCGGGATGCCAAGTCAGCTGTGAAAACTATGGGCTTA
ACCTGTAGACTGCAGTTGAAACTGGTATTCTTGAGTGAAGTAGAGGTTGGCGGAATTCCGAGTGTAGCGGTGAAATGCGT
AGATATTCGGAGGAACACCGGTGGCGAAGGCGGCCAACTGGGCTTTAACTGACGCTGAGGCTCGAAAGTGTGGGGAGCAA
ACAGG
>OTU_618
TGGGGAATCTTGCACAATGGgggAAACCCTGATGCAGCGACGCCGCGTGAGCGATGAAGCCCTTCGGGGTGTAAAGCTCT
TTCGACCCGGAAGATAATGACGGTACGGGGAGAAGAAGCTGCGGCTAACTACGTGCCAGCAGCCGCGGTAATACGTAGGC
AGCGAGCGTTGTTCGGAGTTACTGGGCGTAAAGAGTGCGTAGGCGGCGGCCCAAGTCTGGTGTGAAATCTCCCGGCTCAA
CCGGGAGGGTGCGCCGGAAACTGGGTTGCTTGAGTACTGGAGAGGCAGGCGGAATTCCTGGTGTAGCGGTGAAATGCGTA
GATATCAGGAGGAACACCCGCGGTGTAGACGGCCTGCTGGACAGTCACTGACGCTGAGGCACGAAAGCGTGGGGAGCAAA
CAGG
>OTU_619
TGGGGAATATTGCACAATGGGCGAAAGCCTGATGCAGCAACGCCGTGTGAATGAAGAAGGCCTTAGGGTCGTAAAATTCT
GTCCTAAGGGAAGAAaaaGATGACGGTACCTTAGGAGGAAGCCCCGGCTAACTACGTGCCAGCAGCCGCGGTAATACGTA
GGgggCAAGCGTTATCCGGAATTATTGGGCGTAAAGAGTACGTAGGTGGCTAtataAGCGCATGGTGAAAGGCAGAGGCT
TAACCACTGTTAGCCTTGCGAACTGTATAGCTTGAGTGCAGGAGAGGGAAGCGGAATTCCTAGTGTAGCGGTGAAATGCG
TAGATATTAGGAGGAACACCAGTGGCGAAGGCGGCTTTCTGGACTGTAACTGACACTGAGGTACGAAAGCGTGGGGAGCA
AACAGG
>OTU_620
CCAACAAAAGCTAAAGCCATTAGAAGAGTATGGCAAGCCTTCTGATGTGAGCACCCATGACCATGAACAACTGCATCCGT
TCCCATGCCAAACCTTCTGGGGCACATCAGTGTGCTGTATTCAGTAAACACATCTCACGTGCAGAGACacacaTAGGCTC
AAAATAAAGGGATGGAGGAAGATCTACCAAGCAATGAAaaaTAAaaaaaGGCAGGAATTGCAATCCAAGTCTCTGATAAA
ACAGACTTTAAACCAACAAAGATCAAAAGAGACAAAGAAGGCCATTACATAATGGTAAAGGGATCAATTCAACAAGAAAA
GCTAACTATTCTAAATATACATGCACCCAATAAAGGAGGATCCGGATTCATAAAGCAAGTC
>OTU_621
TGGGGAATATTGGACAATGGGCGCAAGCCTGATCCAGCCATGCCGCGTGGATGATGAAGGCCTTAGGGTTGTAAAGTCCT
TTTAACGGGGAAGATAATGACGGTACCCGTAGAATAAGCCCCGGCTAACTTCGTGCCAGCAGCCGCGGTAATACGAAGGg
ggCTAGCGTTGCTCGGAATTACTGGGCGTAAAGCGCACGTAGGCGGCTTCTTAAGTCGGgggTGAAATCCTGGAGCTCAA
CTCCAGAACTGCCTTCGATACTGGGAAGCTCGAGTTCGGGAGAGGTGAGTGGAACTGCGAGTGTAGAGGTGAAATTCGTA
GATATTCGCAAGAACACCAGTGGCGAAGGCGGCTCACTGGCCCGATACTGACGCTGAGGTGCGAAAGCGTGGGGAGCAAA
CAGG
>OTU_622
TCGAGAATCATGCACAATGGGCGAAAGCCTGATGCTGCAACGCCGCGTGGAGGATGAAGGCCCTAGGGTCGTAAACTCCT
GTCACCAATGAGTATGGGTATGATGTTTAATAGATGTCGTATTTGATAGTAATTGGAGAGGAAGGGACGGCTAACTTCGT
GCCAGCAGCCGCGGTAATACGAAGGTCCCAAGCGTTGTTCGGAATCACTGGGCGTAAAGCGTATGTAGGCGGCGTGGAAA
GTCAGGTGTGAAAGCCCGGGGCTCAACCCCGGAATTGCACCCGATACTCCCACGCTAGAGTAATGGAGGGGAGTCTGGAA
TTCACGGTGTAGCAGTGAAATGCGTGGATATCGTGAGGAACACTAGTGGCGAAGGCGAGACTCTGGACATTTACTGACGC
TGAGATACGAAGGCTAGGGGAGCGAACGGG
>OTU_623
TGGGGAATATTGGACAATGGgggAAACCCTGATCCAGCGATGCCGCGTGAGTGATGAAGGCCTTCGGGTTGTAAAGCTCT
TTTATCCGGGACGATAATGACGGTACCGGAAGAATAAGCTCCGGCTAACTTCGTGCCAGCAGCCGCGGTAATACGAAGGG
AGCTAGCGTTGTTCGGAATTACTGGGCGTAAAGGGTgtgtAGGTGGTTTCTTAAGTGAGATGTGAAAGCCCCGGGCTTAA
CCTGGGAATGGCATTTCATACTGAgagaCTAAGTgtgtAAGAGGGGAAAGCGGAATGGCGAGTGGAGCAGTGAAATGCGT
TGATATTCGTTGGAACACCAGAGGCGAAGGCGGCTTTCTAGCTTATCACAGACACTAAGGCACTAAAGCGTGGGGAGCAA
ACAGG
>OTU_624
ACGCGAAACCTTTACACTGCACGACAGTGCGATAAGGGGATCCCGAGTGCGAGGGCATACAGTCCTCGCTTTTCGTGACC
GTAAGGTGGTCTCAGAATAAGGGCTGGGCAAGACCGGTGCCAGCCGCCGCGGTAATACCGGCAGCCCGAGTGATAGCCAC
TCTTATTGGGCCTAAAGCGTCCGTAGCTGGCCGAACGGGTCCGTCGGGAAATCCACCCGCTCAACGGGTGGGCGTCCGGC
GGAAACCAGTCGGCTTGGGACCGGAGGACCTGCGGGGTACGTCCGGGGTAGGAGTGAAATCCCGTAATCCCGGACGGACC
GCCGGTGGCGAAAGCGCCGCAGGAGGACGGATCCGACAGTGAGGGACGAAAGCTTGGGTCTCGAACCGG
>OTU_625
TGGgggATATTGCACAATGGgggAAACCCTGATGCAGCGACGCCGCGTGGGTGAAGAAGCGCCTCGGCGCGTAAAGCCCT
GTCAGCAGGGAAGAAAATGACGGTACCTGAAGAAGAAGCCCCGGCTAACTACGTGCCAGCAGCCGCGGTAATACGTAGGg
ggCAAGCGTTATCCGGATTTACTGGGTGTAAAGGgggCGCAGACGGCGATGCAAGCCAGGAGTGAAAGCCCGGGGCCCAA
CCCCGGGACTGCTCTTGGAACTGCGTGGCTAGAGTGCAGGAGGGGCAGGCGGAATTCCTGGTGTAGCGGTGAAATGCGTA
GATATCAGGAGGAACACCGGTGGCGAAGGCGGCCTGCTGGACTGCAACTGACGTTGAGGCCCGAAAGCGTGGGGAGCAAA
CAGG
>OTU_626
TGGGGAATTTTGGACAATGGgggCAACCCTGATCCAGCCATTCCGCGTGAGTGAAGAAGGCCTTCGGGTTGTAAAGCTCT
TTTGTCCGGAGCGAAACGGGTAGCCCTAATACGGCTGCCTACTGACGGTACCGGAAGAATAAGCACCGGCTAACTACGTG
CCAGCAGCCGCGGTAATACGTAGGGTGCGAGCGTTAATCGGAATTACTGGGCGTAAAGCGTGCGCAGGCGGTTTTGTAAG
CCAGATGTGAAATCCCCGGGCTCAACCTGGGAATGGCATTTGGGACTGCAAGGCTGGAGTGTGGCAGAGGGGACTAGAAT
TCCTGGTGTAGCAGTGAAATGCGTAGATATCAGGAGGAATACCGATGGCGAAGGCAGGTCCCTGGGCTAACACTGACGCT
CATGCACGAAAGCGTGGGGAGCAAACAGG
>OTU_627
TGAGGAATATTGGTCAATGGGCGAGAGCCTGAACCAGCCACGTCGCGTGAAGGAAGACTGACCTTACGGTTTGTAAACTT
CTTTTGTAGAGGGGTAATAGCAGATACGTGTATTTGCGTGAAAGTACTCTACGAATAAGCATCGGCTAACTCCGTGCCAG
CAGCCGCGGTAATACGGgggATGCGAGCGTTATCCGGAATTATTGGGTTTAAAGGGTGCGCAGGTGGCTAATCAGGTCAG
TGGTGAAAAGCTATGGCTCAACCATGGTCTTGCCATTGAAACCGTATAGCTAGagagGAGACGAGGTAGGCGGAATGtgt
gGTGTAGCGGTGAAATGCATAGATATCAcacaGAACTCCGATTGCGAAGGCAGCTTACCAGGCTTTATCTGACACTTAGG
CACGACAGCGTGGGGATCAAACAGG
>OTU_628
TAGGGAATATTGGTCAATGGGCGCAAGCCTGAACCAGCCATGCCGCGTGCAGGATGAAGGCCTTCAGGGTTGTAAACTGC
TTTTGTATGGGAATAAaaaaGTCCTTGCGAGGACTCTTGAAGGTACCATAAGAATAAGCACCGGCTAACTCCGTGCCAGC
AGCCGCGGTAATACGGAGGGTGCAAGCGTTATCCGGATTTACTGGGTTTAAAGAGTGCGTAGGCGGCTTCTTAAGTCAGT
GGTGAAAGCTTAGCGCTTAACGCTAGAAGTGCCACTGATACTGGGAAGCTTGAGTCAAGAAGAGGTAAGCAGAATTCATA
GTGTAGCAGTGAAATGCTTAGATACTATGAGGAATACCAACAGCGAAGGCAGCTTACTGGTCTTGTACTGACGTTGAGGC
ACGAAAGCGTGGGTAGCGAACAGG
>OTU_629
TGGGGAATATTGGACAATGGgggCAACCCTGATCCAGCCATACCGCGTgtgtgAAGAAGGCCTTCGGGTTGTAAAGCACT
TTCAGTGGGGAGGAAAAGGCTCCGGCTAATATCCGGGGCTCGTGACGCTACCCACAGAAGAAGCACCGGCAAACTCCGTG
CCAGCAGCCGCGGTAATACGGAGGGTGCGAGCGTTAATCGGAATTACTGGGCGTAAAGCgcgcgTAGGCGGTTTGGTAAG
CTGGATGTGAAAGCCCTGGGCTCAACCTGGGAACTGCATCCAGAACTGCCAGGCTAGAGTATGGTAGAGGGTAGTGGAAT
TTCCGGTGTAGCGGTGAAATGCGTAGATATCGGAAGGAACACCAGTGGCGAAGGCGGCTGCCTGGACCAATACTGACGCT
GAGGTGCGAAAGCGTGGGGAGCAAACAGG
>OTU_630
TGAGGAATATTGCGCAATGGGCGAAAGCCTGACGCAGCGACGCCGCGTGGgggATGAAGGTCTTCGGATTGTAAACTCCT
GTTAAGTGGGAAGAAAGACTTGCTTTTAATAGAAGCGAGGGATGACGGTACCATTAGAGAAAGCACCGGCTAACTTCGTG
CCAGCAGCCGCGGTAATACGAGGGGTGCAAGCGTTATTCGGATTCATTGGGCGTAAAGGGTGCGTAGACGACTTATTAAG
TCAACTGTTAAATTCTCCGGCCTAACTGGAGATCTGCGGTAGAAACTAATAGGATTGAGGGTGGAAGagagaAGTGGAAT
TCTCGGAGTAGCGGTAAAATGCGTAGATCTCGAGAGGAACACCGATGGCGAAGGCAGCTTCTTGGTCCATACCTGACGTT
GAGGCACGAAAGCGTGGGGAGCAAACAGG
>OTU_631
CTGTGAGATGGAGGGAAATCAATACAGTTTACTCTACTAGTGTTAATTACCACTAATTAACACTAATAAAGGgggAAGAA
GACTCTGGGATTGGGGAAGGAGAGGCAGATGGAGAATCTGGCAGAGTCTCGGTGTGGCTTTCAGCACACCCGCTGAGGAG
CCCGAGTGAGCGCCTCTGGTCTGCTGGGAGAGCTGAGGGCTGGCGCTCAGGCCATGTGCCCTGCATGTCGGgggTACTGG
ACGACAACAACTCTCACTGCGTCAAGGGGTTTAGTGAATGGCTTAAATATGGGTTGCTTAAATATTTGGCGTCTTAACTA
CCCAAGATATTCCATGTTtttCCTGTAAATTTTGATTATAGACTAAGTCTTGGC
>OTU_632
TGGGGAATATTGGGCAATGGGCGAAAGCCTGACCCAGCAACGCCGCGTGAAGGATGACGGTCTTCGGATTGTAAACTTCT
TTAATTGGGGAAGAACAAAATGACCTACCCAAAGAATAAGTCACGGCTAACTACGTGCCAGCAGCCGCGGTAATACGTAG
GTGACAAGCGTTATCCGGATTTACTGGGCGTAAAGGGCGTGTAGGCGGTCTTGCAAGTCAGAAGTGAAATTCCTGAGCTC
AACTCGGGCGCTGCTTCTGAAACTGCAGGACTTGAGTGCTGGAGGGGATAGCGGAATTCCTAGTGGAGCGGTAAAATGCG
CAGATATTAGGAAGAACACCGGTGGCGAAGGCGGCTATCTGGACAGTAACTGACGCTGAGGCGCGAAAGCGTGGGGAGCA
AACAGG
>OTU_633
CACCCTGGGCCTGACACCCCAAATTATTCTTTTCTCTTACacacCTGGGCCTGTCATGGGAGGGGTCGCCTCACAGACTT
CTGAAATGCCTTTGAGGCCTTTATTTCGTTGTCTTGGATATTAGCACTTGGCTCACTTTTAGTCATGCTAATCTCTAGCA
AATGGTTGCTCCACAGGCCACTTGAATTCCTCTCCTGAAAATGCTGAGGCCAGACTGCAAATTttttATACTCAGTTTCT
CTTTTAAATATAAGTTCCAACTTTAAGTAATTCTTTGTTCCCACATCTGATCATAAGCAGTCAGAAGCAGCCACACCACT
TCTTGAATGCTTTTCTGCTTAGGAGTTTCTTTT
>OTU_634
AGTAGAGGGAGCTGTCCCAGCTGGGAGGCTGGCCGGGGTTTAATACCCTCCACAAAGAGCAGCTTTGAGGgggACGGCAT
CTGGCGGCTTGAAAGAGTGCCAGTGGCAAGACACAAACTTCAGTGGCTCAAAGAGAAGCACTTCTCGGAAGCTTCCCTTG
CTTtttGTCAGCAATGAAAAGCGGTGGGCAGTCTAGCAACCTCTTAAGAGGAAAAGGGGAGTTTGCTTTTAAGAGGAAGA
CAACCCCGCAAAGGGGAAACCGTCTCGGATACACTCTGCCCTCTCACCTCCTTCTCTTTGTCCCGTTGAAGACCCTTCGC
AACACTCCTCCcccAGGGATGTCCATTtttGGTTTTGTTATTCGCTTTTTTTTTT
>OTU_635
TGGGGAATTTTGCGCAATGCTCGAAAGAGTGACGCAGCGACGCCGCGTGAATGACGAAGGCCTTCGGGTCGTAAAGTTCT
TTCGACAGGGAAGAATGTGTATAGTAGTAACTGACTATACAGTGACGGTACCTGTATAAGCAGCCCCGGCTAACTCCGTG
CCAGCAGCCGCGGTAATACGGAGGgggCGAGCGTTGTTCGGAGTGACTGGGCGTAAAGAGCACGTAGGCGGTGTTGTAAG
TCATTAGTCAAAGACTAGAGCTCAACTTTAGTAAGGCTAGTGATACTATAACACTAGAGTATCAGagagGATTGCAGAAT
TCCTGGTGTAGCGGTGAAATGCGTAGATATCAGGAGGAATACCATTAGCGAAGGCGGCGATCTGGCTGGAAACTGACGCT
GAGGTGCGAAAGCGTGGGTAGCAAACAGG
>OTU_636
TGTCCCAAGGCTGAGCAGGGCAGTGGTATCCCAGGCCTAGCCACTGAAACCATCCTTTTCTCTGAGGCCTCTGGACCTTT
GATTGGAGGAGCTGCCTCAGAGATTTCTGAAATGCCTTCAAAGCCTTTTCCCATTGTCCTGGATATTAGCACCTGGCTTC
CTTTCAGTCATGCAAATCtctcCAGGAAGTGATTGTTCCTCAACCTGCTTGTATTCCTCCTCTGAGAGTACTCTTTCCTT
CTACACTCTGTTTCCTTtttAAATATAAGTTTCAACTTTAAGTCATTTCTTTGCTCCTGTATTTTATAATAGGCTGTTTG
TTAGAAGCAGCCAGGTCACTTCTTGAATGCTTTGCTGATTAGAAATTttttCC
>OTU_637
TGAGGAATATTGGTCAATGGACGAGAGTCTGAACCAGCCAAGTAGCGTGAAGGATGACTGCCCTATGGGTTGTAAACTTC
TTTTATATGGGAATAAAACAGGGTATGCATACCCTCTTGTATGTACCATATGAATAAGGATCGGCTAACTCCGTGCCAGC
AGCCGCGGTAATACGGAGGATCCGAGCGTTATCCGGATTTATTGGGTTTAAAGGGAGCGTAGGTGGATTGTTAAGTCAGT
TGTGAAAGTTTGCGGCTCAACCGTAAAATTGCAGTTGAAACTGGCAGTCTTGAGTACAGTAGAGGTGGGCGGAATTCGTG
GTGTAGCGGTGAAATGCTTAGATATCACGAAGAACTCCGATTGCGAAGGCAGCTCACTGGACTGCAACTGACACTGATGC
TCGAAAGTGTGGGTATCAAACAGG
>OTU_638
TGGGGAATATTGCACAATGGGCGCAAGCCTGATGCAGCGACGCCGCGTGAGGGATGACGGCCTTCGGGTTGTAAACCTCT
GTTAGCAGGGAAGAAGagagaTTGACGGTACCTGCAGAGAAAGCGCCGGCTAACTACGTGCCAGCAGCCGCGGTAATACG
TAGGGCGCGAGCGTTGTCCGGAATTATTGGGCGTAAAGAGCTTGTAGGCGGTTTGTCGCGTCTGCTGTGAAAGGCCGGAG
CTTAACTCCGTGTATTGCAGTGGGTACGGGCAGACTAGAGTGCAGTAGGGGAGACTGGAATTCCTGGTGTAGCGGTGGAA
TGCGCAGATATCAGGAGGAACACCGATGGCGAAGGCAGGTCTCTGGGCTGTAACTGACGCTGAGAAGCGAAAGCATGGGG
AGCGAACAGG
>OTU_639
TGGGGAATATTGCACAATGGgggAAACCCTGATGCAGCGACGCCGCGTGGAGGAAGAAGGCCTTCGGGTTGTAAACTCCT
GTCGTAAGGGACGATAGTGACGGTACCTTACAAGAAAGCCACGGCTAACTACGTGCCAGCAGCCGCGGTAAAACGTAGGT
GGCAAGCGTTGTCCGGAATTACTGGGTGTAAAGGGAGCGCAGGCGGGTCTGCAAGTTGGAAGTGAAACTCATGGGCTCAA
CCCATGAACTGCTTTCAAAACTGCGGATCTTGAGTGGTGTAGAGGTAGGCGGAATTCCCGGTGTAGCGGTGGAATGCGTA
GATATCGGGAGGAACACCAGTGGCGAAGGCGGCCTACTGGGCACTAACTGACGCTGAGGCTCGAAAGCATGGGTAGCAAA
CAGG
>OTU_640
TGGGGAATATTGCACAATGGgggAAACCCTGATGCAGCGACGCCGCGTGAAGGAAGAAGTATTTCGGTATGTAAACTTCT
ATCAGCAGGGAAGAAAATGACGGTACCTGAGTAAGAAGCCCCGGCTAACTACGTGCCAGCAGCCGCGGTAATACGTAGGg
ggCAAGCGTTATCCGGATTTACTGGGTGTAAAGGGAGCGTAGACGGTAATGTAAGTCTGATGTGAAAGCCCGGGGCTCAA
CCCCGGGACTGCATTGGAAACTATGTAACTAGAGTACCGGAGAGGTAAGCGGAATTCCTAGTGTAGCGGTGAAATGCGTA
GATATTAGGAGGAACACCAGTGGCGAAGGCGGCTTACTGGACGGAAACTGACGTTGAGGCTCGAAAGCGTGGGGAGCAAA
CAGG
>OTU_641
TGGGGAATATTGGGCAATGGAGGAAACTCTGACCCAGCAACGCCGCGTGGAGGAAGAAGGTTTTCGGATCGTAAACTCCT
GTCCTTGGAGACGAGTAGAAGACGGTATCCAAGGAGGAAGCCCCGGCTAACTACGTGCCAGCAGCCGCGGTAATACGTAG
GgggCAAGCGTTGTCCGGAATAATTGGGCGTAAAGGGCGCGTAGGCGGCTCGGTAAGTCTGGAGTGAAAGTCCTGCTTTT
AAGGTGGGAATTGCTTTGGATACTGTCGGGCTTGAGTGCAGGAGAGGTTAGTGGAATTCCCAGTGTAGCGGTGAAATGCG
TAGAGATTGGGAGGAACACCAGTGGCGAAGGCGACTAACTGGACTGTAACTGACGCTGAGGCGCGAAAGTGTGGGGAGCA
AACAGG
>OTU_642
TGAGGAATATTGGTCAATGGGCGAGAGCCTGAACCAGCCAAGTCGCGTGAAGGATGACTGTCTTATGGATTGTAAACTTC
TTTTATACGGGAATAACAAGAGTCACGCGTGACTCCCTGCATGTACCGTATGAATAAGCATCGGCTAACTCCGTGCCAGC
AGCCGCGGTAATACGGAGGATGCGAGCGTTATCCGGATTTATTGGGTTTAAAGGGTGCGTAGGCGGCCTGTTAAGTCAGC
GGTGAAATCTAGGAGCTTAACTCCTAAATTGCCATTGATACTGGCGGGCTTGAGTGTAGATGAGGTAGGCGGAATGCGTG
GTGTAGCGGTGGAATGCATAGATATCACGCAGAACTCCGATTGCGAAGGCAGCTTACTAAGGTACAACTGACGCTGAAGC
ACGAAAGCGTGGGTATCAAACAGG
>OTU_643
GAAGCTTCCTATCATGGTGGAAGGCTAAAGGGGAGCAGGCACCTCAAGTGGCAAAAGCAGGAGCAAGagagagGGAGGGT
GAGGggggTACacacaACCTTTAAATGACCAGATCTCGCGAGAACTTACTCACTATCATGAAGACGGCACCAAGCCATGA
gagaTCCATCCCGTGATCCAATCACCTCCCACCGGCCcccACCTCCAGCACTGGGGATTACAATTCAACCTGAGATTTGG
GTGGGTACAGATATCCAAACTATATCAATTGGATATAAGTTTACCAAGATTGAGAATATTGCAGGAAGAACTGGTTTGGG
AGCAGGAAGTCAAGCATCCCATTTTGGAAATGTTATATTTGAATGACC
>OTU_644
TGGGGAATATTGGACAATGGGCGAAAGCCTGATCCAGCCATGCCGCGTGGATGAAGAAGGCCCTAGGGTTGTAAAGTCCT
TTCGATGGTGAAGATAATGACGGTAACCATACAAGAAGCCCCGGCTAATTTCGTGCCAGCAGCCGCGGTAATACGAAAGG
GGCTAGCGTTGTTCGGAATTACTGGGCGTAAAGCGCACGTAGGCGGCCTTGTAAGTTGGgggTGAAATCCCGGAGCTCAA
CTCCGGAACTGCCTCCAAAACTACAAAGCTAGAGGATGTGAGAGGATAGTGGAATTCCGAGTGTAGAGGTGAAATTCGTA
GATATTCGGAAGAACACCAGTGGCGAAGGCGACTGTCTGGCACATTTCTGACGCTGAGGTGCGAAAGCGTGGGGAGCAAA
CAGG
>OTU_645
CAAGTAGGCTGTAGAGCATTCTGTGACCCTGAAGAATGACACGATGTTCTTGATGAAGAGGGTGGATATTCCTGAAGGAG
AAATAATGTTTTCTCAACAGCAGAAGCAGATATCAAGTTTATTCAATGACTGGGTCATGGAAAATCCTGTTCTCTACAGG
TTGATGCTGCATTCCAGGCAAACCCACACCCTCGGTGTATGCCAGAGGCTTCAGAAACACAAAGGAGCTCATACAAGATG
AGTGCCAGGCAGCTATGAAAAGAGCTGAGATTCTAAACCACAAATACAGACAACTACGAATATAGGTGAGACAAaaaaCT
GTAAACCTTCTTAAGGGTGTACAACATGTAACAACGGCTCCCATTAGCTCATG
>OTU_646
GAGGTGCACGTGCTGTGCTTGTCCATCAGTGTCTGCTTTGTGCATCTCTGTTGACCTGCCTCTAACACTGGGACGAGCAT
CAGCCAAATCAGAACCAGGTCAGAGCCCCTACGCCCTGGTCAGATCAGAACCAGGTCAGAACTCCCCTACACCACAGTCA
GATCAGAACCAGGTCAGAACCCCTATACCAAGCTTGTCCAATCCGCAGCCTGCGAGCCACCTGCAGCCCAGGATAGCTTT
GAATGTGGCCCAACATAAATTCATAAACTTTCTTAACACATTATGAGTTtttttATGATTttttttAACTCCTCAGCTAT
CATTAGTGTTAGTTATTTTATATGTGGCCTAAGACAATTCTTCCAGTATGGCTCAGGGAAGCCAAAAG
>OTU_647
TGGGGAATTTTGGACAATGGGCGAAAGCCTGATCCAGCCATGCCGCGTGCAGGATGAAGGCCTTCGGGTTGTAAACTGCT
TTTGTACGGAACGAAAAGACTCTGGTTAATACCTGGGGTCCATGACGGTACCGTAAGAATAAGCACCGGCTAACTACGTG
CCAGCAGCCGCGGTAATACGTAGGGTGCAAGCGTTAATCGGAATTACTGGGCGTAAAGCGTGCGCAGGCGGTTAtataAG
ACAGATGTGAAATCCCCGGGCTCAACCTGGGAACTGCATTTGTGACTGTATAGCTAGAGTACGGCAGAGGgggATGGAAT
TCCGCGTGTAGCAGTGAAATGCGTAGATATGCGGAGGAACACCGATGGCGAAGGCAATCCCCTGGGCCTGTACTGACGCT
CATGCACGAAAGCGTGGGGAGCAAACAGG
>OTU_648
TGGgggATATTGGACAATGGggggAACCCTGATCCAGCGACGCCGCGTGAGTGAAGAAGTATTTCGGTATGTAAAGCTCT
GTCAGCAGGGAAGAAAGCAATGACGGTACCTGACCAAGAAGCCCCGGCTAACTACGTGCCAGCAGCCGCGGTAATACGTA
GGgggCAAGCGTTATCCGGAATTACTGGGTGTAAAGGGAGCGTAGACGGCTGTGCAAGTCTGGAGTGAAAGGCGGgggCC
CAACCcccGGACTGCTCTGGAAACTGTATGGCTGGAGTGCAGGAGAGGTAAGCGGAATTCCTAGTGTAGCGGTGAAATGC
GTAGATATTAGGAGGAACACCAGTGGCGAAGGCGGCTTACTGGACTGTAACTGACGTTGAGGCTCGAAAGCGTGGGGAGC
AAACAGG
>OTU_649
TGGGGAATTTTGGACAATGGGCGCAAGCCTGATCCAGCAATGCCGCGTGCAGGAAGAAGGCCTTCGGGTTGTAAACTGCT
TTTGTCAGGGAAGAAATCCTCTGGGTTAATACCTCGGggggATGACGGTACCTGAAGAATAAGCACCGGCTAACTACGTG
CCAGCAGCCGCGGTAATACGTAGGGTGCGAGCGTTAATCGGAATTACTGGGCGTAAAGCGTGCGCAGGCGGTTGTGCAAG
ACAGGTGTGAAATCCCCGGGCTTAACCTGGGAACTGCACTTGTGACTGCACGGCTAGAGTACGGTAGAGGgggATGGAAT
TCCGCGTGTAGCAGTGAAATGCGTAGATATGCGGAGGAACACCGATGGCGAAGGCAATCCCCTGGACCTGTACTGACGCT
CATGCACGAAAGCGTGGGGAGCAAACAGG
>OTU_650
TAAGGAATATTGGTCAATGGAGGGAACTCTGAACCAGCCATCCCGCGTGCAGGATGAAGGGGCTCTGCCCTGTAAACTGC
TTTTGAATGGGACGAAaaaGCCTCACTTGTGAGGAACTGACGGTACCATTAGAATAAGCACCGGCTAACTCCGTGCCAGC
AGCCGCGGTAATACGGAGGGTGCAAGCGTTATCCGGAATCACTGGGTTTAAAGGGTGCGTAGGCGGTTGTATAAGTCAGT
GGTGAAAGGCCGTAGCTTAACTATGGGATTGCCATTGATACTGTATGACTTGAATGAGGTTGAGGTTGGCGGAATGTGGC
ATGTAGCGGTGAAATGCTTAGATATGCCATGGAACATCGATTGCGAAGGCAGCTGACTGGACCTGAATTGACGCTGAGGC
ACGAAAGCGTGGGGAGCGAACAGG
>OTU_651
TGGGGAATATTGGACAATGGGCGGAAGCCTGATCCAGCAATTCCGCGTgtgtgAAGAAGGCCTTAGGGTTGTAAAGCACT
TTAATTCGGGAAGAACAAGCTCAAACTAATACTTTGAGCCCTGACGGTACCGAAAGAATAAGCACCGGCTAACTCTGTGC
CAGCAGCCGCGGTAATACAGAGGGTGCGAGCGTTAATCGGATTTACTGGGCGTAAAGCGTGCGTAGGAGGCTTGTTAAGT
CGGTTGTGAAATCCCCGGGCTCAACCTGGGAACTGCAGTCGATACTGGCAGGCTAGAGTTCGGTAGAGGGTGGCGGAATT
TCCGGTGTAGCGGTGAAATGCGTAGAGATCGGAAGGAACACCAATGGCGAAGGCAGCCACCTGGGCCTGAACTGACTCTG
AGGCACGAAAGCGTGGGGAGCAAACAGG
>OTU_652
TGGGGAATTTTGGACAATGGgggAAACCCTGATCCAGCCATGCCGCGTGTATGAAGAAGGCCTTAGGGTTGTAAAGTACT
TTTGTTAGGGAAGAAAAGCTAGTTtttAATAAaaaTTAGTGATGACGGTACCTAAAGAATAAGCACCGGCTAACTACGTG
CCAGCAGCCGCGGTAATACGTAGGGTGCAAGCGTTAATCGGAATTATTGGGCGTAAAGCGAGTGCAGACGGTTACTTAAG
CCAGATGTGAAATCCCCAAGCTTAACTTGGGACGTGCATTTGGAACTGGGTGACTAGAGTgtgtCAGAGGGAGGTAGAAT
TCCACATGTAGCGGTGGAATGCGTAGAGATGTGGAGGAATACCGATGGCGAAGGCAGCCTCCTGGGATAACACTGACGTT
GAGGCTCGAAAGCGTGGGGAGCAAACAGG
>OTU_653
GCAAAGGGAgagagCTTGTATAGGGAAACTCCCATTTATAAAACCATCAGATCTCATGAGACTTATTCACTATCATGAGA
ACATCATGAGAAAGACTCACCcccATGATTCAATTACCTCCCACCGGGTTCCTCTCACAACAACTGAGAATTATGGGAGT
GACAAGATGAGATTTGGGTGGGGACAGagagCCAAGCCAGATTATTCCACACCTGGCCCCTCCCAAATCTCATTTCTTCA
CATTTCAAAGCCAATCAATCAAGCCTTCCCAGCAGTCCcccAAAGTCTCAACTCATTTCAGCATTAACTCAAAAGTCCAC
AGTCCCAAGTCTCATCTGAGAAAAGGCGAGTCCCTTCTGCCTATGAGCCTGTAACATCAAAAGCAAGTTAGTTACGT
>OTU_654
TAAGGAATATTGGTCAATGGACGCAAGTCTGAACCAGCCATGCCGCGTGGAGGATGAAGGCCCTCTGGGTTGTAAACTTC
TTTTATTGGGGAAGAAACCGGTGTTTTCTAACGCCGTTGACGGTACCCGATGAATAAGCACCGGCTAACTCCGTGCCAGC
AGCCGCGGTAATACGGAGGGTGCAAGCGTTATCCGGATTCACTGGGTTTAAAGGGTGCGTAGGTGGGCAGGTAAGTCAGT
GGTGAAATCTCCGGGCTTAACCCGGAAACTGCCGTTGATACTATTTGTCTTGAATATAGTGGAGGTGAGCGGAATATGTC
ATGTAGCGGTGAAATGCTTAGATATGACATAGAACATCGATTGCGAAGGCAGCTCGCTACACTATTATTGACACTGAGGC
ACGAAAGCGTGGGGATCAAACAGG
>OTU_655
TAGGGAATATTGCGCAATGGACGAAAGTCTGACGCAGCGACGCCGCGTGAGTGATGAAGGCCTTAGGGTCGTAAAGCTCT
GTTGAATGGGAAGAAaaaaaTGACGGTACCATTCGAGGAAGGACCGGCTAACTTCGTGCCAGCAGCCGCGGTAATACGAG
GGGTCCTAGCGTTGTTCGGAATCATTGGGCGTAAAGGGTgtgtAGGTGGCCATGTAAGTCAGGTGTGAAAGCCCCGGGCT
CAACCCGGGAAGTGCACTTGATACTGCGTGGCTTGAGTACCGAAGAGGGTAGTGGAATTCCAGGTGTAGTGGTGAAATAC
GTAGATATCTGGAGGAACACCGGTGGCGAAGGCGGCTACCTGGTCGAGTACTGACACTGAGACACGAAAGCATGGGGATC
AAACAGG
>OTU_656
AATATCAGTACCAGGCATGGAGGGTGTGGATGAgagaATAGTTTAAGCTGTGTTGGAAAGGAgagaATGCTGTTTGGggg
ATGATAAGCTGGGAGAAGGAGGAGGGATCAAGGGACTAGCGATCTCAGAGGGATTAAaaaCCAGATAGTGTGGCTGTGGC
AGTAGGTGATGGATATGGAAGGGAGATGAGGGTCACTCAATATAAGGAGGGTAAGGCATGGCCTGGGACGGTCCTCCCAC
TGCACACTGGACTGCAGGAATATGGCAGGAGACACAAAATACAGGGAAGCTGGTGTAGCCAGATGGTGTGATCCCCAAGG
CAGTTCCCTGGgggAGGAGAGTAATGGTCTAGAGGAGCACAGGAGTGTGAGAACACTGACCTTACCTGCAGGCCTAATCT
GCTGACCCA
>OTU_657
TGGgggATATTGCACAATGGAGGGAACTCTGATGCAGCAATGCCGCGTGAAGGAAGACGGTTTTCGGATTGTAAACTTCT
ATCAGCAGGGAAGAAAATGACGGTACCTGACTAAGAAGCCCCGGCTAACTATGTGCCAGCAGCCGCGGTAATACATAGGg
ggCAAGCGTTATCCGGAATGACTGGGTGTAAAGGGTGCGTAGGCGGTAAGATAAGTCTGATGTGAAAGACTGGGGCTCAA
CTCCAGGGGTGCATTGGAAACTATGTTACTAGAGTACAGGAGAGGAAAGCGGAATTCCTAGTGTAGCGGTGAAATGCGTA
GATATTAGGAGGAACACCGGTGGCGAAGGCGGCTTTCTGGACTGAAACTGACGCTGAGGCACGAAAGCGTGGGGAGCAAA
CAGG
>OTU_658
TGGGGAATTTTGGACAATGGGCGCAAGCCTGATCCAGCCATGCCGCGTGAGTGAAGAAGGCCTTCGGGTTGTAAAGCTCT
TTCAGGTGGAAAGAAATCGCACTTtttAATACAAGGTGTGGATGACGGTACCATCAGAAGAAGCACCGGCTAACTACGTG
CCAGCAGCCGCGGTAATACGTAGGGTGCGAGCGTTAATCGGAATTACTGGGCGTAAAGCGTGCGCAGGCGGTTATGTAAG
ACAGATGTGAAATCCCCGGGCTCAACCTGGGAACTGCGTTTGTGACTGCATAACTAGAGTACGGCAGAGGGAGGTGGAAT
TCCGCGTGTAGCAGTGAAATGCGTAGAGATGCGGAGGAACACCGATGGCGAAGGCAGCCTCCTGGGCCAGTACTGACGCT
CATGCACGAAAGCGTGGGGAGCAAACAGG
>OTU_659
TAAGGAATATTGGTCAATGGAGGGAACTCTGAACCAGCCATGCCGCGTGAAGGATGACGGCCCTCTGGGTTGTAAACTTC
TTTTGGATGGGGCGAAaaaaCGGGATTTATCCTGGACTGACGGTACCATCAGAATAAGCACCGGCTAACTCCGTGCCAGC
AGCCGCGGTAATACGGAGGGTGCAAGCGTTATCCGGAATCACTGGGTTTAAAGGGTGCGTAGGCGGTTGTATAAGTCAGG
GGTGAAAGCACGCAGCTTAACTGTGTAATTGCCTTTGATACTGTACGGCTTGAATAGGGTTGAGGTTGGCGGAATGTGAC
ATGTAGCGGTGAAATGCATAGATATGTCATAGAACACCGATTGCGAAGGCAGCTGACTGGGCCTATATTGACGCTGAGGC
ACGAAAGCGTGGGGAGCGAACAGG
>OTU_660
TGAGGAATATTGGTCAATGGATGAAAATCTGAACCAGCCAAGTAGCGTGCAGGATGACGGCCCTATGGGTTGTAAACTGC
TTTTATGTGAGAATAAAGTTAGGTATGTATACTTATTTGCATGTATCACATGAATAAGGACCGGCTAATTCCGTGCCAGC
AGCCGCGGTAATACGGAAGGTCCAGGCGTTATCCGGATTTATTGGGTTTAAAGGGTGCGTAGGCCGTTTGATAAGCGTGC
TGTGAAATATAGTGGCTCAACCTCTATCGTGCAGCGCGAACTGTTGAACTTGAGTGCGTAGTAGGTAGGCGGAATTCGTG
GTGTAGCGGTGAAATGCTTAGATATCACGAAGAACTCCGATTGCGAAGGCAGCTTACCGTAACGTTACTGACGCTTAAGC
ACGAAGGTGCGGGTATCGAACAGG
>OTU_661
GCAAAGGGAGAGCTTGTGCAGAGAAACTACCGTTtttAAAACCATCAGATCTCATGAGACCCACTCACTATCATGGGAAC
AGTGCAGGAAAGACCACCTGCATGATTCAATCATCTCCCACCAGGTTCCTCCCACAGTATTTGGGAATTATGGGAGCTAC
AAGAGGAGATTTGGGTGAAGACACAGAGCCAAACCACATCAGTGTACAATAAATTCTTGCTGGATGAGTCATTAAGCTTA
TGTTAGCCTATGCTTTTCTTAGGAATCATTCAAAGTTAATCATAGCTCAAATTATGAAATAGGTCATTCTTTCTTTCTTT
CATTTATCTATTTATTTTCCTCAGAAATTCAGCTACTTGCTCTTCTCAAATTGTAATCTGGCTCA
>OTU_662
CACACCAGTCCAATTttttGTATTtttATTAGAGACAGAGTTTCACTGTGTTAGCCAAGATGGTCTCAATTTCCTGACCT
CATGATCTGCCCTCCTCGGCCTCCCAAAGTGCTGGGATTAGAGGTGTGAGCCACCACTCCCGGCCAGGATTCATGGTTAC
CTTATTTGTCCCAATTTTCACAGAATTGTTCACTTACTAATTGGACTCGACTGACAGTTTAGACAACTTTCTCTGAGGAC
TCACATATTGGGATAAAATGGGCATGCAGTATGTACGTGTAATTTAACAGCTACCCCACTGGACACTCAGAAGAGTAATG
TGGCAGATGTGCTACTACACTGTAGGGAACC
>OTU_663
TGAgagaAAGGATAGAGCGTGTGAGATGAAAGGGCTGGTCTTATTAAGCCCTACAATACTCTGGGGTCCAAGCAATCCTG
CTGTGGGACCCTGCTAAGTGAACATAATGCCGAGGAAGAACAGCTCTCCTCTTtttGCCAAAGCCTGCCAAGGTGTCAAG
GCTTGAGAAAGAGTGGTGGGTGCCACAACAGAGATCAGGTTCAGCCATCAAGGCCAGCAACAGTGCAGCAGCTCAGCCCA
GAAGACTGGGCTGACATGCAGGCCTATGTTAGACGTCTCTTGGGAACTCTTAGGCATATCTTTTGGTGAAAGGGTGCAGG
GGATGGAGGGGAAAGTTGGCAAACTTTTACAGAATTGGTGGGGATGTGAGTACCAAATACAATGGGACCTTGCTCACCTG
CTGGTAAAGCTTGAGGATCA
>OTU_664
TAGGGAATATTGCTCAATGGgggAAACCCTGAAGCAGCAACGCCGCGTGGAGGATGACACTTTTCGGAGCGTAAACTCCT
TTTCTTGGGAAAGAATTATGACGGTACCCAAGGAATAAGCACCGGCTAACTCCGTGCCAGCAGCCGCGGTAATACGGAGG
GTGCAAGCGTTACTCGGAATCACTGGGCGTAAAGGACGCGTAGGCGGATTATCAAGTCTTGAGTGAAATCTAACGGCTTA
ACCGTTAAACTGCTTGGGAAACTGATAATCTAGAGTAAGGGAGAGGCAGATGGAATTCTTGGTGTAGGGGTAAAATCCGT
AGAGATCAAGAAGAATACCCATTGCGAAGGCGATCTGCTGGAACTTAACTGACGCTAATGCGTGAAAGCGTGGGGAGCAA
ACAGG
>OTU_665
TGAGGAATATTGGTCAATGGGCGAGAGCCTGAACCAGCCAAGTCGCGTGAGGGATGACTGCCCTATGGGTTGTAAACCTC
TTTTGTATGGggggAATAAGCTTTACGAGTAGAGTGATGACAGTACCATACGAATAAGCATCGGCTAACTCCGTGCCAGC
AGCCGCGGTAATACGGAGGATGCGAGCGTTATCCGGATTTATTGGGTTTAAAGGGTGCGTAGGCGGCATTATAAGTTAGT
GGTAAAATATTGGGGCTTCACCTCACTACGCCATTAATACTGTAGAGCTAGAGAACAGACGAGGTAGGCGGAATAAGTTA
AGTAGCGGTGAAATGCATAGATATAACTTAGAACACCGATAGCGAAGGCAGCTTACCAGACTGAGTCTGACGCTGATGCA
CGAGAGCATGGGTAGCGAACAGG
>OTU_666
CAGCAGGGAAAACCCAAGGCCCACTTGCCCTCCCCTGCATCTAAAATGGTAAGAGCAGGCCAGGGGCCCGGGCTTACCTG
GAAAGCCTCCCAAACACCTGAGCACGCAACCTTAAaaaGATTTTGCTGATGCTTCAGGTTTTATGCAAGTTTCAGATAAT
GAGAAAGACATCATAAATATTCTTGCAAATAAaaaTCAGGCTTTAATTTCTAACTACATTTAAGTGCACAATACTTAGTT
AACACTCCATGAAAAGGTAACCACATAATAATTCCTAATGGAAATTAATTAAACTCTCCTCTCAGCATTCACCTCTATGT
CTATCATTTGCTTAGTCTAGAAACAAaaaaGTATATCATTAAGCAACAAGAAAATTTGACAGCTACTGCTCTGCTGAAGA
AGAAATGCT
>OTU_667
TGGGGAATATTGGACAATGGgggCAACCCTGATCCAGCCATGCCGCGTGAGTGATGAAGGCCTTAGGGTTGTAAAGCTCT
TTCACCGGTGAAGATAATGACGGTAACCGGAGAAGAAGCCCCGGCTAACTTCGTGCCAGCAGCCGCGGTAATACGAAGGg
ggCTAGCGTTGTTCGGAATTACTGGGCGTAAAGCGCACGTAGGCGGATATTTAAGTCAGGGGTGAAATCCCGGAGCTCAA
CTCCGGAACTGCCTTTGATACTGGATATCTAGAGACCGAgagagGTAAGTGGAACTCCTAGTGTAGAGGTGGAATTCGTA
GATATTAGGAAGAACACCAGTGGCGAAGGCGGCTTACTGGCTCGGAACTGACGCTGAGGTGCGAAAGCGTGGGGAGCAAA
CAGG
>OTU_668
AGTCGGgggTTCATGCTAAACTGGCCTAACAGGATTTTCCCTAAAGGCAGGTCAGACACTCACCCATCAAGGGGCAGGTG
AGGAGAGTGATCAGATAGCAAGTGTGCTCAGACAGTAAGAAGGGAGGACCCTCCCTAAACTGACTCGGggggATTCTTGC
TGAGCCAGGGTTGTGCAGGCCCAGCAAGCACGGGATGGGCATGGAAGGCCAAGGTTGGTGCCTAGAGGAGAAGAGGCTCA
GAAGAGCCCAACTGGAGTCTGGTCAAACAGAAAGTCTTTCTCAACCCATGCCTTAGTGTCCAGAGTGTTTGCTGGGGCTT
GACCACAGGCTGCACTCATGGCTGACCTGGAGTTTCCAGCCCCTCCCTGAGGTCTCACACCTTTAGTCCCCAGATCCTCT
GGTGGTGAG
>OTU_669
TGGGGAATATTGCACAATGGGCGAAAGCCTGATGCAGCGACGCCGCGTGGgggATGACGGCCTTCGGGTTGTAAACCCCT
TTCAGTAGGGAAGAAGCGAGAGTGACGGTACCTGCAGAAGAAGCGCCGGCTAACTACGTGCCAGCAGCCGCGGTAATACG
TAGGGCGCAAGCGTTGTCCGGAATTATTGGGCGTAAAGAGCTTGTAGGTGGCTTGTCGCGTCTGCCGTGAAAACCCGAGG
CTCAACCTCGGGCGTGCGGTGGGTACGGGCAGGCTAGAGTGTGGTAGGGGAGACTGGAACTCCTGGTGTAGCGGTGAAAT
GCGCAGATATCAGGAAGAACACCGATGGCGAAGGCAGGTCTCTGGGCCATTACTGACACTGAGAAGCGAAAGCATGGGTA
GCGAACAGG
>OTU_670
TGAGGAATATTGGTCAATGGCCGAGAGGCTGAACCAGCCAAGTCGCGTGAAGGAAGAAGGATCTATGGTTTGTAAACTTC
TTTTATAGGGGAATAAAGTGGAGGACGTGTCCTTttttGTATGTACCCTATGAATAAGCATCGGCTAACTCCGTGCCAGC
AGCCGCGGTAATACGGAGGATGCGAGCGTTATCCGGATTTATTGGGTTTAAAGGGTGCGTAGGTGGTGATTTAAGTCAGC
GGTGAAAGTTTGTGGCTCAACCATAAAATTGCCGTTGAAACTGGGTTACTTGAGTgtgtTTGAGGTAGGCGGAATGCGTG
GTGTAGCGGTGAAATGCATAGATATCACGCAGAACTCCGATTGCGAAGGCAGCTTACTAAACCATAACTGACACTGAAGC
ACGAAAGCGTGGGGATCAAACAGG
>OTU_671
GCAAAGagagagCTTGTGCAGAGAAACTTCCATTtttAAAACCATCAGATCTTGTGAGACCCATTCACTATCATGAGAAC
AGGAAGGGAAACACCCGCCcccATGATTCAATCATCTCCCACCAAGTCCTTCtctcAACACATGGGAATTACGGGAGCTA
CAAGATGAGGTTTGGGTAGGGACATAGAGCCAGACCATATCGTTCTGCGCCGGCCCCTCTCAAATCTCATATCTTCATGT
TTCAAAACCAATCATGCCTTCCCAACAGTCCcccAAAGTCTCAACTCATTTTGACATTAACTCAAAAGTCCACAGTCCAA
AGTCTCATCTGAgagaAGGCAAGTCTCTTTTATGTATGAGCCTGTAAAATCAAAAGCAAGTTAGTTACTT
>OTU_672
TGGGGAATATTGGACAATGGgggAAACCCTGATCCAGCGACGCCGCGTGAGTGAAGAAGTATTTCGGTACGTAAAGCTCT
ATCAGCAGGAAAGAAAATGACGGTACCTGACTAAGAAGCCCCGGCTAACTACGTGCCAGCAGCCGCGGTAATACGTAGGg
ggCAAGCGTTATCCGGATTTACTGGGTGTAAAGGGAGCGTAGACGGCAGCGCAAGTCTGGAGTGAAATGCCGGGGCCCAA
CCCCGGAACTGCTCTGGAAACTGTGAAGCTGGAGTGCAGGAGAGGTAAGCGGAATTCCTGGTGTAGCGGTGAAATGCGTA
GATATCAGGAGGAACACCGGCGGCGAAGGCGGCTTACTGGACTGTAACTGACGTTGAGGCTCGAAGGCGTGGGGAGCAAA
CAGG
>OTU_673
TGGGGAATATTGGACAATGGGCGAAAGCCTGATCCAGCAATGCCGCGTGAGTGATGAAGGCCTTAGGGTTGTAAAGCTCT
TTTACCCGGGATGATAATGACAGTACCGGGAGAATAAGCTCCGGCTAACTCCGTGCCAGCAGCCGCGGTAATACGGAGGG
AGCTAGCGTTGTTCGGAATTACTGGGCGTAAAGCgcgcgTAGGCGGTTttttAAGTCAGAGGTGAAAGCCCAGTGCTCAA
CACTGGAACTGCCTTTGAAACTGGAAAACTTGAATCTTGGAGAGGTCAGTGGAATTCCGAGTGTAGAGGTGAAATTCGTA
GATATTCGGAAGAACACCAGTGGCGAAGGCGACTGACTGGACAAGTATTGACGCTGAGGTGCGAAAGCGTGGGGAGCAAA
CAGG
>OTU_674
TGGGGAATATTGGACAATGGGCGAAAGCCTGATCCAGCAATGCCGCGTGAGTGATGAAGGCCTTAGGGTTGTAAAGCTCT
TTTACCAGGGATGATAATGACAGTACCTGGAGAATAAGCTCCGGCTAACTCCGTGCCAGCAGCCGCGGTAATACGGAGGG
AGCTAGCGTTGTTCGGAATTACTGGGCGTAAAGCGCACGTAGGCGGCTTTTCAAGTCAGGGGTGAAATCCCGGGGCTCAA
CCCCGGAACTGCCCTTGAAACTGGATGGCTAGAATACTGGAGAGGTGAGTGGAATTCCGAGTGTAGAGGTGAAATTCGTA
GATATTCGGAAGAACACCAGTGGCGAAGGCGACTCACTGGACAGTTATTGACGCTGAGGTGCGAAAGCGTGGGGAGCAAA
CAGG
>OTU_675
GGTGGAACACAGAAAGCAAATCCTCAGGGTGCTAACAAGAATAGAGGGAACTCCCAGAGGAATTAAAAGTAACCCCTACC
AGGAACCTAGGGAAATAATCTATACAGAGAAAGAAACGACTTGTTTGAAATTCATTCACACTGGCAGGGTCAATAGAAaa
aTTTCAATGTAAATAACAGGAGGCCTTAAATGCATGTTTGCTGAATGCTGAAGGATCTGGGGCAGAAACTATGCAGAGGT
TTCTGCAGTGGCCAAATGTTGCCTCTTATCACAGCAGAACAGCCATTAAAAGGGAAGCCCTGGGAACACAGTGAATGTAG
ATGGAGCCA
>OTU_676
TGGGGAATATTGGACAATGGgggCAACCCTGATCCAGCCATGCCGCGTGAGTGATGAAGGCCTTAGGGTTGTAAAGCTCT
TTCACCGGTGACGATGATGACGGTAGCCGGAGAAGAAGCCCCGGCTAACTCCGTGCCAGCAGCCGCGGTAATACGGAGGg
ggCGAGCGTTGTTCGGAATTACTGGGCGTAAAGGGCGCGTAGGCGGTCCGTTGCGTCAGGCGTGAAAGCCCTGGGCTCAA
CCTGGGAACTGCGCTTGATACGGGCGGACTTGAAGCCGGCAGAGGGTGGTGGAATTCCCAGTGTAGAGGTGAAATTCGTA
GATATTGGGAAGAACACCGAAGGCGAAGGCAGCCACCTGGGCCGGTCTTGACGCTGAGGCGCGAAAGCGTGGGGAGCAAA
CAGG
>OTU_677
TGGGGAATATTGCACAATGGgggAAACCCTGATGCAGCCATGCCGCGTgtgtgAAGAAGGCCTTCGGGTTGTAAAGCACT
TTTGCATTCGAGGAAGACAGCACGTAAATAAACGTGTTATTTGACGTTAGAGTGTGAATAAGCACCGGCAAACTCCGTGC
CAGCAGCCGCGGTAATACGGAGGGTGCGAGCGTTAATCGGAATGACTGGGCGTAAAGGGCACGCAGGTGGCGAGATAAGT
TGGATGTGAAATTCCCGTGCTTAACATGGGGACTGCATCCAAAACTGTTGAACTGGAGTACTGTAGAGGGAGGTAGAATT
CCACGTGTAGCGGTGAAATGCGTAGAGATGTGGAAGAATACCAGAGGCGAAGGCGGCCTCCTGGACAGATACTGACACTG
AGGTGCGAAAGCGTGGGTAGCAAACAGG
>OTU_678
TGGGGAATATTGGGCAATGGAGGAAACTCTGACCCAGCAACGCCGCGTGAATGATGAAGGTCTTCGGATTGTAAAGTTCT
TTTCTAAGGGAAGAAGAAAGTGACGGTACCTTAGGAATAAGCCTCGGCTAACTACGTGCCAGCAGCCGCGGTAATACGTA
GGAGGCAAGCGTTATCCGGAATGACTGGGCGTAAAGGGTGCGTAGGTGGTTTGGCAAGTTAGTAGCGTAACTCCGGGGCT
CAACTCCGGAACTACTACTAAAACTGTCGGACTTGAGTGCAGGAGGGGCAATTGGAATTCCTAGTGTAGCGGTGGAATGC
GTAGATATTAGGAAGAACACCAGTGGCGAAGGCGAATTGCTGGACTGTAACTGACACTGAGGCACGAAAGCGTGGGGAGC
AAACAGG
>OTU_679
TCGAGAATAATTCACAATGGACGAAAGTCTGATGGTGCAACGCCGCGTGGAGGATGACGGTTTTCGGATTGTAAACTCCT
GTCATCAGGGAGTAAGACTTAGTAGTTAATACCTGCTAAGTTTGAGAGTACCTGAAGAGGAAGGGACGGCTAACTTCGTG
CCAGCAGCCGCGGTAATACGAAGGTCCCAAGCGTTATTCGGAATCACTGGGCGTAAAGGGAGCGTAGGCGGCGTGGAAAG
TCAGATGTGAAAGCCCGAGGCTCAACCTCGGAACTGCATCCGATACTCCCACGCTAGAGGACTGGAGAGGTGTTTGGAAT
TATCGGTGTAGCAGTGAAATGCGTAGAGATCGATAGGAAGACCAATGGCGAAGGCAGAACACTGGACAGTACCTGACGCT
GAGGCTCGAAGGCTAGGGGAGCAAAAGGG
>OTU_680
TGGGGAATTTTGGACAATGGgggCAACCCTGATCCAGCCATCCCGCGTGTGCGATGAAGGCCTTCGGGTTGTAAAGCACT
TTTGGCAGGGAAGAAATAGGTCTGGCTAATATCTGGACTGAATGACGGTACCTGCAGAATAAGCACCGGCTAACTACGTG
CCAGCAGCCGCGGTAATACGTAGGGTGCAAGCGTTAATCGGAATTACTGGGCGTAAAGCGTGCGCAGGCGGTTCGGAAAG
AAGGATGTGAAATCCCAGGGCTTAACCTTGGAATGGCATTCTTAACTACCGGGCTAGAGTATGTCAGAGGggggTAGAAT
TCCACGTGTAGCAGTGAAATGCGTAGAGATGTGGAGGAATACCGATGGCGAAGGCAGCCcccTGGGATAATACTGACGCT
CATGCACGAAAGCGTGGGGAGCAAACAGG
>OTU_681
TGGGGAATATTGCACAATGGGCGCAAGCCTGATGCAGCGACGCCGCGTGGgggATGACGGCCTTCGGGTTGTAAACTCCT
TTCAGCCATGACGAAGCCTTCGGGTGACGGTAGTGGTAGAAGAAGCACCGGCTAACTACGTGCCAGCAGCCGCGGTAATA
CGTAGGGTGCGAGCGTTGTCCGGAATTACTGGGCGTAAAGAGCTCGTAGGTGGTCTGTCGCGTCATTTGTGAAAGCCCGG
GGCTTAACTCCGGGTTGGCAGGTGATACGGGCATGACTGGAGTACTGTAGGGGAGACTGGAATTCCTGGTGTAGCGGTGA
AATGCGCAGATATCAGGAGGAACACCGGTGGCGAAGGCGGGTCTCTGGGCAGTAACTGACGCTGAGGAGCGAAAGCATGG
GTAGCGAACAGG
>OTU_682
TGGGGAATATTGGACAATGGGCGCAAGCCTGATCCAGCAATGCCGCGTGGGTGAAGACGGCCTGCGGGTTGTAAAGCCCT
TTAGGCGGGGAAGAACGGCCGGGCGCGAATAACGcgcgGCTCTGACGTTACCCGCAGAATAAGCACCGGCTAACTCCGTG
CCAGCAGCCGCGGTAATACGGAGGGTGCGAGCGTTAATCGGAATTACTGGGCGTAAAGCGTGCGTAGGCGGTTCGGTCAG
TCAGCCGTGAAAGCCCCGGGCTCAACCTGGGAACGGCGGTTGAGACGGCCGGACTAGAGTGGGCTAGAGGATCGTGGAAT
TCCCGGTGTAGCGGTGAAATGCGTAGAGATCGGGAGGAACACCGATGGCGAAGGCAGCGGTCTGGGGCCACACTGACGCT
GAGGCACGAAAGCGTGGGGAGCAAACAGG
>OTU_683
TGGGGAATTTTCCGCAATGGGCGAAAGCCTGACGGAGCAATGCCGCGTGAAGGCAGAAGGCCCACGGGTCATGAACTTCT
TTTCTCGGAGAAGAAaaaaTGACGGTATCTGAGGAATAAGCATCGGCTAACTCTGTGCCAGCAGCCGCGGTAAGACAGAG
GATGCAAGCGTTATCCGGAATGATTGGGCGTAAAGCGTCTGTAGGTGGCTTTTCAAGTCCGCCGTCAAATCCCCGGGCTC
AACCCTGGACAGGCAGTGGAAACTACCAAGCTGGAGTACGGTAGGGGCAGAGGGAATTTCCGGTGGAGCGGTGAAATGCG
TTGAGATCGGAAAGAACACCAACGGCGAAAGCACTCTGCTGGGCCGACACTGACACTGAgagaCGAAAGCTAGGGGAGCA
AATGGG
>OTU_684
TGGGGAATATTGCACAATGGGCGAAAGCCTGATGCAGCGACGCCGCGTGAGGGATGGAGGCCTTCGGGTTGTAAACCTCT
TTCAGTAAGGGTGAAGGCTctctTTTGTGGggggTTGACAGTACTTGCAGAAGAAGCGCCGGCTAACTACGTGCCAGCAG
CCGCGGTAATACGTAGGGCGCGAGCGTTGTCCGGAATTATTGGGCGTAAAGGGCTTGTAGGTGGCGTGTCGCGTCTGCTG
TGAAATTCCAGGGCTTAACTTTGGGATTGCAGTGGGTACGGGCATGCTAGAGTGCAGTAGGGGAGATTGGAATTCCTGGT
GTAGCGGTGAAATGCGCAGATATCAGGAGGAACACCGGTGGCGAAGGCGGGTCTCTGGGCTGTTACTGACGCTGAGGAGC
GAAAGCGTGGGGAGCGAACAGG
>OTU_685
TAGGGAATATTGGACAATGGGCGCAAGCCTGATCCAGCCATGCCGCGTGAGTGAAGAAGGCCTTCGGGTTGTAAAGCTCT
TTTGTCCGGAAAGAAAAGCTTCGGGTTAATACCCTGGAGTCCTGACGGTACCGGAAGAATAAGCACCGGCTAACTTCGTG
CCAGCAGCCGCGGTAATACGAAGGGTGCAAGCGTTACTCGGAATTACTGGGCGTAAAGCGTGCGTAGGTGGTTTGTTAAG
TCTGATGTGAAAGCCCTGGGCTCAACCTGGGAATGGCATTGGATACTGGCAGGCTAGAGTGCGGTAGAGGGTAGTGGAAT
TCCCGGTGTAGCAGTGAAATGCGTAGAGATCGGGAGGAACATCTGTGGCGAAGGCGACTACCTGGACCAGCACTGACACT
GAGGCACGAAAGCGTGGGGAGCAAACAGG
>OTU_686
AGGGTCAGAAGGAGCAGAAACCGGCCAGACCAGGGTCGGCAAACTTCATACGGCCAAGCTAGTTCTAATAAAGTCTATTG
CAACACAGCCTCACCTTTTCATTCACAGATTGTCTGTGGCTGCTTTCACTCTACAACAGCAGAGTTGAGTGGGCAGGACA
AAGACCTTCCAGCCCACGAAGACAAaaaTACGTTCCACCTGGCCCTTTAAGAAAGTTTGCTGACCCTTGAGCTAGAGGAA
GAAGAAAGGGAGGCTGTCCAcacaGATGGTGGAGGGAGGCTGGGCTGGGGTGGAAGGAACTTGGAAAATGTGAGTCCTTT
GGGCATGCACTCCCTAAGAACCCGTGTCTCAAAATGCATTGACAAAGACACCTTGCTTCATCTTCTTCtctctGGCCTCT
GAGGAAAAGGCCAACCCTCCCCTCTGCT
>OTU_687
TAGGGAATTTTCGTCAATGGgggAAACCCTGAACGAGCAATGCCGCGTGAGTGAAGAAGGTCTTCGGATCGTAAAGCTCT
GTTGTAAGTGAAGAACGGCTCATAGAGGAAATGCTATGGGAGTGACGGTAGCTTACCAGAAAGCCACGGCTAACTACGTG
CCAGCAGCCGCGGTAATACGTAGGTGGCAAGCGTTATCCGGAATCATTGGGCGTAAAGGGTGCGTAGGTGGCGTACTAAG
TCTGTAGTAAAAGGCAATGGCTCAACCATTGTAAGCTATGGAAACTGGTATGCTGGAGTGCAGAAGAGGGCGATGGAATT
CCATGTGTAGCGGTAAAATGCGTAGATatatGGAGGAACACCAGTGGCGAAGGCGGTCGCCTGGTCTGTAACTGACACTG
AGGCACGAAAGCGTGGGGAGCAAATAGG
>OTU_688
TGAGGAATATTGGTCAATGGACGATAGTCTGAACCAGCCAAGTCGCGTGAGGGACGAAGGTCCTAGTTGATTGTAAACCT
CTTTTGTCGGGGAGTAAAGTCACCCACGTGTGGGTGTTTGCGAGTACCCGAAGAAaaaGCATCGGCTAACTCCGTGCCAG
CAGCCGCGGTAATACGGAGGATGCGAGCGTTATCCGGATTTATTGGGTTTAAAGGGTGCGCAGGCGGCGTATCAAGTCAG
CGGTTAAAGTTCCGGGCTCAACCCGGTGTTGCCGTTGAAACTGGTTAGCTTGAGTGAGTGTGAGGCAGGCGGAATGCGTT
GTGTAGCGGTGAAATGCATAGATATGACGCAGAACTCCGATTGCGAAGGCAGCTTGCCAACACTTTACTGACGCTGAGGC
ACGAAAGCGTGGGTATCGAACAGG
>OTU_689
TGGGGAATATTGCACAATGGgggAAACCCTGATGCAGCGACGCCGCGTGAGTGAAGAAGTATCTCGGTATGTAAAGCTCT
ATCAGCAGGAAAGATAATGACGGTACCTGACTAAGAAGCCCCGGCTAACTACGTGCCAGCAGCCGCGGTAATACGTAGGg
ggCAAGCGTTATCCGGATTTACTGGGTGTAAAGGGAGCGTAGACGGCAGCGCAAGTCTGGAGTGAAATGCCGGGGCCCAA
CCCCGGAACTGCTTTGGAAACTGTGCGGCTCGAGTGCGGGAGAGGTAGGCGGAATTCCTAGTGTAGCGGTGAAATGCGTA
GATATTAGGAGGAACACCAGTGGCGAAGGCGGCTTACTGGACCGTAACTGACGTTGAGGCTCGAAAGCGTGGGGAGCAAA
CAGG
>OTU_690
TGGgggATATTGGACAATGGggggAACCCTGATCCAGCGACGCCGCGTGAGTGAAGAAGTATCTCGGTATGTAAAGCTCT
ATCAGCAGGGAAGAAAGAAATGACGGTACCTGAGTAAGAAGCCCCGGCTAACTACGTGCCAGCAGCCGCGGTAATACGTA
GGgggCAAGCGTTATCCGGAATTACTGGGTGTAAAGGGAGCGTAGACGGTGAAGTAAGTCTGGAGTGAAAGGCGGgggCC
CAACCcccGGACTGCTCTGGAAACTATTTGACTGGAGTGCAGGAGAGGTAAGCGGAATTCCTAGTGTAGCGGTGAAATGC
GTAGATATTAGGAGGAACACCAGTGGCGAAGGCGGCTTACTGGACTGTAACTGACGTTGAGGCTCGAAAGCGTGGGGAGC
AAACAGG
>OTU_691
CAGGGAGAAGGTGGCACCAGACAAAGCAcacaGCCCACGAAGGCTCTAAAATTATCGTTGGAACTACAGCCCACCAATCT
ACCTGGCAGAGTCATCAGTGCATTCATTCTGTAGGCCAGGATCTACAAACTACATTTAAACAGGGTAACATTGAAAATGT
AGGTAGGACTCAAGTCTGCAAACATGAGAGCCACATTGTCCAGGATACAAATGAAAATCACTTGTCATACCAAGAGCTAG
GAGCATCACAATTTTAATGAGAAAAGATAATCAACTGATGCCAACACCAACATGAATCAGGAGTTGGAATTATTAATATC
TGACAAGGATTATAAAGCAGCCATCATAAGAATGCTTCAATGAGCAATTGCAAATCCTCTTGAAACAAAGGAAGAGCTGC
AGAACCA
>OTU_692
GCGCGAAACCTTTACACTGCACGCCAGTGCGATAAGGGGACCCCGAGTGCGAGGGCATACAGTCCTCGCTTTTCGTGACC
GTAAGAAGGTCTCAGAATAAGAGCTGGGCAAGACCGGTGCCAGCCGCCGCGGTAATACCGGCAGCTCGAGTGATAGCCAC
TATTATTGGGCCTAAAGCGTCCGTAGCCGGCCGAACAGGTCCGTCGGGAAATCCACCCGCTCAACGGGTGGACGTCCGGC
GGAAACCAGTCGGCTTGGGGCCGGGAGACCAGagagGTACGTCCGGGGTAGGAGTGAAATCCTGTAATCCTGGACGGACC
GCCGGTAGCGAAAGCGTCTCTGGAGAACGGACCCGACGGTGAGGGACGAAAGCTTGGGTCTCGAACCGG
>OTU_693
TGGGGAATATTGCACAATGGGCGCAAGCCTGATGCAGCGACGCCGCGTGGgggATGACGGCCTTCGGGTTGTAAACTCCT
TTCGTCAGGGACGAAGCGAAAGTGACGGTACCTGGATAAGAAGCACCGGCTAACTACGTGCCAGCAGCCGCGGTAATACG
TAGGGTGCGAGCGTTGTCCGGAATTACTGGGCGTAAAGAGCTCGTAGGTGGTTTGTCGCGTCGTTTGTGTAAGTCCACGG
CTTAACTGTGGGATGGCAGGCGATACGGGCATAACTTGAGTGCTGTAGGGGAGACTGGAATTCCTGGTGTAGCGGTGAAA
TGCGCAGATATCAGGAGGAACACCGATGGCGAAGGCAGGTCTCTGGGCAGTAACTGACGCTGAGGAGCGAAAGCATGGGT
AGCGAACAGG
>OTU_694
TGGGGAATATTGCACAATGGgggAAACCCTGATGCAGCGACGCCGCGTGAGCGAAGAAGGTTTTCGAATCGTAAAGCTCT
GTCCTATGGGAAGATAATGACGGTACCATAGGAGGAAGCCCCGGCTAACTACGTGCCAGCAGCCGCGGTAATACGTAGGg
ggCAAGCGTTGTCCGGAATCACTGGGCGTAAAGGGTTCGCAGGCGGAAATGCAAGTCAGTTGTGAAAGGCAGAGGCTCAA
CCTCTGTAAGCAATTGAAACTGTATTTCTTGAGATGTGGAGAGGCAAGTGGAATTCCTAGTGTAGCGGTGAAATGCGTAG
ATATTAGGAAGAATACCGGTGGCGAAGGCGACTTGCTGGACACAAACTGACGCTGAGGAACGAAAGCGTGGGTAGCAAAC
AGG
>OTU_695
TAGGGAATCTTCCACAATGGACGAAAGTCTGATGGAGCAACGCCGCGTGAATGAAGAAGGCCTTCGGGTCGTAAAATTCT
GTTGTCAGAGAAGAACGTGCGTGAGAGTAACTGTTCACGTATTGACGGTATCTGACCAGAAAGCCACGGCTAACTACGTG
CCAGCAGCCGCGGTAATACGTAGGTGGCGAGCGTTGTCCGGATTTATTGGGCGTAAAGGGAACGCAGGCGGTCTTTTAAG
TCTGATGTGAAAGCCTTCGGCTTAACCGAAGTAGTGCATTGGAAACTGGAAGACTTGAGTGCAGAAGAGGAGAGTGGAAC
TCCATGTGTAGCGGTGAAATGCGTAGATatatGGAAGAACACCAGTGGCGAAAGCGGCTctctGGTCTGTAACTGACGCT
GAGGTTCGAAAGCGTGGGTAGCAAACAGG
>OTU_696
TGGGGAATATTGCACAATGGGCGCAAGCCTGATGCAGCGACGCCGTGTGAGGGATGGAGGCCTTCGGGTTGTGAACCTCT
TTCGCCAGTGAAGCAGGCCTGCCCCTTGGTGGGTGGGTTGACGGTAGCTGGGTTAAGAAGCGCCGGCTAACTACGTGCCA
GCAGCCGCGGTAATACGTAGGGCGCGAGCGTTGTCCGGAATTATTGGGCGTAAAGGGCTTGTAGGCGGCTGGTCGCGTCT
GTCGTGAAATCCTCTGGCTCAACTGGgggCTTGCGGTGGGTACGGGCCGGCTTGAGTGCGGTAGGGGAGGCTGGAACTCC
TGGTGTAGCGGTGGAATGCGCAGATATCAGGAAGAACACCGGTGGCGAAGGCGGGTCTCTGGGCCGTTACTGACGCTGAG
GAGCGAAAGCGTGGGGAGCGAACAGG
>OTU_697
CCCAcacaGACACATTCTGGTGTCAATCAGATCCTTCCACTGCTGAGTGGCTCCTGTCTTGCCTGGGTAGAGGCCTGGCC
TCCCACTGGTCTTCCAGGCCCTGAGCACTGAGTCCTGTGGCTctctctGGCTACAGGGGCTTGCTCTTGCTTTGAGAGCC
CGCCGGGTGCCCTATGCCAAGGATACTGCCCTCCAGATGTCCCGCCAACTGAGCCTCTTTGCACCAAGGGTGACTCCACC
CTCCCAACACCTGCACCCCACGTCCcccTTACCTGGCTGTTTCTCTGTCAGTCGCATCACTTGTCATGTATCTCTGTGTT
TCTATTTTGATATCATGCTTCTCCC
>OTU_698
TGGGGAATATTGCACAATGGgggAAACCCTGATGCAGCGACGCCGCGTGAGTGAAGAAGTATTTCGGTATGTAAAGCTCT
ATCAGCAGGGAAGAAAGTGACGGTACCTGAATAAGAAGCCCCGGCTAACTACGTGCCAGCAGCCGCGGTAATACGTAGGg
ggCAAGCGTTATCCGGATTTACTGGGTGTAAAGGGAGCGTAGACGGCAAGGCAAGTCTGAAGTGAAAGCCCGGTGCTTAA
CGCCGGGACTGCTTTGGAAACTGTTTGGCTGGAGTGCCGGAGAGGTAAGCGGAATTCCTAGTGTAGCGGTGAAATGCGTA
GATATTAGGAAGAACACCAGTGGCGAAGGCGGCTTACTGGACGGTAACTGACGTTGAGGCTCGAAAGCGTGGGGAGCAAA
CAGG
>OTU_699
AAGGGGCTGTAGCTTGTCTCACGAATATGCCTGTGATAAATCTTtttCTTCCTCGGAAACTATGACCAGATGCTTTGAGA
AATCATTCATTGGACAGTTTCATGAGTGGATCTGAGTGTGACGGGTTGGGCTGCAGCAGATGCTGTTGGTCCTctctcAT
ATTCTCTTGTCTCCCACTGGTCCTGTGCCAGCACAACTCTCACCAGCGGGCTGCTCTGGCCACAGGAGCAGGCTCGACTT
GCCCAGGGACAGGCTAGAAATTCCAGGAAGCTCACAACCTCGGGAGTAGCCCTCAACCAATGCAGGATGGGAGCTGGTAG
ATGAATTCTCAGCTTTCTCACTCCTGGGGTAGCGCACCACTGAAGCATGAGCTCTGTAGTTTCCCAGTGGATGCCTGCGG
GAATGGTC
>OTU_700
TCGGGAATTTTGGGCAATGGGCGAAAGCCTGACCCAGCAACGCCGCGTGAAGGATGAAGTATTTCGGTATGTAAACTTCG
AAAGAATGGGAAGAATAAATGACGGTACCATTTATAAGCTCCGGCTAACTACGTGCCAGCAGCCGCGGTAATACGTAGGG
AGCAAGCGTTGTTCGGATTTACTGGGCGTAAAGGGCGCGTAGGCGGCGCGGTAAGTCACTTGTGAAATCTCTGAGCTTAA
CTCAGAACGGCCAAGTGATACTGCAGTGCTAGAGTGCAGAAAGGGCAATCGGAATTCTTGGTGTAGCGGTGAAATGCGTA
GATATCAAGAGGAACACCTGAGGCGAAGGCGGGTTGCTAGGCTGACACTGACGCTGAGGCGCGAAAGCCAGGGGAGCAAA
CGGG
>OTU_701
AGTCATTCATTGGCATCTTGCTTGGCACACTGTAAACTCTGGCTTTATTCCTGAGCCCCTGCTGTCTAACTTGCATTGTT
ATACAGTgtgtAGAAACAGATGATCCAAACAGACATTTCTCCAAAGGAGCTATTCAAATGGACAATACGTACATGAAAAG
ATGCATATCCTTAGCCATCAGGAAATGCAAAGTGAAACCACTGCACACCCTCTAACATCAAaaaGGACAGATAGCAACAA
GTGTTGACAAGAATGTGGAGAAACTGGAATCCTCAGCACTGCTGGTGGGAATGTAAATGGTGGAGCCACTGTGGAAAACA
GTCTGACAGTTCCTCCAACAGTTAAACCCAGTGCCTAGCCCAGGGCTGGCATCCTCAT
>OTU_702
GCAGGCTGTACTGGCCAGAGCCCAGGGTAGAGGCTGGCACTGGAATCCTGAGAGCATTCAGCCTACAGTTGGAACTTAAA
TCTGAGAGGCTTCGAATCACCTCAGGGCCCAGAGTGAGCTGCAGGGCCCGTGATTAATTCCTGTCCTctctGCCGGATAC
AGGCAAACTTTGGCAGCTGGCTTTTCtctcCTAAGTAGAGAATCTTTAGCTTGGCCTAAGGGTCTTGGGTGGGGCCTGAG
CTGGATGGGCCTGCCCTGAGTGAAAGTCCAAAGACCCTGTCACTCTGAGGGACACTCCCATCAGGCTGTCTCAGATGCCT
CCAGGCTAGGTGGGGAGGAAAATGGGAGAGTGACGGAAATGTTTATTATGTTTATTTAGCTCCTACTAAGTCACAAGCAC
CAA
>OTU_703
GAATTCCTAGGGAGGACACAGTAGAGCAGTCAATCAGGCTAGTTTGGAAGTCCTGGATCCTACTCCTCTGAAACACTGGG
AGTCTCACTCCACCTctctAGCCTCAGTTTCCCCACCTGAAATATTGGGTTGGGGCTGGCCTAGGgggTCCCTAAGATAT
TTTCTGCCTCTAACTTTTGCAGTGTCTCTGGATACAACAGGAGGAAAATTCCTTTGCTCTTTCAGTTCAGACCAGTGACT
CCTGATAATTTGATCTTCCTTGCCCAAGATCAACAATGTCTGATGCCATATCTGATGACATTTTATCACTCCTTTTCTAA
AATA
>OTU_704
TAGGGAATCTTCCACAATGGGCGAAAGCCTGATGGAGCAACGCCGCGTGAGTGATGAAGGTTTTCGGATCGTAAAACTCT
GTTGTTAGGGAAGAACACCCGGGAGAGGATCCCGGTTTGACGGTACCTAACGAGGAAGCCCCGGCTAACTACGTGCCAGC
AGCCGCGGTAATACGTAGGgggCAAGCGTTGTCCGGAATTATTGGGCGTAAAGCgcgcgcAGGCGGCTTACTAAGTCTGG
TGTGAAAGCCCACGGCTCAACCGTGGAGGGCCATTGGAAACTGGTAGGCTTGAGTGCAGGAGAGGAGAGCGGAATTCCCG
GTGTAGCGGTGAAATGCGTAGATATCGGGAGGAACACCCGTGGCGAAGGCGGCTctctGGCCTGTAACTGACGCTGAGGC
GCGAAAGCGTGGGGAGCAAACAGG
>OTU_705
GCTTTCCAGCCTACATAGTGCCTGGCTTAGAACAGATGAAGGAGAGCCACTCACTTCCAAGGGAAGCAAATGGCTGGACA
AGAAGCATATCACTCCAGCCTTTCATGCACCAAAGACCCAGCAGCCTCCGATGTTCCATGCCGTCTAAAGCCTTCCTGAA
CCTTGCATGGCCCTGGGCCTGGGACGGAAGCCTCTGTAATGGCTGAGATGGGATTTCCTCCTTACCCAGGgggACAGGAA
GCTCGGAAGCAGATGAATGTTTTAGGAAACGTAGAAATGTAATATTttttGAAGTCTGTTGTTGCATATTAAAAGCCACG
CCATAAGGACTGAAAAGTGTTAGGTTGG
>OTU_706
TAGGGAATTTTCGGCAATGGgggAAACCCTGACCGAGCAACGCCGCGTGAAGGAAGAAGGTTTTCGGATTGTAAACTTCT
GTTATAAAGGAAGAACGGCGGCTACAGGAAATGGTAGCCGAGTGACGGTACTTTATTAGAAAGCCACGGCTAACTACGTG
CCAGCAGCCGCGGTAATACGTAGGTGGCAAGCGTTATCCGGAATTATTGGGCGTAAAGAGGGAGCAGGCGGCAGCAAGGG
TCTGTGGTGAAAGCCTGAAGCTTAACTTCAGTAAGCCATAGAAACCAGGCAGCTAGAGTGCAGGAGAGGATCGTGGAATT
CCATGTGTAGCGGTGAAATGCGTAGATatatGGAGGAACACCAGTGGCGAAGGCGACGATCTGGCCTGCAACTGACGCTC
AGTCCCGAAAGCGTGGGGAGCAAATAGG
>OTU_707
TGGGGAATTTTGGACAATGGGCGCAAGCCTGATCCAGCCATGCCGCGTGAGTGAAGAAGGCCTTCGGGTTGTAAAGCTCT
TTCGGTGAAGACGAAACGGTTAGCGCTAATAACGCTGACTAATGACGGTACTCACAGAAGAAGCACCGGCTAACTACGTG
CCAGCAGCCGCGGTAATACGTAGGGTGCAGGCGTTAATCGGAATTACTGGGCGTAAAGCGTGCGCAGGCGGTTTGTTAAG
GCAGGTGTGAAATCCCCGGGCTTAACCTGGGAATTGCGCTTGCAACTGGCAAGCTAGAGTGTGGCAGAGGggggTGGAAT
TCCACGTGTAGCAGTGAAATGCGTAGATATGTGGAGGAACACCGATGGCGAAGGCAGCCcccTGGGTTAACACTGACGCT
CATGCACGAAAGCGTGGGGAGCAAACAGG
>OTU_708
CTGCGGTAATTCCAGCTCTGCGAGTTTGCTCCCATATTGTTGCAGTTAAAACGCCCGTAGTCTGAATTGGCCAGCAATGG
TCGTACGTATTtttACGTTCACTGTGAACAAATCAGGACGCTTAGAGTATGGCTACATGAATGACTCAGCGCAGTATGAA
GTCTTTGTTTTCTTCCGAAAACAAGCTCAATGAGAGCCATCGGgggTAGATCTATCTCATGACGAGTGGTGGAATACTTT
GACTCATGAgagagaAGCTGAGGCGAAGGCGTCTACCTAGAGGGTTTCTGTCGATCAAGGGCGAGAGTAGGAGTATCCAA
CAGG
>OTU_709
TAGGGAATCTTCCACAATGGGCGCAAGCCTGATGGAGCAACGCCGCGTGAGTGAAGAAGGTCTTCGGATCGTAAAACTCT
GTTGTTAGAGAAGAACATGCAGGAGAGTAACTGTTCTTGTATTGACGGTATCTAACCAGAAAGCCACGGCTAACTACGTG
CCAGCAGCCGCGGTAATACGTAGGTGGCAAGCGTTGTCCGGATTTATTGGGCGTAAAGGGAACGCAGGCGGTCCTTTAAG
TCTGATGTGAAAGCCTTCGGCTTAACCGAAGAATTGCATTGGAAACTGGAGGACTTGAGTGCAGAAGAGGAGAGTGGAAC
TCCATGTGTAGCGGTGAAATGCGTAGATatatGGAAGAACACCAGTGGCGAAAGCGGCTctctGGTCTGTAACTGACGCT
GAGGTTCGAAAGTGTGGGTAGCAAACAGG
>OTU_710
TGGGGAATATTGCACAATGGAGGAAACTCTGATGCAGCGACGCCGCGTGAGTGAAGAAGTATTTCGGTATGTAAAGCTCT
ATCAGCAGGGAAGAAAATGACGGTACCTGACTAAGAAGCACCGGCTAAATACGTGCCAGCAGCCGCGGTAATACGTATGG
TGCAAGCGTTATCCGGATTTACTGGGTGTAAAGGGAGCGTAGGTGGCAAGGCAAGCCAGAAGTGAAAACCCGGGGCTCAA
CCGCGGGATTGCTTTTGGAACTGTCATGCTAGAGTGCAGGAGGGGTGAGCGGAATTCCTAGTGTAGCGGTGAAATGCGTA
GATATTAGGAGGAACACCGGAGGCGAAGGCGGCTCACTGGACTGTAACTGACACTGAGGCTCGAAAGCGTGGGGAGCAAA
CAGG
>OTU_711
AGAGGAAATGCTTGATGAAAGTTGGTGGTTAGCAGCACCTTtttCAAaaaCATGCTTGTTAATGGAAATGTTTCTAGCAT
atatCACATACAGGCACCAGCCTAGCCAATGGCAGAACCTGGGCGTCCACATGCCCACAGTGGTAAAAGTCCAGGGTCCC
TGTGGTTATCTCCAAAGATGGCCACCATCAGTTCCCCTTCCCTGAGAGGGCATGCTGCTCCTCACAGCAATTTCCCCTCC
AGTTGAATTGGATATGGCCTTTCGACTTGCTTTGGCCAACAGAACTCAGCAGAAATGACTGTGCACCAGACCCAGGACCA
GCCTTTAGAGGACTGACAATTTCCTTCTCCCACTTAGAAGCAGCCACGTGTATAGGTTCAGCTACTTTGAGACCATGATG
CTGTGGTCCATGCTGGCCATGTGAGAGAGA
>OTU_712
CGATGAAGGGGCGGGTGCTCGGGTGATGCGAGCCACTTGCACGTGCACTGCATGCGTGCTTTCAGGGCCTGCTGGAGTAC
AGATTTGTAtatatCACTTCCACTCGATGACAAATTACTGCCAcacacaGTCAGCTTTATGGCTCAGTGGATCAGATAAC
ACCCGGCTTAGGATGGGCAGCTAATGTGTCATGGAGACTTGATGCCCGTGGAGAACACCTATCTTCAGAAGAGTGCAAAG
ATCAACTCCGGTATCCTGAGGGTCCATGCTATGGGGACTTGCTACACATTCCACAGCAGCTCCATCTGTCACGGTCACTT
TGAGGATC
>OTU_713
TGGGGAATTTTGGACAATGGgggAAACCCTGATCCAGCCATGCCGCGTGCGGGAAGAAGGCCTTCGGGTTGTAAACCGCT
TTTGTCAGGGAAGAAAAGGCGCAGTCTAATACGTTGCGACAATGACGGTACCTGAAGAATAAGCACCGGCTAACTACGTG
CCAGCAGCCGCGGTAATACGTAGGGTGCAAGCGTTAATCGGAATTACTGGGCGTAAAGCGTGCGCAGGCGGTTATGCAAG
ACAGATGTGAAATCCCCGAGCTCAACTTGGGAACGGCATTTGTGACTGCATGGCTTGAGTGCGGCAGAGGgggATGGAAT
TCCGCGTGTAGCAGTGAAATGCGTAGATATGCGGAGGAACACCGATGGCGAAGGCAATCCCCTGGGCCTGCACTGACGCT
CATGCACGAAAGCGTGGGGAGCAAACAGG
>OTU_714
CTATGGAGGGGATGCAGACACGTgtgtACGGCCTAGCTCCTCCCGCAGCCTCCGACAGCTTGCGGGGTGAGCACGGTTAA
CAAACCCTACAGCTGGCGGATCTGTGCAGACATAATTGCACACGAATGGCGGgggAGCCGGGAAACCAGGAAGAAATAAA
ACAGATAACAAGCGAAGGGAAAAGTGGCACCGTAAACAAGCCGCGTCTTTTCCCTCCGCAGAGCGAGCCGTgtgtCTGGA
GGCGGTGTCTGtgtgCAGCTTGACTCCTAATCCATATCGCAAACAGCTTCCAGATGCTTCCAGCCCCAACCTACTCGGGG
ATTCCTGCCCTT
>OTU_715
TGGGGAATATTGGACAATGGGCGCAAGCCTGATCCAGCAATGCCGCGTGGGTGAAGAAGGCCTTCGGGTTGTAAAGCCCT
TTTGTACGGGAAGAAATCCTGTCGGTTAATACCCGGCGGGGATGACGGTACCGTAAGAATAAGCACCGGCTAACTTCGTG
CCAGCAGCCGCGGTAATACGAAGGGTGCAAGCGTTAATCGGAATTACTGGGCGTAAAGCGTGCGTAGGCGGTTGGCTAAG
TCAGATGTGAAAGCCCTGGGCTCAACCTGGGAATGGCATTTGAAACTGGCCGGCTAGAGTGTGATAGAGGATGGCGGAAT
TCCCGGTGTAGCGGTGAAATGCGTAGAGATCGGGAGGAACATCCGTGGCGAAGGCGGCCATCTGGATCAACACTGACGCT
GAGGCACGAAAGCGTGGGGAGCAAACAGG
>OTU_716
TGGGGAATATTGGACAATGGGCGCAAGCCTGATCCAGCAATGCCGCGTGGGTGAAGACGGCCTGCGGGTTGTAAAGCCCT
TTAGGCGGGGAGGAACGGTCGGGTGCCAATACCACCCGGCGCTGACGTTACCCGCAGAATAAGCACCGGCTAACTCCGTG
CCAGCAGCCGCGGTAATACGGAGGGTGCGAGCGTTAATCGGAATTACTGGGCGTAAAGCGTGCGTAGGCGGTAGCGTCAG
TCAGCCGTGAAAGCCCCGGGCTTAACCTGGGAACGGCGGTTGAGACGGCGCAACTAGAGTGGGCTAGAGGATCGTGGAAT
TCCGGGTGTAGCGGTGAAATGCGTAGAGATCCGGAGGAACACCGATGGCGAAGGCAGCGGTCTGGGGCCACACTGACGCT
GAGGCACGACAGCGTGGGGAGCAAACAGG
>OTU_717
ACTCCTCCAAAGATGCGGGCACTGGCATCCCCAGATGCTGAGGTCCTGGAGGAGAGGAAAGGAGCAGCTGAATTAAGGAG
GCTGGGGTAAaaaGGTGCTCAAGGTACAAACAAACCCCTAGATCCCTGTCCCCACTCCAACTTGTTCtctctcAGCAGAC
ACTGGGATGCTTCTCTGTGGAGGGTAAGACAGAGGGGTCTCTAGCCTGGGGAATACCAAGCATAGCTGGACTCAGGTGCA
ACAAGAAACAGagagCATGGGGCTATATGCAcacacacCCTTCCCACTCAGCTCCTAATGCTGACATCAGACCTCTACTC
TCCAGTCTGAAGATTCATCTCTAAGagagCAGACCAACAAAGAGAAAAGACTTTAACacacTGACCTCAGGGATCCCTCA
ACTAACAGCCCA
>OTU_718
TGGGGAATATTGGACAATGGgggCAACCCTGATCCAGCCATGCCGCGTGAGTGATGACGGCCTTAGGGTTGTAAAGCTCT
TTTCTCCGGGACGATAATGACGGTACCGGAGGAATAAGCCCCGGCTAACTTCGTGCCAGCAGCCGCGGTAATACGAAGGg
ggCTAGCGTTGCTCGGAATCACTGGGCGTAAAGGGCGCGTAGGCGGCTGATTTAGTCGAGGGTGAAAGCCCGTGGCTCAA
CCACGGAATGGCCTTCGATACTGATTGGCTCGAGACCGGAAGAGGACAGCGGAACTGCGAGTGTAGAGGTGAAATTCGTA
GATATTCGCAAGAACACCAGTGGCGAAGGCGGCTGTCTGGTCCGGTTCTGACGCTGAGGCGCGAAAGCGTGGGGAGCAAA
CAGG
>OTU_719
GCAAAGGAGAAAGCTTGTGCAGAGACACTCCCGTTTTAAaaaCCATTACATCTTGTGAGACCCATTCACTATCACAAGAA
CAGCACGGGAAAGATCCcccACGCCATGATTCAATCATCTCCCACTAGGTCCCTCCTTCTCCTTGTCTCCTTTCCTGCGG
ATGTTTTCTTCCCTGCAGCCCAGTGCACCCAGGTAGCCTCTTTCCCCTTGATTTTACTCAGGTAGCACTGACACAGACAT
TTGTGAGCAACAACTTTTACTGAAGGTTTAGGGTCAcacaAAGTGTGAGCAGGGAGGCAAGGCTTACAGTGCAGCTCACA
GCACAGAGAACCAAGTTAAACTGAATCTCAGGCAACCATTATTTATTTTCtctctctctTTCTTTCT
>OTU_720
TGAGGAATATTGGTCAATGGGCGCGAGCCTGAACCAGCCAAGTCGCGTGAGGGATGACGGCCCTACGGGTTGTAAACCTC
TTTTGTCGGGGAGCAAATTCCGCCACGTGTGGCGGAGTCGAGAGTACCCGAAGAAaaaGCATCGGCTAACTCCGTGCCAG
CAGCCGCGGTAATACGGAGGATGCGAGCGTTATCCGGATTTATTGGGTTTAAAGGGTGCGTAGGCGGACTGTCAAGTCAG
CGGTAAAATACGGgggCTCAACCTCCGCCCGCCGTTGAAACTGACGGTCTTGAGTGGGCGAGAAGTATGCGGAATGCGTG
GTGTAGCGGTGAAATGCATAGATATCACGCAGAACTCCGATTGCGAAGGCAGCATACCGGCGCCCAACTGACGCTGAAGC
ACGAAAGCGTGGGTATCGAACAGG
>OTU_721
TACCAGTCCATGGCTGGGAGGTTGAGGACCACTGCCATAGACAGTTCTTTTGGATAAACATAGAAATTGACCCTTCCTCA
GGAAAGGACCTCTCAAaaaaGTATCAAAGAATTGAAACTCACCAGATCATCACATCACATCCAGACAATAAGACACTAGG
CCCCTCCATCATCAGGATGGCTTCCTTACCCCTTCCATGTTCCTGTTTTCCCAcacaTAGCTACCTTTCTTCCCTGCTAt
ataAAGCCCTCATTTTAATCAGACAGGGAGATGGATTTGAAGCTGAGCTCCCATCTCCTCAGCTGCATCACCGGATTAAA
GCCTTCTTTCTTGGCAATAATTGTTGTCTCAGTGATTGGCTTTCCGTGTGGTGAGCAGCAGGACCTAGACCAAACCCCGG
TGTTTCAGTAAC
>OTU_722
CAGAGGCTATTTGTTTGCTCATTtttACTGTAGCTATAGTTTTGATAGCAGCTAGTTTGTGACATACAAAGTCTGAAACC
CAGTCCTTTATCCCTGCTCATACTTTTGGGAACTGACTCGTTtttAGGACATATCTTAACAAATCAATAAGCTCCAGGGA
CAGAAACCATGTCTTtttttCTTAGCCTAAATTTGCAGTGATCCAATTTCCAGAAGCAATAACCAAAACTTTATTTTCCT
GCATCTGTTTGTATAATCAGTTGTCTAAAAGTATAACAAGTAACCGTTtttAATTAAACAGTTAACATAGTCTTATTTAC
AAGTAAACATGAAAGGCTGTAATAGTCTAATTttttCCAATACAATCAGAGTAATACAG
>OTU_723
TGAGGAATATTGGGCAATGGGCGCAAGCCTGACCCAGCAATGCCGCGTGAAGGATGACGCCCCTCGGGGTGTAAACTTCT
TTTAGGggggAGGAGCAAGGACCGTACCcccTGAATCAGTCACGGCTAACTACGTGCCAGCAGCCGCGGTAATACGTAGG
TGGCGAACGTTATCCGGAATTACTGGGCGTAAAGGGTCCGCAGGCGGATGACCAAGTCCGGCGTGAAAGCTCCCGGCTCA
ACTGGGAGAGGGCGTTGGAAACTGGTAATCTTGAATCAcacaGAGGTCGGTGGAATTCCCGGTGTAGTGGTGGAATGCGT
AGAGATCGGGAGGAACCTCGAAAGCGAAGGCAACCGGCTGGGTGAGGATTGACGCTGAGGGACGAAAGCGTGGGGAGCGA
ACAGG
>OTU_724
TGGGGAATTTTGGACAATGGgggCAACCCTGATCCAGCCATGCCGCGTGCAGGATGAAGGTCTTCGGATTGTAAACTGCT
TTTGTCAGGGACGAAAAGGGATGCGATAACACCGCATTCCGCTGACGGTACCTGAAGAATAAGCACCGGCTAACTACGTG
CCAGCAGCCGCGGTAATACGTAGGGTGCAAGCGTTAATCGGAATTACTGGGCGTAAAGCGTGCGCAGGCGGTTCTGTAAG
ATAGATGTGAAATCCCCGGGCTCAACCTGGGAATTGCATatatGACTGCAGGACTTGAGTTTGTCAGAGGAGGGTGGAAT
TCCACGTGTAGCAGTGAAATGCGTAGATATGTGGAAGAACACCGATGGCGAAGGCAGCCCTCTGGGACATGACTGACGCT
CATGCACGAAAGCGTGGGGAGCAAACAGG
>OTU_725
TGGGGAATATTGCACAATGGAGGAAACTCTGATGCAGCGACGCCGCGTGAGTGAAGAAGTATTTCGGTATGTAAAGCTCT
ATCAGCAGGGAAGACAGTGACGGTACCTGACTAAGAAGCTCCGGCTAAATACGTGCCAGCAGCCGCGGTAATACGTATGG
AGCAAGCGTTATCCGGATTTACTGGGTGTAAAGGGAGTGTAGGTGGTATCACAAGTCAGAAGTGAAAGCCCGGGGCTCAA
CCCCGGGACTGCTTTTGAAACTGTGGAACTGGAGTGCAGGAGAGGTAAGTGGAATTCCTAGTGTAGCGGTGAAATGCGTA
GATATTAGGAGGAACACCAGTGGCGAAGGCGGCTTACTGGACTGTAACTGACACTGAGGCTCGAAAGCGTGGGGAGCAAA
CAGG
>OTU_726
TTGGAGTGATGCATCTATGGGCCAAGGGAATGCCAAGGATTGCCAGCCATCACCAGGACAGAAGCATGGGTACTGATGCC
CTCACAGAGCCCTTGAAGagagTCAACCCTGCTGACACCTTGATTTCAGACTTCCAGCCTCCAGAACTGTGAgagaATAA
ATTTCCGTTGTCTTAAGTCACCCAGTTTGTAGCACTTTATTATGGCAGCCCTGGGAAACTAACacacTACCCTTATTTTC
ATGCTGAGGAATGTAAGATAGTTTTAGGCACCACCTGCTTCTATACAAGTTTTATGATCtctcCTCCTAATACTGCAGAA
ATTATGGGTTTTACCATCTTAGTAtataGCATAATatatCCAGCACACGTTAtatatTTAGCACTTT
>OTU_727
TGGGGAATATTGCACAATGGgggAAACCCTGATGCAGCAACGCCGCGTGAGTGAAGAAGTGATTCGTTATGTAAAGCTCT
ATCAGCAGGGAAGAAAATGACGGTACCTGAGTAAGCAGCCCCGGCTAACTACGTGCCAGCAGCCGCGGTAATACGTAGGg
ggCAAGCGTTATCCGGATTTACTGGGTGTAAAGGGAGCGTAGACGGCCATGCAAGTCTGAAGTGAAATGCCAGTGCTCAA
CACTGGAACTGCTTTGGAAACTGTGAGGCTGGAGTGCAGGAGAGGTAAGTGGAATTCCTAGTGTAGCGGTGAAATGCGTA
GATATTAGGAGGAACACCAGTGGCGAAGGCGGCTTACTGGACTGTAACTGACGTTGAGGCTCGAAAGCGTGGGGAGCAAA
CAGG
>OTU_728
TGGGGAATTTTCTGCAATGGGCGAAAGCCTGACAGAGCAATACCGCGTGAGGGAAGAAAGCCCACAGGGTTGTAAACCTC
TTTTGTCAAGGAAGAAGTTCTGACGTTACTTGACGAATAAGCATCGGCTAACTCCGTGCCAGCAGCCGCGGTAAGACGGA
GGATGCAAGTGTTATCCGGAATCACTGGGCGTAAAGCGTTTGTAGGTTGTCTGGTAAGTCTATTGTTAAATCTTGAAGCT
CAACTTCAAAACTATAATAGAAACTACTAGACTGGAGGATAGTAGGGGTAAAGGGAATTTCCAGTGGAGCGGTGAAATGC
GTAGAGATTGGAAGGACCACCGATGGCGAAGGCACTTTACTGGGCTATTTCTGACACTAAGAAACGAAAGCTAGGGTAGC
GAATGGG
>OTU_729
ACCAAAACCAGGCGGAACATAGagagGGAAGTGAGCGGGCTGGTGAGCACTCCCGCCTGAGCTCCACGTCCTGTCAGATC
AGCCGAGGCAGCAAAAGATTCTCATAGGAGTGTGAACCCTACTGTGAACTGCGCATGCGAGGGGTCTAGGTTGCATGCTC
CTTATGAGACTCTAACTAATGCCTGATGATCTGAGGTGGAACAGTTTCATCCCGAAACCATCCcccACACTCCACCCCTG
TCCGTGGAAaaaaaTTATCTTCCGTGAAACTGGTCCCTGGTGCCAAATAGGTTAGGGACCACTGTCTTAGTCCACCTGGA
AGACATGACACCTTGGCACATCACAGAACTGGCACACC
>OTU_730
TGGGGAATATTGGACAATGGgggCAACCCTGATCCAGCAATTCTGtgtgCACGAAGAAGGTTTTCGGATTGTAAAGTGCT
TTCAGCAGGGAAGAAGAAAGTGACGGTACCTGCAGAAGAAGCGACGGCTAAATACGTGCCAGCAGCCGCGGTAATACGTA
TGTCGCAAGCGTTATCCGGAATTATTGGGCATAAAGGGCATCTAGGCGGCCAGACAAGTCTGGGGTGAAAACTTGCGGCT
CAACCGCAAGCCTGCCCTGGAAACTGTTTGGCTAGAGTGCTGGAGAGGTGGACGGAACTGCACGAGTAGAGGTGAAATTC
GTAGATATGTGCAGGAATGCCGATGATGAAGATAGTTCACTGGACGGTAACTGACGCTGAAGTGCGAAAGCTGGgggAGC
GAACAGG
>OTU_731
AAAGCGATATTGCGCTTGATTCCGTAATAGACACCAGGAATGCGCCGAATACAAATCCAAATAGCACCCCGAGTACAAAG
TACCACCAAGGCGTGCGGTAAGCTTTCATCAACACTCTCCCATAATCCAACGTTCTGAATAAATACCGACTCGCGCTGCA
TCTGGTGCAAACGCAAGTTTGTACGCAAGTGGTTCTCCGTCAATTGAAGCATCTGGCTCAATTTGCATCCATGGCTCCAA
TTGTGCAGCATTTAGCTGTGAATCAAGCCTATCTGAATCCATAGTCTTTGTGTTTGAACTATCAGATCCGTATTGCCTCG
TGCCTAAAATTCTCAATCGCAAATTTTGTTCTTGAGAAATTTGCATTTCTTTGATCTTAAGCGCTAAATCATCTTCTACC
ATTGT
>OTU_732
TAGGGAATCTTCCGCAATGGACGAAAGTCTGACGGAGCAATGCCGCGTGAGTGAAGAAGGTTTTCGGATCGTAAAACTCT
GTTGTTAGAGAAGAACAAGGATGAGAGTAACTGCTCATCCCCTGACGGTATCTAACCAGAAAGCCACGGCTAACTACGTG
CCAGCAGCCGCGGTAATACGTAGGTGGCAAGCGTTGTCCGGATTTATTGGGCGTAAAGCGAGCGCAGGCGGTTCTTTAAG
TCTGATGTGAAAGCCcccGGCTCAACCGGGGAGGGTCATTGGAAACTGGAGAACTTGAGTGCAGAAGAGGAGAGTGGAAT
TCCACGTGTAGCGGTGAAATGCGTAGATATGTGGAGGAACACCAGTGGCGAAGGCGACTctctGGTCTGTAACTGACGCT
GAGGCTCGAAAGCGTGGGGAGCAAACAGG
>OTU_733
AGCCATGGgggAGTGACCCTTTGAATAGGACTGACACAACCCAGCTTGGCCTTTGAGTAGGTCCCTCTGGCTGTCATGTG
GGGAACAGACTCAAGTAAGGGGACCAGTAAGGAACCACTGCAGTGGTCCAGGTGGGAGATGATGGCCGCTCAGACTGGGG
CAGGAGAAAAGGAGAAGTGGGCAGATTCTGGATCTAGTTGGAAGGTTGAGCCCCAGGATGTGCTCATGGATTGGACATGG
GATAGGAAAGACTTGAGTCATGGATGACCCTGAGAGTTTGCCATCTGCTAAAAGATGGAGCTGTCATCAGCTTTCATTAG
GAAAACTGCAGGGTAGAGGGTCTTGGgggCAGATCGGGACCCAGGTTTGCACTTGTTGGTTGAGTTTGAAAAGTCA
>OTU_734
GGACTGGTTTCATGGAAGATCATTtttCCACAGACCAGCGCGGGGATGATTTCAGGACGAAACTGTTCCAACTCAAATCA
TCAGGCATGAGATTTTCATAAGGAGCTCACAGCCTGGTTCCCTTGCATGCACAGTTCACAATAGGGTTTGTGCTTCTATG
AGAATCTAATGCTGCAGCTGATCTGACAGGAGGTGGGGCTCAGGCAGTAATGCCTGCCCTCCACTCACCTCCTGCTGTGC
AGCCCGGTTCTTAACAGACCACGGACTGGTACTGGTCCTTGACCCTGGGGTTGGGGACCCCTGATGTACATCATGTGGTA
GGCCTTCACATTCACTCACCACTCACTGCTATTttttATGTTTTATATCATATTtttATGGTAGCTTTTCTATG
>OTU_735
CAGGAAGAGCAACACAGATGCAATATAGTGTCAGGTATAGCCCGGCTTACTGTCCCCAACTAGGCAGCAAGATCAATCAG
CCTCCCTCACAGAAACCAGCAGAATGGGGCATTGTGATTTTGATGATTtttttATTGTATTGAGAACACTTCACTTGAGA
TCTCCTCCCTTAACAAGTTtttAAGTGTACAATAAGCTATTGTTAACTACAACAATGTACAACAACATTGTACAGCAGAT
TTCTAGAATGTATTCACCTTGCATGACTGAAACTGTGTACCTATTGAATAACAACTCTCCATCTCCcccTCCTCCCAGTC
CCTGGCAACCACCATTCCACTctctGCTTCTGGGAGTCTGACTAT
>OTU_736
TGGATAATGCTGAGATAGAATGGTATACAGATGGGTCTTAtataAGAGAAGAGGATGGAAATTTTACAGCAGGATATGCT
GTGGTTTTATTACTAGAGGTAATTGAAGCCAGTCCTCTTCCCCAAGCCAGATCAGCTCAAGCGGCCAAATTGATTGCCCT
GACCCGAGCTTGTCAACTGGCAAAAGACAAGACTGCAAACATTTACACTGACAGCCACTATGGGGTTGCTCATGACTTTG
GGATACTATGAAAAGagagagTATATTTAACCTCCTCAGGGCAACCCATAAaaaTGGACAACAAGTATCACAGCTGTTAG
AAGCTATTCTAAAACCAAAATGTTTGGCAATTATAAaaaTTCCAGGTCACTCAAA
>OTU_737
TGAGGAATATTGGTCAATGGCCGAGAGGCTGAACCAGCCAAGTCGCGTGAGGGAAGACGGCCCTACGGGTTGTAAACCTC
TTTTGTCGGGGAGCAAAGCGAACCACGTGTGGTTCATTGAGAGTACCCGAAGAAaaaGCATCGGCTAACTCCGTGCCAGC
AGCCGCGGTAATACGGAGGATGCGAGCGTTATCCGGATTTATTGGGTTTAAAGGGTGCGCAGGCGGAGGTGCAAGTCAGC
GGTCAAATTGCGGGGCTCAACCCCGTACTGCCGTTGAAACTGCATCCCTTGAGTGCGCGAGAAGTATGCGGAATGCGTGG
TGTAGCGGTGAAATGCATAGATATCACGCAGAACTCCGATTGCGAAGGCAGCATACCGGCgcgcAACTGACGCTCATGCA
CGAAAGCGTGGGTATCGAACAGG
>OTU_738
TGGGGAATATTGCACAATGGgggAAACCCTGATGCAGCGATGCCGCGTGGAGGAAGAAGGTTTTCGGATTGTAAACTCCT
GTCTTAAAGGACGATAATGACGGTACTTTAGGAGGAAGCTCCGGCTAACTACGTGCCAGCAGCCGCGGTAATACGTAGGG
AGCGAGCGTTGTCCGGAATTACTGGGTGTAAAGGGAGCGTAGGCGGGATGGCAAGTCAGATGTGAAAACTATGGGCTCAA
CCCATAGACTGCATTTGAAACTGTTGTTCTTGAGTGAAGTAGAGGTAAGCGGAATTCCTGGTGTAGCGGTGAAATGCGTA
GATATCAGGAGGAACACCGGTGGCGAAGGCGGCTTACTGGGCTTTTACTGACGCTGAGGCTCGAAAGCGTGGGGAGCAAA
CAGG
>OTU_739
TAGGGAATTTTCGTCAATGGggggAACCCTGAACGAGCAATGCCGCGTgtgtgAAGAAGGTCTTCGGATCGTAAAGCACT
GTTGTAAGTGAAGAATGCCATATAGAGGAAATGCTATGTGGGTGACGGTAGCTTACCAGAAAGCCACGGCTAACTACGTG
CCAGCAGCCGCGGTAATACGTAGGTGGCAAGCGTTATCCGGAATCATTGGGCGTAAAGGGTGCGTAGGTGGCACGATAAG
TCTGAAGTAAAAGGCAACAGCTCAACTGTTGTATGCTTTGGAAACTGTCGAGCTAGAGTGCAGAAGAGGGCGATGGAATT
CCATGTGTAGCGGTAAAATGCGTAGATatatGGAGGAACACCAGTGGCGAAGGCGGTCGCCTGGTCTGTAACTGACACTG
ATGCACGAAAGCGTGGGGAGCAAATAGG
>OTU_740
TGAGGAATATTGGGCAATGGAGGCAACTCTGACCCAGCCATGCCGCGTGAGTGAAGAAGGTTTTCGGATTGTAAAGCTCT
TTCGGATGTGACGATGATGACGGTAGCATCTAAAGAAGCCCCGGCTAACTTCGTGCCAGCAGCCGCGGTAATACGAAGGg
ggCGAGCGTTGTTCGGAATTACTGGGCGTAAAGGGTgtgtAGGCGGTTATGTAAGATAGCGGTGAAATCCCGGGGCTTAA
CCTCGGAATAGCCGTTATAACTATGTAGCTAGAGTTATGGAGAGGATAGCGGAATACCCAGTGTAGAGGTGAAATTCGTA
GATATTGGGTAGAACACCGGTGGCGAAGGCGGCTATCTGGCCATATACTGACGCTGAGGCACGAAAGCATGGGGATCAAA
CAGG
>OTU_741
CTGGGGAGGCGAATTTGGATTCTGGAAAGGAAGATTTGCTGTTAGAATGGAGGTGAGGTTGAATAGAAaaaGAGTCCAGG
ATGACCCCAGAGTTTCGGCCCTAGCAGCTGAGAGGATGCAGTTGCCATCAAATGAGAGGGACAGGATGTGGGACAGAGCG
GGCGTGGGGACAGATGGCACGCAGACTTCAGTGTACTGTAGGAGACTGTCTCTGGACAACCCAGTGGTGACGTCAGGTAG
AGATGAATAGCAGCGTGGAGTCATGGAgagagaACCAAGCTGGATACATACACTGATAGTTGATTTTGTAGATCTATTAA
TTAAGTATTACCAAATGTTAAAATCCTAGCTCCCAGTGGAATGGCGCAGGAAGTGGGGCTTTGGTGGGGTG
>OTU_742
TATCTGCACCAGGAATCCCTAAAGCCAGCCCCAGTACTGGTAGAGAAGCCTCTGCCAGAGTGGCCAGTGCCTCAGTTCAT
CAACCTCTTTCTACCAGAGTTTCCCATTAGGCCCATTAGGgggCAGCAGCAGCTGAAGGTAAGTCAGTGGAATCCCTGAG
TGGGGTCTCAGTCTTTGGGAGAAGTTAAaaaTGACCAGTCTCAACTGGCCTGTTCTCCATTCCTCTGTACAGATTTTAGG
CCTCGTGGCTAAAGGCTCCTTTGGAACTGTCCTCAAGGTGCTAGATTGCACCCAGAAAGCTGTATTTGCAGTGAAGGTAG
GGG
>OTU_743
TGGGGAATATTGCACAATGGGCGCAAGCCTGATGCAGCCATGCCGCGTGTATGAAGAAGGCCTTCGGGTTGTAAAGTACT
TTCAGCGGGGAGGAAGGCAGTCGTGTTAATAGCACGATTGATTGACGTTACCCGCAGAAGAAGCACCGGCTAACTCCGTG
CCAGCAGCCGCGGTAATACGGAGGGTGCAAGCGTTAATCGGAATTACTGGGCGTAAAGCGCACGCAGGCGGTCTGTCAAG
TCGGATGTGAAATCCCCGGGCTCAACCCGGGAACTGCATTCGAAACTGGCAGACTAGAGTCTTGTAGAGGggggTAGAAT
TCCAGGTGTAGCGGTGAAATGCGTAGAGATCTGGAGGAATACCGGTGGCGAAGGCGGCCcccTGGACAAAGACTGACGCT
CAGGTGCGAAAGCGTGGGGAGCAAACAGG
>OTU_744
TGAGGAATATTGGTCAATGGACGCAAGTCTGAACCAGCCATGCCGCGTGCAGGATGACGGCTCTATGAGTTGTAAACTGC
TTTTGTACGAGGGTAAACGCAGATACGTGTATCTGTCTGAAAGTATCGTACGAATAAGGATCGGCTAACTCCGTGCCAGC
AGCCGCGGTAATACGGAGGATTCAAGCGTTATCCGGATTTATTGGGTTTAAAGGGTGCGTAGGCGGTTTGATAAGTTAGA
GGTGAAATTTCGGGGCTCAACCCTGAACGTGCCTCTAATACTGTTGAGCTAGagagTAGTTGCGGTAGGCGGAATGTATG
GTGTAGCGGTGAAATGCTTAGAGATCATACAGAACACCGATTGCGAAGGCAGCTTACCAAACTATATCTGACGTTGAGGC
ACGAAAGCGTGGGGAGCAAACAGG
>OTU_745
TGGGGAATATTGCACAATGGGCGAAAGCCTGATGCAGCAACGCCGCGTGAGTGAAGAAGGCTTTCGGGTCGTAAAACTCT
GTCCTAAGGGAAGAATAATGACGGTACCTTAGGAGGAAGCCCCGGCTAACTACGTGCCAGCAGCCGCGGTAATACGTAGG
gggCGAGCGTTATCCGGAATCACTGGGCGTAAAGGGTGCGTAGGCGGCCAAATAAGCCAGAGGTGAAAGGCTACGGCTCA
ACCGTAGTAAGCCTTTGGAACTGTATGGCTTGAGTGCAGGAGAGGAGAGTGGAATTCCTAGTGTAGCGGTGAAATGCGTA
GATATTAGGAGGAACACCAGTGGCGAAGGCGACTctctGGACTGCAACTGACGCTGAGGCACGAAAGCGTGGGGAGCGAA
CAGG
>OTU_746
TAGGGAATCTTCGGCAATGGACGAAAGTCTGACCGAGCAACGCCGCGTGAGTGAAGAAGGTTTTCGGATCGTAAAACTCT
GTTGTTAGAGAAGAATGTTGATTAGAGTGGAAAATTAATCAAGTGACGGTATCTAACCAGAAAGGGACGGCTAACTACGT
GCCAGCAGCCGCGGTAATACGTAGGTCCCGAGCGTTGTCCGGATTTATTGGGCGTAAAGCGAGCGCAGGTGGTTTAATAA
GTCTGATGTAAAAGGCAGTGGCTCAACCATTGtgtgCATTGGAAACTGTTAGACTTGAGTGCAGTAGAGGAGAGTGGAAT
TCCATGTGTAGCGGTGAAATGCGTAGATatatGGAGGAACACCGGTGGCGAAAGCGGCTctctGGACTGTCACTGACACT
GAGGCTCGAAAGCGTGGGTAGCAAACAGG
>OTU_747
TAGGGAATCTTCCGCAATGGACGAAAGTCTGACGGAGCAACGCCGCGTGAGTGATGAAGGTTTTCGGATCGTAAAGCTCT
GTTGCCAGGGAAGAACGCTTGGGAGAGTAACTGCTCCCAAGGTGACGGTACCTGAGAAGAAAGCCCCGGCTAACTACGTG
CCAGCAGCCGCGGTAATACGTAGGgggCAAGCGTTGTCCGGAATTATTGGGCGTAAAGCgcgcgcAGGCGGCCTTGTAAG
TCTGTTGTTTAAACCCGGGGCTCAACCCCGGGTCGCAATGGAAACTGCAAAGCTTGAGTACAGAAGAGGAAAGTGGAATT
CCACGTGTAGCGGTGAAATGCGTAGAGATGTGGAGGAACACCAGTGGCGAAGGCGACTTTCTGGGCTGTAACTGACGCTG
AGGCGCGAAAGCGTGGGGAGCAAACAGG
>OTU_748
GTATTGGGGACATGGGATGCTGTGGTGCAAAGAGTGAGAAGCCAGCACTCACTGTATACCTCCCTGTGCCAGATCCCATG
GTGGATGCCAAAGATTATGTCATTGTTTCAGTCGAGGAGCACAGGAAAGTGGCAGCACCGCTGAAGGAGCTGGGAAATAG
GGAGGAGCCTGATTGGCGAGGGGAGATGGTGACACTGGTTTGAAACacacTCTGGGCTGTTGATAAGGTATGGAAGTGTA
GGAACTTGGAGCTGCTGTGGCATGAAGGAGATTCCTGCAGAGCATGATAGagagagGAGCAGATAACTGGGAGTAGAGCC
TTGGATAGCACGCATTGGTAGagagaTTTGGGGAGGAAaaaaaGAAGGAGCTTGAAAACAGAGATGATACTGGAGGAGGA
GGACGTTATT
>OTU_749
TGGGGAATATTGGACAATGGgggCAACCCTGATCCAGCCATGCCGCGTgtgtgAAGAAGGCTTTCGGGTTGTAAAGCACT
TTCAGTGGGGAAGAAGGCCTGGCGGTGAATACCCGCCAGGGACGACATCACCCACAGAAGAAGCACCGGCTAACTCCGTG
CCAGCAGCCGCGGTAATACGGAGGGTGCGAGCGTTAATCGGAATTACTGGGCGTAAAGCgcgcgTAGGCGGCGTGATAAG
CCGGTTGTGAAAGCCCCGGGCTCAACCTGGGAACGGCATCCGGAACTGTCAGGCTAGAGTGCAGGAGAGGAAGGTAGAAT
TCCCGGTGTAGCGGTGAAATGCGTAGAGATCGGGAGGAATACCAGTGGCGAAGGCGGCCTTCTGGACTGACACTGACGCT
GAGGTGCGAAAGCGTGGGTAGCAAACAGG
>OTU_750
TCGAGGATCTTCCGCAATGGGCGCAAGCCTGACGGAGCGACGCCGCGTGTGGGATGAAGGCCTTCGGGTTGTAAACCACT
GTCACTCGTTATGAAAGGGTTCAACGTTAACAGCGTTGGAAACTGACAAAGGCGAgagagGAAGCCACGGCTAACTTCGT
GCCAGCAGCCGCGGTAAGACGAAGGTGGCGAGCGTTGTTCGGAATCACTGGGCATAAAGCGCACGTAGGCGGCGACGTAA
GTTGGGTGTGAAATCCCTCGGCCCAACCGAGGAACTGCGCCCAGTACTGCGTTGCTTGAGGATCAAAGGGGTGCATGGAA
TTCCCGGTGGAGCGGTGAAATGCGTTGATATCGGGAGGAACTCCGGCGGCGAAAGCGGTGCACTGGTTGATTTCTGACGC
TGAGGTGCGAAAGCCAGGGGAGCAAACGGG
>OTU_751
TAGGGAATTTTCGTCAATGGggggAACCCTGAACGAGCAATGCCGCGTGAGTGAAGAAGGTTTTCGGATCGTAAAGCTCT
GTTGTAAGAGAAaaaGGGTGATAACAGGAAATGGTTAACACTTGATGGTATCTTACGAGGAAGCCACGGCTAACTACGTG
CCAGCAGCCGCGGTAATACGTAGGTGGCGAGCGTTATCCGGAATGATTGGGCGTAAAGGGTGCGCAGGCGGTTGTATAAG
TCTGAAGTAAAAGCCATCGGCTCAACCGATGTAAGCTTTGGAAACTGTGTAACTAGAGTGCAGGAGAGGGCAGTGGAATT
CCATGTGTAGCGGTAAAATGCGTAGATatatGGAGGAACACCAGTGGCGAAGGCGGCTGCCTGGCCTGTAACTGACGCTG
AGGCACGAAAGCGTGGGGAGCAAATAGG
>OTU_752
AGTGGAGGAGAGTGGTGCTATGGCCTGAGTGATTTATTTTAGAATACAGTCATGCATTGTATAACGAAGTTTGTCAATGA
CAGGCTGTATATCCAGCGGTGGTCCCATAAGACTACAAAGCAGCTGAAAATTCCCGTTGCCTAGTGAGGTTGCGGCGTGT
AATGTCACAGTGCAACACGTTATCACTCGTTTGTGGTGACGCTGGTGTGAACacacCTATTACACTGCCAGTCACATACG
AGTGGACAGTAATGCCCTGGGCCCTCACACTCACCAcacacTGACTCTCCCACAGCGACTCCAGTCCCGCAAGCTCCATT
CACGGGAAGTGCTCTATACACCTGTGTCATTTTAAAACATCTTTTATACCGTATTtttACTGTACCCTTTCTATG
>OTU_753
TGAGGAATATTGGTCAATGGACGAGAGTCTGAACCAGCCAAGTAGCGTGAAGGATGACTGCCCTATGGGTTGTAAACTTC
TTTTATACGGGAATAAAGTTCAGTATGCATACTGTTTTGCATGTACCGTATGAATAAGGATCGGCTAACTCCGTGCCAGC
AGCCGCGGTAATACGGAGGATCCGAGCGTTATCCGGATTTATTGGGTTTAAAGGGAGCGTAGGCGGGTTGTTAAGTCAGT
TGTGAAAGTTTGCGGCTCAACCGTAAAATTGCAGTTGATACTGGCGACCTTGAGTGCAGCAGAGGTGGGCGGAATTCGTG
GTGTAGCGGTGAAATGCTTAGATATCACGAAGAACTCCGATTGCGAAGGCAGCTCACTGGAGTGTAACTGACGCTGATGC
TCGAAAGTGTGGGTATCAAACAGG
>OTU_754
AGAGTTTCCTctctGGACacacTATTTACTGGTCCAAGCTGCTCTCAGCCAGCCATCCCACGGACCCAGCCCAGGGACCC
CAGCCTCTTCCAGTTCAAGACAGGGGCACAGCATTGAACTGGAAGCTCTGGCATGCCTGGCGATGTTGGTGCTTTCATGG
TGGTGCATGGGGCAGTTCCGACAACATCCCTGAGAGGCCGGGGCTGACATGGCACTCTGCAGAGAAGGAAACTGGCTCAG
agagaTGAAGCTGTTTACAGAACTACTTCCTGGGAGAGCTAAATTCAAGTCCAAGAATGGGTGCCTACAAAGCCCATGAC
CCCACGTTCTTCAACAGTGCAGGGCCACCAAGTCAGCACAGGCCCTCTAGGAAAGCCC
>OTU_755
TGAGGAATATTGGTCAATGGGCGAGAGCCTGAACCAGCCAAGTCGCGTGAGGGAAGACGGTCCTATGGATTGTAAACCTC
TTTTGTCGGGGAGCAAaaaGGCCTCGTGAGGCCACAAGTGAGAGTACCCGAAGAAaaaGCATCGGCTAACTCCGTGCCAG
CAGCCGCGGTAATACGGAGGATGCGAGCGTTATCCGGATTTATTGGGTTTAAAGGGTGCGTAGGCGGACTGGAAAGTCAG
CGGTAAAATCGAGAGGCTCAACCTCTTTCCGCCGTTGAAACTGTCGGTCTTGAGTGGGCGAGAAGTATGCGGAATGCGTG
GTGTAGCGGTGAAATGCATAGATATCACGCAGAACTCCGATTGCGAAGGCAGCATACCGGCGCCCGACTGACGCTGAGGC
ACGAAAGCGTGGGTATCGAACAGG
>OTU_756
TCATGTTGGATGGGGCTGGGGTGTTGGCTCTCCCTTTCTGGGCTCTCAGGAGTGGTCAGGGCTAGCCCCAGATCTCCCAG
ACCAAGAAGAGGAGCAGCCTGTGGGGAGACACTCATGCCCTGACATGAGTCAGTGCATCAAGagagGCCATCAGCCAGTG
GGATTCAGCAAGCATGCCTGGCGCTGCCTGGTAGGGTGCTGCCCATGGGAGGAAGAGAAGAGGAGCTGCCACCCATTTGG
GGCCCTCCTTCTCTGGGTCCTCAGATTTGCCCTTCAGCCCAGAGTGTAAGTTCCACAGGGCCCCATTCATGGAGGCCTTG
CCCATGCCCTCCATGCAT
>OTU_757
TAGGGAATATTGCGCAATGGACGAAAGTCTGACGCAGCCACGCCGCGTGAGTGAGGAAGGCCTTCGGGTTGTAAAGCTCT
GTCATTCGGGAAaaaCGGCTATCCGGGGAAAGTTCGGGTAGCGTGATGGTACCGAAGGAGGAAGCACCGGCAAACTCTGT
GCCAGCAGCCGCGGTAATACAGAGGGTGCAAGCGTTGTTCGGAATTACTGGGCGTAAAGCGTGCGTAGTCGGTATTGAGA
GTCGCGGGTGAAATCCCAGGGCTTAACCCTGGAACTGCCTGCGAGACCTCAGTACTAGAGTGTGAGAGGGGATATTGGAA
TACCCAGTGTAGCGGTGAAATGCGTAGAGATTGGGTAGAACACCGGTGGCGAAGGCGGATATCTGGCTCACAACTGACGA
TCAGGCACGAAAGCGTGGGGAGCAAACAGG
>OTU_758
CTATTCAGTTCTGCTCCAGGTGGCATCATCTAGAATTACTTGGCTCCATTAAGTTGGTGGCAGTCATTGAATGGAACGTC
CAAAAGGCTTTTCTCATACATCAGGCACCTCAGTGTCTCCACCAAGTGGCTGCTTCCTCTGAATGTGGATTTCTAGGGCT
TCCTCACAGCATGCTGATTGATCCCAGGGTAACTGGATTTCTTACATGGTGGCTGGGTTATAAGAGGGAATGTTTCCAAG
AAATACAAAAGCAGAAACTGCTGGTTTCTTAAGGCTCTGCCTTAAGTTACacacacaGCGTGACTTCTGTCACATTCTCT
TGGT
>OTU_759
GCAAAGagagagCTTGTGCAGAGAAACTCCTGTTtttAAAACGATCAGATCTCATGAAACTCATTCACTATCATGAGAAC
AGCACAGGAAAGACCCACCCCAATAATTTAATCACCTTCCACTGGTTTCTTCCTATGACATGTGGAAATTGTGGGAGTTA
TAATTCAAGATGAGATTTGtgtgGGGACACAGCCAAACCATATCATCCCACCCCTGGCACTTCCCAAATCTCATGTCCTC
ACATTTCAAAACTAATTATGCCTTCCCAACAGTCCcccAAAGTCTTAACTCACTTCAGCATTAACTCAAAAGTCCACAGT
ACAATGTCTCATCCAAGACAAGGCAAGTCCCTTCTGCCTATGAGCCTGTAAAATCAAAAGCAAGCTAGTTACTT
>OTU_760
TGGGGAATATTGGACAATGGGCGGAAGCCTGATCCAGCAACGCCGCGTGAGGGATGACGGCCTTCGGGTTGTAAACCTCT
TTCAGCACAGACGAAGCGCAAGTGACGGTATGTGCAGAAGAAGGACCGGCCAACTACGTGCCAGCAGCCGCGGTAATACG
TAGGGTCCGAGCGTTGTCCGGAATTATTGGGCGTAAAGGGCTCGTAGGCGGTTTGTCGCGTCGGGAGTGAAAACACCGGG
CTTAACTCGGTGCTTGCTTTCGATACGGGCAGACTAGAGGTATTCAGGGGAGAACGGAATTCCTGGTGTAGCGGTGAAAT
GCGCAGATATCAGGAGGAACACCGGTGGCGAAGGCGGTTCTCTGGGAATATCCTGACGCTGAGGAGCGAAAGTGTGGGGA
GCGAACAGG
>OTU_761
TGGGGAATTTTCTGCAATGGGCGAAAGCCTGACAGAGCAATACCGCGTGAGGGAATAAAGAAGGCCCATAGGGTTGTAAA
CCTCTTTTGTCAAGGAAGAAGATCTGACGTTACTTGACGAATAAGCATCGGCTAACTCCGTGCCAGCAGCCGCGGTAAGA
CGGgggATGCAAGTGTTATCCGGAATTACTGGGCGTAAAGCGTTTGTAGGTGGTTTAATAAGTCTATTATTAAATCTTGA
AGCTTAACTTCAAAAGTGTAATAGAAACTATTAAACTAGAGAATCGGAGGGGTAAAGGGAATTTCCAGTGGAGCGGTGAA
ATGCGTAGAGATTGGAAGGACCACCGAAGGCGAAGGCACTTTACTGGGCTATTTCTGACACTTAGAGACGAAAGCTAGGG
GAGCAAATGGG
>OTU_762
TGGGGAATATTGGACAATGGGCGCAAGCCTGATCCAGCAATGCCGCGTgtgtgAAGAAGGCCTTCGGGTTGTAAAGCACT
TTTATCAGGAGCGAAATGCCATGGGCCAATACCCCGTGGAGCTGACGGTACCTGAGGAATAAGCACCGGCTAACTTCGTG
CCAGCAGCCGCGGTAATACGAAGGGTGCAAGCGTTAATCGGAATTACTGGGCGTAAAGGGTGCGTAGGCGGTTCGTTAAG
TCTGCCGTGAAATCCCCGGGCTCAACCTGGGAATGGCGGTGGATACTGGCGAGCTAGAGTgtgtCAGAGGATGGTGGAAT
TCCCGGTGTAGCGGTGAAATGCGTAGAGATCGGGAGGAACATCAGTGGCGAAGGCGGCCATCTGGGACAACACTGACGCT
GAAGCACGAAAGCGTGGGGAGCAAACAGG
>OTU_763
TGGgggATATTGCGCAATGGgggCAACCCTGACGCAGCAACGCCGCGTGAAGGATGAAGGTTTTCGGATTGTAAACTTCT
TTTGTTAGGGACGAACTCTGACGGTACCTAACGAATAAGCTCCGGCTAACTACGTGCCAGCAGCCGCGGTAATACGTAGG
GAGCAAGCGTTGTCCGGATTTACTGGGTGTAAAGGGTGCGTAGGCGGCTTTGTAAGTCAGATGTGAAATCTATGGGCTCA
ACCCATAAACTGCATTTGAAACTACAGAGCTTGAGTGAAGTAGAGGCAGGCGGAATTCCCTGTGTAGCGGTGAAATGCGT
AGAGATAGGGAGGAACACCAGTGGCGAAGGCGGCCTGCTGGGCTTTAACTGACGCTGAGGCACGAAAGCGTGGGTAGCAA
ACAGG
>OTU_764
GCCATCTGAACCAGCGCTTTGTCCCCAGCAGATGTTGGGACATGCAGGGGCTATGCATGTCAGCACAGGgggCCACTCAG
CAGCCGGGTAAACTTGAGGTACTGGCCTAGCCTctctGTGCCCCTCTGTAAAATGAATTAAACTGCACTCCTCCCAGGAC
TGtgtgGATCAAATGAAATAGTGCATGCACGTGACCACATCAAACAGATGGACAAGAAGAGCAGAAAGACTGCAGGAGCC
AGGACAGAGGACCCAGAGTCAAGGGCTTCTCACCCCAACTGCTTCTTGCCTCTTTCTCTGCCCTGGACTTCCTTTCCCAG
TTTCAGCCCCACAAATTGCTTCCTCTTTGtgtgAGTGAAGGCTTCAGGGTGGAGTGAAGCTAGTCACT
>OTU_765
TGGGGAATATTGCGCAATGGgggCAACCCTGACGCAGCAACGCCGCGTGCGGGACGACGGCCTTCGGGTTGTAAACCGCT
TTCAGCAGGGAAGATAGTGACGGTACCTGCACAAGAAGCCCCGGCTAACTACGTGCCAGCAGCCGCGGTAATACGTAGGg
ggCGAGCGTTATCCGGATTCATTGGGCGTAAAGCgcgcgcAGGCGGCTCTTCAAGCGGAACCTCTAACCCCGGGGCTCAA
CCTCGGGCCGGGTTCCGAACTGGAGGGCTCGAGTGCGGTAGAGGCAGGCGGAATTCCCGGTGTAGCGGTGGAATGCGCAG
ATATCGGGAAGAACACCGATGGCGAAGGCAGCCTGCTGGGCCGGCACTGACGCTGAGGCGCGAAAGCTAGGGGAGCGAAC
AGG
>OTU_766
TGGGGAATATTGGACAATGGGCGCAAGCCTGATCCAGCCACGCCGCGTGAGTGATGAAGGCCTTCGGGTCGTAAAGCTCT
GTGGGGAGGGACGAACGACCGGGTGTAGAGCCCGGGTTGACGGTACCTCCTTAGCAAGCACCGGCTAACTTCGTGCCAGC
AGCCGCGGTAATACGAAGGGTGCAAACGTTGCTCGGAATCATTGGGCGTAAAGCGCACGTAGGCGGCTTCGCAAGTCGGA
TGTGAAATCCCTCGGCTCAACCGAGGACGTGCATCCGAAACTGCGAGGCTTGAGTACAGAAGAGGATCGCGGAATTCCCG
GTGTAGAGGTGAAATTCGTAGATATCGGGAGGAACACCAGTGGCGAAGGCGGCGATCTGGGCTGATACTGACGCTGAGGT
GCGAAAGCGTGGGGAGCAAACAGG
>OTU_767
CAACTCCAGGGGACTCACGGTCCAGCCCAGGCCCTTCCCTGTCGACACAGCCCCACAGCCTGTTCCTGCCTCTGTCACCT
GCGGCTGCAGGACGTGGCGAGCTCATGGTGGTGCTGGGCCCCTGGTTCAGCTGAGCTGCTGTCACAAAGGACCCGGCCCG
GggggTTCACAGAGGACCAGGCCTGGGCGACTCACAGAGGTCCAGGCCTGGgggAGGTCACAGAGGACCCAGCCTAGGGA
ACGCACAGACAACAGGATGTTATTTCTTACATCTCCAGCGGCAGGAAGTGCAGAGGCAGAGACAGGCCTCCCTGGGGTCT
GGTGTAGGTCTCTTCTTCCT
>OTU_768
TGGGGAATATTGGACAATGGgggCAACCCTGATCCAGCCATGCCGCGTGAATGATGAAGGCCTCCGGGTTGTAAAGTTCT
TTTGGCGGGGACGATGATGACGGTACCCGCAGAATAAGCTCCGGCTAACTTCGTGCCAGCAGCCGCGGTAATACGAAGGG
AGCTAGCGTTGTTCGGAATTACTGGGCGTAAAGGGCGCGTAGGCGGTTAAACAAGTCAGGCGTGAAAGCCCCGGGCTCAA
CCCGGGAACTGCGCTTGAGACTGTTTTCCTAGAGTACGGTAGAGGTAAGTGGAATTCCCAGTGTAGCAGTGAAATGCGTA
GATATTGGGAGGAACACCAGTGGCGAAGGCGGCTTACTGGACCGTAACTGACGCTGAGGCGCGAAAGCGTGGGGAGCAAA
CAGG
>OTU_769
TTCTCAGCTCCCCATGGgggACCGGCAGATGGGTAGTTAGCCAGCTGTTGGAACAAGCACAGCCCAATTTGTCAAGCTTT
GtgtgGCCCTGAGGAGTGTTTCTAGTGATTGCCCTTTCTGTTGCAAAACacacCTTCAACTGTTACCCTTGGCATCTGCT
GCAGGTGTAAATGTGCTTCTTAGCACTTTATCATTGTCCTACAGTGGGGCTGGGTATTCTGTAACCTACTGTCAAAAGGA
ATGCTTtttCACTTATTCACTTTACATCATTGTAAGGATGTTCTGATATTTATAGGATAACCCTTCCATGAAGGTCTAAA
ACCTGGATCAGATGACTCTTGTAAGTGCATTGCTACTTTGGCATTGAAGAATGGTTGAAATTTCATAT
>OTU_770
TGGGGAATATTGGACAATGGGCGAAAGCCTGATCCAGCAATGCCGCGTGAGTGATGAAGGCCTTAGGGTTGTAAAGCTCT
TTTACCAGGGATGATAATGACAGTACCTGGAGAATAAGCTCCGGCTAACTCCGTGCCAGCAGCCGCGGTAATACGGAGGG
AGCTAGCGTTGTTCGGAATTACTGGGCGTAAAGCGTGCGTAGGCGGTGACTCAAGTCAGAGGTGAAAGCCTGGAGCTCAA
CTCCAGAACTGCCTTTGAAACTAGGTCGCTAGAATCTGGGAGAGGTGAGTGGAATTCCGAGTGTAGAGGTGAAATTCGTA
GATATTCGGAAGAACACCAGTGGCGAAGGCGGCTCACTGGACCAGAATTGACGCTGAGGCACGAAAGCGTGGGGAGCAAA
CAGG
>OTU_771
TGGGGAATATTGGGCAATGGGCGAAAGCCTGACCCAGCAACGCCGCGTGAAGGAAGAAGGTCTTCGGATTGTAAACTTCT
TTTATGAGGGACGAAGGACGTGACGGTACCTCATGAATAAGCCACGGCTAACTACGTGCCAGCAGCCGCGGTAATACGTA
GGTGGCAAGCGTTATCCGGATTTACTGGGTGTAAAGGGCGCGTAGGCGGGGATGCAAGTCAGATGTGAAATCTATGGGCT
TAACTCATAAACTGCATTTGAAACTGTATCTCTTGAGTGCTGGAGAGGTAGACGGAATTCCTTGTGTAGCGGTGAAATGC
GTAGATATAAGGAAGAACACCAGTGGCGAAGGCGGTCTACTGGACAGTAACTGACGCTGAGGCGCGAAAGCGTGGGGAGC
AAACAGG
>OTU_772
TGGGGAATCTTCCGCAATGGGCGAAAGCCTGACGGAGCGACGCCGCGTGAGTGAAGAAGGTCTTCGGACCGTAAAGCTCT
TTTGTTGCAGGCGAAGGGTCAGGGGAGGAAATGCTTCTGATTAGACGGTATGCAACGAATAAGCCACGGCTAACTACGTG
CCAGCAGCCGCGGTAATACGTAGGTGGCAAGCGTTGTCCGGAATTATTGGGCGTAAAGGGAGCGCAGGCGGAAGGACAAG
CCGGATTTGAAAGTTCGGGGCTCAGCCCCGTGAGGGATCCGGAACTGTCCTCCTTGAGAGCGGGAGAAGGAAGCGGAATT
CCTGGTGTAGCGGTGAAATGCGTAGATATCAGGAAGAACACCAGTGGCGAAAGCGGCTTTCCGGACCGAATCTGACGCTG
AGGCTCGAAAGCCAGGGGAGCGAACGGG
>OTU_773
TTCAAAGCAAACCTCTATTAACTGGAACATGAACATCTGCAGAATTCTCTGGATAGGACAATTCTACTATTCTTATAGTG
ATCCTAGAAACGAAGACATAATCACTCACACTCCAGTCACCAGGAGACCAGGGTCGGTTCATAGGTGGAAGCATCACAAC
CccccAGCGACAGCATCTGCCcccAAATAAACACCCACAACTGACCTCAGTACCAGGACTCCCCTTTTAGCAAGGACCCT
TCCTGTCAACCTCCCCTCAAAGACAGAAaaaGAAaaaaGTCAATCTTttttCACTGAAACTGAATGTAACAACCAGACAA
GATATAAGATAGTATCAAAATTACATAA
>OTU_774
TGGGGAATTTTGGACAATGGgggCAACCCTGATCCAGCCATTCCGCGTGAGTGAAGAAGGCCTTCGGGTTGTAAAGCTCT
TTCGGACGGAACGAAACGGTCAGGACCAATACTTCTGACTAATGACGGTACCGTAAGAAGAAGCACCGGCTAACTACGTG
CCAGCAGCCGCGGTAATACGTAGGGTGCGAGCGTTAATCGGAATTACTGGGCGTAAAGCGTGCGCAGGCGGTTATTTAAG
ACAGGTGTGAAATCCCCGGGCTTAACCTGGGAATTGCGCTTGTGACTGGATAGCTAGAGTGCGGCAGAGGggggTGGAAT
TCCACGTGTAGCAGTGAAATGCGTAGAGATGTGGAGGAACACCGATGGCGAAGGCAGCCcccTGGGCCAGCACTGACGCT
CATGCACGAAAGCGTGGGGAGCAAACAGG
>OTU_775
TGGGGAATATTGCACAATGGgggAAACCCTGATGCAGCAACGCCGCGTGAAGGAAGACGGTTTTCGGATTGTAAACTTCT
TTTCTTAGTGAAGAAGAAAGTGACGGTAGCTAAGGAATAAGCATCGGCTAACTACGTGCCAGCAGCCGCGGTAATACGTA
GGATGCGAGCGTTATCCGGAATTACTGGGTGTAAAGGGAGCGCAGGCGGGACTGCAAGTTGGATGTGAAATGCCGCAGCT
TAACTGCGGAGCTGCATCCAAAACTGTAGTTCTTGAGTGGAGTAGAGGCAAGCGGAATTCCGAGTGTAGCGGTGAAATGC
GTAGATATTCGGAGGAACACCAGTGGCGAAGGCGGCTTGCTGGGCTCTAACTGACGCTGAGGCTCGAAAGTGTGGGGAGC
AAACAGG
>OTU_776
TAGGGAATATTGGGCAATGGACGGAAGTCTGACCCAGCCATGCCGCGTGCAGGATGAAGGCGTTATGCGTTGTAAACTGC
TTttttATAGGAAGAAGAAGCCCTTGCGAGGGAAAGTGACGGTACTATAAGAATAAGCACCGGCTAACTCCGTGCCAGCA
GCCGCGGTAATACGGAGGGTGCGAGCGTTGTCCGGATTTATTGGGTTTAAAGGGTGCGTAGGCGGTTTATTAAGTCAGTG
GTGAAAGACGGTCGCTCAACGATTGCAGTGCCATTGATACTGGTAGACTTGAGTTCGTATGAGGTAGCTGGAATGGATAG
TGTAGCGGTGAAATGCATAGATATTATCCAGAACTCCAATTGCGTAGGCAGGTTACTAATACGATACTGACGCTGATGCA
CGAAAGTGTGGGGATCAAACAGG
>OTU_777
TGGGGAATTTTGGACAATGGgggCAACCCTGATCCAGCCATGCCGCGTGAGTGAAGAAGGCCTTCGGGTTGTAAAGCTCT
TTCGGTGGGAACGAAACGGATGCGGCTAACACCTGCATTCAATGACGGTACTCACAGAAGAAGCACCGGCTAACTACGTG
CCAGCAGCCGCGGTAATACGTAGGGTGCGAGCGTTAATCGGAATTACTGGGCGTAAAGCGTGCGCAGGCGGTTTCACAAG
CTCGATGTGAAAGCCCCGGGCTTAACCTGGGAATTGCATTGAGGACTGTGGAGCTAGAGTGCGGCAGAGGGAGGTGGAAT
TCCACGTGTAGCAGTGAAATGCGTAGAGATGTGGAGGAACACCGATGGCGAAGGCAGCCTCCTGGGCCGACACTGACGCT
CATGCACGAAAGCGTGGGGAGCAAACAGG
>OTU_778
TGGGGAATTTTCCGCAATGGGCGAAAGCCTGACGGAGCAACGCCGCGTGAGGGATGAAGGCCTCTGGGCTGTAAACCTCT
TTTATCAAGGAAGAAGATCTGACGGTACTTGATGAATAAGCCACGGCTAATTCCGTGCCAGCAGCCGCGGTAATACGGGA
GTGGCAAGCGTTATCCGGAATTATTGGGCGTAAAGCGTCCGCAGGCGGTCTGTCAAGTCTGCTGTTAAAGCGTGGAGCTT
AACTCCATTTCGGCAGTGGAAACTGACAGACTAGAGTGTGGTAGGGGCAGAGGGAATTCCCGGTGTAGCGGTGAAATGCG
TAGATATCGGGAAGAACACCAGTGGCGAAGGCGCTCTGCTGGGCCATAACTGACGCTCATGGACGAAAGCCAGGGGAGCG
AAAGGG
>OTU_779
GCTAAGGACCAAGCTGACTctctGAGCTCAGTAATCAGGCTAGTCTCCTGCTGGAGGCACAGAAGGGAACTCCGCTGtgt
gtCAGCACCTCCTGCATGCCCTGACTCATGCTTGGgggAAGGACGGTGGAGTGAGAGGCAGATATGGACCCTCCCTGGGC
AGAGCTCCCTGTTATCCCTGGAGTGGGTTACTCCTTCCGCTGCCTGCAAACGTAGGTTTCCCTTCAGCTACGCAAAGGCC
TGTGAACACAGATACGTGGTCACAAGCATCTTTGCAGCTGTTTCTTTCCACCAGCCTGGGGCCTGCTGGGTTCCTGAAAC
CTCAGGGTAAGTCAAGCCTCAGAGGTCATCAGTAGCCAGTATCCACTGTTCTGCACCCCTTGGGAGAAGCTCGAAGAACA
GGGCTGCCAACTTCTTCA
>OTU_780
CTACTCAGGAGGCTGAAGCGGGAGGATTGCTTGAGCCCAGGTCGAAACTTCAGTGAGCTATGATCGTGCCACTGCACTCC
AGCCTAAGAAATTGAGCAAGACCCTATCTCGAAaaaaTAAAATAATAACATAAAGAAATGATCACAGGCAGAAACTGTAT
GCAcacacCGAGTGTGGAAAAGCCCTCTTGTGGAAGTCAGTTATTTGTGTACATCAGAAAATTCTGGAAGGAgagaAACC
TTGTGAAGGTACTAAATATGACAACATCTTCAGTAACAGAGGATGTCCcccTGTACCCAGAATGGTGCATGCTG
>OTU_781
CAGGACCAATACCACATGGAATCTGCCAAGGCTTGGCACTTGCACCCTCTGAAGCCACAGCCTGATCTGTACATTGGCCC
ATTTTAGCCATGTCTAGAGCAGCTGGGATGCAGGGCACCAAGTCCCTAGGCTGCAcacaGAAAGGgggggCCTGGGCCTT
GCCCAAGAAACCATTtttCCCTCCTAGGCCTCTAGGCCTGTAATGGGAGGGGCTGCCATGAAGGTCTCTAACATACCCTG
GAGACATTTTCCCCACTGTTTTAGTGATTAACATTCTTCTTCTCATTGCTTATGCAAATTTGTTGCCAACTTGAATTTCT
CCcccAGAAAATGGGTTtttttAATCTATTGCATTGCCAGCCTGCAAATTtttCAAACTTTTATGCTCTGCTTCCTCTTG
AATGCTTTGCTGTCTAGAAATTTCTTCC
>OTU_782
TAGGGAATATTGCACAATGGAGGAAACTCTGATGCAGCGACGCCGCGTGAGTGACGAAGGCCTTCGGGTTGTAAAGCTCT
GTTCTCAGGGAAaaaGAAAGTGATTGTACCTGAGGAGAAAGGACCGGCTAACTTCGTGCCAGCAGCCGCGGTAAGACGAG
GGGTCCAAGCGTTGTTCGGAATCATTGGGCGTAAAGCGGGTGTAGGTGGCTCTATAAGTCAGAAGTGAAAGCCCCAGGCT
TAACCTGGGAAGTGCTTTTGATACTGCAGAGCTTGAATGTGGGAGAGGGTAGTGGAATTCCAGGTGTAGTGGTGAAATAC
GTAGATATCTGGAGGAACACCGGTGGCGAAGGCGGCTACCTGGCCCAACATTGACACTGAGACCCGAAAGCGTGGGGATC
AAACAGG
>OTU_783
TGGGGAATATTGGACAATGGGCGCAAGCCTGATCCAGCCATGCCGCGTGAGTGATGAAGGCCTTAGGGTTGTAAAGCTCT
TTCAGTGGGGACGATAATGACGGTACCCACAGAAGAAGCCCCGGCTAACTTCGTGCCAGCAGCCGCGGTAATACGAAGGg
ggCTAGCGTTGTTCGGATTTACTGGGCGTAAAGCGCACGTAGGCGGATCGTTAAGTCGGgggTGAAATCCTGGAGCTCAA
CTCCAGAACTGCCTTCGATACTGGCGATCTTGAGTCCGGAAGAGGTGAGTGGAACTCCTAGTGTAGAGGTGGAATTCGTA
GATATTAGGAAGAACACCAGTGGCGAAGGCGGCTCACTGGTCCGGTACTGACGCTGAGGTGCGAAAGCGTGGGGAGCAAA
CAGG
>OTU_784
TGGGGAATATTGGACAATGGGCGCAAGCCTGATCCAGCCATGCCGCGTgtgtgAAGAAGGCCTTCGGGTTGTAAAGCACT
TTAAGTTGGGAGGAAGGTTCTTTGGCTAATATCCAAAGGAATTGACGTTACCAACAGAATAAGCACCGGCTAATTCCGTG
CCAGCAGCCGCGGTAATACGGAAGGTGCGAGCGTTAATCGGAATTACTGGGCGTAAAGCGCACGTAGGCGGCTTtttAAG
TCGGATGTGAAAGCCCTGGGCTTAACCTGGGAATTGCATCCGATACTGAAAGGCTAGAGTACGGTAGAGGggggTGGAAT
TCCAGGTGTAGCGGTGAAATGCGTAGAGATCTGGAGGAACACCGGTGGCGAAGGCGGCCcccTGGACTGATACTGACGCT
GAGGTGCGAAAGCGTGGGGAGCAAACAGG
>OTU_785
TAGGGAATTtttCGCAATGGACGCAAGTCTGACGAAGCAATGCCGCGTGAGGGATGAAGGTTTTCGGATTGTAAACCTCT
GTTATAAGGGAAGAAAACCTGATATAGGAAATGATATCAGCTTGACGGTACCTTATCAGAAAGGGACGGCTAACTACGTG
CCAGCAGCCGCGGTAATACGTAGGTCCCGAGCGTTATCCGGAATTATTGGGCGTAAAGAGCATGTAGGCGGTTTATTAAG
TCTGGTGTGAAAGCTAGTGGCTCAACCACTAAATTGCATTGGATACTGGTAAACTAGAATACTGGAGGGGCAAGTGGAAT
TCCATGTGTAGCGGTGGAATGCGTAGATatatGGAGGAACACCAATGGCGAAGGCAGCTTGCTGGACAGTAATTGACGCT
GAGATGCGAAAGCGTGGGTAGCAAACAGG
>OTU_786
TGGGGAATCTTGCGCAATGGCCTAACGGCTGACGCAGCGACGCCGCGTGGAGGATGACGCCCTTCGGGGTGTAAACTCCT
GTTGCCCGGGACGAACAAGCGGTTACGACCGCTCTGACGGTACCGGGTGAGGAAGCACCGGCTAACTCCGTGCCAGCAGC
CGCGGTAATACGGAGGGTGCGAGCGTTGTCCGGAATCACTGGGCGTAAAGGGCGCGTAGGCGGTGGGGTAAGCGTGTGGT
GAAAGTCCGGGGCTCAACCCCGGATCGGCCGTGCGAACTGCTTCACTTGAGCACTGTAGAGGCAGGTGGAATTCCGGGTG
TAGCGGTGGAATGCGTAGAGATCCGGAAGAACACCAGTGGCGAAGGCGGCCTGCTGGGCAGTGGCTGACGCTGAGGCGCG
ACAGCGTGGGGAGCAAACAGG
>OTU_787
TGGGGAATTTTGGACAATGGGCGCAAGCCTGATCCAGCCATGCCGCGTGTCTGAAGAAGGCCTTCGGGTTGTAAAGGACT
TTTGTCAGGGAAGAAAAGGTTGGTGTTAATAGCATCAACTGATGACGGTACCTGAAGAATAAGCACCGGCTAACTACGTG
CCAGCAGCCGCGGTAATACGTAGGGTGCAAGCGTTAATCGGAATTACTGGGCGTAAAGCGAGCGCAGACGGTTACTTAAG
CAGGATGTGAAATCCCCGAGCTCAACTTGGGAACTGCGTTCTGAACTGGGTAGCTAGAGTgtgtCAGAGGggggTAGAAT
TCCACGTGTAGCAGTGAAATGCGTAGAGATGTGGAGGAATACCGATGGCGAAGGCAGCCcccTGGGATAACACTGACGTT
CATGCTCGAAAGCGTGGGTAGCAAACAGG
>OTU_788
TAGGGAATCTTCCGCAATGGACGCAAGTCTGACGGAGCAACGCCGCGTGAGCGATGAAGGTCTTCGGATCGTAAAGCTCT
GTTGTCAGGGAAGAACACGTGTGAGAGTAACTGCTCACACCTTGACGGTACCTGACCAGAAAGCCACGGCTAACTACGTG
CCAGCAGCCGCGGTAATACGTAGGTGGCAAGCGTTGTCCGGAATTATTGGGCGTAAAGGGCTCGCAGGCGGTCCCTTAAG
TCTGATGTGAAATCTTGCGGCTTAACCGCAAGCGGTCATTGGAAACTGGgggACTTGAGTACAGAAGAGGAGAGTGGAAT
TCCACGTGTAGCGGTGAAATGCGTAGAGATGTGGAGGAACACCAGTGGCGAAGGCGGCTctctGGTCTGTAACTGACGCT
GAGGAGCGAAAGCGTGGGGAGCAAACAGG
>OTU_789
TGGGGAATCTTGCGCAATGGACGAAAGTCTGACGCAGCAACGCCGCGTgtgtgATGAAGGCTTTCGGGTCGTAAAGCACT
GTCAGGAGGGAAGAAGAAAGTGACGGTACCTCCAAAGGAAGCACCGGCTAACTCCGTGCCAGCAGCCGCGGTAATACGGA
GGGTGCAAGCGTTGTTCGGAATTATTGGGCGTAAAGCgcgcgcAGGCGGCTTGCCAAGTCTGATGTGAAAGCCCGGGGCT
CAACCTCGGAACTGCATTGGAAACTGGTAGGCTTGAGTATGAGAGGGGTTTGTGGAATTCCTGGTGTAGGGGTGAAATCC
GTAGATATCAGGAGGAACACCGGTGGCGAAGGCGACAAACTGGATCATTACTGACGCTGAGGTGCGAAAGCGTGGGGAGC
AAACAGG
>OTU_790
TGGGGAATATTGCACAATGGgggAAACCCTGATGCAGCGACGCCGCGTGAGTGAAGAAGTGTTTCGGCACGTAAAGCTCT
GTCAGCAGGGAAGAAGATGACGGTACCTGACCAAGAAGCCCCGGCTAACTACGTGCCAGCAGCCGCGGTAATACGTAGGg
ggCAAGCGTTATCCGGATTTACTGGGTGTAAAGGGAGCGCAGACGGCAGCGCAAGTCCGGGGTGAAAGCCCGCGGCCCAA
CCGCGGGACTGCCCTGGAAACTGTGCGGCTGGAGTGCCGGAGAGGTAAGCGGAATTCCTAGTGTAGCGGTGAAATGCGTA
GATATTAGGAGGAACACCAGTGGCGAAGGCGGCTTACTGGACGGTAACTGACGTTGAGGCTCGAAAGCGTGGGGAGCAAA
CAGG
>OTU_791
TGGGGAATATTGCACAATGGGCGCAAGCCTGATGCAGCGACGCCGCGTGAGGGATGACGGCCTTCGGGTTGTAAACCTCT
TTCACCAGGGACGAAGCGGAAGTGACGGTACCTGGAGAAGAAGCACCGGCCAACTACGTGCCAGCAGCCGCGGTAATACG
TAGGGTGCGAGCGTTGTCCGGAATTACTGGGCGTAAAGAGCTCGTAGGCGGTTTGTCGCGTCGTCTGTGAAATTCTGCAA
CTCAATTGCAGGCGTGCAGGCGATACGGGCAGACTTGAGTACTACAGGGGAGACTGGAATTCCTGGTGTAGCGGTGAAAT
GCGCAGATATCAGGAGGAACACCGGTGGCGAAGGCGGGTCTCTGGGTAGTAACTGACGCTGAGGAGCGAAAGCGTGGGTA
GCGAACAGG
>OTU_792
TGGGGAATATTGGGCAATGGgggCAACCCTGACCCAGCGACGCCGCGTGGgggAAGAAGTCCTTCGGGATGTAAACCTCT
GTTGtgtgGGAAGAAGGACGTGACGGTACCACACGAGGAAGCCCCGGCAAACTACGTGCCAGCAGCCGCGGTAATACGTA
GGgggCGAGCGTTGTCCGGAATTACTGGGCGTAAAGAGCGCGTAGGCGGCTGGATAAGTCGGCTGTGAAAGACGTGGGCT
CAACTCACGGATTGCGGTTGATACTGTCTGGCTAGAGTGCGGGAGAGGGAAGTGGAATTCCCGGTGTAGCGGTGAAATGC
GTAGATATCGGGAGGAACACCAGTGGCGAAGGCGGCTTCCTGGACCGCTACTGACGCTCAAGCGCGAAAGCTGGgggAGC
GAACGGG
>OTU_793
TGGGGAATATTGCGCAATGGGCGAAAGCCTGACGCAGCGACGCCGCGTGTGGGATGACGGCCTTCGGGTTGTAAACCACT
GTCGGGAGGGACGAAGATCTGACGGTACCTCCAAAGGAAGCACCGGCTAACTCTGTGCCAGCAGCCGCGGTAATACAGAG
GGTGCGAGCGTTGTCCGGAATCACTGGGCGTAAAGGGCGCGTAGGCGGCCCGATAAGTAGGgggTGAAATCTTGCGGCTC
AACCGCAAGGCTGCCTTCTAAACTGTCGGGCTGGAGCACGGTAGAGGCAGATGGAATTCCCGGTGTAGCGGTGGAATGCG
TAGAGATCGGGAAGAACACCAGTGGCGAAGGCGGTCTGCTGGGCCGTTGCTGACGCTGAGGCGCGACAGCGTGGGGAGCA
AACAGG
>OTU_794
CAGagagCTTAGCATTAGGAAAGGCTGGTTTTCTCTGGGACTTTCTCTTCCCTGCATTTGCTCCTCTTATTTCTGAAGGC
TCTTAAATGGTTGAGACCTCACTACCTTGCATGTGTACTGCACTATCTTATTGACATAACTTGATCTGCATAAGAACTCT
TGTGAACTGGATCGGAATCTCCcccTAGCATACAGTTCAGGAGACCAAGACCCAGTCACAGTGTTTGAATGATGTACTTT
ACCTTGCATGATGAATGAGGGACAACCCACACTGGACCCAGGTCTCTGAGTCTTTGACTGGTTAGTGCTCCATCCAGCAC
GCTGTGCTGCCCCTCTGTGACTTGAACGGGTAAaaaGAAAATGTTGGGTTACTGAAGAGGCCAAaaaaaaaaaTACTG
>OTU_795
TGGGGAATATTGCACAATGGGCGCAAGCCTGATGCAGCGACGCCGCGTGAGGGATGGAGGCCTTCGGGTTGTAAACCTCT
TTTATCAGGGAGCAAGGCTTCGGTTGAGTGTACCTGTTGAATAAGCACCGGCTAACTACGTGCCAGCAGCCGCGGTAATA
CGTAGGGTGCAAGCGTTATCCGGAATTATTGGGCGTAAAGGGCTCGTAGGCGGTTCGTCGCGTCCGGTGTGAAAGTCCAT
CGCTTAACGGTGGATCCGCGCCGGGTACGGGCGGGCTTGAGTGCGGTAGGGGAGACTGGAATTCCCGGTGTAACGGTGGA
ATGTGTAGATATCGGGAAGAACACCAATGGCGAAGGCAGGTCTCTGGGCCGTTACTGACGCTGAGGCTCGAAAGCATGGG
TAGCGAACAGG
>OTU_796
AAGTGACTCGGGGCCTGTTGCTTTGGGAAATAGGGGTTTTCACCTCCTACTTCTAGAGTCATTTGCTGTTGAGATCCAGC
CTCCATTCTGGGAGCCAGCTTGGGCTGCCTGCCTGTGTCTGAGCCATCTTGGAAGTGAACCCCTTCGAACCCAGCACCCT
TGCTTGTGCCATGGAGCAcacacaAGCTGCCATTTCTATCCCTGACCCAATGGCAGATTCCCGAGGAAATCAAATGAGTG
GTGACTTCCAGCCACTAAGTTACCGTAGCAGTTAACTGATACACAACCGTTAGACTGTTCCTAAAGCTGTGTTTAAAATA
AAACTTTAAGCTGGTAGCGCTATAGAAATAACTGTTGACACGCCCCTGT
>OTU_797
TGGGGAATTTTACGCAATGGGCGAAAGCCTGACGTAGCGACACCGCGTGAATGAAGAAGCCCTTTGGGGTGTAAAATTCT
GTCGGCTGGAACGAAaaaaaTGACGGTACCAGCAAAGGAAGCATCGGCTAACTACGTGCCAGCAGCCGCGGTAAGACGTA
GGATGCGAGCGTTGTCCGGATTTATTGGGCGTAAAGAGTTCGTAGGCGGTTCGTTAAGTCTGATGTTAAAGACTGGGGCT
CAACCCTGGAACTGCATTGGATACTGGCGGACTGGAGTGCAGTAGAGGCGAGTGGAATTCCCAGTGTAGCGGTGAAATGC
GTAGATATTGGGAAGAACACCGGTGGCGTAAGCGACTCGCTGGGCTGTAACTGACGCTGAGGAACGAAAGCTAGGGGAGC
AAATGGG
>OTU_798
TGGGGAATATTGCACAATGGGCGCAAGCCTGATGCAGCAACGCCGCGTGCGGGATGACGGCCTTCGGGTTGTAAACCGCT
TTCAGCAGGGACGAAGCTTtttGTGACGGTACCTGCAGAAGAAGCACCGGCTAACTACGTGCCAGCAGCCGCGGTGATAC
GTAGGGTGCGAGCGTTGTCCGGATTTATTGGGCGTAAAGGGCTCGTAGGCGGTTGATCGCGTCGGAAGTGGAAACTTGAT
GCTTAACGTTGAGCGTGCTTTCGATACGGGTTGACTTGAGGAAGGTAGGGGAGAATGGAATTCCTGGTGGAGCGGTGGAA
TGCGCAGATATCAGGAGGAACACCAGTGGCGAAGGCGGTTCTCTGGACCTTTCCTGACGCTGAGGAGCGAAAGCGTGGGG
AGCGAACAGG
>OTU_799
AGAAGGCACGAGCTGAAAGGCCCTTTAGCTTCCTGCAGGGACTCAGTGACCAAGAAATGGAGCAGAGGTCAGCCACCTGG
GCTGGAGGTGGAGGCCTGGGTTATCTCCCAGACCTTCACAGCCCCATTCTCTGACCTTGGGCAGGTCCCTTGCAGGGCCA
CAACTTCCCAGTTGCACCATGAGAGGTAGACCAGAATGCTTCAGagagTCCTCCCAGATATAAaaaTCTGCATTGTTttt
CCTAGAAaaaTATCTCCCACCTCAGCTGGCTCATGTTTCTCAAGGATGCTTCACCCCAAGGAGGGAGAACAGCTCTGAAA
TGTACCCCAAATATCACTCT
>OTU_800
TGGGGAATCTTGCGCAATGCGCGAAAGCGTGACGCAGCAACGCCGCGTGAGGGAAGACGGCCTTCGGGTTGTAAACCTCT
TTCAGTAGGGACGAAGGCCGGCCGGTGAATAGCCGTGTCGGTTGACGGTACCTTCAGAAGAAGCTCCGGCTAACTACGTG
CCAGCAGCCGCGGTAATACGTAGGGAGCAAGCGTTGTCCGGAATCATTGGGCGTAAAGCgcgcgTAGGCGGCCCGATAAG
TCCGTTGTGAAAGTCAAAGGCTCAACCTTTGAATGCCGATGGATACTGTCGGGCTAGAGTCCGGAAGAGGCGAGTGGAAT
TCCTGGTGTAGCGGTGGAATGCGCAGATATCAGGAGGAACACCAATAGCGAAGGCAGCTCGCTGGGACGGTACTGACGCT
AAGGCGCGAAAGCGTGGGGAGCGAACAGG
>OTU_801
TGGGGAATATTGCACAATGGGCGCAAGCCTGATGCAGCCATGCCGCGTGTATGAAGAAGGCCCTAGGGTTGTAAAGTACT
TTCAGTCGGGAGGAAGGCGTTGATGTTAATACCATCAACGATTGACGTTACCGACAGAAGAAGCACCGGCTAACTCCGTG
CCAGCAGCCGCGGTAATACGGAGGGTGCAAGCGTTAATCGGAATTACTGGGCGTAAAGCGCACGCAGGCGGTTAATTAAG
TTAGATGTGAAATCCCCGGGCTTAACCTGGGAATGGCATCTAAGACTGGTTAGCTAGAGTCTTGTAGAGGggggTAGAAT
TCCATGTGTAGCGGTGAAATGCGTAGAGATGTGGAGGAATACCGGTGGCGAAGGCGGCCcccTGGACAAAGACTGACGCT
CAGGTGCGAAAGCGTGGGGAGCAAACAGG
>OTU_802
TGAGGAATATTGGTCAATGGGCGCGAGCCTGAACCAGCCAAGTCGCGTGAGGGATGACGGTCCTACGGATTGTAAACCTC
TTTTGCCGGGGAGCAAGCGTGCGTTCGTGAACGcgcgTCGAGAGTACCCGGAGAAaaaGCATCGGCTAACTCCGTGCCAG
CAGCCGCGGTAATACGGAGGATGCGAGCGTTATCCGGATTTATTGGGTTTAAAGGGTGCGTAGGCGGGATGCCAAGTCAG
CGGTAAaaaTGCGGTGCTCAACGCCGTCGAGCCGTTGAAACTGGCGTTCTTGAGTGGGCGAGAAGTATGCGGAATGCGTG
GTGTAGCGGTGAAATGCATAGATATCACGCAGAACTCCGATTGCGAAGGCAGCATACCGGCGCCCTACTGACGCTGAGGC
ACGAAAGCGTGGGTATCGAACAGG
>OTU_803
TCGGGAATTTTGGGCAATGGGCGAAAGCCTGACCCAGCAACGCCGCGTGAGGGATGAAGTATTTCGGTATGTAAACCTCG
AAAGAATAGGAAGAATAAATGACGGTACTATTTATAAGCTCCGGCTAACTACGTGCCAGCAGCCGCGGTAATACGTAGGG
AGCAAGCGTTGTTCGGATTTACTGGGCGTAAAGGGCGCGTAGGCGGCATATTAAGTCAGCTGTGAAATCTCCGAGCTTAA
CTCGGAACTGTCAGCTGATACTGATGTGCTAGAGTGCAGAAGGGGCAATCGGAATTCTTGGTGTAGCGGTGAAATGCGTA
GATATCAAGAGGAACACCTGAGGTGAAGACGGGTTGCTGGGCTGACACTGACGCTGAGGCGCGAAAGCCAGGGGAGCAAA
CGGG
>OTU_804
TACacacaGCTAATTttttCGTATTtttAGTAGAGACGAGGTTTCACCATGTTGGCCAGGATGGTCTCGATCTTCTGACC
TCGTGATCCACCCAGATCTGTCTCCCAAAATGCTGGGATTACAGGCGTGAGCCACTGTGCCCAGCCCGTGGCCGACACTT
GTAATCCTAGGACTTTGGGAGCCTGAAGCAGGAGGATTGCTTGAGCCCAGGAGATTGAGGCTGCAGTAAGTCATGCTTAC
ACCACTGAACTCCAGCCTGGGCAACAGAGTAAGGAAAGGAAGGCACCAGGATTttttttAGTAATACACAACATACAGAT
CTACAACATGTACAGACCATATACAGCTCCAACCACATGTGTTCAGAACATACACTTCTCATACAAC
>OTU_805
GCAAGCACCGAGAAATTTTCAACATTTCCTTTACCCTCTGGCTAACTGtgtgCATCTATTTCAATAACTGAAAATGTAAT
TTCTCTAGAAAGCAATTTAGGGACGCTCTTAAaaaaTTCACTGCAATAATGACTCTTTGGTTTTGGAAGCTCGTTCCACT
GTGGTCTTCCTTGCACCCTCACGGGAACATCTTAGTCCTCCTGCTGACGCCACGTTAGGTTACTCCTAAGCAAACATAGC
CACATCACTGTGAATCTCATTATCAGTTAAaaaaaGGTATTAGAATTAATTGATGCAAAATTAATCTTCATTTCACTGAC
AG
>OTU_806
CGGCTGGGCCAGTCTTTCTACACTGGTTGACTCTGATCTGCTGCCATCATCACACCTTCTTTAATTGGGACTTttttCTG
CCTCCTTCTGCTTTAAAGGACCTTGTGATTACATTGAGTCCACTCGATAATCCTGGATAATCtctctACTTTAAGGTGAG
CAGATTAGCAGATTTATTTCCATTCACAACCTTAATTtttATTTACCTTTTAACAACCTGTTCACAGGTTCTGGAGGTTA
GGACATAGACATCTTTGGTGAGGGAGCATTtttCTTCCTATTGCATGAAGAGGGAGTTTAATGAGGAATTAATTCCACTC
TGATCTTCCCAGCTCACCTCTTTCCcccTAAAGAATTAGTACTGTCCCTCTTtttCCcccAGCCTGATGGGATCCTCTCC
TGGGGA
>OTU_807
ATGGCAAGAAAGCTAAAGATCATCTTCTTGAAGCAAACTTGCGTCTTGTTGTTTCTCTTGCTAAGCGTTATACCGGTCGA
GGCATGCTTTTCCTTGATTTAATTCAGGAAGGTAACCTTGGTTTGATTCGTGCAGTTGAAAAGTTCGACTGGAAGAAGGG
CTTTAAGTTCTCAACCTACGCAACTTGGTGGATTCGCCAGGCTATTACGCGTGCTATGGCAGATCAGGCTCGTACTATTC
GAGTTCCAGTGCATATGGTTGAGGTTATTAATAAGCTTTCTAGGGTTCAGCGTCAAATGCTTCAAGATTTAGGTCGTGAA
CCTACGCCGGATGAGCTTGCTCGCGA
>OTU_808
TTGCCTCATGCTATGGATTGCATTGTATCAACCCCTACCCCTCAAATTGGTATGATTCAACCTTAACCcccATTGTGACT
GCATTTGGAGATGGGGCCCATGAGGAGGTGATAAAGTTTAAATGAGATCATAGCATTGAAGCTCTTCATGTTAGGATTAA
TGACCTTATATTAAGAGACACCAGACTctctctctctctctctctcCTTTCCTATCAAGCGAGGTGACAGAGAAATCAGT
TGTCTTCAATCCAGCAAGCAAACTCTCACCAAGAACTGAATCAGCTGACACCCGGGTCTTGAATTTCCAGGCTGCAGGAA
TGTGAGAACATAAAATTCTGTTGTTTAAGCCACCCAGTCTGTGATATTTTATGTCAGCCCAAAGCTGACTAACacacCTT
>OTU_809
TAGGGAATCTTCCACAATGGACGAAAGTCTGATGGAGCAACGCCGCGTGAGTGATGAAGGTTTTCGGATCGTAAAACTCT
GTTGTTAAAGAAGAACAAGTGTTAGAGTAACTGTTAACACTTTGACGGTATTTAACCAGAAAGCCACGGCTAACTACGTG
CCAGCAGCCGCGGTAATACGTAGGTGGCAAGCGTTGTCCGGATTTATTGGGCGTAAAGCGAGCGCAGGCGGTTTTGTAAG
TCTGCTGTGAAAGCCCTCAGCTCAACTGAGGAAGTGCAGTGGAAACTACAAAACTTGAGTACAGAAGAGGAAAGTGGAAC
TCCATGTGTAGCGGTGAAATGCGTAGATatatGGAAGAACACCAGTGGCGAAGGCGGCTTTCTGGTCTGTTACTGACGCT
GAGGCTCGAAAGCATGGGTAGCGAACAGG
>OTU_810
TGGGGAATATTGGACAATGGgggCAACCCTGATCCAGCCATGCCGCGTgtgtgAAGAAGGCCTTTTGGTTGTAAAGCACT
TTAAGCAGTGAAGAAGACTCCATGGTTAATACCCATGGACGATGACATTAGCTGCAGAATAAGCACCGGCTAACTCTGTG
CCAGCAGCCGCGGTAATACAGAGGGTGCAAGCGTTAATCGGAATTACTGGGCGTAAAGCGAGCGTAGGTGGCTTGATAAG
TCAGATGTGAAAGCCCCGGGCTTAACCTGGGAACGGCATCTGATACTGTTAGGCTAGAGTAGGTGAGAGGAAGGTAGAAT
TCCAGGTGTAGCGGTGAAATGCGTAGAGATCTGGAGGAATACCGATGGCGAAGGCAGCCTTCTGGCATCATACTGACACT
GAGGTTCGAAAGCGTGGGTAGCAAACAGG
>OTU_811
TGGGGAATATTGCGCAATGGgggAAACCCTGACGCAGCAACGCCGCGTGATTGAAGAAGGCCTTCGGGTTGTAAAGATCT
TTAATCAGGGACGAAACAAATGACGGTACCTGAAGAATAAGCTCCGGCTAACTACGTGCCAGCAGCCGCGGTAATACGTA
GGGAGCAAGCGTTATCCGGATTTACTGGGTGTAAAGGGCgcgcAGGCGGGCCGGTAAGTTGGAAGTGAAATCTATGGGCT
TAACCCATAAACTGCTTTCAAAACTGCTGGTCTTGAGTGATGGAGAGGCAGGCGGAATTCCGTgtgtAGCGGTGAAATGC
GTAGATATACGGAGGAACACCAGTGGCGAAGGCGGCCTGCTGGACATTAACTGACGCTGAGGCGCGAAAGCGTGGGGAGC
AAACAGG
>OTU_812
ACAGAGTGAGACCTTGTATAATACCTTGAAAGAAaaaaaaaaaaaaaGCAAGAAACAAAGGAAAAGGTCTCATTGTCCGT
TCTTAAGTGTAAAGACTCTTAGCTTCATCAGTCAGCGTTCACATTGCATCTGGGGTCCCAAACAGCCAACCCCTTACATT
AAACTAAATTCTGCTTAACCAGCTCTCACACTGAACTTAGAAGCCAAGAGTTCAGGAGTATGAGCGCTGGAGTCTCCCTC
CCTCTTCCTCCATTTTCTACCATCCCATAGTAGTCATGCAGGATTGGGTGGGACCATAGCTTAAGGTGTTGAGGCCAGCA
CCCAGGTATAACTTGTATGGCTTCGGAGAATTTCCTGAGCATATGGTTTTCCCCAT
>OTU_813
GCTTTGTTGAAGGTTCAGAACCATGGAGGgggTTTACTTTGTAGAGATACTCAATTttttCTTtttCTTttttGTTTTGT
TTTGTGTTttttGTTtttGAGAAGGAGTCTCCCTCTATTGCCCAGGCTGGAGTGCAGTGGTATGATCTCTGCTCACTGCA
ACCTCTGCCTCCCAGATTCAAGCAATTCTCTTGCCTCTGCCTCCCGAGTAGCTGGGACTACAGGCACCCGCCACCACACC
TGGCTAATTtttGTATTtttATCAGAGGCGGGGTTTCACCATGTTGGCCAGGCTGGTCTTGAACTCCTGACCTCAAATGA
TCCACCCACTTCGGCCTCCCAAAGTCCTGGAATTATAGGCATGAGCCACTGCACCTGGCCGAGATACTCAATTtttAAAA
TGAGAT
>OTU_814
CCGTATTGTCTCCACTGACATAACAATGGTGTTGGCAACTTAACATCACTGACAAGGAAAGCTAGGCTGGTGGTGCTCTG
GGGCAGGTACCCCATTCACTGGAGGCCCCGGCATTACAGGGATGAATTATTTCCAAATACTTCTCATTTCCTTtttGACC
CAACGAACTGGAAGTACCTTGAAAAGCTGTAGTTAACATAAAGGAAATTAAAATCTCATGCCTATGGGTATAAGATTttt
ATACCCTTAAATCAAGGAgagagagagagGAAaaaaaGGAAATATTtttCAAATAATCCATACAGGATTTCCCTCTTATA
GCCAAAACAAATAGCACGTGTTTTATAAGCAATCACTGCATATGCATGTAGTGACTTTGTCTCACATATAATTTAGAAGG
CACC
>OTU_815
TGGGGAATCTTCTGCAATGGGCGCAAGCCTGACAGAGCGGCGTCGTGTGAAGGAAGAAGGCCTGAAATAGGTTGTAAACT
TCTTTTACTGAGTAATGAATAATGACAACGCAGTAAaaaaGTATCGGCTAACTCCGTGCCAGCAGCCGCGGTAATACGGg
ggATGCAAGCGTTATCCGGAATCACTGGGCGTAAAGCGTCTGTAGGTGGTTTAGTgtgtTCTTAGTTAAATTATGAAGCC
TAACTTCATGAAAAGTAAGAAAACTATTAGACTTGAGTACGATAGGGGTAAGAGGAATTCTTCGAGAAGTAGTGAAATGC
GAAGATACGAAGGAGAAGATCATAAGCGAAGGCTTCTTACTGGGTCGTAACTGACACTGAgagaCGAAAGCTAGGGGAGC
GAATGGG
>OTU_816
CTAAGAATATTCCGCAATGGACGAAAGTCTGACGGAGCGACGCCGCGTGGATGATGAAGGCCGGAAGGTTGTAAAATCCT
TTAGCAAGTGAGGAATAAGCAAAGCAGGGAATGGCTTTGCGGTGACTGTAGCTTGAGAATAAGCATCGGCTAATTACGTG
CCAGCAGCCGCGGTAACACGTAAGATGCTAGCGTTGTTCGGAATTATTGGGCGTAAAGGGCATGTAGGCGGTTATTCAAG
TCTGGTGTGAAATCTCGGAGCTTAACTCCGAAACTGCATTGGAAACTAGATAACTAGAATTGCTGAGGGGAAGCCGGAAT
TCCAGGTGTAGGGGTGAAATCTGTAGAGATCTGGAAGAACACCAATGGCGAAGGCAGGCTTCTAGCAGATAATTGACGCT
GAGGTGCGAAGGGACGGGGAGCAAACAGG
>OTU_817
TGGGGAATTTTGCGCAATGGgggAAACCCTGACGCAGCAACGCCGCGTGGGTGATGAAGCATCTTGGTgtgtAAAGCCCT
GTCAACGGGGAATAAAGTGCGTGATCTAATAGGTGGCGCATGTGAATGTACCCGTGGAGGAAGCCCCGGCTAACTCCGTG
CCAGCAGCCGCGGTAATACGGAGGgggCAAGCGTTATTCGGAATTACTGGGCGTAAAGGGCgcgcAGGCGGTTTGGTCAG
TGAGAAGTGAAAGCCCTCGGCTCAACCGAGGAACTGCTTCTCATACTGCCAGACTAGAGTGTGGGAGAGGAGGATGGAAT
TCCCGGTGTAGCGGTGAAATGCGTAGAGATCGGGAGGAACACCAGTGGCGAAGGCGATTCTCTGGACCACAACTGACGCT
GAGGCGCGAAAGCGTGGGGAGCAAACAGG
>OTU_818
TGGGGAATATTGCACAATGGGCGCAAGCCTGATGCAGCCATGCCGCGTGAGTGAAGAAGGCCTTAGGGTTGTAAAACTCT
TTCACCGGTGAAGATAATGACGGTAGCCGGAGAAGAAGCCCCGGCCAACTCCGTGCCAGCAGCCGCGGTAATACGGAGGg
ggCTAGCGTTGTTCGGAATTACTGGGCGTAAAGCgcgcgTAGGCGGGCTGGTCAGTTGGgggTGAAATCCCGGGGCTTAA
CCTCGGAACTGCCCTCAATACTACCAGTCTAGAGATCGAgagagGTAAGTGGAATTCCTAGTGTAGAGGTGAAATTCGTA
GATATTAGGAAGAACACCAGTGGCGAAGGCGGCTTACTGGCTCGATACTGACGCTGAGGCGCGAAAGCGTGGGGAGCAAA
CAGG
>OTU_819
TGGGGAATCTTGGACAATGGGCGAAAGCCCGATCCAGCAATATCGCGTGAGTGAAGAAGGGCAATTCCGCTTGTAAAGCT
CTTTCGTCGAGTGCGCGATCATGACAGGACTCGAGGAAGAAGCCCCGGCAAACTCCGTGCCAGCAGCCGCGGTAATACGG
ggggggCAAGTGTTCTTCGGAATGACTAGGCGTAAAGGGCACTACGGCAGTGAATCGGGTTGCAAGTTCAAGTCGCCAAa
aaCCGGCGGAATGCTCTCGAAACCAATTCACTTGAGTGAGACAGAGGAGAGTTTCATTTCGTgtgtAGGGGTTAAATCCG
TAGATCTACGAAGGAAGGCCAAAAGCGAAGGCAGCTCTTTGGGTCCCTACTGACGCTGAGGTGCGAAAGCATGGGGAGCA
AACTGG
>OTU_820
TGGTCAAGTGACCAAGGCTAGAACCCAGATCTCTGGGTCCCCAGCACCTTGGCAACCATGGCACTGGGGCTGAAAAGGCT
CACACCCATCTAGTTCTTGCGAAGTGTCTCCCAAACCCGTGTAATGAGCAAACCTCTTGAAAGGAAAAGCAATTCTCACA
GATCCCATCTGTGAATTCCCAGAAGTTCACAGACCCATACTGGAGCAACGCCAACGTAAGGAACTGAAGTTCTAGTCTAT
GAAAATGTTTAACTGCAAAGAGTTCTGTCTTTATAACTGCTAAAATATTTTAACATCATTGAAATTTACATCCAAAATTT
AAAACTCTTCAGAGCACTTAGGAACTCTGAA
>OTU_821
TGGGGAATATTGGACAATGGgggAAACCCTGATCCAGCAATGCCGCGTgtgtgAAGAAGGTCTTCGGATTGTAAAGCACT
TTTGGCAGGGACGATGATGACGGTACCTGCAGAATAAGCCCCGGCTAACTTCGTGCCAGCAGCCGCGGTAATACGAAGGg
ggCTAGCGTTGCTCGGAATGACTGGGCGTAAAGGGCGCGTAGGCGGCGTACACAGTCAGAAGTGAAATTCCTGGGCTCAA
CCTGGGGACTGCTTTTGATACGTgtgtgCTAGAGTGAGGAAGAGGGTTGTGGAATTTCCAGTGTAGAGGTGAAATTCGTA
GATATTGGAAAGAACACCGGTGGCGAAGGCGGCAACCTGGTCCTTTACTGACGCTGAGGCGCGAAAGCGTGGGGAGCAAA
CAGG
>OTU_822
AGGAGGgggTGGgggTGCTGAGGGCAGAAGGCGGCCTGGGTGGgggCCGGTGCCTGGCCCTGGCCCCACTGGCTCCcccA
GGGCGGAGGGTGAAGGGTTGGTTCtctcCTTGGACAGGAAGACGAATGATCCCATTATGGGAGCGTGATTTTATTCCACG
TGTCACAGAGTCTGAGATTAACTTGCTCACCAGTCTGTGACAAACCCCTCACACCCAACacacaGATACAGACacacaca
TATCCTTGGTCTCACAAACATCAcacaGACCTAGATAAGCATCTCCATACTACAACACATGGCATAGTCTCCCATACAGA
AACACAAGCACACG
>OTU_823
TAGGGAATATTGCTCAATGGgggAAACCCTGAAGCAGCAACGCCGCGTGGAGGATGAAGGTTTTCGGATTGTAAACTCCT
TTTGTTAGAGAAGATAATGACGGTATCTAACGAATAAGCACCGGCTAACTCCGTGCCAGCAGCCGCGGTAATACGGAGGG
TGCAAGCGTTACTCGGAATCACTGGGCGTAAAGAGTGCGCAGGCGGGGTAGCAAGTCAGATGTGAAAGGCTATGGCTTAA
CCATAGAACTGCATTTGAAACTGTTACTCTTGAGTATGGGAGAGGTAGGTGGAATTCTTGGTGTAGGGGTAAAATCCGTA
GAGATCAAGAGGAATACTCATTGCGAAGGCGACCTACTGGAACATTACTGACGCTCATGCACGAAAGCGTGGGGAGCAAA
CAGG
>OTU_824
TGGGGAATATTGCACAATGGggggAACCCTGATGCAGCGACGCCGCGTGAGCGAAGAAGGTTTTCGAATCGTAAAGCTCT
GTCCTATGAGAAGATAATGACGGTATCATAGGAGGAAGCCCCGGCTAAATACGTGCCAGCAGCCGCGGTAATACGTATGG
GGCGAGCGTTGTCCGGAATTATTGGGCGTAAAGGGTACGTAGGCGGCCTTTTAAGTCAGGTGTGAAAGCGTGAGGCTTAA
CCTCATTAAGCACTTGAAACTGGAAGGCTTGAGTGAAGGAGAGGAAAGTGGAATTCCTAGTGTAGCGGTGAAATGCGTAG
ATATTAGGAGGAATACCGGTGGCGAAGGCGACTTTCTGGACTTTTACTGACGCTCAGGTACGAAAGCGTGGGGAGCAAAC
AGG
>OTU_825
TGGGGAATATTGGGCAATGGGCGCAAGCCTGACCCAGCAACGCCGCGTGAAGGAAGAAGGCTTTCGGGTTGTAAACTTCT
TTTGACAGGGAAGAGCAGAAGACGGTACCTGTCGAATAAGCCACGGCTAACTACGTGCCAGCAGCCGCGGTAATACGTAG
GTGGCAAGCGTTGTCCGGATTTACTGGGTGTAAAGGGCGTGTAGCCGGGCTGACAAGTCAGATGTGAAATCCGGgggCTC
AACCcccGAACTGCATTTGAAACTGTTGGTCTTGAGTATCGGAGAGGCAGGCGGAATTCCTAGTGTAGCGGTGAAATGCG
TAGATATTAGGAGGAACACCAGTGGCGAAGGCGGCCTGCTGGACGACAACTGACGGTGAGGCGCGAAAGCGTGGGGAGCA
AACAGG
>OTU_826
TGGGGAATATTGGACAATGGgggCAACCCTGATCCAGCAATGCCGCGTGAGTGATGAAGGCCTTCGGGTTGTAAAGCTCT
TTTGTTAGGGACGATGATGACGGTACCTAACGAATAAGCTCCGGCTAACTTCGTGCCAGCAGCCGCGGTAATACGAAGGG
AGCTAGCGTTGTTCGGAATTACTGGGCGTAAAGGGCGCGTAGGCGGCTTGATAAGTTTGATGTGAAAGCCCTGGGCTTAA
CCTAGGAATAGCATTGAATACTGTCAGGCTAGAGGCCGAgagagGGAAATGGAATTGCGAGTGTAGAGGTGAAATTCGTA
GATATTCGCAAGAACACCAGTGGCGAAGGCGATTTCCTGGCTCGGAACTGACGCTAAGGCGCGAAAGCGTGGGGAGCAAA
CAGG
>OTU_827
TGATAGAAATCAGTCATTTAGCTGGGAGAAGATAGGTTGGCAATGCAGTCATTTGGAAAGCCATGTAATTTCACCTGCTG
CCAATTGGATAATTTATATTCCTCTGGGTAtataACCAGTATGGGATTGCTGGTCTAATGGTAGTTCTGCTTTTACCTCT
TTGGGGAATTGCCATACTGCTTTCCACAATGGTTGAACTAATTCACACTGTTCATGTCCTTTGCCCTCTTtttAATGAGG
TGGTTTCTTttttCTTGTAAATTTGTTTAAGTTCCTTATAGATGCTGGATATTAGTCTTTTGTCAGATACATGATTTGCA
AaaaTTTTATCTCATTCTGTAGGTTGTCTGTTTACTCTGATGATGGTTTCTTTTGCTGTGCAGAAGCTCTTTAGTTTA
>OTU_828
TGGGGAATCTTCCGCAATGGACGAAAGTCTGACGGAGCAACGCCGCGTGAACGATGACGGCCTTCGGGTTGTAAAGTTCT
GTTATACGGGACGAATGGTACGACGGTCAATACCCGTCGTAAGTGACGGTACCGTAAGAGAAAGCCACGGCTAACTACGT
GCCAGCAGCCGCGGTAATACGTAGGTGGCAAGCGTTGTCCGGAATTATTGGGCGTAAAGGGCgcgcAGGCGGCGTCGTAA
GTCGGTCTTAAAAGTGCGGGGCTTAACCCCGTGAGGGGACCGAAACTGCGATGCTAGAGTATCGGAGAGGAAAGCGGAAT
TCCTAGTGTAGCGGTGAAATGCGTAGATATTAGGAGGAACACCAGTGGCGAAAGCGGCTTTCTGGACGACAACTGACGCT
GAGGCGCGAAAGCCAGGGGAGCAAACGGG
>OTU_829
TAGGGAATCTTCCGCAATGGACGAAAGTCTGACGGAGCAACGCCGCGTGAGCGAAGAAGGTCTTCGGATCGTAAAGCTCT
GTTGTCAGGGAAGAACAAGTACCGTTCGAACAGGGCGGTACCTTGACGGTACCTGACGAGGAAGCCACGGCTAACTACGT
GCCAGCAGCCGCGGTAATACGTAGGTGGCAAGCGTTGTCCGGAATTATTGGGCGTAAAGCgcgcgcAGGCGGTTCCTTAA
GTCTGATGTGAAATCTCGCGGCTCAACCGCGAGCGGCCATTGGAAACTGGGGAACTTGAGTGCAGGAGAGGGGAGCGGAA
TTCCACGTGTAGCGGTGAAATGCGTAGAGATGTGGAGGAACACCAGTGGCGAAGGCGGCTctctGGCCTGTAACTGACGC
TGAGGCGCGAAAGCGTGGGGAGCGAACAGG
>OTU_830
CGGTGGCAGGATGTGAGGCGAGCCTGGAGCTCATTTCCAGGCGCCCTTCCCTCTTCGGAACTAAGGGAGACTTGTGGGCT
TTTGCACACTGGCTGTAGGGTTCCCGGGAAAGACTGGAGCAGCGAACAGGAGGGAgagagGTGGACAGGCAGAGTCTGCA
CCTGCCGCCTGCACCTCCGTTAGGGCGACAGGGCAGCTGGTGTTTCGCTCCTGGAGTGTGCCTACCTCGCAAGGggggCG
AGGGCCACAGGCTGAGGCGCCCGCGTCCCGGAGTGCACCGCTTGGCCGAGGCAAGGTGTTGCTGGGGCAAGGCTGCTCCG
AAGCGAAGTCGCGCAAAAGGAAGAGTCTGGGAGGCAGGCGACTTAGGAGAGTCTAGTCACTGAgagaCAGAGGCAGCATC
TGCCATTCTAACTACGGAGCTGAGTAA
>OTU_831
ACAAAGagagCTTGTGCAGAGCAACTCCTGTTtttAAAACCATGAGCTCTCATGACACCCACTCACTATCATGAGAACAG
CATGGGAAGACCCATCCCCATTATTCAATCATCTCCCACCTGGTCCCTCCCATAACACATGGGAATTATGGGAACTACAA
GATGAGATTTGGGTGGGGACACAGAGCCAAACTGTGTCATTCTGTCCCTGGCCCCTCTCAAATCTCATATCTTCACATTT
CAACACCAACTATGCCTTCCCAACAGCCCTCCAAAGTCTCCACTCATTTCAGTATTAATTCAAAAGTCCACATTCCAAAG
TCTCATCCAAGACAAGCAATTCCCTTCTACCTATGAGCCTGTAAAATCAAAAGCAAGTTAGTTACTT
>OTU_832
TGGGGAATATTGGACAATGGGCGAAAGCCTGATCCAGCAATGCCGCGTGAGTGATGAAGGCCTTAGGGTTGTAAAGCTCT
TTTACCAGGGATGATAATGACAGTACCTGGAGAATAAGCTCCGGCTAACTCCGTGCCAGCAGCCGCGGTAATACGGAGGG
AGCTAGCGTTGTTCGGAATTACTGGGCGTAAAGCGCACGTAGGCGGCCATTCAAGTCAGAGGTGAAAGCCCGGGGCTCAA
CCCCGGAACTGCCTTTGAAACTAGATGGCTTGAATCTTGGAGAGGCGAGTGGAATTCCGAGTGTAGAGGTGAAATTCGTA
GATATTCGGAAGAACACCAGTGGCGAAGGCGACTCGCTGGACAAGTATTGACGCTGAGGTGCGAAAGCGTGGGGAGCAAA
CAGG
>OTU_833
GATACCATGTGCTTAAAAGACACAGTGGGCAGTGCTTTGTCACTTCCCTGGTCCcccAGCTTAAGATAATCTGAAAGTAC
CAGCTTCTGCCATGTATGGGACAATATCCAAGTCTTTCAGCCATACCCAAATTTCAGTGTAGACAGGGCCCATGTGGACA
TGTTTCAAATACTTCCAAAATatatTATTGGACTCTCAAGATTCCATTTACTGTCATGAATGGAACAGGCCACATTATAA
AGAATTAGGTTTCCCATTGAGAGTGGAATGTGAATACTTCAGAGATATTGTTGAGAAGTGGACTCCAGTCCAAGGAAGAA
TCtctctTCTCAAAGAGCTGATGTTTTACGGCCTCCTGATGCTGGGTAAGGAAAGCCATGGAGGGA
>OTU_834
TGGGGAATTTTCCGCAATGGAGGAAACTCTGACGGAGCGACGCCGCGTGAGTGAAGAAGGGCTTAGGCTCGTAAAGCTCT
GTTGATCGGGACGATAATGACGGTACCGATCGAGGAAGCCACGGCTAACTACGTGCCAGCAGCCGCGGTAATACGTAGGT
GGCAAGCGTTGTCCGGAATTATTGGGCGTAAAGGGAGCGCAGGCGGTCTTGTAAGTCCAACTTAAaaaTGCGGAGCTTAA
CTCCGTATTGGGTTGGAAACTGCAGGACTTGAGAACAGGAGAGGTAAGCGGAATTCCCGGTGTAGCGGTGAAATGCGTAG
ATATCGGGAGGAACACCAGTGGCGAAGGCGGCTTACTGGACTGGGTCTGACGCTGAGGCTCGAAAGCCGGgggAGCGAAC
GGG
>OTU_835
TTTCGAATCATTCACAATGGGCGAAAGCCTGATGGTGCGACGCCGCGTGAGGGATGAAGGTCTTCGGATTGTAAACCTCT
GTCACTGGGGAGAAAACGCTTTGAGTTAACAGTTCAAAGCCTGATTTAACCCGGAGAGGAAGCAGTGGCTAACTCTGTGC
CAGCAGCCGCGGTAATACAGAGACTGCAAGCGTTATTCGGATTCACTGGGCGTAAAGGGTGCGCAGGCGGCCGTgtgtgt
AAGGTGTGAAATCCCGGGGCTCAACCCCGGAACTGCGCCTTAAACTACATGGCTAGAGTATCGGAGAGGGTAGTGGAATT
CACGGTGTAGCAGTGAAATGCGTAGATATCGTGAGGAACACCAGAGGCGAAGGCGACTACCTGGACGATTACTGACGCTC
AGGCACGAAAGCGTGGGGAGCAAAAGGG
>OTU_836
TGGgggATATTGGACAATGGgggCAACCCTGATCCAGCGACGCCGCGTGAGTGAAGAAGTATTTCGGTACGTAAAGCTCT
ATCAGCAGGGAAGAAAGAAGACGGTACCTGACTAAGAAGCCCCGGCTAACTACGTGCCAGCAGCCGCGGTAATACGTAGG
gggCAAGCGTTATCCGGAATTACTGGGTGTAAAGGGAGCGTAGACGGTTAAACAAGTCTGAAGTGAAATGCCGGGGCTCA
ACCCCGGAGCTGCTTTGGAAACTGTAGAACTGGAGTGTCGGAGGGGTAAGCGGAATTCCCAGTGTAGCGGTGAAATGCGT
AGATATTGGGAGGAACACCGGCGGCGAAGGCGGCTTACTGGACGACAACTGACGTTGAGGCTCGAAGGCGTGGGTAGCAA
ACAGG
>OTU_837
GAGGGAACGGAgagagaAAGagagagagGAgagagagGAgagagGAgagagaAGATCTGAGTCTGAGACAAGGAGGAGGG
GCTTTCAGGAGTTCACTCAATTtttCTTGTGGGTGGCAGCAAGAATTTGTGTCAACATCTGTCGTTTTGAACTAAATAGC
AGCTTTAACCAGAAAGGGATGTGGGACTGTGGAAAGGGCACCAACATTCATTGTTtttCAGCTTTGAGTCAATCTGGGCA
AGATCTGAATGGATTTTGGAGAAAATGACAGAGTACATCTTGGTGGGCTGTTAGACAAGACCAAAGAATGTATTTTCCTT
AAAATAGGTGCCTGAAaaaTAAATTAAATATTACTTGAGTTGA
>OTU_838
TGAGCCATTCAATGCTCAGGGTAATGGgggATGtgtgCAATAGAGCAGACAAGAGGATCCACTTGGGGAACCAACAGCAC
TCCTACATCCCCTTCTTCCAAAGAGAATGTTCCAAGGTATCTTCCACGTGGTATTTCAGagagaTGGAGCCCCAGTTACC
CATAGTAATGACCTGCTCTAAAGCTTTTGTTGGTTtttATTttttCCTCTTTTCCTCTTTTCTTCACTTGTACTACCTGC
ACCCACTTTCCAGATAGACTAACTGCACCCATATTCTTCtctcAAGATCATTTCAGGGGAAATCCAAATTAAGACAACTA
TCCAAATGAAATGATTGTTATCACTGAAGGTTCCCAACAGCCATGGGCTCCA
>OTU_839
TGGGGAATATTGGACAATGGGCGCAAGCCTGATCCAGCCATGCCGCGTGAGTGATGAAGGCCCTAGGGTTGTAAAGCTCT
TTCAACGGTGAAGATAATGACGGTAGCCGTAGAAGAAGCCCCGGCTAACTTCGTGCCAGCAGCCGCGGTAATACGAAGGg
ggCGAGCGTTGTTCGGAATCACTGGGCGTAAAGCGTACGTAGGCGGATAGATTAGTTAGGGGTGAAATCCCGAGGCTCAA
CCTCGGAACTGCCTCTAATACTGTCTATCTAGAGATCGAgagagGTGAGTGGAATTCCTAGTGTAGAGGTGAAATTCGTA
GATATTAGGAAGAACACCAGTGGCGAAGGCGGCTCACTGGCTCGATACTGACGCTGAGGTACGAAAGCGTGGGGAGCAAA
CAGG
>OTU_840
TGGGGAATCTTGGACAATGGgggAAACCCTGATCCAGCGACGCCGCGTGGATGAAGAAGGCCTTAGGGTTGTAAAGTCCT
TTCACCGGGGAGGATGATGACGTTACCCGGAGAAGAAGCACCGGCTAACTCCGTGCCAGCAGCCGCGGTAAGACGGAGGG
TGCTAGCGTTGTTCGGAATCACTGGGCGTAAAGGGCGCGTAGGCGGCTTGGTTAGTCAGATGTGAAAGCCCAGGGCTCAA
CTCTGGAACTGCATTTGATACTCCCAAGCTTGAGGTCGAAAGAGGAGAGTGGAATACCCAGTGTAGAGGTGAAATTCGTA
GATATTGGGTGGAACACCAGTGGCGAAAGCGGCTctctGGTTCGATTCTGACGCTGAGGCGCGAAAGCGTGGGGAGCAAA
CAGG
>OTU_841
AATCACTTGAACCTGGGAGATGTAGGTTGCAGTGAGCCGAGATCGTGTCACTGCACTCCAGCCTGGGCTACAAAGTGAGA
CTCTGTCTAAAAGAAaaaaaaaGAAGAAGGTGTAAAGAACTCGAACAGTTGAACTAGAAAGAGACTTCAAaaaTAGGAAA
ACTGAAAGGAAAGTATACAGAAAAGATGCCCAGTCTCCTTAGTATTTAAGAGAAGTGCAGACTAAAACCAAGTGAGATAT
TAGTTACATTTAAAAGTCTGTCAATTCCATGTTGGTGTTACCCCTTTGGAAAATTGGTTtttttATCACCTAAAATAGTT
GAGCAGGTGCTTATCCTATGGCCCAGCAGATTAACT
>OTU_842
TGGGGAATATTGGGCAATGGGCGCAAGCCTGACCCAGCAACGCCGCGTGAAGGAAGAAGGCTTTCGGGTTGTAAACTTCT
TTTAAGTGGGAAGAGTAGAAGACGGTACCACTTGAATAAGCCACGGCTAACTACGTGCCAGCAGCCGCGGTAATACGTAG
GTGGCAAGCGTTGTCCGGATTTACTGGGTGTAAAGGGCGTGCAGCCGGGCATGCAAGTCAGATGTGAAATCTCAGGGCTT
AACCCTGAAACTGCATTTGAAACTGTATGTCTTGAGTGCCGGAGAGGTAATCGGAATTCCTTGTGTAGCGGTGAAATGCG
TAGATATAAGGAAGAACACCAGTGGCGAAGGCGGATTACTGGACGGTAACTGACGGTGAGGCGCGAAAGCGTGGGGAGCG
AACAGG
>OTU_843
TGGgggATATTGCACAATGGgggAAACCCTGATGCAGCGACGCCGCGTGAGGGAAGACGGTCCTCTGGATTGTAAACCTC
TGTCTTCGGGGACGAAACGAGACGGTACCCGAGGAGGAAGCCACGGCTAACTACGTGCCAGCAGCCGCGGTAATACGTAG
GTGGCAAGCGTTGTCCGGAATTACTGGGTGTAAAGGGAGCGTAGGCGGGCAGGCAAGTCAGGCGTGAAATatatCGGCTC
AACCGGTAACGGCGCTTGAAACTGCAGGTCTTGAGTGAAGTAGAGGTTGGCGGAATTCCTAGTGTAGCGGTGAAATGCGT
AGATATTAGGAGGAACACCAGTGGCGAAGGCGGCCAACTGGGCTTTTACTGACGCTGAGGCTCGAAAGTGTGGGGAGCAA
ACAGG
>OTU_844
TAAGGAATATTGGACAATGGGCGAAAGCCTGATCCAGCCATGCCGCGTGAAGGATGAAGGTCCTCTGGATTGTAAACTTC
TTTTATTTGGGACGAAaaaaGGGAATTCTTTCCCACTTGACGGTACCAGATGAATAAGCACCGGCTAACTCCGTGCCAGC
AGCCGCGGTAATACGGAGGGTGCAAGCGTTATCCGGATTCACTGGGTTTAAAGGGTGCGTAGGCGGGTAGTTAAGTCAGT
GGTGAAATCCTGGAGCTCAACTCCAGAACTGCCATTGATACTATCTATCTTGAATATTGTGGAGGTAAGCGGAATATGTC
ATGTAGCGGTGAAATGCTTAGATATGACATAGAACACCCATTGCGAAGGCAGCTTACTACACATatatTGACGCTGAGGC
ACGAAAGCGTGGGGATCAAACAGG
>OTU_845
ATCCCAGATTGAATTTCTGAAGCATTCTTCTGCCTGAGCGTTTTGGAAAGTCAcacaAGGCATTAGTAGGAGCCTCCTGT
GGAAaaaaGCTctctTAACTTttttCAGGATGTGACTAGAATTTCAAATTTCTTTGCTTATAGCAAGTTAGTTGGGTATT
CCTTACTTTGTTTTGTACTTAAATAAAGGAAACATTGATCCTTTAAAAGCTTTGGGGAAGGACAGAGTTttttATTTAAC
AGTCTGCCACTGGGGTGAgagaCGGGTTCAGGTTTGAATGGTACAGTGCTGTCAGGATTtttCCAGTCTGAAAACTCCAA
GGCGAgagaTGTCATCCCGAGTGGCAGACAGTGATCCCT
>OTU_846
GGAGCAGTCCTCACTCAGCCAATTTAAAACCAAGGGGAGGAGACTCATGGACCCTGATCACCCACCTGTGGCAGCTCCCG
TGGCCCTGGGGAGTGGAGTAGGGCCCTGGGAGGAGGGAGTGCCAGCTGGCAGATAAAGGGATGCAGCTGTGCAGATGTAG
TAACAGGTGTCAGCTGCAGGAAGAGTGGCTGTTTATGAAGTCCTACTGtgtgCCCAGTCACTGTGCCATGGGGCCATGtg
tgtTATCTGCTATGGAATTCCATCTCTGCAACAACCCCAGCTAGGGAGGCACAGagagagaCGGTGACTCCCCTGGGGCC
ACACGGCCAGGAGAGCAGTGACTCAAATCCAGGTCTGTTTT
>OTU_847
TGGGGAATATTGGACAATGGGCGAAAGCCTGATCCAGCCATGCCGCGTgtgtgAAGAAGGCCTTTTGGTTGTAAAGCACT
TTAAGTGGGGAGGAAAAGTTGACGGTTAATACCCGCCAGCCCTGACGTTACCCACAGAATAAGCACCGGCTAACTCTGTG
CCAGCAGCCGCGGTAATACAGAGGGTGCAAGCGTTAATCGGAATTACTGGGCGTAAAGCGAGCGTAGGTGGTCATTTAAG
TCAGATGTGAAATCCCCGGGCTTAACCTGGGAACTGCATCTGATACTGGGTGACTAGAGTAGGTGAGAGGGAAGTAGAAT
TCCAGGTGTAGCGGTGAAATGCGTAGAGATCTGGAGGAATACCGATGGCGAAGGCAGCTTCCTGGCATCATACTGACACT
GAGGTTCGAAAGCGTGGGTAGCAAACAGG
>OTU_848
GAGTATTtttGTTAGATTGCCTGAGGTCAcacaGGGGTCTCTATCAATAGAAAGCCACAGGTAGACCAGGAGTCTTTATC
AGTAGAATTCCTGGGGTCAACTGGGAGTCCCTCCCATTAGAATGCCTGGGGCCAGACAGCTctctcAATCATTAGAATGA
CTGAGACAGCACAGTTGTCTCTAACATTTTAATGTCTGAGGTCTCCCAGCTGCCTCTATCATTAGAATGCCTGGGGTGGC
CAGGGGTGTCTATCCTTTAATTGCCTGAAGTCCCTCAGGTGTCTGTATCATTAGAATGCCTGGGGTGAGCCAGGAATCTC
TACCATTAGATTGCCTAGGTTTGGCCAGGGGTCTCTTCC
>OTU_849
AGGCAAGACATCAAAGAGAAACAGCACAGGTTTGCAGAGTTCTCCAGGATGGCAGATAACAACCAGAGCACGTGTACCCA
GAAAGGCAGTATGCAACCCTTCTCAAGGAGCAGAACCTGCTACTGTCCCAAATCCCCACAGCCTGCTTAGGgggACATCG
GGCTCCCCTGCCACAGATAAGCCCAAGGAGAGCTGGGATGAGCATCTGCCTTGGGTGTAGAAGGGAGTCCTACATGGATG
GGGTGTTTGCAAGACACGGCTTTAGagagCAGGAGATGAAGGGAGGGCCATGGATGCATCTGGAAGAAAGAGTCTAATGT
CTAC
>OTU_850
TGAGGAATATTGGTCAATGGACGCAAGTCTGAACCAGCCATGCCGCGTGCAGGAAGACGGCTCTATGAGTTGTAAACTGC
TTTTGTACGAGGGTAAACTCACCTACGTGTAGGTGACTGAAAGTATCGTACGAATAAGGATCGGCTAACTCCGTGCCAGC
AGCCGCGGTAATACGGAGGATTCAAGCGTTATCCGGATTTATTGGGTTTAAAGGGTGCGTAGGCGGTTTGATAAGTTAGA
GGTGAAATCCCGGGGCTTAACTCCGGAACTGCCTCTAATACTGTTAGACTAGagagTAGTTGCGGTAGGCGGAATGTATG
GTGTAGCGGTGAAATGCTTAGAGATCATACAGAACACCGATTGCGAAGGCAGCTTACCAAACTATATCTGACGTTGAGGC
ACGAAAGCGTGGGGAGCAAACAGG
>OTU_851
GATCAGCAGAACCTCCATTTCCTCCTctctTTTCCCAAACCTTATTATGAAAGCCCCACATGGAACCATGTCAGGGCTGC
AAGTGAAGCCATTCAACCTTtttCCccccATCAAaaaaaTTGGAGAACTATAATGTGCATAAAGTGCACATAACATAAAT
GTTGTTTATATTTAATTTAATTTAATTtttGAGACAGGGTCTCACTCTGTTCCCAGACTGGTCTCAAACTCCTGGCTCAA
GTGATCCTCCTGTGTCTGCTTCCCAAAGTGCTGTGACTGCAGACATGAGCCACCTCACCTGGCCAAAATATTCAGTTTAA
TAATTATGA
>OTU_852
TGGgggATATTGCACAATGGGCGCAAGCCTGATGCAGCAACGCCGCGTGAGGGAAGACGGTTTTCGGATTGTAAACCTCT
GTCTTTGGTGAAGAAGGAAGTGACGGTAGCCAAGGAGGAAGCCACGGCTAACTACGTGCCAGCAGCCGCGGTAATACGTA
GGTGGCAAGCGTTGTCCGGAATTACTGGGTGTAAAGGGAGCGCAGGCGGGATGGCAAGTTGGATGTGAAATACCGCAGCT
CAACTGCGGAGCTGCATCCAAAACTGTCGTTCTTGAGTGGAGTAGAGGTAGGCGGAATTCCGAGTGTAGCGGTGAAATGC
GTAGATATTCGGAGGAACACCAGTGGCGAAGGCGGCCTACTGGGCTCTTACTGACGCTGAGGCTCGAAAGTGTGGGGAGC
AAACAGG
>OTU_853
TGGGGAATCTTAGACAATGGgggAAACCCTGATCTAGCCATGCCGCGTGAGTGATGAAGGCCCTAGGGTCGTAAAGCTCT
TTCGCCAGGGAAGATAATGACGGTACCTGGTAAAGAAGTCCCGGCTAACTCCGTGCCAGCAGCCGCGGTAATACGGAGGG
GACTAGCGTTGTTCGGAATTACTGGGCGTAAAGCgcgcgTAGGCGGACTATTAAGTCAGGGGTGAAATCCCGGGGCTCAA
CCCCGGAACTGCCTTTGATACTGGTAGTCTTGAGTTCGAgagagGTGAGTGGAATTCCGAGTGTAGAGGTGAAATTCGTA
GATATTCGGAGGAACACCAGTGGCGAAGGCGGCTCACTGGCTCGATACTGACGCTGAGGTGCGAAAGCGTGGGGAGCAAA
CAGG
>OTU_854
TGGGGAATATTGCACAATGGgggAAACCCTGATGCAGCGACGCCGCGTGAGCGAGGAAGTACCTCGGTATGTAAAGCTCT
ATCAGCAGGGAAGAAAGTGACAGTACCTGACTAAGAAGCCCCGGCTAACTACGTGCCAGCAGCCGCGGTAATACGTAGGg
ggCAAGCGTTATCCGGATTCACTGGGCGTAAAGGGAGCGCAGGCGGCACGGCAAGTCTGATGTGAAAACCCAGGGCTCAA
CCCTGGGACTGCATTGGAAACTGCCGGGCTGGAGTGTCGGAGGGGTAAGCGGAATTCCTAGTGTAGCGGTGAAATGCGTA
GATATTAGGAGGAACACCAGTGGCGAAGGCGGCTTACTGGACGACTACTGACGCTGAGGCTCGAAAGCGTGGGGAGCAAA
CAGG
>OTU_855
TGAGGAATATTGGTCAATGGACGCAAGTCTGAACCAGCCATGTCGCGTGCAGGAAGACGGCCTTATGGGTTGTAAACTGC
TTTTCTATAGGGAGAAACCcccTTTCGTGAGAGGGGCTGACGGTACTATAGGAATAAACACCGGCTAACTCCGTGCCAGC
AGCCGCGGTAATACGGAGGGTGTAAGCGTTATCCGGAATCATTGGGTTTAAAGGGTCCGTAGGCGGACTGATAAGTCAGA
GGTGAAATCCCACAGCTTAACTGTGGAACTGCCTTTGATACTGTCAGTCTTGAGTTATATTGAAGTAGATGGAATGTGTA
GTGTAGCGGTGAAATGCATAGATATTACACAGAACACCGATTGCGAAGGCAGTCTACTAAGTAtataCTGACGCTGAGGG
ACGAAAGCGTGGGGATCAAACAGG
>OTU_856
CATGCCTGGCTAATTtttGTATTtttAGTAGAGACGGGGTTTCACCATTTTGGCCAGGCTGGTCCTGAACTCCTGATCTT
GTGATCCACCCGCCTCAGCCTCCCAAAGTGTTGGGATTACAGGCGTGAGCCACTGTGCCTGGCCTATTGCCAATTTTCTT
GTGACAAATTATCTGAGCTTtttATTCTCTGAAAATATTTTCATTTACTGCCAAGTTTGAAGGATATTTCATTGATGTAG
AATTGCTGTATTtttttCTTTTAGTACTTTAAaaaTTGTTTTATTTTCCTTTTGCCTCTGTTGTTTCTAATTAGAAGTCA
ACTTCCACTGTATAATTGATCCCCTCTATGTAATGCATCTTtttACATAGTCTTGTACTTTTACAGTATTCAGTTATTTG
GCTTtttGTTTAA
>OTU_857
TGAGGAATATTGGTCAATGGGCGCAAGCCTGAACCAGCCATGCCGCGTGAAGGAATAAGGTCCTATGGATCGTAAACTTC
TTTTGAGCGGGAGCAATAAGGTCTACGTGTAGGCCGATGAGAGTACCGTTCGAATAAGCATCGGCTAACTCCGTGCCAGC
AGCCGCGGTAATACGGAGGATGCAAGCGTTATCCGGATTTATTGGGTTTAAAGGGTGCGTAGGCCGTTGTGCAAGTCAGA
GGTGAAATTGTGGGGCTCAACTCCGCCGCTGCCTTTGAAACTGCATGACTTGAATCCTGTTGCCGTGGGAGGAATGAGTA
GTGTAGCGGTGAAATGCATAGATATTACTCAGAACCCCGATTGCGAAGGCATCTCACGAAGCAGGTATTGACGCTGAGGC
ACGAAAGCGTGGGTATCAAACAGG
>OTU_858
TGAGGAATATTGGTCAATGGGCTTACGCCTGAACCAGCCAAGTCGCGTGAGGGAAGACTGCCCTATGGGTTGTAAACCTC
TTTTGTCAGGGAGCAATTGGCGCTACGTGTAGCGTTATCGAGAGTACCTGAAGAAaaaGCATCGGCTAACTCCGTGCCAG
CAGCCGCGGTAATACGGAGGATGCGAGCGTTATCCGGATTTATTGGGTTTAAAGGGTGCGTAGGCGGAATGCCAAGTCAG
CGGTAAAATCGCGGGGCTCAACCTCGCTCCGCCGTTGAAACTGGCGTTCTTGAGTGGGCGAGAAGTATGCGGAATGCGTG
GTGTAGCGGTGAAATGCATAGATATCACGCAGAACTCCGATTGCGAAGGCAGCATACCGGCGCCCAACTGACGCTGAAGC
ACGAAAGCGTGGGTATCGAACAGG
>OTU_859
GGACCTGAAGTTGGGCAGCCAGTGTGCTGCTTTCCATGGCTGAGGTCtctctcATTTGAATGGCACCTTCGTTTGAAGGA
CTAATGGGGTACAGGTCAGGGTCATGGGGCATGTTTACTGGCTCACTTTGTTCtctcCCAAATCCTCTTGCCCCTGGGGC
ACTGCTTGGGCAGGGCCcccGGTCTCCCTCTGTGGGAGGAAGAAGAAACCTCACTTTTGGGGAgagaAGTCTCCTGGTCC
TTAAAACCCAGTGGCAGCTACTGGTTCCGGCAGACTTCAAAAGCCTAATGCTGTCCATGAACTTGAAAGAATTTTGTTCT
AACCACAAAGGTGCAGAATATTtttGTTGCAATTACCCTGCAAACTGCAAACCACGAATCCTCGTCACAAAGTCAGCTGC
>OTU_860
TGGGGAATATTGCACAATGGgggAAACCCTGATGCAGCAACGCCGCGTGAAGGAAGAAGTATTTCGGTATGTAAACTTCT
ATCGACAGGGAAGAAACAAATGACGGTACCTGAATAAGAAGCACCGGCTAAATACGTGCCAGCAGCCGCGGTAATACGTA
TGGTGCAAGCGTTATCCGGATTTACTGGGTGTAAAGGGTGAGTAGGCGGTCATGCAAGTCATATGTGAAATGTCAGGGCT
TAACCTTGGCGCTGCATAAGAAACTGTATGACTAGAGTGCAGGAGAGGTAAGCGGAATTCCTAGTGTAGCGGTGAAATGC
GTAGATATTAGGAAGAACACCGGTGGCGAAGGCGGCTTACTGGACTGTTACTGACGCTGAGTCACGAAAGCGTGGGGAGC
AAACAGG
>OTU_861
TAGGGAATATTGGGCAATGGgggCAACCCTGACCCAGCAACGCCGCGTGAACGAAGAAAATCTTCGGATTGTAAAGTTCT
TTTCTTGAGGAAGAAGAAAGTGACGGTACTCAAGGAATAAGCACCGGCTAACTACGTGCCAGCAGCCGCGGTAATACGTA
GGGTGCAAGCGTTATCCGGAATCACTGGGCGTAAAGGGTGCGTAGGCGGCCTAACAAGTCAGAAGTTTAATCCATTGGCT
TAACCAATGTCAGCTTTTGAAACTGTTTGGCTTGAATACAGGATGGGCAAGTGGAATTCCTAGTGTAGCGGTGAAATGCG
TAGATATTAGGAGGAACATCAGTGGCGAAGGCGACTTGCTGGACTGAGATTGACGCTGAGGCACGAAAGCGTGGGGAGCG
AACAGG
>OTU_862
TGGGGAATATTGCACAATGGAGGAAACTCTGATGCAGCGATGCCGCGTGAGGGAAGAAGGTTTTCGGATTGTAAACCTCT
GTCTTCAGGGACGATAATGACGGTACCTGAGGAGGAAGCTCCGGCTAACTACGTGCCAGCAGCCGCGGTAATACGTAGGG
AGCGAGCGTTGTCCGGAATTACTGGGTGTAAAGGGAGCGTAGGCGGGATCTTAAGTCAGGTGTGAAAACTATGGGCTCAA
CCCATAGACTGCACTTGAAACTGAGGTTCTTGAGTGAAGTAGAGGCAGGCGGAATTCCTAGTGTAGCGGTGAAATGCGTA
GATATTAGGAGGAACATCAGTGGCGAAGGCGGCCTGCTGGGCTTTTACTGACGCTGAGGCTCGAAAGCGTGGGGAGCAAA
CAGG
>OTU_863
GATAAGCAGGAACAGCAAGCCGATGATGACCCACTTAAAGCGGCGCCACACGATGAACTTCATGGTCTTGCATGGGTTGG
TGAACCAGAGGAAGGAGGTTTCTGGTCGACTGCATTGCAAAGAAACAGTATCACCTACCCAACTCAGGAGGGATGCATAT
TTTATTCCAGAGCATAACACAGTTTCAGGAATAAAGAATCACATTAATAAGGTCAAGAAAAGATACTGTTCCCCTTCGTT
GACTGAGAAAGGCTCTTTAACCTATGACAGCTTCCTAAGATGCTGAACTTTGGTTTCCTGGAAAGGAGAATTCTTAAAAT
GAAGCCAGATCACCAACCTCTCCACCcccACCCACCACT
>OTU_864
CATGCCTGGCTAATTtttGTATTtttAGTAGAGATGGGGTTTCATCATATTGGCCAGGCTGGTCTCGAACTCCTGACCTC
AGGTGATACACCAGCCTCAGCCTCCCAAAGTGCTGACATTACGGGCATGAGCCACTGCGTCCAGGGCCTTCATTATTTCT
TGAAAAGGATATAAAATACCTGCATGAGCCACATTGTAAAGAAGGGGAAATAATTGCACCAAaaaCCTGGACTAAAGAAA
ACCATGTAGTTTTGCATAAGAATAATTTCCTTttttATTtttttGTGAACTTTTCTTtttAAaaaaTACTTtttAATTCA
AAAGTTTTCAAATCCACAGTAAGGTTGAAAACGTAATATAATAAATGACCATatatCTTCA
>OTU_865
TTAGAATCAGCCCTTCCTTGACTACACCAGGGACATACTACTACAAATCATTCTGTCTTATACCCCAGCATCCAGCTATC
CTCTGGAAATGCTTCTCCCTGAAGTTTACATCCTTGCTTAGCTATTTCACTCATCTACTCCACGGCTAATCCCTTCATCT
CTGCTTCTCAGAAATGGCTCTTTCCAATCCTCCCTTCCAATCTCTACTCCACAATTCTAGTGGCCCAGTCTCAAGCTTCC
CCTCCAGTGCTCTCATACCTTCTCAAAGCTGCAATTCTAGTCCTGAAGATCTAGGCAGGGGAAACTGGTACTCAcacaTT
ACATCAAGGAAAGACCTCAGAGGTACacacacCAG
>OTU_866
ATCCATAGTTGGAGGCCCTTGTGTTCCTGCTTTTCAACAGTGCATCCTGCAGCAcacaTGGACAGagagaAAATTCTACA
CTTCAAGCACCCACTACTATGGACAAGAAACATATGTTAGGAGACATGTCTGTTTCCAACTTCCGTAAGAGCACCTGTGG
TTCACCTGATCACACCACATCAGTTGTGGTTGTAAATACCAGCATTATCCTTTTGTATGGTCATGCTTCTAGTTTCATCT
TCATGCCAAGCACCTGCCATGTACCTCTCCAGAACTCAGGTTGTGCACCAGGAGGGGACAACAACATCCCTGTGCTCCCT
TTCTCTGTCAGTACACATGGGTCCCACCTGGACAAAACACAGGTGGTGCATCTGCAGTGAATGGCAACATATCTTTA
>OTU_867
CTGTGTTCGGCTGAGGCGTGGCGGTGGGGAGTCCAGAAATATCTGCAGGGCGGGGTGAAGAGCAGGCTCTGGCCAGCCCC
GCAGGAGCAGCCCAGGAGTAACATCACTGGAGAAACCACTGTGAGCCTGGCACTGGGAGCACGCCCCTGCCTGGGGCTGC
CGCACTGCTGGGTGGGCACAGCCCTGGGTAGCAACCAAAACTCCAACCCCTCCGGCAAATCTGGACCACAGCAGGGAGAG
GGCTTGGGGAATTCTTGGGGCTTCTGAGCTCCTCCCACTCACTGCTCTTTTATGGGGAGAGGGAGGGAGGgggCAGAGGA
TGGAAAAGGATGTCTTTCCAGCCAACTTGATTGAGTCAGAGGAAATTTAACC
>OTU_868
CAGCACTCATACCCCAGATTGATTTCCATGCCACTAGAAAGCCGAGCCTGCAGACAGCCTTGAAGAAACAGGCTGGGGAG
AAGACAAAGCATTCAAAGCTGCAATTCCTGCCCAACCTTCAGGTAGAACATTCAGTGGACAGTTTGGATTGTGGAACTGA
GGCCCGGAGCAAAGGTCAAGGCTGAGGgggCAGACATGGTGGTACATTTGGCTAAGTTGGTGGACAAACTTTGAAGGGAG
TAAAACTCCCCAAGAGAAACTAAaaaGGAACAAGAATAAGCAGACCTCTTTTATTTATAGTACTGTCTGTAATTTTCAGA
ATATTttttCTTTTCTCCTTTGATCTTAGAGCCATCTAATAGCTTTG
>OTU_869
TGGGGAATTTTGGACAATGGGCGCAAGCCTGATCCAGCAATGCCGCGTGAGTGAAGAAGGCCTTCGGGTTGTAAAGCTCT
TTTGTCAGGGAAGAAACGGTAGAGGCTAATATCCTTTGCTAATGACGGTACCTGAAGAATAAGCACCGGCTAACTACGTG
CCAGCAGCCGCGGTAATACGTAGGGTGCAAGCGTTAATCGGAATTACTGGGCGTAAAGCGTGCGCAGGCGGTTTTGTAAG
TCTGTCGTGAAAGCCCCGGGCTCAACCTGGGAATTGCGATGGAGACTGCAAGGCTTGAATCTGGCAGAGGggggTAGAAT
TCCACGTGTAGCAGTGAAATGCGTAGAGATGTGGAGGAACACCGATGGCGAAGGCAGCCcccTGGGTCAAGATTGACGCT
CATGCACGAAAGCGTGGGGAGCAAACAGG
>OTU_870
TGAGGAATATTGGTCAATGGACGCAAGTCTGAACCAGCCATGCCGCGTGCAGGAAGACGGCTCTATGAGTTGTAAACTGC
TTTTGTACGAGGGTAAACGCAGATACGTGTATCTGTCTGAAAGTATCGTACGAATAAGGATCGGCTAACTCCGTGCCAGC
AGCCGCGGTAATACGGAGGATTCAAGCGTTATCCGGATTTATTGGGTTTAAAGGGTGCGTAGGCGGTCGGATAAGTTAGA
GGTGAAATCCCGAGGCTCAACTTCGGAATTGCCTCTGATACTGTTCGGCTAGagagTAGTTGCGGTAGGCGGAATGTATG
GTGTAGCGGTGAAATGCTTAGAGATCATACAGAACACCGATTGCGAAGGCAGCTTACCAAGCTACTTCTGACGTTGAGGC
ACGAAAGCGTGGGGAGCAAACAGG
>OTU_871
TGGgggATATTGCACAATGGAGGAAACTCTGATGCAGCGACGCCGCGTGAGTGAAGAAGTATTTCGGTATGTAAAGCTCT
ATCAGCAGGGAAGATGATGACGGTACCTGACTAAGAAGCCCCGGCTAACTACGTGCCAGCAGCCGCGGTAATACGTAGGg
ggCAAGCGTTATCCGGATTTACTGGGTGTAAAGGGAGCGCAGGCGGTTTTGCAAGTTGAGAGTGGAAGCAGGgggCTCAA
CCcccTGACTGCTCCCAAAACTGTAAAACTTGAGTATGGGAGAGGCAGGCGGAATTCCTAGTGTAGCGGTGAAATGCTTA
GATATTAGGAAGAACACCGGTGGCGAAGGCGGCCTGCTGGACCAAAACTGACGCTGAGGCTCGAAAGCGTGGGTAGCAAA
CAGG
>OTU_872
TAGGGAATATTGGTCAATGGGCGAAAGCCTGAACCAGCCATGCCGCGTGCAGGATGAAGGCCCTCTGGGTTGTAAACTGC
TTTTATATGGAAATAAaaaaaCCCTTGCGAGGGTTATTGAAGGTACCATAAGAATAAGCACCGGCTAACTCCGTGCCAGC
AGCCGCGGTAATACGGAGGGTGCAAGCGTTATCCGGATTTACTGGGTTTAAAGGGTGCGTAGGCGGCTTtttAAGTCAGT
GGTGAAATCCTAGTGCTCAACACTAGAACTGCCATTGAAACTGAGGAGCTCGAGTCAAGGAGAGGTAAGCAGAATTTATG
GTGTAGCAGTGAAATGCTTAGATACCATAAGGAATACCAATAGCGAAGGCAGCTTACTGGCCTTGTACTGACGCTGAGGC
ACGAAAGCGTGGGGAGCAAACAGG
>OTU_873
TGGGGAATCTTGCGCAATGGGCGAAAGCCTGACGCAGCAACGCCGCGTGGgggATGACGGCCTTCGGGTTGTAAACCTCT
TTCGACCGGGACGAAGGATTCGTTTGACGGTACCGGTAGAAGAAGCACCGGCTAACTACGTGCCAGCAGCCGCGGTAATA
CGTAGGGTGCGAGCGTTGTCCGGAATTATTGGGCGTAAAGAGCTCGTAGGCGGTTTGTCGCGTCGGCCGTGAAATCCTGC
CGCTTAACGGTGGGCGTGCGGTCGATACGGGCAGACTTGAGTTCGGTAGGGGAGACTGGAATTCCTGGTGTAGCGGTGAA
ATGCGCAGATATCAGGAGGAACACCGGTGGCGAAGGCGGGTCTCTGGGCCGATACTGACGCTGAGGAGCGAAAGCGTGGG
GAGCGAACAGG
>OTU_874
TGGgggATATTGCACAATGGGCGCAAGCCTGATGCAGCAACGCCGCGTGAGGGAGGACGGTCTTCGGATTGTAAACCTCT
GTCCTTGGGGAAGAAACAAATGACGGTACCCTTGGAGGAAGCCACGGCTAACTACGTGCCAGCAGCCGCGGTAATACGTA
GGTGGCAAGCGTTGTCCGGATTTACTGGGTGTAAAGGGAGCGCAGGCGGGACGGCAAGTTGGATGTGAAATACCGGGGCT
CAACTCCGGGGCTGCATCCAAAACTACTGTTCTTGAGTGGAGTAGAGGTAAGCGGAATTCCGAGTGTAGCGGTGAAATGC
GTAGATATTCGGAGGAACACCAGTGGCGAAGGCGGCTTACTGGGCTCTAACTGACGCTGAGGCTCGAAAGCGTGGGGAGC
AAACAGG
>OTU_875
TGGGGAATATTGCACAATGGgggAAACCCTGATGCAGCGACGCCGCGTGAAGGATGAAGTATTTCGGTATGTAAACTTCT
ATCAGCAGGGAAGAAAATGACGGTACCTGAGTAAGAAGCCCCGGCTAACTACGTGCCAGCAGCCGCGGTAATACGTAGGg
ggCAAGCGTTATCCGGATTTACTGGGTGTAAAGGGAGCGTAGACGGAAGTGCAAGTCTGATGTGAAAACCCGAGGCTCAA
CCACGGGACTGCATTGGAAACTGTGCTTCTAGAGTGCCGGAGAGGTAAGCGGAATTCCTAGTGTAGCGGTGAAATGCGTA
GATATTAGGAGGAACACCAGTGGCGAAGGCGGCTTACTGGACGGTAACTGACGTTGAGGCTCGAAAGCGTGGGGAGCAAA
CAGG
>OTU_876
TAGGGAATCTTCGGCAATGGACGAAAGTCTGACCGAGCAACGCCGCGTGAGCGAAGAAGGCCTTCGGGTCGTAAAGCTCT
GTTGTTAGAGAAGAACATGGGTGAGAGTAACTGTTCACCCCTTGACGGTATCTAACCAGAAAGCCACGGCTAACTACGTG
CCAGCAGCCGCGGTAATACGTAGGTGGCAAGCGTTGTCCGGAATTATTGGGCGTAAAGCgcgcgcAGGCGGTCTCTTAAG
TCTGATGTGAAAGCCcccGGCTCAACCGGGGAGGGTCATTGGAAACTGGGAGACTTGAGGACAGAAGAGGAGAGTGGAAT
TCCAAGTGTAGCGGTGAAATGCGTAGATATTTGGAGGAACACCAGTGGCGAAGGCGGCTctctGGTCTGTTACTGACGCT
GAGGCGCGAAAGCGTGGGGAGCAAACAGG
>OTU_877
GAAGAAGTTGGAGAAGATAGGAAGGCAGGACGGGACTGGAATGATTCTAGGATGACCACCCCACTGGCCCCTGCAGCAGA
AGGAGCCTCAGCCTGGGCCCTGTCTCTGCCAACGCCcccTCCTGGCAGAATGGGCAGCCTATCTGGGTAAAGACCTGCCC
AGACCCCACAGCCAAGGGCAGCCCCTCAGAGATTCAGGCCAGGAGCGGCCTTTGTTCCCCACACCTGGAGCTCAGAGCTT
GCTTAGCCTGCGGTGGAAGCTCTGGTTTAATTAAGGATCTTAGGAgagaATTCtctctTGTTATTTTCTGAATAAATTAA
GGAAGTAACTTTGATGCAATATCATTTTCATCTAATCAGGAACATTCTGAAATTACCATATTGTTTTCC
>OTU_878
TGGGGCCGTTGGTCCTCTGGCAAATGAAGTAGATGGCCCCAGAGAACCTGTGGGTCCAAGTGGAGTGAGGTGAGGCTGCT
TGGTTCAGCTAAGAGCGAGCCCTGGGATCTTGCCCCTAGGGTAGCACAGCCTGTCATTGGGAGTTTCCAGACAGAAGTGT
TCCCATTCCTTACTCCTAAAGGTGGACTTGAGGAGGGTCTTTGAAAGTCAGCTAGACCAATCTCTAGTTGAACCTCAAGG
AGAGTGAGGTACAGAGCAGAGACTGCTGGCTTCCAGGTCTAGCTGGCTCCCACTTGGCCTGGCCAGAGAATTGGTCTGAT
GGTGCCCACACCTTCACCGGAGGCCCTTTGGTGACCCCATGCATGTTTCCTTTGCAGGACAAG
>OTU_879
TGGGGAATATTGCACAATGGGCGCAAGCCTGATGCAGCCATGCCGCGTGTATGAAGAAGGCCTTCGGGTTGTAAAGTACT
TTCAGCGGGGAGGAAGGCGACGGGGTTAATAACCCTGTCGATTGACGTTACCCGCAGAAGAAGCACCGGCTAACTCCGTG
CCAGCAGCCGCGGTAATACGGAGGGTGCAAGCGTTAATCGGAATTACTGGGCGTAAAGCGCACGCAGGCGGTCTGTTAAG
TCAGATGTGAAATCCCCGGGCTTAACCTGGGAACTGCATTTGAAACTGGCAGGCTTGAGTCTTGTAGAGGggggTAGAAT
TCCAGGTGTAGCGGTGAAATGCGTAGAGATCTGGAGGAATACCGGTGGCGAAGGCGGCCcccTGGACAAAGACTGACGCT
CAGGTGCGAAAGCGTGGGGAGCAAACAGG
>OTU_880
CCCACATTtttCTTCCCCATACTGCAGTTTCCCCTGAGATGAAGGCAAATCCCCATATTACTTTGCTGGCACATGTCTGC
AAAGGCAGGTTTGGCTTTGCTTGCCCCACCAGCAAATGGGAATGCAGTATGCCCTAGCCACCcccAGCAACTGGCATTGT
AAATGAAGCTTTGGTGGGCAGATGGGCAGAAAGCCCCACCCCTGACTTTGTGCTAACACTGtgtgGAGAACAGGTATCTT
CCCACAACCTCCACAATCACTCCTTCTTGGAGGGGCACAAAGAAGGCATCAGAATCCTTGCTGCCCAGCATTCTGCTCCA
AGCCAACACCATCTTTAGTGCAACAGCACATACAGTCTCC
>OTU_881
GGGAAATCAATATTCACATGAGGCCGAGTCGAAAGGATTGCCCATCGCAATCTTCAGGTGGTCTTCCCTTTGCATAGGAG
CCTGGgggCAGCAAGGAACTGAGTGGCAAGCAGCTGTGCTGCACCTGGCATCTGAATCCAAAGATGACGTTGGCCCTGAC
GTCATTCCCTTCCAGCCAGTCCCAGCGTTGAATGCTCACTACTGAAATTTATAAAATGTGGCACCCAAATGCCTTAAGAC
ACTGCGTGTCTGTGTTTATAAATACCTACACATGCCTGGGTGAATAGTgtgtACACAACAGGGATGGGACAGCCAAACAC
CTGCTTTCTATGCTGTACAATTCCACTTGGCGTTCTATGATTtttCTGGGAGTATTTCAGAATCAGTTCCTTCTACAATT
TCATATTTATGCTTCATTGCCACAGTT
>OTU_882
TGGGGAATCTTGCACAATGGgggAAACCCTGATGCAGCGACGCCGCGTGAGCGATGAAGCCCTTCGGGGTGTAAAGCTCT
TTCGGCAGGAACGATAATGACGGTACCTGCAGAAGAAGCTGCGGCTAACTACGTGCCAGCAGCCGCGGTAATACGTAGGC
AGCAAGCGTTGTTCGGAATTACTGGGCGTAAAGAGTgtgtAGGTGGTGTCGTAAGTTTGGTGTGAAATCTCCCGGCTTAA
CTGGGAGGGTGCGCCGAAGACTGCGATGCTCGAGTATGGGAGAGGAAAGCGGAATTCCTGGTGTAGCGGTGAAATGCGTA
GATATCAGGAGGAACACCTGCGGTGTAGACGGCTTTCTGGACCATTACTGACACTGAGACACGAAAGCGTGGGTAGCAAA
CAGG
>OTU_883
TGGGGAATCTTAGACAATGGgggCAACCCTGATCTAGCCATGCCGCGTGAGTGATGAAGGCCTTAGGGTCGTAAAGCTCT
TTCGCCTGTGATGATAATGACAGTAGCAGGTAAAGAAACCCCGGCTAACTCCGTGCCAGCAGCCGCGGTAATACGGAGGg
ggTTAGCGTTGTTCGGAATTACTGGGCGTAAAGCgcgcgTAGGCGGACTAGAAAGTTGGgggTGAAATCCCGAGGCTCAA
CCTCGGAACTGCCTCCAAAACTGCTAGTCTAGAGTTCGAgagagGTGAGTGGAATTCCGAGTGTAGAGGTGAAATTCGTA
GATATTCGGAGGAACACCAGTGGCGAAGGCGGCTCACTGGCTCGATACTGACGCTGAGGTGCGAAAGTGTGGGGAGCAAA
CAGG
>OTU_884
TGAGGAATATTGGTCAATGGTCGAgagaCTGAACCAGCCAAGTAGCGTGCAGGATGACGGCCCTCCGGGTTGTAAACTGC
TTTTAGTTGGGAATAAAGTTCGGGACGTGTCCCGTTTTGTATGTACCATCAGAAaaaGGACCGGCTAATTCCGTGCCAGC
AGCCGCGGTAATACGGAAGGTCCGGGCGTTATCCGGATTTATTGGGTTTAAAGGGAGCGTAGGCGGATTATTAAGTCAGC
TGTGAAAGTTTGCGGCTCAACCGTAAAATTGCAGTTGATACTGATAGTCTTGAGTGCAcacaGGGATGCTGGAATTCGTG
GTGTAGCGGTGAAATGCTTAGATATCACGAAGAACTCCGATCGCGAAGGCAGGTGTCCGGGGTGCAACTGACGCTGAGGC
TCGAAAGTGCGGGTATCAAACAGG
>OTU_885
TGAGGAATATTGGTCAATGGACGGAAGTCTGAACCAGCCATGCCGCGTGCAGGATGACGGCTCTATGAGTTGTAAACTGC
TTTTGTACGAGAATAATAGTTCTTACGTGTAGGGATTTGAATGTATCGTACGAATAAGGATCGGCTAACTCCGTGCCAGC
AGCCGCGGTAATACGGAGGATTCGAGCGTTATCCGGATTTATTGGGTTTAAAGGGTGCGTAGGCTGTCGGATAAGTTAGA
GGTCAAATGTCGGGGCTTAACCCCGTGCCTGCCTCTGATACTGTTCGACTAGagagCGGATGCAGCAGGCGGAATGAGTA
GTGTAGCGGTGAAATGCTTAGATATTACTCAGAACACCGATTGCGCAGGCAGCTTGCTAATCCGCATCTGACGCTGATGC
ACGAAAGCGTGGGTAGCGAACAGG
>OTU_886
TGAGGAATATTGGTCAATGGGCGGAAGCCTGAACCAGCCAAGTAGCGTGCAGGATGACGGCCCTACGGGTTGTAAACTGC
TTTTATACGGGAATAACGCGCCTTACGTGTAGGGCTTTGCATGTACCGTATGAATAAGGACCGGCTAATTCCGTGCCAGC
AGCCGCGGTAATACGGAAGGTCCGGGCGTTATCCGGATTTATTGGGTTTAAAGGGAGCGTAGGCCGCATGTCAAGCGTGC
TGTGAAATGTCCGGGCTCAACCCGGGCCTTGCAGCGCGAACTGGCGTGCTTGAGTCCGCGGAAAGCAGGCGGAATTCGTC
GTGTAGCGGTGAAATGCTTAGATATGACGAAGAACCCCGATTGCGAAGGCAGCTTGCTGCAGCGGAACTGACGCTGATGC
TCGAAAGCGCGGGTATCGAACAGG
>OTU_887
GTCCCTAGGCTGCAcacaGCATGGggggCTTGGGCCCAACCCACAAAACCACATTTTCCTTCTAGGTCTCTGGGCCTGTG
ATAGGATGGGTTACCATGAAGGTCTCTGATATGCCCTGGAGACATTTCCcccATTCTTTTGGTAATTAACATTCAGCTCC
TCATTACTTATGCAAATTTCTGCAGCTAGCTTGAATTTCTCCTCATAAAATGGGATTTTCTTTTCAATCACATTGTCAGG
CTGCAAATTTCTGAACTTttttGCTCTGCTTCTCTTATAAAACGGAATGCCTTTAACAGCACCCAAGTCACATCTTGAAT
GTTtttCTGGTTAGAAGTTTCTTCC
>OTU_888
TGAGGAATATTGGTCAATGGGCGTAAGCCTGAACCAGCCAAGTCGCGTGAGGGAAGACGGTCCTACGGATTGTAAACCTC
TTTTGCCGGGGAGCAACGGGGTCCTTGCGAGGGCCTTATGAGAGTACCCGGAGAAaaaGCATCGGCTAACTCCGTGCCAG
CAGCCGCGGTAATACGGAGGATGCGAGCGTTATCCGGATTTATTGGGTTTAAAGGGTGCGTAGGCGGGCTGTTAAGTCAG
CGGTCAAATGTCGGGGCTCAACCCCGGCCTGCCGTTGAAACTGGCGGCCTCGAGTGGGCGAGAAGTATGCGGAATGCGTG
GTGTAGCGGTGAAATGCATAGATATCACGCAGAACTCCGATTGCGAAGGCAGCATACCGGCGCCCTACTGACGCTGAGGC
ACGAAAGCGTGGGTATCGAACAGG
>OTU_889
GTGGAAGAGGTTAGCGAGGAACCAGCGAGCAGACAGGAACTGGATGCAGAGCCCAGTTGAGTGACAGGGCACAGAGCTTG
CTAAGGACTCAGTTGTTCTTGCAGAGGTTCCCTCTCCAAGCAACAGAACCCCAATCTTCATACGGCACAGTGGCTGCCCC
TCACATCTCCCCAGATTCACATTCGGGACAGAGATGGCCCAAGTCCCAGCCTTTGTCCTCTCCCCTGGAACCTctctTCC
CTCACAGCAGAGCCTGGGCATTCtctcCACCTACACAGGGTCACTGTGGATCAGGGAGGTTCAGTCCTTGATCAAGTCAT
TGCAGCTCCAGGCTTGTCCTACAAGTGATGAAGGTGCTGCAGCTGTCTGAGCTGCATGGTTTTCTTCCCTGTCTGCCATT
GC
>OTU_890
TGGGGAATATTGGACAATGGGCGCAAGCCTGATCCAGCCATGCCGCGTGAGTGATGAAGGCCTTAGGGTTGTAAAGCTCT
TTCGCCGGTGAAGATAATGACGGTAACCGGAGAAGAAGCCCCGGCTAACTTCGTGCCAGCAGCCGCGGTAATACGAAGGg
ggCTAGCGTTGCTCGGAATCACTGGGCGTAAAGCGCACGTAGGCGGATCGTTAAGTCAGGGGTGAAATCCTGGAGCTCAA
CTCCAGAACTGCCCTTGATACTGGCGATCTCGAGTTCGAgagagGTTGGTGGAACTCCGAGTGTAGAGGTGAAATTCGTA
GATATTCGGAAGAACACCAGTGGCGAAGGCGGCCAACTGGCTCGATACTGACGCTGAGGTGCGAAAGCGTGGGGAGCAAA
CAGG
>OTU_891
TAAGGAATATTGCGCAATGGGCGACAGCCTGACGCAGCGACGCCGCGTGGgggATGAAGGTCTTCGGATTGTAAACCCCT
TTCGGGAGGGAAGATGGGGCGGGCAACCGCTCGGACGGTACCTCCAGAAGCAGCCACGGCCAACTTCGTGCCAGCAGCCG
CGGTAATACGAAGGTGGCAAGCGTTGTTCGGATTCACTGGGCGTACAGGGTgtgtAGGCGGTTTGGTAAGCCTTTTGTGA
AAGCTTCGGGCCTAACCCGGAAAGCGCAGAGGGGACTGCCAAGCTAGAGGACGGGAGAGGAGCGCGGAATTCCCGGTGTA
GCGGTGAAATGCGTAGAGATCGGGAGGAAGGCCGGTGGCGAAGGCGGCGCTCTGGAACGTATCTGACGCTGAGACACGAA
AGCGTGGGGAGCAAACAGG
>OTU_892
TGGGGAATATTGCACAATGGgggAAACCCTGATGCAGCCATGCCGCGTGTATGAAGAAGGCCTTAGGGTTGTAAAGTACT
TTCGGTGATGAGGAAGTTATGtgtgGGATAAGCACATATAATTGACGTTAGTTACAGAAGAAGCACCGGCTAACTCCGTG
CCAGCAGCCGCGGTAATACGGAGGGTGCGAGCGTTAATCGGAATGACTGGGCGTAAAGGGCATGTAGGCGGATGATTAAG
TTAGGTGTGAAAGCCTCGGGCTCAACCTGAGAATAGCATTTAAAACTGGTGATCTGGAGTACTGTAGAGGGAGGTAGAAT
TCCACGTGTAGCGGTGAAATGCGTAGAGATGTGGAGGAATACCGGTGGCGAAGGCGGCCTTCTGGACAGATACTGACGCT
GAGATGCGAAAGCGTGGGGAGCAAACAGG
>OTU_893
GCGTGAGGCACTGTGCGTCTGCAGAGGGGCTACGAACCAGGTGCAGGGTCCCAGCTGGAGACCCCTTTGACCTTGAGCAG
TCTCCATCTGCGGCCCTGTCCCATGGCTTAACCGCCTATTGGTATCTGTGTATATTTACGTTAAACACAATTATGTTACC
TAAGCCTCTGGTGGGTTATCTCCTCTTTGAGATGTAGAAAATGGCCAGATTTTAATAAACGTTGTTACCCATGTCCTCCA
GTGCTTATCAAATGAGGTAAAAGGCCGGCTGGTGGGCATGGTAACTCCccccTGTAATCCCAGCAACTTTGGGAGGCTGC
AGTGGATGGCTTGAGCTCAGAAGTGTGAGATCAGCCCAGGCAA
>OTU_894
TGGGGAATATTGGACAATGGgggCAACCCTGATCCAGCGACGCCGCGTGAGTGAAGAAGTACTTCGGTATGTAAAGCTCT
ATCGATAACGGAAGAAAATGACAAGCCGTTAAGGAAGAAGCCCCGGCTAACTACGTGCCAGCAGCCGCGGTAATACGTAG
GgggCAAGCGTTATCCGGATTTACTGGGTGTAAAGGGAGCGTAGACGGCATATAAAGTCTGAAGTGAAATCCCGCAGCTC
AACTGCGGAGTTGCTTTGGAAACTTATAAGCTGGAGTGTCGGAGGGGTAAGCGGAATTCCCAGTGTAGCGGTGAAATGCG
TAGATATTGGGAGGAACACCGGAGGCGAAGGCGGCTTACTGGAAGATAACTGACGTTGAGGCTCGAAGGCGTGGGTAGCA
AACAGG
>OTU_895
GAgagaAAATGAGTGCCAGCAGGGAAGATGCCAGACACTTATAAAACCAACAGATCTCGTGAGAACTCACTCACTATCAC
GAGAATAGCCTGAGGGTAACAGCCcccATGATTCGATTACCTCCCACCAGGTCCCTCCCAGGACATGTGGGGATTATGGA
AACTACAACTCAAGATGAGATCTGGGTGGGGACACAGCCAATGCAGATCACTGTTCTTCCTTGGATGTGCCATatatCAA
GagagGAAAGCCAGCTACGAAATGACTCCCCTTAATTACACATAAGGATTGAACTATATTTGCTGTCTTGTCACTATGCA
GAGTCTTCATAAGGCTCTACTTTTGTTAGGATGAATATGCTT
>OTU_896
GCAGAAAGAGAACTTGTGCCAAaaaaCTTCCCCTTATAATAACCATCAGATCTTGTGAGACTTACTCACTATCACGAGAA
CAGCACAGGAAAGACCTGCCCTCATGATTCATTTACCTCCCACCAGGTCCCTCTCACAACACGTGGGAATTCAAGATGAG
ATTTGGGTAGGGACACAGCCAAACCATATCATTCTGCCCCTGGCGCCACCCAAATCTCATGTCCTCACATTTCAAAACCA
ATCATACCTTCCCAACAGCCccccAGTCTTAACTCATTTCAGCGTTAACTCAAAAGTCCAGAGTCCAAAGTCTCATCTGA
gagaAGGCAAGTCCCTCTGCCTATGAGCCATTAAAATCAAAAGCAAATTAGTTACTA
>OTU_897
TAAGGAATATTGGACAATGGAGGCAACTCTGATCCAGCCATGCCGCGTGAAGGAATAAGGCCCTATGGGTTGTAAACTTC
TTTTAGACGGGACAAAACCCCTTTACGTGTAAAGGGTTGATGGTACTGTCAGAATAAGCATCGGCTAACTTCGTGCCAGC
AGCCGCGGTAATACGAAGGATGCAAGCGTTATCCGGAATTATTGGGTTTAAAGGGTGCGTAGGCGGACTGATAAGTCAGT
GGTGAAAGCCTGCAGCTTAACTGCAGAATTGCCATTGATACTGTCGGTCTTGAGTACAGTTGAGGTAGGCGGAATGTGTC
ATGTAGCGGTGAAATGCTTAGATATGACACAGAACACCGATTGCGAAGGCAGCTTGCTAAGCTGTAACTGACGCTGAGGC
ACGAAAGCGTGGGGAGCAAACAGG
>OTU_898
TAGGGAATCTTCCACAATGGGTGCAAACCTGATGGAGCAATGCCGCGTGAGTGAAGAAGGTCTTCGGATCGTAAAGCTCT
GTTGTTAGAGAAGAACACGTGCTAGGTAACTACTAGCACCTTGACGGTATCTAACCAGAAAGTCACGGCTAACTACGTGC
CAGCAGCCGCGGTAATACGTAGGTGACAAGCGTTGTCCGGATTTATTGGGCGTAAAGGGAGCGCAGGCGGTCTGTTTAGT
CTAATGTGAAAGCCCACGGCTTAACCGTGGAACGGCATTGGAAACTGACAGACTTGAATGTAGAAGAGGAAAATGGAATT
CCAAGTGTAGCGGTGGAATGCGTAGATATTTGGAGGAACACCAGTGGCGAAGGCGATTTTCTGGTCTAACATTGACGCTG
AGGCTCGAAAGCGTGGGGAGCGAACAGG
>OTU_899
TGGGGAATTTTGGACAATGGgggCAACCCTGATCCAGCCATGCCGCGTGAGTGAAGAAGGCCTTCGGGTTGTAAAGCTCT
TTCGGCCGGGAAGAAATCGCATGGGTGAATACCCTGtgtgGATGACGGTACCGGAACAAGAAGCACCGGCTAACTACGTG
CCAGCAGCCGCGGTAATACGTAGGGTGCGAGCGTTAATCGGAATTACTGGGCGTAAAGCGTGCGCAGGCGGTTTGGTAAG
ACAGGCGTGAAATCCCCGGGCTTAACCTGGGAACTGCGCTTGTGACTGCCAGGCTAGAGTACGGCAGAGGggggTGGAAT
TCCACGTGTAGCAGTGAAATGCGTAGAGATGTGGAGGAACACCAATGGCGAAGGCAGCCcccTGGGTCGATACTGACGCT
CATGCACGAAAGCGTGGGTAGCAAACAGG
>OTU_900
TAGGGAATTTTCGGCAATGGGCGAAAGCCTGACCGAGCAACGCCGCGTGAACGAAGAAGGTCTTCGGATTGTAAAGTTCT
GTTATAGAGGAAGAACGGTGTACGTAGGAAATGACGTACAAGTGACGGTACTCTGTGAGGAAGCCACGGCTAACTACGTG
CCAGCAGCCGCGGTAATACGTAGGTGGCGAGCGTTATCCGGAATCATTGGGCGTAAAGAGGGAGCAGGCGGCCTGGAGGG
TCTATTGTTAAAAGGCAGTGGCTTAACCATTGCAAGGCGAAGAAACCGGCAGGCTAGAGTTCTAAAGAGGATCGTGGAAT
TCCATGTGTAGCGGTGAAATGCGTAGATatatGGAGGAACACCAGTGGCGAAGGCGACGATCTGGGAAGAAACAGACGCT
GAGTCCCGAAAGCGTGGGGAGCAAATAGG
>OTU_901
CCTctctGCATGGGAGTGTCAGCAGTAAGCCCAGTCCCCAGAGATCCCACGTCCAAGCAAGCCAGTGGCTGGACCTCCTC
TCGGCCCTCATTCCCCTCTTCTCTTTCCCTCACTGGCCTGtgtgCCGTGGGGCAACGCAGGTTACTGGTTAGTGGGGCTG
tgtgCCATGGGGTGACGTAGGCTACTGGTTAGTGGGACTGtgtgCCGTGGGGCGATGCAGGTTACTGGTTAGTGGGGCTG
tgtgCCGTGGGGCGATGCAGGTTACTGGTTAGTGGGGCTGtgtgCCGTGGGGCGATGCAGGTTACTGGTTAGTGGGGCTG
tgtgCCGTGGGGTGACGCAGGCTACTGCCTTAGTTGTGTCTCCCCAAATCCATATGTT
>OTU_902
TGGGGAATATTGGACAATGGGCGAAAGCCTGATCCAGCCATGCCGCGTgtgtgAAGAAGGCCTTTTGGTTGTAAAGCACT
TTAAGCGAGGAGGAGGGCACTTAGGTTAATACCCTGATGTGTCGGACGTTACTCGCAGAATAAGCACCGGCTAACTCTGT
GCCAGCAGCCGCGGTAATACAGAGGGTGCGAGCGTTAATCGGAATTACTGGGCGTAAAGCgcgcgTAGGCGGTTATGTAA
GTTGGATGTGAAATCCCCGGGCTTAACCTGGGCACTGCATTCAAAACTGCATAGCTAGAGTATGGGAGAGGAAGGTAGAA
TTCCAGGTGTAGCGGTGAAATGCGTAGAGATCTGGAGGAATACCGATGGCGAAGGCAGCCTTCTGGCCTAATACTGACGC
TGAGGTGCGAAAGCATGGGGAGCAAACAGG
>OTU_903
TGGGGAATCTTGCGCAATGGggggAACCCTGACGCAGCGACGCCGCGTGCGGGACGAAGGCCCTCGGGTCGTAAACCGCT
TTCAGCAGGGATGAGACAAGACGGTACCTGCAGAAGAAGCCCCGGCTAACTACGTGCCAGCAGCCGCGGTAATACGTAGG
gggCGAGCGTTATCCGGATTCATTGGGCGTAAAGCgcgcgTAGGCGGCCCGGCAGGCAGGgggTCAAATGGCGGGGCTCA
ACCCCGTCCCGCCcccTGAACCGCCGGGCTCGGGTCCGGTAGGGGAGGGTGGAACACCCGGTGTAGCGGTGGAATGCGCA
GATATCGGGTGGAACACCGGTGGCGAAGGCGGCCCTCTGGGCCGAGACCGACGCTGAGGCGCGAAAGCTGGgggAGCGAA
CAGG
>OTU_904
TGGGGAATATTGGACAATGGGCGCAAGCCTGATCCAGCCATGCCGCGTgtgtgAAGAAGGCCTTCGGGTTGTAAAGCACT
TTTGTTGGGGAAGAAAAGACACCGGTTAATACCCGGGGTTTCTGACGGTACCCAAAGAATAAGCACCGGCTAACTTCGTG
CCAGCAGCCGCGGTAATACGAAGGGTGCAAGCGTTACTCGGAATTACTGGGCGTAAAGCGTGCGTAGGTGGTGAGTTAAG
TCTGTCGTGAAAGCCCCGGGCTCAACCTGGGAATGGCGATGGATACTGGCTCGCTAGAGTGCGGTAGAGGAGAGTGGAAT
TCCCGGTGTAGCAGTGAAATGCGTAGAGATCGGGAGGAACATCAGTTGCGAAGGCGGCTctctGGACCAGCACTGACACT
GAGGCACGAAAGCGTGGGGAGCAAACAGG
>OTU_905
TGAACAAAACAGACAAaaaCCCCAGCCTTCATGGGGCCTACACGCTAGCGGAGGAGACAGATAATAAAGTGGATTATAGG
GTATAATATAGTATAATAATAGAACAGAAATGGAATAGAATATAGAATAGAATAGAATAATGCTAGGAGGAGAAATTGAT
TAGGGAAGGGGACAGGGGTGTGGGCAGGTGGAGGGGTGGCTGAATTTAAATACAGTGGTCAGGGAATCTGATAGGCTCAG
CTTGAGTTAGACGCTCATCCTGGCCCAATCAGCTGtgtgtTTGtgtgtgCAAGGGCACAGTGTGGGCAGATAAGGATATC
TGATTGGCTCAGCTTGA
>OTU_906
TCAGAGTCAATACATAAGGCCGTATTGTTGCTTTGAAAATGGAGGGGCTACAAGAGAAGTCAAGCAGGCAGCCTCTAGGA
GTGGGGAACAGATCCCATCAGACAGCCAACAAGATAACACAGAGGCCTTAGTTCTGCTATTCTGCCAGTAACTCAATGAG
CTTGGAATGGATCCTTCCCCAGGATCTCTAAACAAAAGCCCCATGTGACAGACACATTACTTTCAGTCTTGTGAGACATG
GAACAGAGAACTCAATCAAGCACCcccAGACTTATGACCTCCAAaaaTTGTGAGATAATAAGTGGGTGTTGTTTTGAGCT
ACTACATCCTTGTA
>OTU_907
TGAGGAATATTGGTCAATGGACGCAAGTCTGAACCAGCCATGCCGCGTGCAGGAAGACGGCTCTATGAGTTGTAAACTGC
TTTTGTACGAGGGTAAATCCCGATACGTGTATCGGGTTGAAAGTATCGTACGAATAAGGATCGGCTAACTCCGTGCCAGC
AGCCGCGGTAATACGGAGGATTCAAGCGTTATCCGGATTTATTGGGTTTAAAGGGTGCGTAGGCGGTTCGATAAGTTAGA
GGTGAAATCCCGGGGCTCAACTCCGGCACTGCCTCTGATACTGTCGGGCTAGAGTTTAGTTGCGGTAGGCGGAATGTATG
GTGTAGCGGTGAAATGCATAGAGATCATACAGAACACCGATTGCGAAGGCAGCTTACCAAACTACGACTGACGTTGAGGC
ACGAAAGCGTGGGGAGCAAACAGG
>OTU_908
CCTCTCCTCTTTATTCTCATCCTCTATAGACATTTGGTCACTCTCCATTGTTTTCCAAAGTTGTTGGCTCACCTGCTTCT
TCTTGGCTCAACTCCAAaaaGCCATCATTCTTATGATTCCACAAGGATGACCTGCTTACTGAATAGTCAGGTTtttCACT
TCCTTAAGCTCCTTACTTCTACAGAACACTGTCGGCCCATTCATTTCAGTACACAAAATCCCCAAATATACCCTCGTTTT
CCTATAATAACACCTTGTACAAGGTCTCTAATGAAAAGCTGACCACCTCCTTCCACTTGTTATTCAACACCTTTTACAGT
GCCTCTACTTTGCCTGCTTCAATCACATTCAATTGACacacCCAAACTTCTTCCAATACTTTCTCCATCTTCCTCCTCAC
CCAG
>OTU_909
TGGGGAATATTGGGCAATGGGCGCAAGCCTGACCCAGCAACGCCGCGTGAGGGAAGAAGGTCTTCGGATTGTAAACCTCT
GTCCTATGTGACGAAGGAAGTGACGGTAGCATAGGAGGAAGCCCCGGCTAACTACGTGCCAGCAGCCGCGGTAATACGTA
GGgggCGAGCGTTGTCCGGAATTACTGGGCGTAAAGGGTGCGTAGGTGGCACTTTAAGTTGGATGTGAAATCCCCGTGCT
TAACATGGGAGCTGCATCCAATACTGGAGAGCTAGAGTGCAGGAGAGGTAAGCGGAATTCCTAGTGTAGCGGTGAAATGC
GTAGATATTAGGAGGAACACCAGTGGCGAAGGCGGCTTACTGGACTGTAACTGACACTGAGGCACGAAAGCGTGGGGAGC
AAACAGG
>OTU_910
CACACCAGGCTATTGTCTGTGAGTAAAGACGGGGTTTTCACCATGTTTGCCAGGCTAGTCTCAAACTCCTGGTCTTAAGT
GATCTGCCCACCTCAGCCTCCCAAAGTGCTGGAATTACAGGTGTGAGCCACCATGCCCAGCCAATCAGAAGTTTTGATTC
CATCTATAGGTTTGGGGTTGGGCCCAATAGATGGTTGGGCCGTCTATTTTGGGCAAGCTGCCCAGGTGATTCTGTGTACC
CTGAAGTATGAGAATCCAACTTGGTTTGGTCTGAACATGACATTTCTAGAGGTTCTTAAAGCTTAAAATGTTTGCAGTCA
AACCACAGTTTAGAGTCTAACATTAATAGAATCAAG
>OTU_911
TTAGGAATCTTCCGCAATGGGCGCAAGCCTGACGGAGCGACGCCGCTTGGAGGAAGAAGCCCTTCGGGGTGTAAACTCCT
GAACCCGGGACGAAACCcccGACGAGGGGACTGACGGTACCGGGGTAATAGCGCCGGCCAACTCCGTGCCAGCAGCCGCG
GTAATACGGAGGGCGCGAGCGTTACCCGGATTTACTGGGCGTAAAGGGCGTGTAGGCGGCCTGGGGCGTCCCATGTGAAA
GACCACGGCTCAACCGTGGgggAGCGTGGGATACGCTCAGGCTAGACGGTGGGAGAGGGTGGTGGAATTCCCGGAGTAGC
GGTGAAATGCGCAGATACCGGGAGGAACGCCGATGGCGAAGGCAGCCACCTGGTCCACCCGTGACGCTGAGGCGCGAAAG
CGTGGGGAGCAAACCGG
>OTU_912
TAGGGAATATTGCTCAATGGgggAAACCCTGAAGCAGCAACGCCGCGTGGAGGATGAAGGTTTTAGGATTGTAAACTCCT
TTTGTGAgagaAGATTATGACGGTATCTCACGAATAAGCACCGGCTAACTCCGTGCCAGCAGCCGCGGTAATACGGAGGG
TGCAAGCGTTACTCGGAATCACTGGGCGTAAAGAGTGCGCAGGCGGGGTGGTAAGTCAGATGTGAAATCCTGTAGCTTAA
CTACAGAACTGCATTTGAAACTATCACTCTAGAGTATGGGAGAGGTAGGTGGAATTCTTGGTGTAGGGGTAAAATCCGTA
GAGATCAAGAGGAATACTCATTGCGAAGGCGACCTACTGGAACATTACTGACGCTCATGCACGAAAGCGTGGGGAGCAAA
CAGG
>OTU_913
CAGAATGGATTTACATAGCCCATGACTATTttttCTCATTTCTCCTAATATTCATTTATTCTCTTGGTCCTTTTACCCTA
CCCCTATCACCATGATCCTCACTCTCCCAAaaaaaGAACCTACATGCTATTTCCAAAGTACAACTCCTCTTTAAATAAGG
ATCTCTTTCTTGAATTAGGTAAACCTGCCATGTATGGGACATGGTAGCTTTTATATTTTATTGCCAATCAATTTAAAGTA
AGCATCATCCTTAGCTGGGCATTGTGGTGGGCCTGTGCACCTAGCGACTCAAGTCTAAGGCAGGCCATTTTCTTGAGCCC
AGGAGTTTCGGGTTGCAGTGAGCTGTGATCGCACCACTGCACTCCAGCTAGTT
>OTU_914
TTCCCTGGGGCATGTTCTTCTCCAGGTGGAGGTCAGGCCTCCCAGAGAAGCAGCATGAGCAGGTGATGCCTCTGAATGCC
TGTGCTTGGAGGTGGCACATGTTTGCTTCTGTCCGTATTCCACCAGCAAGAGCAAGTTATGGGAACCAGCCACGTCAGCG
GGAAGCGTAATCCTCCCATGGATGCAGGAGAGTGCATATTTGCTGAAGAGTAATCATTCTCCTGATTTTCAGACCACATC
AGGTTGTGCTAAGAGATGCAAaaaCAAACATACGAACAAaaaaGAAaaaaaaaTCCCACATCTGGGCACGGAGGCACTGT
GTAAACACAAAGGAACAACCTTTACA
>OTU_915
TGGGGAATTTTGGACAATGGGCGCAAGCCTGATCCAGCAATGCCGCGTGCAGGATGAAGGCCTTCGGGTTGTAAACTGCT
TTTGTACGGAACGAAACGGCGAGCTCTAATACAGTTTGCTAATGACGGTACCGTAAGAATAAGCACCGGCTAACTACGTG
CCAGCAGCCGCGGTAATACGTAGGGTGCAAGCGTTAATCGGAATTACTGGGCGTAAAGCGTGCGCAGGCGGTTATGTAAG
ACAGATGTGAAATCCCCGGGCTTAACCTGGGAACTGCATTTGTGACTGCATAGCTAGAGTACGGTAGAGGgggATGGAAT
TCCGCGTGTAGCAGTGAAATGCGTAGATATGCGGAGGAACACCGATGGCGAAGGCAATCCCCTGGACCTGTACTGACGCT
CATGCACGAAAGCGTGGGGAGCAAACAGG
>OTU_916
TGGGGAATTTTGCGCAATGGGCGGAAGCCTGACGCAGCAATGTCGCGTGAGTGAAGAAGGCTTTCGGGTCGTAAAGCTCT
TTATCTCTGGGAAGAAGATGACGGTACCAGAGGAAGAAGCACCGGCTAACTACGTGCCAGCAGCCGCGGTAATACGTAGG
GTGCAAGCGTTGTTCGGAATTACTGGGCGTAAAGGGCGTGCAGGCGGAAAGGCAAGCGGAGGGTGAAATCCCGGGGCTCA
ACCCCGGACGGGCTTTCCGAACTGTGTTTCTAGagagGGTCAGAGGCTGACAGAATTCCTGGTGTAGAGGTGAAATTCGT
AGAGATCAGGAGGAATATCGGTGGCGCAAGCGGTTGGCTGGGGCCACTCTGACGCTGAGGCGCGAAAGCGTGGGGAGCAA
ACAGG
>OTU_917
GTGTAGCTGTCATAGTACCACTTGCGGTCAATTTCCCGGGGCAGGGTCTCATAGGCCACATGGCGGATAAGTCGCTGCGA
GAGGCTCAGCCCCTTCTCCTCCAGCAGGGCCTTGCTGCTTAGCCTGCGGTTGCCCTGCAGGATGGCTTGGCGGAAGCTGT
TGGAACGCTTGTTGCTCATCTGTGCAGGAAATGGAGTGGGGAGAGGGTCAGAGCTGGGGCCCAGCGGAGCTCCCCACCCA
CTTCCCAGCCAGCATGTTCCTTGCACCAGGCCTGACCCCGCATTTCCCTTTCTCCTATAATTGTTAATAAGAAGCAACAT
TCACCAAGGTCTTGTTAGGTGTCAGGGGTTATTATTCTCAGCCCTTCACGTCTTTTGGCTC
>OTU_918
TGGCTGGCAGGGGCTGGCAGGGGCAGGGTTGGTCTGCGGCTGCATTAATAAAGGTGTAGCACCCAGGCTGGGGAGGGCAG
TGGgggCTCAGGAGTCAGGGCACCTGGGTTTGAAGCCCAGGATCTGTTGGGCAGGGACACAGCTTCCTCCACACCCTGTC
tctcCTTCCCTGTGGCCCAGGCACCACCAGCCCTctctctctTTACACATCTCCCTTGCAAGTCTGGCCTGGGCCTCTGA
GATCCcccAAAGTGCAGGGAAAACAGGTCAGTTTTACAAGAACTTTCtctcCACTCTCCCACCAAAGCTGACAAGGCCGG
GCTTGAAGTTTCAGCAGCAGCTGAGGGTTGGGAGTTAGTTAC
>OTU_919
TAGGGAATCTTCCGCAATGGGCGAAAGCCTGACGGAGCAATGCCGCGTGAGTGAAGAAGGCCTTCGGGTCGTAAAACTCT
GTTATAAGAGAAGAACAAATTGTAGAGTAACTGCTACAGTCTTGACGGTATCTTATCAGAAAGCCACGGCTAACTACGTG
CCAGCAGCCGCGGTAATACGTAGGTGGCAAGCGTTGTCCGGATTTATTGGGCGTAAAGGGAGCGCAGGTGGTTTCTTAAG
TCTGATGTGAAAGCCCACGGCTTAACCGTGGAGGGTCATTGGAAACTGGGAAACTTGAGTACAGAAGAGGAATGTGGAAC
TCCATGTGTAGCGGTGGAATGCGTAGATatatGGAAGAACACCAGTGGCGAAGGCGACATTCTGGTCTGTTACTGACACT
GAGGCTCGAAAGCGTGGGGAGCAAACAGG
>OTU_920
TGGGGAATCTTCCGCAATGGGCGCAAGCCTGACGGAGCAACGCCGCGTGAGTGAAGAAGGTCTTCGGATCGTAAAGCTCT
GTTGACGGGGACGAACGTGCGGAGTGCGAATAGCGCTTTGTAATGACGGTACCTGTCGAGGAAGCCACGGCTAACTACGT
GCCAGCAGCCGCGGTAATACGTAGGTGGCGAGCGTTGTCCGGAATCATTGGGCGTAAAGGGAGCGCAGGCGGGCCGGTAA
GTCTTACTTAAAAGTGCGGGGCTCAACCCCGTGATGGGAgagaAACTATCGGTCTTGAGTACAGGAGAGGAAAGCGGAAT
TCCCAGTGTAGCGGTGAAATGCGTAGATATTGGGAAGAACACCAGTGGCGAAGGCGGCTTTCTGGACTGCAACTGACGCT
GAGGCTCGAAAGCCAGGGGAGCGAACGGG
>OTU_921
TGAAGATCAGAGAACAGAGGAGTCCCTGATTCTCTGCCTGAGGATTGAATGCATCCCTCTATCAAAGGACacacTCCTGG
TGGCCAACCCTTTCCAcacaGCTCCAGCTCCACTTGTTCTATTTCCATTTCTTGCCCCTCAGGCCTAGGGATGGTAGCCG
CTTCCCTGCCTGGCTAGCTCCAAGGTAATGCAACATTCCTTGTTGGTTTCCTTTAACCCTGTACACATCTCTGTAAAAGT
CCCTGTTTGGCATAAATGTAACAGCTAAAACTATAAAACACTTAGAATACAACATAACAATAAGTATTCGGGTTTAACAA
TGGATTCTTAGATATGATCAAaaaaaCCCCAGTCAACAAAAGAAAA
>OTU_922
TATGCTCAACTAATTTTCTGTACTTtttGTAGGGACAGGGTCTCGCCATGTTGCCCAGGCTGGTCTTGAACTCCTGGCCT
CAAGCAATCTGCCTGCCTTGGCCTCTCAAAGTGCTGGGATTACAGGCATGAGCCACCGCACCCAGCCTGGATTTAAACTC
TTGGTATGCTACATGCCCCAGCTGtgtgACATTGGGCAAGTCACTTCTCTGTGCCTCCATTTCCTCATCTGTAAGATGGA
ATAATAATAATATCTACTAATACGGTTTCTGTAAGGATTATATGAAACAATGCAGCCTCAACAGCTTAGTGCAGATTCTG
GCATATAGTGAACACTCCATAAATGTTAGCTATTATTATTCTAGCCTACATCATAATCTAT
>OTU_923
TGGGGAATCTTAGACAATGGGCGCAAGCCTGATCTAGCCATGCCGCGTGAGTGAAGAAGGCCTTAGGGTCGTAAAGCTCT
TTCGCCAGGGATGATAATGACAGTACCTGGTAAAGAAACCCCGGCTAACTCCGTGCCAGCAGCCGCGGTAATACGGAGGg
ggTTAGCGTTGTTCGGAATTACTGGGCGTAAAGCGCACGTAGGCGGATTAGAAAGTTAGAGGTGAAATCCCAGGGCTCAA
CCCTGGAACTGCCTTTAAAACTCCTAGTCTTGAGTTCGAgagagGTGAGTGGAATTCCAAGTGTAGAGGTGAAATTCGTA
GATATTTGGAGGAACACCAGTGGCGAAGGCGGCTCACTGGCTCGATACTGACGCTGAGGTGCGAAAGTGTGGGGAGCAAA
CAGG
>OTU_924
CACATCCAGCTAAGTTtttGTATTTCAGTAGAGACGTAAGCAGAAGCAAGagagGTAAGCAGAAGCAAGAGCGCTAAGTC
CTTACCAGCAGCTAAGGTAAGGAAACTTAATGAGAAAGGAGGAGACAGTCTAACCTACAACAGAAGTAGTAACACAGGGT
CTGACCCTTCCTACTGTGCTGTGAACCTTGGAAAGCTTTTAGCTGGCCTGGCTTCCTGTCTGTTCCACCCAcacaTATTA
TCATGCCCTGTGACAAaaaGCACCCATCCTTCCCACATGAACAACACTTTGAGGCTCCCAGagagaCCCAGGGCCTGGAG
AGTGCACAGGTCTCAGAGGCTGCAAATGAGGCTTCCTCTTCATCCTCCTGTT
>OTU_925
ACCAAGAACTGGGATGGGCCAGGCAGCAAGACTGTGGGCAGCCCAGGAAAGAGAACAAACCCACTGCCTGCCACAACAGC
TGTGGGAAGGGGCTGCTGCAGAGGATGTAGGTGGCAGGGAGGGGACCATGCCAGGACACTCACAGAGTAAGAAGCAGCGA
GCTGATGAGTCTTAGTCCCAGGAACAAATGAACATTACCAGCAATAAAATAATGGCTGGTTTCTGATTCTGCTAAGTAGT
AGCATATTAAAGAAAACTGCCATCCTGACACCCTTCTAGATGAGAGGATGCTACATTCTGACTTGGGTTTCAGCCCAGCC
AGTCCTGTGAGGTGGAAGTCTCAGAACCATCCCCAGCTCAAGAGCAAAGTCTATACTGTAAGTTGAATGCTAATACATCT
TTCTTGGTGTT
>OTU_926
TGGGGAATATTGCACAATGGgggAAACCCTGATGCAGCAACGCCGCGTGAGTGATGACGGTCTTCGGATTGTAAAGCTCT
GTCTTTAGGGACGATAATGACGGTACCTAAGGAGGAAGCCACGGCTAACTACGTGCCAGCAGCCGCGGTAATACGTAGGT
GGCAAGCGTTGTCCGGATTTACTGGGCGTAAAGGGAGCGTAGGTGGATATTTAAGTGGGATGTGAAATACCCGGGCTTAA
CCTGGGTGCTGCATTCCAAACTGGATATCTAGAGTGCAGGAGAGGAAAGGAGAATTCCTAGTGTAGCGGTGAAATGCGTA
GAGATTAGGAAGAATACCAGTGGCGAAGGCGCCTTTCTGGACTGTAACTGACACTGAGGCTCGAAAGCGTGGGGAGCAAA
CAGG
>OTU_927
ACGACGGGCCACAGCTACCACCTGGTGTTCTTGGGCCAAACAAGGACTGCAGCTTTTGGGCCTCTGGCTAAGACTGGCAA
ATGGGGCATGCTGCAGGGAATGCTTGTCTCATGCAGAAGGCAGAGAACGACCCTGGCAGTACTGCCTGGAGCACAGTTCT
CAGAGGATCCcccTGTACTCAGTCAGAAATAAATGAAACATCACATGCCCAAGAGCTGGAAAAGTTTCCTGCCCTTCAGG
AAGTAGAGAAaaaGGCAACATTCCTGACAAaaaTACTCATTCTAACTGATACCATAAGGAGTACAAaaaaCATGCAATAA
ACTGCCATTTTAT
>OTU_928
TGAGGAATATTGGTCAATGGGCGCGAGCCTGAACCAGCCAAGTCGCGTGAGGGAAGACGGTCCTATGGATTGTAAACCTC
TTTTGTCGGGGAGCAAAAGACGCCACGCGTGGCGTTCCGAGAGTACCCGAAGAAaaaGCATCGGCTAACTCCGTGCCAGC
AGCCGCGGTAATACGGAGGATGCGAGCGTTATCCGGATTTATTGGGTTTAAAGGGTGCGCAGGCGGAAGATCAAGTCAGC
GGTAAAATTGAGAGGCTCAACCTCTTCGAGCCGTTGAAACTGGTTTTCTTGAGTGAGCGAGAAGTATGCGGAATGCGTGG
TGTAGCGGTGAAATGCATAGATATCACGCAGAACTCCGATTGCGAAGGCAGCATACCGGCGCTCAACTGACGCTCATGCA
CGAAAGTGTGGGTATCGAACAGG
>OTU_929
CCATTGTGTAACATACacacTTTACTGGTGTGCTGATTCCCCTCAGTAGATGAAGCAGCAGCTGGCTTGGGCATGtgtgt
TTAGCTCTGTGAGAAAGAGGCTCAACTTCTGCAGGGTTCCTTCATTACCAAGTCAGAGGCAACAAGAGCAAACATGGATT
TCAGTCCAGCCTTACTGGGTTCCTGCCTGCTGGCGATATTCCCTCCGTGACTGCCTACCCTGTGGACTTCAAGCCAGCAT
AAGACACAAAGACAGTCTTACAGGGACTGCTTAACCAGACCCCACAATTGTGTAAGCCAGTTTCCTGTAATTAACCCTTT
AATACATGTGGCACATATGTTTATATTAT
>OTU_930
TGGgggATATTGCACAATGGggggAACCCTGATGCAGCAACGCCGCGTGAGTGAAGAAGGCCCTAGGGTCGTAAAGCTCT
GTCGTATGGGAAGAAaaaaaTGACTGTACCATACAAGAAAGCCCCGGCTAACTACGTGCCAGCAGCCGCGGTAATACGTA
GGgggCAAGCGTTATCCGGAATTACTGGGCGTAAAGGGTGCGTAGGCGGCTAGTTAAGTCGAGGTTAAAAGGCAGTAGCT
CAACTACTGTTGGGCCTTGAAACTAATTAGCTTGAGTATAGGAGAGGAAAGTGGAATTCCCGGTGTAGCGGTGAAATGCG
TAGATATCGGGAGGAATACCGGTGGCGAAGGCGACTTTCTGGACTATAACTGACGCTGAGGCACGAAAGCGTGGGTAGCA
AACAGG
>OTU_931
TGGGGAATATTGGACAATGGGCGCAAGCCTGATCCAGCAATGCCGCGTGGGTGAAGAAGGTCTTCGGATTGTAAAGCCCT
TTCGGCGGGGACGATGATGACGGTACCCGCAGAAGAAGCCCCGGCTAACTTCGTGCCAGCAGCCGCGGTAATACGAAGGg
ggCTAGCGTTGCTCGGAATCACTGGGCGTAAAGGGCGCGTAGGCGGCGTGATTAGTCAGGCGTGAAAGCCCTGGGCTCAA
CCTGGGGACTGCGCTTGAGACGGTCATGCTTGAGGGCGGAAGAGGCTCGCGGAATTCCCAGTGTAGAGGTGAAATTCGTA
GATATTGGGAAGAACACCGGTGGCGAAGGCGGCGAGCTGGTCCGTACCTGACGCTGAGGCGCGACAGCGTGGGGAGCAAA
CAGG
>OTU_932
TAAGGAATATTGGGCAATGGGCGAAAGCCTGACCCAGCAATGCCGCGTGAAGGATGAAGGCCTTCGGGTTGTAAACTTCT
TTTGAGAGGGAGTAGCAAGGAGAGTACCTCTCGAATAAGTCACGGCTAACTACGTGCCAGCAGCCGCGGTAATACGTAGG
TGGCAAACGTTATCCGGAATTACTGGGCGTAAAGGGTCCGTAGGCGGACCACCAAGTCTGGTGTGACACTGCTCGGCTTA
ACTGAGCAACGCCACTGGAAACTGGTGGACTAGAATCTGGTCGAGGTCGGCGGAATTCCCGGTGTAGTGGTGGAATGCGT
AGAGATCGGGAGGAACCTCGAAAGCGAAGGCAGCCGGCTAGGTCAAGATTGACGCTGAGGGACGAGAGCGTGGGGAGCAA
ACAGG
>OTU_933
TGTATGCTGAAGTGTTCGGAGTACTTCTGGTTtttGGAGAGTCTGGGACCCTCCTTGGCCGGTTTCTGACTCATCTCACT
GGAAATCGCCGATGCAAGGAGACAGGAGGAGACATAAACGCACATCAGGAAAGGGAGCCCTCTACTCTGGAAGCCcccTG
CTACTCCCATAATCCAAGGTAACATTCAGGggggCCCTACAGAGCAACACCCTGGAAGACCAACTTCCccccAACTCTGT
GGAAAGGAACTCAACTAACAGTTCATTAATTTTCATTTGTGTATTtttAAaaaTCGTGTTtttAAGGAGAAaaaGAAACA
TGGGCTCTTGTTTTCCTTATGT
>OTU_934
CAAGATTTATTGCAAAGAGCGAAAGAACAAAGCTTCCACAGTGGGGAAGGGGACCCGAGCAGATTGCCACTGGAGGCTCG
GGCAGCCTGCTTTTATTCTCTTATCTGGCCCCACCCACATCCTGCTGATTGGTAGAGCCCAGTGGTCTGTTTTGACAGGG
CGCTGATTGGTGCGTTTACAATCCCTGAGCTAGACACAAAGGTTCTCCAAGTCCCCACCAGATTAGCTAGACAGAGTGTC
CAcacaAAGGTTCTCCCAGTCCCCACCAGAGTAGCTGGATACAGAGTGTCCATTGGTGCATTCAGAAACCCTGAGCTAGA
CATAGAGTGCTGATTGGTgtgtTTACAAACCTTGA
>OTU_935
TTAGGAATATTCGTCAATGGgggAAACCCTGAACGAGCAATGCCGCGTGAACGATGAAGGCCCTATGGGTTGTAAAGTTC
TGTTGCATGGGACGAACGATTAGGATAGGAAATGATCTTAATGTGACGGTACCATGCCAGAAAGCTCCGGCTAACTACGT
GCCAGCAGCCGCGGTAATACGTAGGGAGCAAGCGTTATCCGGATTTATTGGGCGTAAAGGGTGCGTAGGCGGTTTGTTAA
GTATGAGATTAAAGCCCGAGGCTTAACCTCGGTTCGTTTCATAAACTGGCAGGCTTGAGTGTGGCAGAGGTAAACGGAAT
TTCTAGTGTAGCGGTTAAATGCGTAGATATTAGAAGGAACACCAGTGGCGAAGGCGGTTTACTGGGCCATAACTGACGCT
GAGGCACGAAAGCGTGGGGAGCAAATAGG
>OTU_936
TGGGGAATCTTCCGCAATGGGCGCAAGCCTGACGGAGCAATGCCGCGTGAGTGAAGAAGGCCTTCGGGTTGTAAAACTCT
GTCCTCATCCAAGagagagaCCTGTAGTAACTGCCAGGTCTAGGACGGTAGATGAGGAGGAAGCCCCGGCTAACTATGTG
CCAGCAGCCGCGGTAAAACATAGGgggCAAGCGTTGTCCGGAATCACTGGGCGTAAAGGGCgcgcAGGCGGTCTGTTAAG
TCAGATGTGAAAGGTTAGGGCTCAACCCTGAACGTGCATCTGATACTGGCAGACTTGAGTATGGAAGAGGTAAGTGGAAT
TCCTAGTGTAGCGGTGAAATGCGTAGATATTAGGAGGAACACCAGTGGCGAAGGCGACTTACTGGGCCATAACTGACGCT
GAGGCGCGAAAGCGTGGGGAGCAAACAGG
>OTU_937
TAGGGAATCTTCGGCAATGGGCGAAAGCCTGACCGAGCAACGCCGCGTGAGCGATGAAGGCCTTCGGGTCGTAAAGCTCT
GTTGTTAGAGAAGAACAAGTACGAGAGTAACTGCTCGTACCTTGACGGTACCTAACCAGAAAGCCACGGCTAACTACGTG
CCAGCAGCCGCGGTAATACGTAGGTGGCAAGCGTTATCCGGAATTATTGGGCGTAAAGCgcgcgcAGGCGGTCTCTTAAG
TCTGATGTGAAAGCCCACGGCTCAACCGTGGAGGGTCATTGGAAACTGGGAGACTTGAGTGCAGGAgagaAAAGTGGAAT
TCCACGTGTAGCGGTGAAATGCGTAGAGATGTGGAGGAACACCAGTGGCGAAGGCGGCTTtttGGCCTGTAACTGACGCT
GAGGCGCGAAAGCGTGGGGAGCAAACAGG
>OTU_938
CGAGCAAATCAGATCTCAGGGACGCAGCAGCGAGCAAATCAGATCTCAGGGACGCAGCAGCGAGCAAATCAGATGTGACC
TCTGACCCCTGTCCTGCTCATAGGGCCTGGAGCCCTGTGGGTGAGACGGAGTCCCATTTCTACACAAGTAATTAAGCGCA
GTTACAACAAGCACCAAGGTGAACAGGTGACAAAAGCCTCTTGGAGATGTCCAAGCTGAGCGGCAAGATGAAAGTGATCA
GTGGGGCTTTAAGCAGGTCGAGGAAGGCGCTCATAGGCAGAGGAGGGCGTGGgggAGGGCACCGTGTTCAGGGAGTCCAG
GGGACTCAGACGGCCACAGAGGGTGTGT
>OTU_939
TGAGGAATATTGGTCAATGGACGAGAGTCTGAACCAGCCAAGTAGCGTGCAGGATGACTGCCTTATGGGTTGTAAACTGC
TTTTAGTTGGGAATAAAAGAAGGGACGTGTCCCTTATTGTATGTACCTTCAGAAaaaGGACCGGCTAATTCCGTGCCAGC
AGCCGCGGTAATACGGAAGGTTCGAGCGTTATCCGGATTTATTGGGTTTAAAGGGAGCGTAGGCGGGATATTAAGTCAGC
GGTTAAATAGTGTGGCTCAACCATACTTTGCCGTTGAAACTGGTATTCTTGAGTGCACGCAGGGAAGCCGGAATTCGTGG
TGTAGCGGTGAAATGCTTAGATATCACGAAGAACTCCGATCGCGAAGGCAGGTTTCCGGAGTGCTACTGACGCTGAGGCT
CGAAAGTGTGGGTATCAAACAGG
>OTU_940
TCAGTCAAAAGTTCTGACTAACAATTtttCATTGCTTCTGGTAGTTCTCTTGTTTCTTGTCTTGGGCTCTGTATTAAAGC
CTAGATGTGTTGGGGTGGggggTAGTGGGGAGATGGTAATTTTACTCAGGGAAAGCTATGTTTGGCCAAAGTTCACTGAA
GCAGCCATGTAGCTCAGCCCTACCCACATGCAAGGCTCCAAGTAGCCACAGagagCTCCATGCTCACAAATCATGAGATC
CTTAGGTGTGGCATTGTGACATCAGAGGAGCAGATGCTGAAATGGGAGATGTACATGCAAATGAACTTGTGCACAAGTGT
GGGCCGAGCCTCTCCTTGCCCGTTCTGCGCTTTGGTACTAATCAGAAaaaaaGGTCACTTCCTCTGGGTAAaaaCAGACC
CTATACCAGAGCTGCCACTTTTCTCTTTA
>OTU_941
GGTGCTAAGGCATCACAGTGAGCAGAACGAAGTCGGGCTCTGGCCTTGTGGAGATCACAGGCGAGGTGCGGGTCCTGCCT
TGCTGGCTctctGCTGGTGAATGCATTTGTTCCAGAGCTGCATCTGTGACGGTAGTTGAGCGGGTTGACTCGTCTATACT
GATAACCTCCCAATCCACATCGATAGTTCTGAGTCCTCCCCTGACTGCAAAACTCACACTTGCTGCACTTCCTGGACACT
TCCACGGGGCTGTATTGCTGGGACCTTGCATTTAGGATGACCTGAGCTGAGTCTATCACAATCCTCCAATAAGAGTGTTC
CTctctcATGCCTTCTCTGGAGGCTAATGAGCAAATGACAGT
>OTU_942
TGAGGAATATTGGACAATGGgggAAACCCTGATCCAGCCATGCCGCGTGAGTGAAGAAGGCCTTAGGGTTGTAAAGCTCT
TTCAGGTGCGAAGATAATGACAGTAACACCAGAAGAAGCCCCGGCTAAATTCGTGCCAGCAGCCGCGGTAATACGAATGG
GGCGAGCGTTGTTCGGAATCACTGGGCGTAAAGCGTACGTAGGCGGACGAGCAAGTCAGAAGTGAAATCCCGGGGCTTAA
CCCCGGAATTGCTTTTGAAACTGCTAGTCTAGAGGCTCGGAGAGGTCAGCGGAATTCCCAGTGTAGAGGTGAAATTCGCA
GATATTGGGAGGAACACCAGTTGCGTAGGCGGCTGGCTGGACGAGTACTGACGCTGAGGTACGAAAGCGTGGGGATCAAA
CAGG
>OTU_943
TGGGGAATATTGGACAATGGGCGGAAGCCTGATCCAGCAACGCCGCGTGAGGGATGACGGCCTTCGGGTTGTAAACCTCT
TTCAGTACCGACGAAGCGGAAGTGACGGTAGGTACAGAAGAAGCACCGGCCAACTACGTGCCAGCAGCCGCGGTAATACG
TAGGGTGCGAGCGTTGTCCGGAATTATTGGGCGTAAAGGGCTCGTAGGCGGTTTGTCGCGTCGGGAGTGAAAACATCGGG
CTTAACTCGGTGCTTGCTTTCGATACGGGCAGACTAGAGGCATGCAGGGGAGAATGGAATTCCTGGTGTAGCGGTGAAAT
GCGCAGATATCAGGAGGAACACCGGTGGCGAAGGCGGTTCTCTGGGCATGTCCTGACGCTGAGGAGCGAAAGTGTGGGGA
GCGAACAGG
>OTU_944
TAGGGAATATTGGGCAATGGACGAGAGTCTGACCCAGCCATGCCGCGTGCAGGAAGAAGGCTTTCTGAGTCGTAAACTGC
TTTTGATAGGGAAGAATAAGCCGTACGTGTACGGTGATGACGGTACCTACAGAATAAGCACCGGCTAACTCCGTGCCAGC
AGCCGCGGTAATACGGAGGGTGCGAGCGTTGTCCGGATTTATTGGGTTTAAAGGGTGCGTAGGCGGCCCGTTAAGTCCGA
GGTGAAAGCCCGTTGCTCAACAACGGAACTGCCTTGGATACTGACGGGCTTGAGTACAGACGAGGTTGGCGGAATGGACC
GAGTAGCGGTGAAATGCATAGATACGGTCCAGAACCCCGATTGCGAAGGCAGCTGACTAGGCTGATACTGACGCTGAGGC
ACGACAGCGTGGGGAGCGAACAGG
>OTU_945
TAGGGAATTTTCCACAATGGGCGAAAGCCTGATGGAGCAATGCCGCGTGTTTGATGAAGGCCTTTGGGTTGTAAaaaaCT
GTTATATGGGAAGAAaaaaGTGAATAGGAAATGATTCACCATTGACTGTACCATATTAGAAAGCCACGGCTAACTACGTG
CCAGCAGCCGCGGTAATACGTAGGTGGCAAGCATTATCCGGAATTATTGGGTGTAAAGGGAGCGTAGACGGTCTTATAAG
TCTAAGGTTAAATGCATAAGCTTAACTTATGCCTGCCTTAGAAACTATGAGACTAGAATGTGATAGAGGACAATGGAATT
CCATGTGTAGCGGTAAAATGCATAGATatatGGAGGAACACCAATTGCGAAGGCAGTTGTCTGGGTCATTATTGACGTTG
AGGCTCGAAAGCGTGGGGAGCAAATAGG
>OTU_946
TGGGGAATATTGGACAATGGGCGCAAGCCTGATCCAGCAATGCCGCGTGGGTGAAGACGGCCTGCGGGTTGTAAAGCCCT
TTAGGCGGGGAGGAACGACGGGACGCGAATACCGTTTCGAAGTGACGTTACCCGCAGAATAAGCACCGGCTAACTCCGTG
CCAGCAGCCGCGGTAATACGGAGGGTGCGAGCGTTAATCGGAATTACTGGGCGTAAAGCGTGCGTAGGCGGTGGGGTCAG
TCAGCCGTGAAAGCCCTGGGCTTAACCTGGGAACGGCGGTTGAGACGGCCCGACTTGAGTGGGCTAGAGGATCGTGGAAT
TCCGGGTGTAGCGGTGAAATGCGTAGAGATCCGGAGGAACACCGATGGCGAAGGCAGCGGTCTGGGGCCACACTGACGCT
GAGGCACGACGGCGTGGGGAGCAAACAGG
>OTU_947
TGAGGAATATTGGTCAATGGGCGGGAGCCTGAACCAGCCAAGTAGCGTGAAGGATGACAGCCCTATGGGTTTTAAACTTC
TTTTATAAGGGAATAAAGTGCCCCACGTGTGGGGTTTTGTATGTACCTTATGAATAAGCATCGGCTAATTCCGTGCCAGC
AGCCGCGGTAATACGGAAGATGCGAGCGTTATCCGGATTTATTGGGTTTAAAGGGAGCGTAGGCGGTTCCATAAGTCAGC
GGTAAAATCGTGCGGCTCAACCGTACCGTGCCGTTGAAACTGTGGGACTTGAGTATGCGCAGGGTACATGGAATTCGTGG
TGTAGCGGTGAAATGCTTAGATATCACGAAGAACTCCGATCGCGAAGGCATTGTACCGGAGCAAGACTGACGCTGAGGCT
CGAAAGTGCGGGTATCAAACAGG
>OTU_948
AGTGGTTGTTTCTGGGGAGACCTCCGTAAGTCCTTCCCCTCCAGTAGCACTTGAGGGAGGAAGCTGCAACATGGACTGCG
GCTCCTCCACCATCTTGCTTGGAgagaCTCCGGGGTCTTTCTTGTTTTAGCCACTATGTTTCAGGTCTCAATTATTCTCA
GTCAAATCTAATCCTCATAGATATGGATCACCAAAAGCAGAGAAGCAGGAAACATCACCACCAGTACAACTAGCTGTAGG
TGTCTGGTTGCCATGGAGACCACCCCAACACATGCAGATTCCAAAGTACAAACTCACTCAAACAAGACAGACCTGATGTA
AGTAAGCCTAAGAGACCCCTGGCCTCCTCATTTCC
>OTU_949
CACGCCTGGCTAATTTCTGTATTtttAGTGGAGATGAGGTTTTACCATGTTGGCCAGGCTGGTCTCAAACTCCTGACCTC
AGGTGCTCCACCCGCCTTGGCCTCCCAAAGTGCTGGGATTCCAGGTGTGAGCCACTGCTCCCGGCCAGGAATTTGTATTT
TGTAACAAGTTCCCAGATGGTTTTGATCTTAATGATTTAGGAACCATGCTTTGAGAATTACTGTCCTGTGCTATTTATTA
CCTTTAGAACAATCATTCTGGGAAATTTTCCACGGTGGTAAGAGCCCACGTGAAAGTCACAAAATCTGAGTTAAAGTCTA
GAATCTGCCACTAATAGCTGCATGACCCTAGGCTCATT
>OTU_950
CCATTGATGACCCAAGCACTTTACACTAGGCCCCACCTCCAACTTGGgggATCACATTTCAGCATGAGAGTTGGAGGGGA
CacacTTCCAAATCATATCACAAGCTAATTAATatatTCATCTCCTTACATAGTTACCTTTTGtgtgtgtgtgtgtgtTG
AGAACACCTGAAAATTTTAAAGCCAATATCGAAATATCCAGCCTAGAATATAGTATTATTAACTGTTGTCATGATGCTGT
TCATTAGATCTCTAGACTTGATTCATCCTATGTAGATTCAACTTtttACTCTTTGATCAACATCTCCTCAAATCCcccAC
CTCCCTGCCCCAGTAACCATTGTTCTGATTTCTGTTTCTATGTATTTGACTTT
>OTU_951
TGAGGAATATTGGTCAATGGCCGGGAGGCTGAACCAGCCAAGTCGCGTGAGGGAAGACGGTCCTATGGATTGTAAACCTC
TTTTGTCAGGGAGCAAaaaCTGCCACGCGTGGCAGGATGAGAGTACCTGAAGAAaaaGCATCGGCTAACTCCGTGCCAGC
AGCCGCGGTAATACGGAGGATGCGAGCGTTATCCGGATTTATTGGGTTTAAAGGGTGCGTAGGCGGACAGTTAAGTCAGC
GGTAAAATTGAGAGGCTCAACCTCTTCCCGCCGTTGAAACTGATTGTCTTGAGTGGGCGAGAAGTATGCGGAATGCGTGG
TGTAGCGGTGAAATGCATAGATATCACGCAGAACTCCGATTGCGAAGGCAGCATACCGGCGCCCAACTGACGCTGAAGCA
CGAAAGCGTGGGTATCGAACAGG
>OTU_952
TGGGGAATTTTGGACAATGGGCGCAAGCCTGATCCAGCAATGCCGCGTGCAGGAAGAAGGCCTTCGGGTTGTAAACTGCT
[truncated: 5,853,327 more chars]
