# Supplementary material for: A cross-sectional analysis about bacterial vaginosis, high-risk human papillomavirus infection, and cervical intraepithelial neoplasia in Chinese women
Source: Sci Rep. 2022 Apr 22;12:6609. doi: 10.1038/s41598-022-10532-1 (PMC9033840; doi:10.1038/s41598-022-10532-1)
Supplement: Supplementary file 2 — Supplementary Information 2. [file 41598_2022_10532_MOESM2_ESM.txt]

K01361	6061.0	9425.0	4419.0	3540.0	4922.0	5006.0	8050.0	9615.0	9531.0	4882.0	10856.0	4028.0	4692.0	5699.0	8311.0	4393.0	9157.0	9630.0	3309.0	9693.0	4630.0	4930.0	6289.0	2239.0	7835.0	10045.0	1382.0	702.0	5623.0	6083.0	4316.0	2956.0	10518.0	5736.0	8292.0	442.0	4957.0	11221.0	4654.0	9164.0	10940.0	4722.0	7990.0	805.0	10621.0	7368.0	10908.0	5982.0	9063.0
K01362	11368.0	11817.0	11473.0	11898.0	21363.0	11821.0	8996.0	11950.0	13217.0	11901.0	11952.0	12529.0	12852.0	3748.0	17287.0	14147.0	12605.0	11970.0	9709.0	11538.0	11758.0	11773.0	11953.0	10746.0	11599.0	11946.0	10516.0	8781.0	12118.0	12076.0	11902.0	12727.0	12275.0	11689.0	11646.0	41655.0	12365.0	11324.0	12856.0	11845.0	11801.0	12674.0	11604.0	11278.0	12115.0	8188.0	11748.0	11958.0	11098.0
K05841	1.0	27.0	5.0	2.0	41.0	8.0	0.0	1.0	4.0	0.0	0.0	0.0	164.0	136.0	0.0	120.0	0.0	0.0	4.0	0.0	0.0	2.0	3.0	4.0	0.0	1.0	3.0	8.0	10.0	6.0	0.0	0.0	6.0	2.0	0.0	23.0	4.0	4.0	5.0	1.0	0.0	38.0	2.0	6.0	14.0	3.0	0.0	2.0	2.0
K05844	3.0	11.0	2.0	11.0	105.0	1.0	9.0	4.0	20.0	5.0	4.0	11.0	20.0	55.0	108.0	13.0	6.0	0.0	3.0	0.0	1.0	1.0	2.0	9.0	4.0	4.0	16.0	1900.0	24.0	42.0	6.0	14.0	55.0	27.0	28.0	219.0	13.0	12.0	20.0	5.0	7.0	27.0	3.0	9.0	41.0	8.0	2.0	12.0	3.0
K05845	78.0	263.0	67.0	235.0	1566.0	142.0	185.0	135.0	349.0	90.0	64.0	230.0	655.0	598.0	1273.0	736.0	183.0	77.0	79.0	69.0	319.0	224.0	102.0	323.0	569.0	66.0	407.0	3891.0	89.0	101.0	117.0	310.0	171.0	257.0	167.0	12795.0	240.0	290.0	524.0	63.0	137.0	280.0	161.0	8974.0	286.0	332.0	87.0	198.0	477.0
K05846	5566.0	2173.0	3960.0	3272.0	8923.0	3110.0	2892.0	1060.0	1878.0	4075.0	573.0	4771.0	5220.0	1864.0	4951.0	6633.0	1950.0	1316.0	7113.0	1396.0	4547.0	3498.0	4427.0	6845.0	4331.0	1089.0	7693.0	8428.0	5039.0	5735.0	3109.0	3537.0	814.0	2963.0	3667.0	26485.0	5329.0	862.0	5560.0	9129.0	437.0	5115.0	7773.0	19129.0	913.0	879.0	435.0	6123.0	2169.0
K05847	133.0	330.0	105.0	320.0	2118.0	212.0	285.0	219.0	446.0	150.0	83.0	310.0	1485.0	997.0	1884.0	1367.0	283.0	206.0	5096.0	226.0	760.0	421.0	288.0	4883.0	1766.0	203.0	6308.0	4146.0	153.0	315.0	208.0	368.0	290.0	593.0	414.0	13113.0	284.0	312.0	608.0	126.0	158.0	413.0	443.0	18856.0	437.0	513.0	183.0	331.0	792.0
K00508	1.0	13.0	1.0	2.0	109.0	0.0	5.0	2.0	17.0	1.0	1.0	15.0	16.0	55.0	60.0	28.0	2.0	2.0	0.0	2.0	1.0	1.0	1.0	11.0	4.0	1.0	8.0	28.0	13.0	7.0	3.0	1.0	49.0	17.0	7.0	93.0	16.0	12.0	13.0	6.0	3.0	48.0	5.0	8.0	35.0	16.0	1.0	27.0	36.0
K00500	82.0	302.0	56.0	252.0	3532.0	84.0	103.0	129.0	627.0	138.0	104.0	326.0	484.0	194.0	2201.0	689.0	401.0	139.0	70.0	94.0	262.0	103.0	151.0	612.0	638.0	135.0	713.0	104.0	154.0	122.0	172.0	506.0	201.0	202.0	78.0	13350.0	262.0	410.0	566.0	56.0	99.0	404.0	74.0	143.0	348.0	121.0	44.0	263.0	91.0
K00507	91.0	413.0	79.0	275.0	4177.0	107.0	109.0	144.0	712.0	148.0	119.0	362.0	1036.0	417.0	2430.0	1121.0	431.0	147.0	88.0	96.0	262.0	110.0	171.0	653.0	677.0	147.0	761.0	114.0	205.0	167.0	212.0	551.0	330.0	245.0	87.0	13242.0	294.0	360.0	587.0	60.0	82.0	494.0	111.0	166.0	354.0	118.0	41.0	229.0	88.0
K00505	26.0	123.0	24.0	84.0	2420.0	47.0	44.0	75.0	376.0	78.0	57.0	162.0	277.0	63.0	895.0	437.0	260.0	88.0	39.0	54.0	148.0	60.0	82.0	377.0	389.0	83.0	370.0	36.0	72.0	56.0	86.0	238.0	68.0	68.0	19.0	305.0	14.0	44.0	24.0	6.0	17.0	64.0	7.0	28.0	49.0	21.0	4.0	28.0	12.0
K01101	11047.0	10608.0	11228.0	10991.0	7478.0	11437.0	8534.0	11427.0	10850.0	11304.0	11518.0	11324.0	8743.0	1151.0	9110.0	10513.0	11194.0	11480.0	9391.0	11220.0	10853.0	11372.0	11399.0	8509.0	9397.0	11464.0	7966.0	1072.0	11454.0	11396.0	11227.0	10815.0	11388.0	10187.0	10968.0	763.0	11369.0	10073.0	10967.0	11563.0	11501.0	10989.0	11065.0	10727.0	10947.0	7691.0	11598.0	11147.0	10701.0
K01103	26.0	122.0	23.0	82.0	2135.0	50.0	46.0	76.0	367.0	78.0	56.0	157.0	272.0	62.0	897.0	401.0	256.0	87.0	40.0	53.0	145.0	59.0	81.0	370.0	384.0	83.0	364.0	37.0	71.0	50.0	86.0	237.0	69.0	70.0	20.0	294.0	17.0	43.0	21.0	6.0	17.0	82.0	8.0	19.0	49.0	21.0	3.0	33.0	12.0
K01104	55993.0	54270.0	56410.0	55569.0	42371.0	57349.0	46652.0	57161.0	55064.0	56851.0	57790.0	56913.0	46007.0	11697.0	49187.0	52319.0	56248.0	57250.0	40881.0	56386.0	54340.0	56528.0	57026.0	39020.0	47928.0	57351.0	34893.0	14922.0	57412.0	57005.0	56617.0	55159.0	57246.0	54409.0	56701.0	18469.0	57241.0	52508.0	55753.0	57825.0	57774.0	55723.0	55636.0	26464.0	55480.0	47555.0	57871.0	56168.0	53990.0
K05592	11166.0	10691.0	11243.0	11060.0	8490.0	11573.0	8747.0	11467.0	11027.0	11411.0	11589.0	11399.0	9325.0	1735.0	9938.0	10863.0	11258.0	11502.0	9360.0	11239.0	10931.0	11395.0	11446.0	8755.0	10159.0	11493.0	8106.0	10283.0	11557.0	11518.0	11342.0	10993.0	11583.0	11701.0	12099.0	2040.0	11494.0	10240.0	11130.0	11641.0	11649.0	11490.0	11268.0	10794.0	11239.0	7971.0	11624.0	11376.0	11005.0
K05593	74.0	3.0	1.0	53.0	26.0	81.0	118.0	23.0	29.0	25.0	24.0	13.0	472.0	171.0	171.0	143.0	53.0	80.0	226.0	4.0	3.0	22.0	3.0	41.0	2.0	0.0	2.0	229.0	40.0	31.0	9.0	14.0	8.0	995.0	797.0	45.0	24.0	23.0	43.0	38.0	79.0	137.0	24.0	72.0	13.0	24.0	1.0	25.0	87.0
K05591	85.0	306.0	56.0	250.0	3406.0	80.0	94.0	132.0	640.0	139.0	107.0	321.0	470.0	129.0	2305.0	684.0	408.0	140.0	73.0	92.0	256.0	100.0	148.0	606.0	645.0	134.0	717.0	2063.0	146.0	112.0	171.0	496.0	206.0	184.0	79.0	12795.0	252.0	319.0	543.0	37.0	63.0	255.0	57.0	103.0	211.0	87.0	30.0	223.0	66.0
K05596	14.0	62.0	14.0	53.0	605.0	28.0	33.0	41.0	168.0	27.0	33.0	68.0	125.0	171.0	558.0	139.0	58.0	27.0	19.0	8.0	13.0	28.0	22.0	103.0	83.0	28.0	133.0	2016.0	38.0	44.0	18.0	129.0	67.0	86.0	49.0	800.0	34.0	54.0	50.0	12.0	12.0	69.0	18.0	21.0	59.0	44.0	6.0	116.0	55.0
K05597	3.0	12.0	3.0	6.0	71.0	4.0	4.0	4.0	22.0	1.0	4.0	9.0	13.0	9.0	230.0	26.0	8.0	4.0	3.0	2.0	2.0	4.0	4.0	10.0	17.0	6.0	21.0	3.0	5.0	4.0	5.0	29.0	10.0	8.0	4.0	39.0	0.0	1.0	6.0	1.0	0.0	14.0	4.0	2.0	4.0	4.0	0.0	7.0	0.0
K05595	97.0	364.0	76.0	323.0	4730.0	115.0	123.0	169.0	785.0	178.0	135.0	395.0	879.0	394.0	2556.0	974.0	508.0	220.0	255.0	103.0	281.0	138.0	177.0	763.0	716.0	152.0	841.0	2094.0	204.0	231.0	322.0	602.0	264.0	416.0	177.0	14525.0	335.0	504.0	660.0	94.0	127.0	646.0	238.0	227.0	473.0	2472.0	68.0	459.0	189.0
K05599	2.0	10.0	3.0	6.0	59.0	1.0	2.0	3.0	15.0	1.0	4.0	7.0	11.0	7.0	82.0	23.0	6.0	3.0	2.0	1.0	2.0	3.0	3.0	6.0	17.0	4.0	20.0	2.0	4.0	3.0	1.0	23.0	4.0	6.0	2.0	3.0	0.0	0.0	2.0	0.0	0.0	2.0	0.0	1.0	0.0	0.0	0.0	0.0	0.0
K11962	1.0	27.0	5.0	2.0	41.0	8.0	0.0	1.0	4.0	0.0	0.0	0.0	163.0	88.0	0.0	118.0	0.0	0.0	4.0	0.0	0.0	2.0	3.0	4.0	0.0	1.0	4.0	8.0	11.0	6.0	0.0	0.0	1.0	0.0	0.0	7.0	4.0	0.0	0.0	0.0	0.0	37.0	2.0	6.0	12.0	1.0	0.0	2.0	0.0
K14540	11183.0	10708.0	11945.0	11072.0	7685.0	11691.0	8874.0	11628.0	10937.0	11462.0	11592.0	11331.0	9686.0	1666.0	9708.0	10751.0	11177.0	11434.0	9255.0	11336.0	11068.0	11510.0	11465.0	8555.0	10482.0	11493.0	7983.0	1507.0	11573.0	11443.0	11812.0	10907.0	11488.0	11618.0	12212.0	916.0	11408.0	10081.0	11156.0	11617.0	11610.0	11200.0	11111.0	10757.0	11003.0	7772.0	11611.0	11376.0	10879.0
K02456	192.0	635.0	117.0	512.0	7364.0	193.0	230.0	275.0	1342.0	320.0	234.0	642.0	1116.0	451.0	4760.0	1464.0	817.0	283.0	150.0	186.0	517.0	211.0	314.0	1243.0	1291.0	271.0	1447.0	966.0	341.0	312.0	367.0	983.0	493.0	689.0	371.0	26188.0	549.0	685.0	1138.0	113.0	157.0	700.0	213.0	255.0	540.0	224.0	71.0	428.0	167.0
K02457	84.0	317.0	61.0	265.0	3748.0	81.0	104.0	134.0	653.0	144.0	111.0	334.0	496.0	142.0	2514.0	741.0	414.0	144.0	72.0	94.0	259.0	103.0	151.0	613.0	653.0	137.0	743.0	628.0	154.0	135.0	191.0	520.0	240.0	208.0	78.0	13120.0	266.0	341.0	573.0	39.0	74.0	309.0	62.0	113.0	226.0	97.0	31.0	173.0	72.0
K02454	85.0	351.0	61.0	280.0	4065.0	99.0	129.0	149.0	733.0	180.0	131.0	352.0	595.0	181.0	3002.0	790.0	428.0	146.0	77.0	96.0	264.0	112.0	159.0	647.0	674.0	147.0	757.0	642.0	187.0	178.0	221.0	549.0	392.0	357.0	185.0	13713.0	309.0	384.0	607.0	61.0	94.0	476.0	158.0	146.0	306.0	134.0	47.0	247.0	97.0
K02455	84.0	327.0	61.0	269.0	3941.0	88.0	112.0	140.0	691.0	150.0	110.0	337.0	540.0	146.0	2518.0	741.0	412.0	143.0	73.0	94.0	257.0	106.0	151.0	613.0	650.0	140.0	743.0	635.0	169.0	161.0	204.0	526.0	298.0	229.0	87.0	13284.0	280.0	357.0	579.0	48.0	78.0	372.0	113.0	131.0	249.0	118.0	40.0	206.0	92.0
K02452	83.0	300.0	60.0	251.0	3506.0	79.0	89.0	126.0	622.0	144.0	105.0	315.0	461.0	127.0	2112.0	708.0	408.0	141.0	70.0	93.0	254.0	99.0	145.0	600.0	647.0	132.0	714.0	599.0	145.0	119.0	189.0	493.0	193.0	189.0	67.0	12896.0	272.0	337.0	541.0	38.0	65.0	298.0	59.0	105.0	210.0	97.0	28.0	162.0	70.0
K02453	110.0	338.0	63.0	285.0	3953.0	106.0	142.0	151.0	728.0	158.0	122.0	344.0	607.0	306.0	2692.0	792.0	426.0	149.0	82.0	97.0	283.0	122.0	176.0	662.0	1363.0	146.0	767.0	887.0	195.0	186.0	223.0	538.0	388.0	417.0	226.0	13489.0	302.0	373.0	600.0	70.0	95.0	470.0	204.0	160.0	329.0	175.0	49.0	256.0	111.0
K02103	80.0	25.0	6.0	8.0	85.0	134.0	168.0	19.0	18.0	27.0	26.0	2.0	547.0	52.0	130.0	286.0	17.0	10.0	2.0	27.0	2.0	4.0	20.0	9.0	3.0	7.0	1.0	22.0	17.0	15.0	59.0	14.0	14.0	1073.0	877.0	17.0	4.0	3.0	20.0	17.0	162.0	87.0	50.0	39.0	37.0	22.0	3.0	13.0	69.0
K02108	12209.0	12058.0	12307.0	11868.0	12263.0	11946.0	13007.0	11843.0	11803.0	11825.0	11745.0	11745.0	13024.0	30220.0	12202.0	12030.0	11780.0	11748.0	9544.0	11793.0	11876.0	11978.0	11691.0	9566.0	12172.0	11667.0	8861.0	10475.0	11774.0	11666.0	12183.0	11880.0	11845.0	12818.0	12449.0	15416.0	11769.0	12227.0	12005.0	11726.0	11837.0	12067.0	11756.0	11879.0	12006.0	12866.0	11699.0	11945.0	11631.0
K02109	12288.0	12084.0	12298.0	11876.0	12949.0	12029.0	13093.0	11854.0	11886.0	11870.0	11784.0	11752.0	13117.0	30614.0	12513.0	12154.0	11820.0	11757.0	9551.0	11800.0	11694.0	11860.0	11712.0	9651.0	11958.0	11679.0	8942.0	10346.0	11823.0	11747.0	12231.0	11989.0	11928.0	14029.0	13302.0	16701.0	11824.0	12365.0	12084.0	11746.0	11966.0	12382.0	11731.0	3109.0	12175.0	12859.0	11663.0	12054.0	11564.0
K02458	84.0	317.0	61.0	265.0	3745.0	81.0	105.0	134.0	654.0	145.0	110.0	335.0	496.0	141.0	2517.0	740.0	414.0	144.0	72.0	93.0	259.0	105.0	150.0	613.0	653.0	137.0	743.0	630.0	155.0	136.0	191.0	520.0	243.0	215.0	80.0	13131.0	269.0	341.0	554.0	38.0	77.0	323.0	62.0	113.0	230.0	98.0	31.0	175.0	73.0
K02459	84.0	317.0	61.0	265.0	3745.0	81.0	105.0	134.0	653.0	145.0	110.0	334.0	497.0	142.0	2517.0	740.0	414.0	144.0	72.0	93.0	259.0	103.0	150.0	613.0	653.0	137.0	743.0	630.0	155.0	136.0	193.0	520.0	243.0	209.0	77.0	13125.0	269.0	341.0	554.0	39.0	73.0	323.0	62.0	113.0	230.0	100.0	31.0	173.0	73.0
K03855	4.0	17.0	4.0	12.0	273.0	9.0	20.0	13.0	43.0	6.0	10.0	21.0	38.0	22.0	224.0	55.0	15.0	8.0	5.0	2.0	9.0	12.0	10.0	24.0	51.0	12.0	50.0	33.0	15.0	25.0	2.0	45.0	18.0	18.0	8.0	143.0	8.0	0.0	5.0	2.0	4.0	18.0	12.0	5.0	10.0	2.0	1.0	13.0	2.0
K03856	51.0	32.0	8.0	57.0	321.0	25.0	33.0	39.0	77.0	52.0	33.0	11.0	1209.0	399.0	512.0	473.0	11.0	5.0	9.0	4.0	29.0	34.0	19.0	85.0	717.0	7.0	23.0	195.0	45.0	47.0	63.0	48.0	121.0	328.0	146.0	281.0	58.0	47.0	95.0	64.0	27.0	272.0	95.0	84.0	140.0	98.0	16.0	62.0	125.0
K13012	78.0	12.0	2.0	10.0	104.0	86.0	134.0	11.0	26.0	33.0	34.0	10.0	606.0	82.0	145.0	278.0	8.0	7.0	17.0	2.0	4.0	6.0	5.0	26.0	13.0	5.0	28.0	41.0	24.0	24.0	27.0	22.0	52.0	1071.0	833.0	154.0	9.0	10.0	20.0	12.0	83.0	159.0	14.0	7.0	10.0	27.0	2.0	15.0	9.0
K13013	2.0	6.0	2.0	9.0	349.0	3.0	11.0	6.0	28.0	5.0	3.0	16.0	31.0	21.0	110.0	39.0	10.0	3.0	1.0	3.0	11.0	6.0	3.0	18.0	3.0	3.0	27.0	30.0	4.0	20.0	2.0	25.0	8.0	28.0	14.0	218.0	7.0	5.0	8.0	3.0	9.0	27.0	0.0	16.0	2.0	8.0	3.0	18.0	7.0
K13015	3.0	7.0	1.0	6.0	175.0	5.0	13.0	10.0	29.0	3.0	5.0	10.0	36.0	26.0	85.0	20.0	7.0	4.0	1.0	0.0	6.0	8.0	8.0	27.0	5.0	8.0	31.0	31.0	10.0	13.0	0.0	16.0	15.0	15.0	7.0	224.0	13.0	11.0	15.0	10.0	6.0	36.0	8.0	14.0	21.0	8.0	2.0	20.0	11.0
K13016	1.0	1.0	1.0	0.0	16.0	0.0	0.0	0.0	1.0	0.0	0.0	0.0	7.0	2.0	11.0	2.0	3.0	0.0	0.0	0.0	0.0	1.0	0.0	7.0	0.0	0.0	0.0	0.0	3.0	2.0	0.0	1.0	4.0	6.0	5.0	76.0	2.0	4.0	8.0	1.0	0.0	20.0	2.0	7.0	1.0	4.0	0.0	10.0	3.0
K03274	91.0	304.0	62.0	258.0	3772.0	88.0	105.0	138.0	665.0	154.0	112.0	341.0	547.0	315.0	2117.0	748.0	418.0	146.0	78.0	96.0	269.0	108.0	155.0	623.0	655.0	133.0	752.0	2276.0	148.0	145.0	180.0	493.0	176.0	382.0	215.0	13210.0	277.0	335.0	555.0	51.0	71.0	370.0	109.0	130.0	240.0	103.0	34.0	261.0	81.0
K03271	114.0	195.0	41.0	193.0	1853.0	64.0	99.0	81.0	359.0	111.0	82.0	203.0	627.0	484.0	1648.0	423.0	179.0	62.0	50.0	45.0	148.0	62.0	96.0	312.0	975.0	61.0	402.0	2507.0	126.0	133.0	180.0	327.0	268.0	615.0	423.0	13291.0	295.0	333.0	578.0	71.0	72.0	420.0	135.0	208.0	271.0	142.0	37.0	279.0	86.0
K03270	123.0	317.0	63.0	276.0	3597.0	105.0	152.0	154.0	716.0	193.0	134.0	342.0	729.0	440.0	2449.0	779.0	429.0	147.0	88.0	97.0	282.0	121.0	175.0	799.0	1369.0	142.0	764.0	9235.0	196.0	163.0	274.0	555.0	252.0	498.0	311.0	13216.0	327.0	366.0	637.0	84.0	94.0	479.0	204.0	175.0	355.0	166.0	39.0	289.0	92.0
K03273	135.0	341.0	69.0	276.0	3884.0	116.0	135.0	154.0	700.0	186.0	135.0	343.0	796.0	581.0	2420.0	925.0	428.0	149.0	92.0	99.0	296.0	120.0	172.0	653.0	1355.0	143.0	762.0	2540.0	196.0	169.0	212.0	525.0	264.0	672.0	442.0	13265.0	298.0	363.0	576.0	61.0	90.0	440.0	119.0	157.0	289.0	157.0	38.0	281.0	87.0
K03272	58.0	29.0	12.0	32.0	866.0	48.0	77.0	42.0	139.0	75.0	50.0	60.0	255.0	661.0	627.0	228.0	39.0	16.0	21.0	12.0	32.0	34.0	37.0	95.0	48.0	12.0	95.0	4539.0	79.0	115.0	27.0	73.0	159.0	640.0	497.0	967.0	69.0	52.0	89.0	41.0	41.0	277.0	104.0	111.0	134.0	81.0	14.0	230.0	35.0
K12270	2.0	2.0	1.0	2.0	0.0	1.0	0.0	1.0	0.0	0.0	0.0	0.0	0.0	2.0	34.0	124.0	53.0	79.0	289.0	2.0	3.0	0.0	0.0	1.0	6.0	0.0	0.0	4.0	3.0	3.0	20.0	0.0	26.0	6.0	1.0	31.0	0.0	2.0	0.0	0.0	1.0	51.0	0.0	0.0	0.0	2.0	0.0	0.0	8.0
K07552	107.0	403.0	77.0	326.0	5750.0	152.0	185.0	232.0	956.0	217.0	163.0	481.0	937.0	1012.0	3678.0	1291.0	518.0	179.0	180.0	117.0	348.0	179.0	195.0	800.0	846.0	178.0	951.0	6261.0	245.0	291.0	286.0	772.0	394.0	433.0	220.0	15271.0	377.0	614.0	736.0	110.0	155.0	743.0	181.0	254.0	599.0	389.0	74.0	596.0	385.0
K06221	4.0	9.0	1.0	14.0	16.0	2.0	8.0	8.0	32.0	1.0	5.0	5.0	239.0	13.0	270.0	146.0	8.0	1.0	3.0	0.0	2.0	4.0	3.0	15.0	27.0	4.0	18.0	2243.0	5.0	1.0	0.0	8.0	7.0	11.0	25.0	63.0	2.0	9.0	3.0	2.0	1.0	6.0	9.0	5.0	8.0	16.0	0.0	67.0	20.0
K09903	12220.0	12058.0	12307.0	11870.0	12172.0	11947.0	13016.0	11843.0	11804.0	11831.0	11745.0	11735.0	13145.0	30291.0	12171.0	12029.0	11777.0	11747.0	9544.0	11793.0	11876.0	11978.0	11688.0	9568.0	12176.0	11666.0	8856.0	10632.0	11777.0	11672.0	12125.0	11885.0	11818.0	12938.0	12474.0	15314.0	11768.0	12235.0	12020.0	11733.0	11840.0	12028.0	11776.0	11883.0	12033.0	12897.0	11703.0	11947.0	11730.0
K00773	1171.0	1443.0	397.0	895.0	4770.0	449.0	4411.0	310.0	977.0	453.0	216.0	466.0	4723.0	29211.0	3200.0	2028.0	667.0	389.0	824.0	497.0	1076.0	665.0	266.0	1082.0	2724.0	189.0	891.0	9567.0	289.0	299.0	468.0	1039.0	460.0	2664.0	1394.0	14581.0	419.0	2176.0	941.0	216.0	405.0	1127.0	822.0	10072.0	1154.0	5319.0	164.0	661.0	1171.0
K00772	29.0	51.0	11.0	26.0	747.0	36.0	58.0	25.0	101.0	55.0	37.0	33.0	465.0	396.0	364.0	279.0	26.0	8.0	17.0	6.0	18.0	18.0	27.0	46.0	40.0	12.0	58.0	297.0	73.0	93.0	41.0	58.0	148.0	486.0	312.0	1208.0	67.0	143.0	81.0	56.0	62.0	279.0	75.0	83.0	245.0	80.0	27.0	148.0	38.0
K05574	1.0	27.0	5.0	2.0	41.0	8.0	0.0	1.0	4.0	0.0	0.0	0.0	163.0	88.0	0.0	118.0	0.0	0.0	4.0	0.0	0.0	2.0	3.0	4.0	0.0	1.0	4.0	8.0	11.0	8.0	0.0	1.0	1.0	0.0	0.0	7.0	4.0	3.0	2.0	0.0	0.0	37.0	2.0	6.0	12.0	1.0	0.0	2.0	0.0
K07177	11541.0	11570.0	11498.0	11499.0	7771.0	11474.0	12314.0	11439.0	10917.0	11438.0	11520.0	11338.0	10297.0	6429.0	9112.0	10583.0	11224.0	11493.0	9000.0	11572.0	11349.0	11427.0	11419.0	8659.0	9928.0	11467.0	7992.0	1082.0	11447.0	11405.0	11216.0	11155.0	11359.0	10899.0	11019.0	917.0	11376.0	11730.0	11120.0	11580.0	11557.0	11013.0	11453.0	10896.0	11356.0	12533.0	11629.0	11318.0	11395.0
K07175	85.0	314.0	61.0	270.0	3489.0	81.0	107.0	135.0	649.0	150.0	117.0	325.0	553.0	241.0	2322.0	716.0	417.0	142.0	73.0	92.0	256.0	100.0	150.0	608.0	660.0	135.0	716.0	84.0	161.0	138.0	199.0	506.0	256.0	277.0	103.0	13190.0	272.0	374.0	566.0	51.0	77.0	331.0	182.0	133.0	270.0	129.0	42.0	192.0	136.0
K07172	32.0	157.0	30.0	92.0	2247.0	57.0	51.0	81.0	397.0	85.0	68.0	176.0	479.0	217.0	923.0	705.0	271.0	97.0	51.0	54.0	148.0	68.0	90.0	406.0	389.0	85.0	404.0	246.0	91.0	72.0	116.0	246.0	90.0	108.0	37.0	895.0	32.0	63.0	54.0	19.0	33.0	139.0	32.0	52.0	114.0	45.0	15.0	74.0	41.0
K07173	6638.0	9568.0	4489.0	3647.0	5224.0	5321.0	8542.0	9732.0	9684.0	5012.0	10912.0	4112.0	6672.0	28727.0	8831.0	5243.0	9224.0	9690.0	7905.0	9868.0	5037.0	5384.0	6518.0	7039.0	9371.0	10206.0	7332.0	9688.0	5693.0	6308.0	4545.0	3058.0	10619.0	6961.0	9318.0	737.0	5007.0	11247.0	4770.0	9255.0	11161.0	5037.0	8341.0	11405.0	10932.0	11973.0	11011.0	6236.0	9481.0
K07170	5606.0	8529.0	4173.0	3135.0	5246.0	5013.0	4362.0	9660.0	9629.0	4805.0	10869.0	4089.0	3723.0	715.0	8843.0	4734.0	9135.0	9587.0	7865.0	9491.0	4293.0	4914.0	6453.0	6886.0	7475.0	10184.0	7359.0	9681.0	5702.0	6310.0	4475.0	2759.0	10665.0	5145.0	8391.0	1853.0	5049.0	9707.0	4641.0	9221.0	10943.0	5000.0	7931.0	1626.0	10478.0	7139.0	10935.0	6119.0	8849.0
K07171	11307.0	10958.0	11295.0	11196.0	11380.0	11701.0	8881.0	11644.0	11560.0	11498.0	11679.0	11638.0	10558.0	1760.0	11546.0	11360.0	11564.0	11567.0	9317.0	11329.0	11152.0	11525.0	11560.0	9304.0	10014.0	11593.0	8675.0	1535.0	11621.0	11548.0	11553.0	11341.0	11580.0	12584.0	12681.0	13821.0	11657.0	10417.0	11603.0	11637.0	11746.0	11498.0	11218.0	10973.0	11282.0	10157.0	11652.0	11407.0	11025.0
K07178	4.0	22.0	4.0	16.0	267.0	6.0	11.0	8.0	57.0	4.0	9.0	25.0	56.0	60.0	189.0	37.0	13.0	6.0	6.0	2.0	3.0	5.0	9.0	26.0	21.0	9.0	34.0	1568.0	23.0	24.0	7.0	44.0	57.0	35.0	22.0	250.0	15.0	19.0	23.0	9.0	8.0	41.0	3.0	10.0	32.0	7.0	4.0	23.0	5.0
K10109	11597.0	11515.0	11473.0	11497.0	7866.0	11477.0	12316.0	11401.0	10897.0	11453.0	11542.0	11292.0	10299.0	6296.0	9117.0	10204.0	11202.0	11473.0	8985.0	11539.0	11083.0	11285.0	11386.0	8641.0	9623.0	11458.0	8002.0	4747.0	11466.0	11412.0	11213.0	11174.0	11365.0	11788.0	11745.0	743.0	11395.0	11739.0	11122.0	11560.0	11549.0	11150.0	11339.0	2019.0	11243.0	12288.0	11562.0	11273.0	10942.0
K10108	11938.0	18426.0	11868.0	11920.0	11170.0	13788.0	14319.0	20162.0	19706.0	12509.0	21868.0	11385.0	10562.0	6504.0	17179.0	10385.0	19029.0	19823.0	10387.0	19668.0	12045.0	13319.0	13728.0	9853.0	16180.0	20582.0	9081.0	5283.0	12391.0	12234.0	12834.0	11380.0	21413.0	15623.0	17504.0	952.0	11548.0	20836.0	11238.0	11745.0	22037.0	11368.0	11784.0	11394.0	21041.0	18986.0	21930.0	11604.0	18367.0
K01826	603.0	1373.0	350.0	785.0	6146.0	160.0	3901.0	241.0	1062.0	360.0	172.0	481.0	2306.0	5383.0	3094.0	1196.0	719.0	268.0	213.0	500.0	898.0	242.0	238.0	1051.0	1615.0	213.0	1087.0	400.0	213.0	163.0	238.0	1045.0	222.0	948.0	145.0	13076.0	269.0	2011.0	721.0	54.0	132.0	429.0	450.0	313.0	630.0	500.0	58.0	296.0	466.0
K01825	10.0	3.0	1.0	4.0	5.0	2.0	5.0	14.0	58.0	3.0	0.0	8.0	13.0	37.0	257.0	26.0	0.0	1.0	6.0	0.0	0.0	6.0	0.0	32.0	0.0	0.0	46.0	7898.0	33.0	39.0	9.0	4.0	71.0	16.0	62.0	293.0	17.0	17.0	14.0	12.0	6.0	116.0	6.0	5.0	33.0	22.0	1.0	195.0	2.0
K01822	3.0	38.0	7.0	9.0	316.0	14.0	16.0	10.0	45.0	7.0	2.0	13.0	208.0	102.0	360.0	145.0	8.0	3.0	6.0	2.0	10.0	7.0	7.0	19.0	3.0	6.0	33.0	244.0	20.0	21.0	2.0	25.0	8.0	19.0	13.0	219.0	13.0	8.0	7.0	3.0	5.0	65.0	7.0	14.0	18.0	11.0	2.0	16.0	4.0
K01823	11546.0	11608.0	11504.0	11482.0	7886.0	11484.0	12341.0	11467.0	10977.0	11460.0	11532.0	11352.0	10626.0	6513.0	9303.0	10737.0	11260.0	11528.0	9447.0	11584.0	11408.0	11451.0	11431.0	8646.0	10652.0	11477.0	8032.0	3260.0	11483.0	11441.0	11220.0	11181.0	11390.0	11024.0	11090.0	1049.0	11396.0	11740.0	11168.0	11587.0	11568.0	11156.0	11438.0	10890.0	11397.0	8152.0	11628.0	11326.0	11268.0
K01820	3.0	19.0	4.0	13.0	251.0	18.0	12.0	20.0	47.0	16.0	11.0	27.0	49.0	54.0	112.0	45.0	25.0	9.0	5.0	3.0	7.0	13.0	11.0	41.0	40.0	12.0	43.0	18.0	13.0	18.0	18.0	59.0	58.0	41.0	9.0	38.0	3.0	11.0	1.0	1.0	4.0	22.0	35.0	4.0	16.0	6.0	0.0	11.0	2.0
K01821	11637.0	11289.0	11375.0	11507.0	15400.0	11735.0	8959.0	11710.0	12200.0	11646.0	11766.0	11997.0	10543.0	24260.0	13650.0	12165.0	12074.0	11834.0	9533.0	11410.0	11412.0	11837.0	11741.0	9806.0	11078.0	11755.0	9491.0	2068.0	11733.0	11672.0	11587.0	11860.0	11764.0	10813.0	11235.0	27547.0	11894.0	10821.0	12123.0	11639.0	11709.0	11687.0	11182.0	11715.0	11629.0	7980.0	11680.0	11608.0	10885.0
K00998	133.0	356.0	70.0	299.0	4385.0	127.0	188.0	203.0	821.0	235.0	164.0	402.0	1117.0	1020.0	2813.0	1045.0	475.0	161.0	103.0	104.0	313.0	156.0	188.0	853.0	788.0	156.0	841.0	9330.0	229.0	222.0	372.0	687.0	461.0	738.0	416.0	14425.0	382.0	503.0	719.0	126.0	138.0	723.0	302.0	206.0	528.0	216.0	64.0	418.0	129.0
K00995	13719.0	14085.0	12883.0	12858.0	13247.0	12226.0	20877.0	11923.0	12049.0	12156.0	11806.0	11795.0	17970.0	63534.0	12807.0	12596.0	11944.0	11900.0	9619.0	12500.0	12882.0	12386.0	11764.0	9811.0	13710.0	11700.0	8992.0	3623.0	11826.0	11778.0	12152.0	12637.0	11980.0	15313.0	13244.0	15817.0	11781.0	15598.0	12423.0	11799.0	12075.0	12389.0	12589.0	13078.0	12996.0	20277.0	11775.0	12306.0	12919.0
K00997	6689.0	9981.0	5271.0	3990.0	9393.0	5510.0	8735.0	10069.0	10431.0	5263.0	11050.0	4474.0	7714.0	29685.0	11200.0	6240.0	9682.0	9853.0	7995.0	10079.0	5501.0	5632.0	6742.0	7591.0	10451.0	10373.0	8105.0	3288.0	5950.0	6507.0	5105.0	3620.0	10900.0	6721.0	9055.0	14929.0	5306.0	11718.0	5489.0	9329.0	11216.0	5404.0	8490.0	11596.0	11367.0	12298.0	11077.0	6759.0	9927.0
K00996	22.0	2.0	1.0	1.0	2.0	4.0	5.0	3.0	6.0	4.0	2.0	6.0	30.0	138.0	25.0	30.0	1.0	1.0	7.0	0.0	0.0	0.0	2.0	1.0	3.0	1.0	17.0	3765.0	5.0	21.0	3.0	4.0	4.0	164.0	155.0	19.0	4.0	0.0	6.0	3.0	2.0	15.0	2.0	5.0	2.0	3.0	0.0	3.0	0.0
K00991	642.0	407.0	93.0	345.0	3715.0	297.0	513.0	217.0	817.0	258.0	172.0	354.0	2207.0	23351.0	2911.0	1157.0	516.0	260.0	519.0	104.0	396.0	427.0	205.0	1024.0	1219.0	161.0	813.0	16099.0	220.0	193.0	503.0	625.0	368.0	1548.0	996.0	13356.0	362.0	384.0	726.0	135.0	220.0	875.0	414.0	960.0	550.0	4759.0	59.0	369.0	611.0
K00990	92.0	342.0	66.0	329.0	4207.0	105.0	125.0	159.0	745.0	167.0	126.0	377.0	590.0	340.0	2582.0	815.0	448.0	154.0	82.0	100.0	275.0	124.0	167.0	726.0	698.0	148.0	800.0	2118.0	179.0	181.0	243.0	592.0	323.0	299.0	125.0	14016.0	301.0	457.0	620.0	77.0	113.0	500.0	152.0	190.0	428.0	4489.0	55.0	433.0	206.0
K00992	29.0	133.0	27.0	90.0	2331.0	53.0	49.0	81.0	404.0	81.0	62.0	173.0	325.0	70.0	995.0	434.0	270.0	92.0	42.0	56.0	150.0	64.0	88.0	389.0	408.0	89.0	395.0	40.0	82.0	58.0	90.0	266.0	76.0	89.0	28.0	415.0	22.0	46.0	31.0	8.0	19.0	82.0	9.0	25.0	57.0	22.0	5.0	38.0	13.0
K02622	11167.0	11009.0	12004.0	11321.0	11805.0	11683.0	8858.0	11762.0	11651.0	11569.0	11660.0	11696.0	9276.0	1616.0	11655.0	11107.0	11669.0	11642.0	9487.0	11437.0	11292.0	11606.0	11612.0	9343.0	10441.0	11638.0	8786.0	10116.0	11683.0	11564.0	11999.0	11485.0	11732.0	10552.0	11280.0	14780.0	11687.0	10514.0	11735.0	11623.0	11641.0	11606.0	11304.0	10866.0	11384.0	7868.0	11658.0	11703.0	10887.0
K03564	140.0	439.0	85.0	354.0	4634.0	143.0	186.0	186.0	856.0	200.0	139.0	407.0	1627.0	1332.0	3270.0	1363.0	473.0	160.0	189.0	108.0	288.0	150.0	198.0	931.0	750.0	158.0	874.0	9366.0	271.0	267.0	454.0	674.0	440.0	633.0	321.0	14471.0	393.0	512.0	727.0	135.0	142.0	922.0	334.0	274.0	552.0	2656.0	62.0	470.0	431.0
K13489	52.0	159.0	30.0	153.0	1044.0	29.0	47.0	44.0	200.0	54.0	37.0	137.0	157.0	62.0	974.0	225.0	122.0	44.0	24.0	35.0	102.0	34.0	56.0	189.0	226.0	41.0	308.0	59.0	55.0	48.0	85.0	220.0	112.0	77.0	30.0	12147.0	222.0	253.0	487.0	20.0	38.0	167.0	74.0	69.0	125.0	49.0	20.0	102.0	48.0
K13488	52.0	159.0	30.0	153.0	1044.0	29.0	47.0	44.0	200.0	54.0	37.0	137.0	157.0	62.0	974.0	225.0	122.0	44.0	24.0	35.0	102.0	34.0	56.0	189.0	226.0	41.0	308.0	59.0	55.0	48.0	85.0	220.0	112.0	77.0	30.0	12147.0	222.0	253.0	487.0	20.0	38.0	167.0	74.0	69.0	124.0	49.0	20.0	102.0	48.0
K13483	16.0	72.0	18.0	46.0	1168.0	29.0	35.0	39.0	166.0	29.0	36.0	94.0	153.0	309.0	685.0	222.0	62.0	30.0	15.0	12.0	26.0	32.0	33.0	106.0	106.0	29.0	170.0	1623.0	48.0	65.0	58.0	193.0	158.0	114.0	45.0	1067.0	55.0	48.0	81.0	24.0	21.0	113.0	23.0	44.0	80.0	29.0	13.0	79.0	27.0
K13482	89.0	335.0	67.0	287.0	3975.0	103.0	115.0	158.0	717.0	163.0	124.0	369.0	568.0	255.0	2378.0	774.0	446.0	157.0	79.0	99.0	274.0	118.0	165.0	659.0	702.0	150.0	802.0	1745.0	169.0	151.0	180.0	591.0	202.0	247.0	97.0	13102.0	278.0	347.0	569.0	39.0	72.0	287.0	63.0	121.0	231.0	103.0	31.0	188.0	80.0
K13481	89.0	335.0	67.0	287.0	3975.0	103.0	115.0	158.0	717.0	163.0	124.0	369.0	568.0	255.0	2378.0	774.0	446.0	157.0	79.0	99.0	274.0	118.0	165.0	659.0	702.0	150.0	802.0	1745.0	169.0	151.0	180.0	591.0	202.0	247.0	97.0	13102.0	277.0	347.0	569.0	39.0	72.0	287.0	63.0	121.0	231.0	103.0	31.0	188.0	80.0
K13487	1.0	4.0	1.0	6.0	50.0	2.0	10.0	5.0	11.0	2.0	2.0	8.0	18.0	11.0	96.0	13.0	3.0	3.0	0.0	0.0	4.0	4.0	2.0	10.0	2.0	3.0	24.0	28.0	2.0	8.0	30.0	29.0	65.0	8.0	5.0	148.0	0.0	2.0	2.0	2.0	3.0	36.0	35.0	1.0	4.0	2.0	0.0	2.0	1.0
K13486	52.0	159.0	30.0	153.0	1044.0	29.0	47.0	44.0	200.0	54.0	37.0	137.0	157.0	62.0	974.0	225.0	122.0	44.0	24.0	35.0	102.0	34.0	56.0	189.0	226.0	41.0	308.0	59.0	55.0	48.0	85.0	220.0	112.0	77.0	30.0	12147.0	222.0	253.0	487.0	20.0	38.0	167.0	74.0	69.0	125.0	49.0	20.0	102.0	48.0
K14682	85.0	302.0	60.0	251.0	3427.0	81.0	91.0	132.0	642.0	141.0	106.0	313.0	478.0	127.0	2244.0	683.0	408.0	141.0	72.0	92.0	255.0	100.0	146.0	602.0	642.0	131.0	717.0	2063.0	150.0	118.0	177.0	485.0	215.0	185.0	80.0	12884.0	263.0	329.0	542.0	41.0	62.0	304.0	93.0	107.0	210.0	91.0	29.0	224.0	68.0
K03469	12108.0	12192.0	11594.0	11741.0	12253.0	11800.0	12795.0	11907.0	12024.0	11679.0	11903.0	11726.0	12640.0	30136.0	12663.0	12103.0	11950.0	11924.0	5074.0	11790.0	11660.0	11894.0	11560.0	5077.0	11786.0	11775.0	2996.0	10587.0	11680.0	11486.0	11661.0	11833.0	11943.0	11927.0	11615.0	15434.0	11740.0	12497.0	11858.0	11689.0	12167.0	11809.0	11593.0	10942.0	12309.0	12854.0	12013.0	11685.0	11738.0
K03464	82.0	294.0	58.0	255.0	3318.0	78.0	87.0	127.0	607.0	139.0	106.0	316.0	458.0	126.0	2065.0	683.0	409.0	140.0	68.0	92.0	254.0	97.0	146.0	587.0	644.0	130.0	707.0	74.0	132.0	102.0	143.0	466.0	134.0	175.0	59.0	12758.0	253.0	323.0	535.0	34.0	61.0	253.0	60.0	103.0	202.0	89.0	27.0	153.0	69.0
K03465	82.0	32.0	6.0	23.0	112.0	91.0	125.0	9.0	26.0	36.0	28.0	10.0	1056.0	305.0	197.0	253.0	14.0	1.0	7.0	0.0	1.0	6.0	6.0	17.0	23.0	2.0	13.0	58.0	36.0	48.0	15.0	22.0	25.0	1222.0	859.0	383.0	33.0	28.0	47.0	36.0	90.0	195.0	11.0	29.0	67.0	167.0	5.0	36.0	218.0
K03466	12247.0	13102.0	12580.0	12490.0	14951.0	11851.0	16554.0	11999.0	12339.0	12017.0	11799.0	11971.0	13969.0	13330.0	13559.0	12166.0	12151.0	11914.0	9924.0	12207.0	12390.0	11840.0	11756.0	10140.0	12596.0	11751.0	9324.0	10513.0	11845.0	11739.0	12219.0	12567.0	11928.0	12581.0	11725.0	16367.0	11803.0	13961.0	12220.0	11768.0	11800.0	12034.0	12197.0	11367.0	12381.0	17747.0	11736.0	12159.0	12449.0
K01649	279.0	722.0	142.0	622.0	8397.0	312.0	384.0	331.0	1471.0	403.0	297.0	756.0	2412.0	1306.0	5574.0	2013.0	948.0	388.0	471.0	200.0	553.0	249.0	339.0	1406.0	1421.0	294.0	1598.0	4123.0	402.0	438.0	556.0	1205.0	640.0	2066.0	1216.0	27875.0	691.0	876.0	1338.0	206.0	290.0	1236.0	409.0	422.0	812.0	4786.0	96.0	674.0	544.0
K01643	16725.0	19510.0	18617.0	19204.0	13393.0	19913.0	14447.0	21911.0	20993.0	18821.0	22473.0	18607.0	13267.0	1594.0	17777.0	15800.0	21030.0	21625.0	7764.0	20903.0	17833.0	19603.0	18491.0	7244.0	16497.0	21739.0	3911.0	16537.0	18086.0	17136.0	19700.0	19221.0	22192.0	17993.0	18342.0	1091.0	17911.0	19653.0	17485.0	14068.0	22357.0	17422.0	14343.0	10462.0	21253.0	14790.0	22497.0	16605.0	19595.0
K01640	122.0	475.0	91.0	384.0	6832.0	154.0	166.0	237.0	1166.0	248.0	194.0	565.0	888.0	521.0	4012.0	1274.0	721.0	252.0	127.0	157.0	425.0	181.0	256.0	1088.0	1102.0	234.0	1191.0	149.0	262.0	247.0	278.0	849.0	345.0	386.0	132.0	13944.0	316.0	427.0	656.0	75.0	103.0	494.0	98.0	180.0	381.0	165.0	46.0	282.0	141.0
K01641	11539.0	11564.0	11497.0	11449.0	7705.0	11474.0	12308.0	11452.0	10913.0	11447.0	11524.0	11327.0	10294.0	6320.0	9053.0	10577.0	11250.0	11524.0	9433.0	11580.0	11402.0	11442.0	11422.0	8609.0	10638.0	11469.0	7982.0	1080.0	11451.0	11403.0	11209.0	11153.0	11366.0	10888.0	11018.0	735.0	11380.0	11718.0	11112.0	11574.0	11557.0	11003.0	11426.0	10870.0	11335.0	8098.0	11625.0	11249.0	11135.0
K01646	11001.0	10343.0	11177.0	10916.0	7122.0	11263.0	8364.0	11117.0	10549.0	11247.0	11290.0	11266.0	8082.0	950.0	8736.0	9957.0	10860.0	11087.0	4401.0	10842.0	10488.0	11150.0	11157.0	4062.0	8807.0	11079.0	2068.0	8374.0	11368.0	11179.0	11148.0	10810.0	11136.0	10013.0	10596.0	542.0	11348.0	9777.0	10936.0	11511.0	11065.0	10932.0	10754.0	856.0	10558.0	7370.0	11161.0	11035.0	10160.0
K01647	399.0	850.0	168.0	729.0	10832.0	439.0	564.0	421.0	1893.0	502.0	395.0	951.0	2960.0	1376.0	6546.0	2534.0	1184.0	416.0	301.0	259.0	709.0	322.0	432.0	1842.0	1856.0	393.0	2051.0	2743.0	484.0	477.0	679.0	1502.0	668.0	3027.0	2004.0	28193.0	669.0	905.0	1361.0	193.0	384.0	1350.0	381.0	416.0	824.0	4979.0	100.0	714.0	864.0
K01644	17024.0	20671.0	18850.0	20178.0	29234.0	20261.0	14892.0	22469.0	23656.0	19401.0	22925.0	19923.0	15430.0	2612.0	27004.0	18840.0	22658.0	22192.0	8048.0	21261.0	18821.0	20035.0	19069.0	9649.0	19033.0	22280.0	6790.0	17098.0	18705.0	17790.0	20384.0	21325.0	23006.0	19031.0	18761.0	44304.0	18846.0	21189.0	19424.0	14315.0	22739.0	19013.0	14624.0	11056.0	22534.0	15458.0	22666.0	17666.0	20216.0
K02597	6.0	30.0	8.0	21.0	505.0	8.0	21.0	14.0	76.0	8.0	14.0	35.0	61.0	30.0	386.0	87.0	23.0	10.0	8.0	6.0	16.0	12.0	13.0	35.0	40.0	14.0	80.0	289.0	16.0	31.0	26.0	91.0	61.0	40.0	23.0	286.0	21.0	10.0	35.0	13.0	9.0	50.0	7.0	19.0	31.0	14.0	6.0	17.0	8.0
K02626	2.0	1.0	1.0	0.0	74.0	2.0	1.0	1.0	13.0	0.0	3.0	0.0	12.0	5.0	2.0	4.0	0.0	1.0	0.0	0.0	0.0	2.0	4.0	15.0	0.0	1.0	4.0	0.0	9.0	13.0	16.0	1.0	3.0	6.0	1.0	66.0	2.0	0.0	9.0	8.0	3.0	16.0	58.0	10.0	20.0	4.0	2.0	17.0	7.0
K02595	6.0	26.0	8.0	17.0	322.0	6.0	17.0	12.0	52.0	4.0	12.0	25.0	47.0	26.0	242.0	74.0	17.0	9.0	7.0	4.0	7.0	11.0	9.0	25.0	38.0	14.0	66.0	33.0	12.0	21.0	3.0	65.0	17.0	22.0	10.0	114.0	0.0	0.0	6.0	2.0	4.0	15.0	2.0	6.0	10.0	7.0	1.0	8.0	4.0
K02594	9.0	21.0	7.0	12.0	175.0	6.0	12.0	9.0	45.0	9.0	17.0	22.0	92.0	75.0	369.0	70.0	17.0	8.0	6.0	3.0	4.0	8.0	9.0	18.0	36.0	11.0	53.0	261.0	13.0	20.0	4.0	53.0	30.0	87.0	42.0	90.0	11.0	4.0	23.0	16.0	3.0	34.0	4.0	6.0	21.0	7.0	2.0	12.0	5.0
K02593	4.0	17.0	4.0	12.0	273.0	7.0	17.0	11.0	42.0	4.0	8.0	21.0	38.0	21.0	164.0	55.0	15.0	6.0	5.0	2.0	5.0	9.0	8.0	20.0	22.0	11.0	52.0	286.0	9.0	18.0	2.0	42.0	14.0	16.0	16.0	116.0	0.0	0.0	4.0	2.0	4.0	13.0	2.0	5.0	9.0	6.0	1.0	7.0	4.0
K02592	4.0	17.0	4.0	12.0	273.0	7.0	17.0	11.0	42.0	4.0	9.0	21.0	49.0	22.0	166.0	56.0	15.0	6.0	5.0	2.0	5.0	9.0	8.0	20.0	22.0	11.0	52.0	286.0	10.0	20.0	2.0	43.0	14.0	18.0	16.0	116.0	2.0	0.0	14.0	9.0	4.0	28.0	2.0	6.0	9.0	7.0	1.0	8.0	5.0
K02591	5.0	18.0	4.0	13.0	574.0	9.0	24.0	12.0	64.0	15.0	17.0	24.0	115.0	83.0	190.0	109.0	18.0	6.0	7.0	4.0	12.0	11.0	8.0	24.0	29.0	11.0	55.0	288.0	13.0	39.0	22.0	60.0	48.0	86.0	44.0	208.0	20.0	15.0	38.0	31.0	9.0	64.0	5.0	14.0	36.0	13.0	3.0	15.0	9.0
K02598	10.0	10.0	3.0	5.0	109.0	1.0	4.0	4.0	18.0	1.0	6.0	7.0	19.0	11.0	343.0	26.0	6.0	3.0	2.0	1.0	2.0	3.0	4.0	8.0	28.0	6.0	25.0	259.0	7.0	3.0	49.0	30.0	11.0	8.0	11.0	6.0	0.0	0.0	1.0	2.0	2.0	3.0	3.0	4.0	2.0	2.0	0.0	2.0	0.0
K14067	1.0	4.0	1.0	6.0	51.0	2.0	10.0	5.0	12.0	3.0	2.0	10.0	22.0	13.0	76.0	14.0	4.0	3.0	1.0	0.0	4.0	4.0	3.0	9.0	2.0	3.0	24.0	28.0	5.0	13.0	1.0	15.0	16.0	7.0	4.0	160.0	4.0	0.0	5.0	0.0	4.0	25.0	0.0	4.0	0.0	1.0	0.0	3.0	1.0
K02841	92.0	320.0	65.0	265.0	3584.0	85.0	104.0	144.0	682.0	144.0	119.0	347.0	521.0	181.0	2298.0	728.0	427.0	152.0	75.0	94.0	262.0	112.0	158.0	640.0	663.0	141.0	785.0	2091.0	145.0	131.0	199.0	531.0	223.0	234.0	99.0	13458.0	277.0	347.0	565.0	53.0	73.0	344.0	114.0	133.0	244.0	102.0	35.0	267.0	86.0
K02840	5442.0	2089.0	7041.0	7868.0	2631.0	6407.0	4179.0	1776.0	1328.0	6517.0	661.0	7241.0	4943.0	450.0	684.0	5773.0	2097.0	1909.0	1553.0	1751.0	6503.0	6341.0	4976.0	1832.0	1731.0	1296.0	717.0	1939.0	5782.0	5123.0	6872.0	8177.0	825.0	5140.0	2652.0	327.0	6392.0	490.0	6432.0	2360.0	612.0	6301.0	3192.0	250.0	628.0	569.0	632.0	5164.0	1900.0
K02843	112.0	305.0	62.0	259.0	3876.0	91.0	108.0	146.0	677.0	164.0	118.0	344.0	666.0	319.0	2155.0	751.0	432.0	146.0	79.0	96.0	273.0	111.0	160.0	638.0	664.0	138.0	758.0	2283.0	167.0	164.0	175.0	506.0	176.0	485.0	254.0	13364.0	296.0	367.0	566.0	67.0	81.0	370.0	78.0	146.0	265.0	111.0	37.0	276.0	84.0
K09758	6.0	3.0	1.0	2.0	50.0	3.0	3.0	23.0	25.0	0.0	1.0	7.0	16.0	7.0	296.0	7.0	6.0	6.0	11.0	10.0	70.0	18.0	13.0	43.0	21.0	1.0	7.0	1.0	1.0	7.0	60.0	20.0	37.0	12.0	4.0	116.0	9.0	2.0	7.0	6.0	2.0	19.0	54.0	6.0	8.0	2.0	3.0	6.0	59.0
K06039	3.0	3.0	2.0	3.0	51.0	0.0	0.0	5.0	18.0	0.0	0.0	1.0	5.0	18.0	54.0	147.0	2.0	1.0	2.0	0.0	0.0	2.0	0.0	4.0	0.0	1.0	6.0	325.0	1.0	8.0	0.0	0.0	4.0	17.0	14.0	13.0	2.0	2.0	2.0	2.0	2.0	3.0	0.0	4.0	0.0	1.0	0.0	62.0	0.0
K01581	11118.0	10599.0	11218.0	10951.0	8254.0	11418.0	8529.0	11413.0	10937.0	11331.0	11540.0	11352.0	8588.0	1899.0	9468.0	10376.0	11149.0	11376.0	8751.0	11199.0	10644.0	11228.0	11422.0	8548.0	9146.0	11475.0	8098.0	4179.0	11523.0	11520.0	11243.0	10937.0	11437.0	10858.0	11455.0	1945.0	11419.0	10187.0	11057.0	11560.0	11467.0	11151.0	10980.0	1909.0	11024.0	7648.0	11556.0	11280.0	10484.0
K02702	1.0	27.0	5.0	2.0	41.0	8.0	0.0	1.0	4.0	0.0	0.0	0.0	163.0	87.0	0.0	118.0	0.0	0.0	4.0	0.0	0.0	2.0	3.0	4.0	0.0	1.0	3.0	8.0	10.0	6.0	0.0	0.0	1.0	0.0	0.0	7.0	4.0	0.0	0.0	0.0	0.0	37.0	2.0	6.0	12.0	1.0	0.0	2.0	0.0
K02659	81.0	346.0	64.0	247.0	3424.0	93.0	93.0	125.0	609.0	137.0	97.0	299.0	789.0	296.0	2147.0	886.0	394.0	133.0	76.0	90.0	253.0	96.0	148.0	589.0	626.0	130.0	674.0	89.0	166.0	124.0	172.0	466.0	201.0	165.0	58.0	12556.0	248.0	313.0	528.0	35.0	60.0	326.0	56.0	110.0	229.0	81.0	27.0	154.0	62.0
K13490	52.0	159.0	30.0	153.0	1044.0	29.0	47.0	44.0	200.0	54.0	37.0	137.0	157.0	62.0	974.0	225.0	122.0	44.0	24.0	35.0	102.0	34.0	56.0	189.0	226.0	42.0	308.0	59.0	55.0	48.0	85.0	220.0	112.0	77.0	30.0	12147.0	222.0	253.0	487.0	20.0	38.0	166.0	74.0	69.0	125.0	49.0	20.0	102.0	48.0
K13491	52.0	159.0	30.0	153.0	1044.0	29.0	47.0	44.0	200.0	54.0	37.0	137.0	157.0	62.0	974.0	225.0	122.0	44.0	24.0	35.0	102.0	34.0	56.0	189.0	226.0	41.0	308.0	59.0	55.0	48.0	85.0	220.0	112.0	77.0	30.0	12147.0	222.0	253.0	487.0	20.0	38.0	167.0	74.0	69.0	125.0	49.0	20.0	102.0	48.0
K03644	97.0	407.0	78.0	315.0	4524.0	120.0	150.0	174.0	818.0	182.0	140.0	408.0	1280.0	914.0	2762.0	1204.0	471.0	161.0	180.0	105.0	284.0	134.0	184.0	771.0	737.0	159.0	853.0	2204.0	227.0	230.0	295.0	630.0	351.0	443.0	182.0	14723.0	359.0	516.0	693.0	93.0	134.0	724.0	258.0	221.0	506.0	357.0	66.0	415.0	386.0
K03646	86.0	311.0	61.0	303.0	3631.0	81.0	96.0	134.0	661.0	142.0	108.0	332.0	505.0	190.0	2291.0	706.0	415.0	141.0	73.0	93.0	258.0	101.0	148.0	610.0	646.0	134.0	723.0	2065.0	155.0	134.0	176.0	500.0	225.0	212.0	93.0	13036.0	264.0	336.0	558.0	44.0	68.0	288.0	70.0	124.0	226.0	93.0	32.0	243.0	74.0
K03647	6550.0	9614.0	4513.0	3710.0	5374.0	5330.0	8491.0	9785.0	9717.0	5017.0	10893.0	4111.0	6586.0	28830.0	8570.0	5267.0	9245.0	9713.0	12197.0	10037.0	5216.0	5420.0	6711.0	11450.0	9532.0	10336.0	13197.0	2834.0	5719.0	6470.0	4422.0	3014.0	10591.0	6061.0	8689.0	650.0	4998.0	11236.0	4723.0	9224.0	11158.0	4889.0	8545.0	12344.0	10942.0	12152.0	11037.0	6276.0	9864.0
K03640	102.0	349.0	70.0	293.0	4307.0	105.0	133.0	165.0	785.0	175.0	131.0	387.0	803.0	620.0	2799.0	953.0	467.0	159.0	92.0	101.0	278.0	128.0	175.0	756.0	733.0	154.0	832.0	2184.0	197.0	204.0	233.0	635.0	315.0	322.0	135.0	14302.0	330.0	486.0	643.0	93.0	124.0	554.0	171.0	190.0	437.0	177.0	62.0	395.0	128.0
K03641	92.0	337.0	66.0	284.0	4065.0	103.0	121.0	161.0	736.0	166.0	126.0	376.0	773.0	576.0	2563.0	918.0	452.0	154.0	81.0	98.0	270.0	124.0	169.0	683.0	702.0	148.0	798.0	2164.0	189.0	190.0	205.0	594.0	297.0	297.0	125.0	14248.0	308.0	472.0	628.0	78.0	118.0	506.0	113.0	182.0	435.0	172.0	60.0	388.0	126.0
K03642	109.0	399.0	78.0	335.0	4926.0	140.0	176.0	201.0	887.0	215.0	153.0	441.0	1028.0	689.0	2847.0	1057.0	503.0	175.0	103.0	109.0	305.0	157.0	203.0	925.0	1444.0	171.0	930.0	9091.0	228.0	255.0	270.0	728.0	402.0	482.0	206.0	15313.0	369.0	596.0	720.0	124.0	168.0	835.0	220.0	246.0	660.0	248.0	77.0	525.0	143.0
K03643	90.0	337.0	66.0	280.0	4189.0	102.0	121.0	159.0	735.0	164.0	123.0	372.0	577.0	442.0	2552.0	804.0	446.0	154.0	81.0	100.0	275.0	119.0	163.0	664.0	695.0	147.0	795.0	2173.0	177.0	177.0	229.0	591.0	273.0	282.0	129.0	13927.0	292.0	452.0	613.0	69.0	109.0	459.0	87.0	162.0	380.0	145.0	49.0	350.0	98.0
K03648	12185.0	11998.0	12292.0	11835.0	11516.0	11897.0	12952.0	11804.0	11700.0	11762.0	11698.0	11685.0	12082.0	29439.0	11765.0	11619.0	11732.0	11730.0	9525.0	11783.0	11851.0	11948.0	11653.0	9479.0	12101.0	11651.0	8764.0	10278.0	11710.0	11569.0	12106.0	11783.0	11719.0	12313.0	12155.0	14932.0	11712.0	12195.0	11937.0	11688.0	11813.0	11787.0	11774.0	11827.0	11903.0	12841.0	11694.0	11883.0	11707.0
K03649	4.0	7.0	1.0	19.0	248.0	1.0	8.0	6.0	39.0	1.0	4.0	14.0	22.0	11.0	86.0	31.0	5.0	1.0	2.0	1.0	1.0	3.0	4.0	13.0	17.0	5.0	16.0	1936.0	5.0	8.0	4.0	16.0	21.0	23.0	24.0	166.0	8.0	8.0	23.0	4.0	9.0	24.0	11.0	13.0	24.0	8.0	3.0	9.0	10.0
K07345	117.0	420.0	79.0	333.0	5441.0	124.0	135.0	218.0	1028.0	216.0	161.0	475.0	730.0	230.0	3217.0	1083.0	658.0	225.0	115.0	144.0	400.0	160.0	224.0	966.0	1028.0	212.0	1105.0	8026.0	207.0	156.0	256.0	722.0	262.0	235.0	116.0	13023.0	253.0	359.0	558.0	37.0	80.0	317.0	63.0	114.0	256.0	102.0	30.0	421.0	74.0
K07344	34.0	157.0	30.0	124.0	2616.0	69.0	83.0	104.0	436.0	103.0	76.0	205.0	383.0	152.0	1210.0	505.0	296.0	103.0	49.0	59.0	177.0	84.0	102.0	440.0	1120.0	101.0	458.0	116.0	105.0	120.0	113.0	331.0	126.0	174.0	75.0	1379.0	36.0	156.0	91.0	31.0	60.0	248.0	29.0	73.0	215.0	95.0	19.0	155.0	40.0
K07347	94.0	305.0	58.0	259.0	3404.0	80.0	104.0	150.0	693.0	140.0	110.0	327.0	480.0	180.0	2401.0	706.0	407.0	143.0	79.0	92.0	259.0	106.0	147.0	616.0	646.0	135.0	783.0	10395.0	146.0	126.0	194.0	519.0	231.0	176.0	129.0	12888.0	247.0	319.0	538.0	36.0	65.0	310.0	57.0	97.0	220.0	86.0	27.0	395.0	66.0
K07346	88.0	302.0	57.0	254.0	3382.0	77.0	101.0	138.0	642.0	140.0	107.0	322.0	472.0	158.0	2161.0	691.0	401.0	141.0	75.0	90.0	255.0	102.0	146.0	601.0	641.0	133.0	733.0	2550.0	142.0	118.0	193.0	514.0	225.0	176.0	90.0	12774.0	239.0	315.0	534.0	34.0	65.0	256.0	52.0	95.0	205.0	82.0	27.0	268.0	64.0
K07341	6246.0	9269.0	7485.0	8349.0	6757.0	8905.0	6400.0	10871.0	10554.0	7714.0	11246.0	7338.0	6520.0	23356.0	9324.0	6187.0	10218.0	10599.0	11559.0	10338.0	7423.0	8629.0	7704.0	12233.0	8155.0	10951.0	13673.0	1114.0	6814.0	6372.0	8620.0	8496.0	11158.0	9260.0	8762.0	696.0	6588.0	9902.0	6614.0	2550.0	11426.0	6664.0	3952.0	3397.0	10850.0	7480.0	11350.0	5645.0	9408.0
K07340	8.0	39.0	6.0	31.0	598.0	22.0	30.0	32.0	100.0	22.0	17.0	53.0	92.0	96.0	464.0	94.0	38.0	13.0	10.0	8.0	19.0	20.0	18.0	71.0	47.0	16.0	86.0	2036.0	28.0	54.0	21.0	96.0	76.0	97.0	58.0	986.0	28.0	120.0	65.0	26.0	43.0	198.0	18.0	55.0	157.0	53.0	20.0	187.0	27.0
K07343	86.0	305.0	59.0	256.0	3592.0	99.0	107.0	147.0	648.0	152.0	107.0	327.0	629.0	255.0	2130.0	721.0	411.0	142.0	73.0	95.0	258.0	112.0	151.0	671.0	666.0	138.0	734.0	2114.0	146.0	131.0	196.0	530.0	220.0	323.0	98.0	12530.0	244.0	310.0	554.0	36.0	59.0	297.0	107.0	140.0	216.0	2372.0	27.0	266.0	120.0
K06968	4.0	9.0	2.0	3.0	11.0	0.0	1.0	5.0	24.0	0.0	1.0	3.0	1.0	21.0	217.0	5.0	3.0	0.0	2.0	0.0	0.0	2.0	0.0	7.0	0.0	0.0	11.0	1988.0	11.0	10.0	8.0	1.0	71.0	10.0	16.0	100.0	4.0	6.0	4.0	3.0	3.0	33.0	37.0	2.0	9.0	4.0	1.0	71.0	1.0
K06969	734.0	451.0	121.0	360.0	4387.0	442.0	679.0	244.0	845.0	312.0	220.0	433.0	2896.0	23600.0	3164.0	1501.0	580.0	335.0	771.0	117.0	559.0	559.0	226.0	912.0	1414.0	174.0	850.0	9114.0	282.0	263.0	490.0	676.0	499.0	2638.0	1896.0	14187.0	452.0	524.0	804.0	193.0	336.0	1208.0	540.0	9895.0	701.0	389.0	127.0	409.0	332.0
K06962	488.0	114.0	55.0	61.0	98.0	172.0	310.0	89.0	97.0	84.0	45.0	53.0	1444.0	23028.0	321.0	581.0	75.0	104.0	476.0	14.0	311.0	454.0	55.0	89.0	757.0	24.0	34.0	466.0	39.0	42.0	60.0	15.0	78.0	526.0	280.0	211.0	16.0	5.0	42.0	37.0	57.0	218.0	113.0	9642.0	246.0	218.0	70.0	70.0	296.0
K06960	1071.0	1101.0	330.0	604.0	493.0	349.0	4268.0	144.0	211.0	266.0	89.0	78.0	3828.0	28624.0	571.0	829.0	166.0	180.0	502.0	400.0	865.0	535.0	107.0	268.0	2035.0	39.0	65.0	489.0	91.0	99.0	145.0	397.0	149.0	2399.0	1250.0	501.0	76.0	1723.0	280.0	130.0	288.0	474.0	636.0	9917.0	766.0	5021.0	122.0	300.0	969.0
K06966	768.0	1785.0	458.0	1150.0	9259.0	388.0	4217.0	466.0	1720.0	562.0	285.0	849.0	3932.0	6528.0	5488.0	2577.0	1040.0	420.0	5045.0	739.0	1447.0	526.0	569.0	6237.0	2485.0	445.0	7568.0	9522.0	458.0	618.0	656.0	1611.0	691.0	1712.0	648.0	28772.0	697.0	2635.0	1512.0	237.0	403.0	1401.0	1077.0	10427.0	1472.0	5535.0	242.0	985.0	1518.0
K06967	11178.0	10672.0	11939.0	11053.0	7532.0	11683.0	8868.0	11625.0	10910.0	11457.0	11590.0	11330.0	9492.0	1560.0	9467.0	10624.0	11176.0	11432.0	9249.0	11336.0	10968.0	11442.0	11454.0	8535.0	9589.0	11486.0	7976.0	1496.0	11548.0	11422.0	11765.0	10888.0	11445.0	11603.0	12203.0	818.0	11399.0	10076.0	11151.0	11608.0	11610.0	11149.0	11105.0	10747.0	10986.0	7745.0	11609.0	11370.0	10878.0
K08995	18.0	85.0	20.0	53.0	1356.0	15.0	34.0	32.0	195.0	17.0	41.0	106.0	154.0	281.0	875.0	267.0	64.0	29.0	20.0	14.0	24.0	33.0	33.0	99.0	113.0	35.0	171.0	110.0	52.0	52.0	79.0	196.0	189.0	110.0	46.0	1018.0	54.0	56.0	76.0	23.0	31.0	185.0	63.0	46.0	112.0	33.0	12.0	82.0	28.0
K08994	9.0	54.0	11.0	22.0	475.0	14.0	18.0	15.0	79.0	11.0	15.0	43.0	231.0	126.0	540.0	213.0	22.0	14.0	10.0	3.0	9.0	15.0	17.0	60.0	28.0	12.0	82.0	384.0	41.0	40.0	24.0	57.0	58.0	53.0	29.0	803.0	41.0	33.0	46.0	17.0	19.0	149.0	24.0	38.0	87.0	43.0	7.0	57.0	19.0
K08996	22.0	47.0	21.0	37.0	197.0	85.0	75.0	36.0	38.0	46.0	6.0	9.0	316.0	75.0	88.0	344.0	21.0	16.0	4350.0	162.0	113.0	18.0	180.0	4519.0	145.0	132.0	5895.0	364.0	29.0	177.0	29.0	22.0	14.0	103.0	176.0	72.0	12.0	6.0	12.0	6.0	86.0	20.0	230.0	953.0	62.0	59.0	34.0	56.0	133.0
K08990	7.0	26.0	6.0	20.0	410.0	21.0	24.0	28.0	78.0	19.0	15.0	40.0	77.0	90.0	245.0	81.0	32.0	12.0	10.0	5.0	12.0	18.0	15.0	55.0	43.0	14.0	80.0	2031.0	19.0	46.0	11.0	76.0	43.0	54.0	36.0	228.0	7.0	11.0	31.0	3.0	4.0	36.0	3.0	15.0	26.0	14.0	1.0	84.0	9.0
K08992	4.0	2.0	2.0	3.0	2.0	0.0	0.0	4.0	17.0	0.0	0.0	3.0	1.0	21.0	58.0	4.0	2.0	1.0	2.0	0.0	0.0	2.0	0.0	8.0	0.0	0.0	10.0	1985.0	2.0	2.0	2.0	1.0	4.0	3.0	16.0	24.0	1.0	0.0	4.0	2.0	1.0	21.0	1.0	1.0	4.0	4.0	0.0	61.0	1.0
K08999	28.0	36.0	6.0	19.0	205.0	13.0	37.0	17.0	73.0	20.0	6.0	16.0	327.0	249.0	80.0	163.0	12.0	2.0	12.0	3.0	3.0	12.0	11.0	175.0	34.0	4.0	43.0	6926.0	30.0	50.0	90.0	40.0	68.0	160.0	32.0	197.0	30.0	49.0	39.0	32.0	21.0	189.0	128.0	44.0	149.0	206.0	13.0	46.0	271.0
K08998	438.0	7510.0	497.0	877.0	8202.0	2470.0	2173.0	9224.0	9934.0	1331.0	10688.0	509.0	2387.0	1412.0	11380.0	1566.0	8636.0	8908.0	6504.0	8609.0	1455.0	2253.0	2759.0	6659.0	7608.0	9670.0	7847.0	9986.0	1226.0	1269.0	2083.0	905.0	10631.0	3848.0	5717.0	14832.0	568.0	9905.0	859.0	361.0	10918.0	977.0	914.0	10542.0	10678.0	9631.0	10823.0	843.0	8367.0
K02724	1.0	27.0	5.0	2.0	41.0	8.0	0.0	1.0	4.0	0.0	0.0	0.0	163.0	88.0	0.0	118.0	0.0	0.0	4.0	0.0	0.0	2.0	3.0	4.0	0.0	1.0	4.0	8.0	11.0	6.0	0.0	0.0	1.0	0.0	0.0	7.0	4.0	0.0	0.0	0.0	0.0	37.0	2.0	6.0	12.0	1.0	0.0	2.0	0.0
K05928	1.0	27.0	5.0	2.0	41.0	8.0	2.0	1.0	4.0	0.0	2.0	0.0	165.0	88.0	3.0	120.0	0.0	0.0	5.0	0.0	0.0	2.0	3.0	4.0	0.0	1.0	4.0	8.0	11.0	10.0	8.0	1.0	36.0	0.0	0.0	7.0	4.0	2.0	0.0	1.0	0.0	59.0	38.0	6.0	23.0	3.0	0.0	2.0	0.0
K05921	45.0	188.0	40.0	134.0	2996.0	61.0	72.0	110.0	558.0	93.0	94.0	254.0	422.0	127.0	1785.0	572.0	318.0	115.0	61.0	62.0	160.0	86.0	111.0	459.0	476.0	113.0	527.0	1094.0	119.0	95.0	118.0	390.0	167.0	175.0	76.0	1527.0	69.0	101.0	103.0	24.0	43.0	209.0	27.0	59.0	138.0	49.0	17.0	213.0	28.0
K00349	9.0	4.0	1.0	6.0	12.0	2.0	25.0	9.0	37.0	16.0	0.0	6.0	66.0	112.0	57.0	17.0	10.0	1.0	7.0	2.0	1.0	8.0	3.0	153.0	15.0	2.0	32.0	7193.0	15.0	19.0	77.0	44.0	11.0	17.0	12.0	74.0	40.0	15.0	42.0	16.0	9.0	129.0	123.0	17.0	50.0	33.0	7.0	10.0	19.0
K00340	104.0	346.0	66.0	295.0	4439.0	108.0	152.0	174.0	803.0	191.0	132.0	396.0	973.0	785.0	2693.0	965.0	470.0	159.0	92.0	104.0	282.0	136.0	180.0	861.0	732.0	154.0	844.0	9082.0	206.0	229.0	296.0	648.0	347.0	421.0	172.0	14395.0	364.0	501.0	697.0	112.0	134.0	706.0	186.0	198.0	513.0	192.0	58.0	422.0	152.0
K00341	105.0	346.0	68.0	297.0	4439.0	108.0	152.0	173.0	803.0	191.0	131.0	396.0	972.0	785.0	2700.0	965.0	472.0	159.0	92.0	104.0	282.0	136.0	180.0	860.0	731.0	153.0	843.0	9083.0	208.0	229.0	296.0	648.0	349.0	422.0	172.0	14440.0	364.0	501.0	700.0	112.0	135.0	706.0	186.0	199.0	513.0	192.0	58.0	423.0	152.0
K00690	11354.0	17470.0	11584.0	11337.0	10980.0	13696.0	10432.0	20134.0	19640.0	12345.0	21840.0	11327.0	8809.0	1096.0	17112.0	10048.0	19031.0	19847.0	10470.0	19362.0	11432.0	13104.0	13739.0	9768.0	14689.0	20595.0	9053.0	3335.0	12358.0	12207.0	12829.0	11025.0	21383.0	14025.0	16736.0	1038.0	11512.0	19169.0	11054.0	11674.0	21989.0	11122.0	11374.0	2334.0	20630.0	18497.0	21856.0	11435.0	17979.0
K00343	105.0	348.0	68.0	298.0	4440.0	108.0	154.0	174.0	803.0	191.0	131.0	396.0	974.0	786.0	2698.0	968.0	472.0	159.0	92.0	104.0	282.0	136.0	180.0	861.0	732.0	154.0	844.0	9083.0	208.0	228.0	296.0	647.0	350.0	427.0	172.0	14443.0	365.0	498.0	700.0	112.0	135.0	706.0	186.0	200.0	516.0	192.0	58.0	423.0	152.0
K00344	407.0	1569.0	311.0	1252.0	20920.0	480.0	549.0	740.0	3529.0	778.0	593.0	1757.0	3103.0	1423.0	11348.0	4222.0	2278.0	772.0	391.0	498.0	1364.0	577.0	804.0	3333.0	3519.0	737.0	3828.0	2628.0	800.0	763.0	851.0	2653.0	947.0	1298.0	480.0	55137.0	1178.0	1769.0	2431.0	273.0	422.0	1828.0	321.0	725.0	1512.0	753.0	196.0	1229.0	671.0
K00697	96.0	355.0	76.0	301.0	4352.0	103.0	129.0	161.0	767.0	169.0	140.0	408.0	591.0	215.0	2479.0	860.0	460.0	168.0	85.0	101.0	270.0	127.0	169.0	680.0	722.0	153.0	868.0	5288.0	179.0	195.0	261.0	642.0	302.0	322.0	149.0	14486.0	324.0	479.0	654.0	78.0	116.0	494.0	142.0	179.0	405.0	307.0	52.0	310.0	346.0
K00346	9.0	4.0	1.0	5.0	12.0	2.0	24.0	9.0	37.0	14.0	0.0	6.0	55.0	88.0	56.0	17.0	10.0	0.0	7.0	2.0	1.0	8.0	3.0	152.0	15.0	2.0	32.0	7191.0	14.0	19.0	73.0	43.0	9.0	11.0	9.0	73.0	40.0	15.0	41.0	16.0	8.0	128.0	122.0	13.0	49.0	32.0	7.0	10.0	19.0
K00347	9.0	4.0	1.0	6.0	62.0	2.0	25.0	10.0	40.0	16.0	0.0	6.0	69.0	112.0	57.0	17.0	10.0	1.0	7.0	2.0	1.0	8.0	3.0	153.0	15.0	3.0	32.0	7193.0	16.0	18.0	77.0	44.0	11.0	17.0	12.0	74.0	40.0	15.0	42.0	16.0	9.0	129.0	123.0	20.0	50.0	33.0	7.0	10.0	19.0
K09117	11257.0	10952.0	11296.0	11224.0	11827.0	11645.0	8808.0	11585.0	11609.0	11522.0	11684.0	11707.0	9387.0	1850.0	11939.0	11115.0	11610.0	11564.0	9188.0	11327.0	11167.0	11475.0	11590.0	9254.0	10111.0	11616.0	8785.0	1471.0	11653.0	11606.0	11572.0	11443.0	11692.0	11873.0	12111.0	14936.0	11715.0	10538.0	11650.0	11642.0	11710.0	11596.0	11300.0	10929.0	11428.0	8023.0	11656.0	11480.0	11094.0
K05337	17.0	41.0	10.0	60.0	527.0	8.0	23.0	49.0	81.0	17.0	14.0	28.0	780.0	207.0	549.0	340.0	100.0	115.0	684.0	11.0	42.0	45.0	7.0	48.0	66.0	4.0	35.0	40.0	43.0	65.0	44.0	23.0	131.0	153.0	61.0	254.0	58.0	54.0	59.0	72.0	16.0	184.0	82.0	36.0	59.0	63.0	6.0	28.0	82.0
K09118	499.0	998.0	278.0	515.0	393.0	44.0	3782.0	31.0	100.0	141.0	11.0	23.0	1759.0	5413.0	163.0	221.0	61.0	44.0	45.0	354.0	470.0	77.0	18.0	156.0	580.0	9.0	49.0	24.0	18.0	33.0	14.0	370.0	25.0	724.0	59.0	151.0	14.0	1661.0	165.0	25.0	58.0	115.0	414.0	205.0	422.0	4868.0	30.0	173.0	708.0
K02106	3.0	14.0	4.0	21.0	96.0	7.0	9.0	8.0	35.0	31.0	24.0	15.0	62.0	36.0	130.0	64.0	13.0	7.0	4.0	2.0	2.0	6.0	3.0	19.0	20.0	6.0	35.0	6.0	12.0	10.0	2.0	29.0	27.0	115.0	89.0	314.0	7.0	11.0	17.0	3.0	6.0	26.0	8.0	4.0	26.0	9.0	1.0	9.0	8.0
K05823	5572.0	8495.0	4155.0	3029.0	4775.0	5024.0	4331.0	9614.0	9489.0	4743.0	10849.0	4024.0	3132.0	501.0	8459.0	4609.0	9083.0	9546.0	3134.0	9377.0	4206.0	4858.0	6305.0	2196.0	7256.0	10049.0	1365.0	686.0	5619.0	6078.0	4315.0	2616.0	10525.0	5118.0	8320.0	533.0	4948.0	9565.0	4499.0	9147.0	10967.0	4574.0	7651.0	640.0	10276.0	7001.0	10892.0	5888.0	8820.0
K05820	5.0	15.0	4.0	16.0	569.0	6.0	16.0	31.0	84.0	16.0	8.0	27.0	63.0	44.0	336.0	67.0	18.0	4.0	5.0	4.0	43.0	28.0	8.0	31.0	62.0	6.0	44.0	1976.0	33.0	52.0	8.0	31.0	41.0	44.0	35.0	422.0	21.0	11.0	36.0	10.0	12.0	88.0	5.0	34.0	16.0	19.0	5.0	88.0	10.0
K00525	1177.0	1652.0	466.0	1083.0	7684.0	483.0	4452.0	444.0	1520.0	556.0	260.0	724.0	5350.0	29536.0	4731.0	2808.0	981.0	504.0	5169.0	702.0	1616.0	907.0	537.0	6161.0	3589.0	413.0	7244.0	18565.0	419.0	578.0	555.0	1379.0	571.0	1742.0	674.0	15474.0	479.0	2275.0	1005.0	254.0	374.0	1285.0	1085.0	19950.0	1389.0	5504.0	264.0	889.0	1456.0
K00526	6654.0	9904.0	4569.0	3962.0	9152.0	5365.0	8576.0	9888.0	10402.0	5175.0	11004.0	4449.0	7446.0	29217.0	11105.0	6009.0	9654.0	9845.0	12261.0	10104.0	5472.0	5516.0	6844.0	12176.0	10201.0	10465.0	13958.0	12068.0	5884.0	6611.0	4679.0	3570.0	10872.0	6233.0	8727.0	14499.0	5282.0	11685.0	5311.0	9268.0	11188.0	5396.0	8659.0	12543.0	11321.0	12342.0	11089.0	6623.0	10026.0
K00527	17459.0	13335.0	15324.0	14255.0	11140.0	14512.0	15197.0	12404.0	12023.0	15361.0	12202.0	15476.0	15957.0	29990.0	10996.0	15322.0	12784.0	12829.0	11093.0	12834.0	15000.0	14734.0	15495.0	10171.0	13138.0	12485.0	8706.0	10616.0	16295.0	16789.0	14305.0	13909.0	12042.0	14909.0	15472.0	1360.0	16267.0	12257.0	15714.0	20642.0	12183.0	16026.0	18884.0	11882.0	12128.0	12964.0	12197.0	17031.0	12697.0
K00520	41.0	208.0	41.0	146.0	3001.0	74.0	116.0	132.0	550.0	103.0	91.0	243.0	832.0	225.0	1565.0	640.0	309.0	106.0	124.0	66.0	205.0	102.0	119.0	466.0	486.0	107.0	493.0	185.0	161.0	179.0	111.0	348.0	239.0	226.0	113.0	2063.0	94.0	213.0	158.0	63.0	87.0	425.0	89.0	128.0	347.0	381.0	37.0	210.0	468.0
K00523	111.0	438.0	86.0	345.0	5818.0	128.0	140.0	207.0	1018.0	222.0	167.0	497.0	780.0	210.0	3231.0	1128.0	673.0	231.0	114.0	147.0	403.0	159.0	232.0	972.0	1048.0	219.0	1095.0	118.0	231.0	179.0	257.0	753.0	261.0	270.0	91.0	13245.0	277.0	375.0	575.0	46.0	84.0	352.0	68.0	141.0	280.0	108.0	34.0	199.0	80.0
K00528	1123.0	1375.0	367.0	812.0	4991.0	340.0	4255.0	241.0	938.0	385.0	194.0	425.0	3780.0	28568.0	3386.0	1248.0	558.0	263.0	128.0	458.0	811.0	480.0	224.0	925.0	1703.0	173.0	896.0	2391.0	228.0	250.0	374.0	1012.0	363.0	2303.0	1068.0	14538.0	377.0	2135.0	921.0	145.0	295.0	863.0	656.0	1168.0	978.0	5122.0	90.0	574.0	934.0
K00529	95.0	374.0	77.0	319.0	4694.0	126.0	155.0	194.0	827.0	191.0	154.0	444.0	695.0	537.0	2675.0	951.0	499.0	180.0	90.0	104.0	283.0	146.0	184.0	743.0	761.0	172.0	938.0	1905.0	205.0	230.0	211.0	694.0	289.0	349.0	148.0	14607.0	295.0	500.0	654.0	74.0	119.0	476.0	88.0	180.0	393.0	175.0	48.0	315.0	117.0
K03453	23.0	41.0	12.0	55.0	817.0	26.0	55.0	40.0	144.0	43.0	22.0	68.0	379.0	228.0	426.0	287.0	51.0	16.0	87.0	12.0	24.0	31.0	21.0	270.0	86.0	17.0	116.0	8997.0	48.0	66.0	150.0	144.0	150.0	102.0	47.0	690.0	94.0	55.0	89.0	43.0	20.0	306.0	229.0	52.0	112.0	2502.0	10.0	117.0	393.0
K00796	636.0	1366.0	351.0	856.0	4785.0	222.0	4023.0	272.0	945.0	381.0	168.0	411.0	2758.0	6078.0	3090.0	1407.0	598.0	294.0	455.0	497.0	855.0	256.0	230.0	1050.0	1374.0	166.0	878.0	9318.0	245.0	270.0	398.0	1008.0	433.0	1573.0	564.0	14402.0	388.0	2159.0	879.0	157.0	281.0	891.0	754.0	440.0	968.0	5245.0	89.0	570.0	1161.0
K05339	0.0	25.0	6.0	41.0	81.0	50.0	51.0	40.0	34.0	6.0	2.0	0.0	19.0	9.0	43.0	18.0	16.0	8.0	81.0	31.0	7.0	26.0	18.0	42.0	3.0	7.0	2.0	8.0	2.0	1.0	5.0	3.0	4.0	103.0	87.0	26.0	1.0	0.0	1.0	0.0	84.0	38.0	40.0	4.0	34.0	10.0	2.0	1.0	72.0
K00027	5577.0	2159.0	7071.0	7987.0	2845.0	6550.0	4410.0	1845.0	1431.0	6594.0	721.0	7317.0	6302.0	1363.0	1348.0	6431.0	2147.0	1979.0	1769.0	1748.0	6662.0	6520.0	4990.0	1892.0	2720.0	1304.0	762.0	3139.0	5871.0	5236.0	6989.0	8224.0	935.0	6690.0	3843.0	547.0	6461.0	542.0	6532.0	2474.0	708.0	6655.0	3309.0	9195.0	763.0	729.0	694.0	5307.0	2114.0
K00794	5935.0	9594.0	7523.0	8650.0	11346.0	8941.0	6419.0	11017.0	11323.0	7884.0	11385.0	7740.0	6408.0	1656.0	12315.0	7137.0	10668.0	10699.0	7444.0	10337.0	7593.0	8478.0	7713.0	8474.0	9074.0	10974.0	8635.0	12041.0	7020.0	6440.0	8988.0	9166.0	11525.0	9871.0	9145.0	15141.0	6956.0	10401.0	7266.0	2664.0	11600.0	7384.0	4029.0	1901.0	11226.0	7799.0	11379.0	5922.0	9855.0
K00793	5834.0	9354.0	7492.0	8590.0	10444.0	8741.0	6205.0	10726.0	10972.0	7787.0	11127.0	7689.0	6042.0	1572.0	11683.0	7019.0	10396.0	10420.0	3121.0	9985.0	7445.0	8394.0	7484.0	3890.0	8771.0	10586.0	2648.0	10314.0	6932.0	6187.0	8883.0	9038.0	11270.0	8769.0	8040.0	14900.0	6927.0	10099.0	7247.0	2653.0	11168.0	7265.0	3838.0	923.0	10891.0	7580.0	11006.0	5839.0	9563.0
K00791	12204.0	12001.0	11599.0	11813.0	12123.0	11809.0	12855.0	11667.0	11791.0	11755.0	11725.0	11739.0	13152.0	30298.0	12196.0	12011.0	11772.0	11745.0	9548.0	11688.0	11751.0	11860.0	11651.0	9706.0	11828.0	11645.0	8880.0	17525.0	11716.0	11668.0	11723.0	11881.0	11787.0	12872.0	12290.0	15247.0	11776.0	12235.0	11905.0	11732.0	11825.0	12067.0	11808.0	11882.0	12051.0	12901.0	11694.0	11744.0	11699.0
K00790	12227.0	12060.0	11626.0	11905.0	12303.0	11894.0	12970.0	11731.0	11840.0	11771.0	11745.0	11800.0	13889.0	30569.0	12593.0	12475.0	11872.0	11881.0	10233.0	11734.0	12038.0	12026.0	11686.0	9622.0	12124.0	11656.0	8882.0	10668.0	11740.0	11698.0	11728.0	11880.0	11820.0	13117.0	12440.0	15639.0	11796.0	12255.0	11945.0	11799.0	11912.0	12119.0	11885.0	20808.0	12146.0	13027.0	11765.0	11815.0	12025.0
K02694	1.0	27.0	5.0	2.0	41.0	8.0	0.0	1.0	4.0	0.0	0.0	0.0	163.0	88.0	0.0	118.0	0.0	0.0	4.0	0.0	0.0	2.0	3.0	4.0	0.0	1.0	4.0	8.0	11.0	6.0	0.0	0.0	1.0	0.0	0.0	7.0	4.0	0.0	0.0	0.0	0.0	37.0	2.0	6.0	12.0	1.0	0.0	2.0	0.0
K02696	1.0	27.0	5.0	2.0	41.0	8.0	0.0	1.0	4.0	0.0	0.0	0.0	163.0	88.0	0.0	118.0	0.0	0.0	4.0	0.0	0.0	2.0	3.0	4.0	0.0	1.0	4.0	8.0	11.0	6.0	0.0	0.0	1.0	0.0	0.0	7.0	4.0	0.0	0.0	0.0	0.0	37.0	2.0	6.0	12.0	1.0	0.0	2.0	0.0
K02697	1.0	27.0	5.0	2.0	41.0	8.0	0.0	1.0	4.0	0.0	0.0	0.0	163.0	88.0	0.0	118.0	0.0	0.0	4.0	0.0	0.0	2.0	3.0	4.0	0.0	1.0	4.0	8.0	11.0	6.0	0.0	0.0	1.0	0.0	0.0	7.0	4.0	0.0	0.0	0.0	0.0	37.0	2.0	6.0	12.0	1.0	0.0	2.0	0.0
K02690	1.0	27.0	5.0	2.0	41.0	8.0	0.0	1.0	4.0	0.0	0.0	0.0	163.0	88.0	0.0	118.0	0.0	0.0	4.0	0.0	0.0	2.0	3.0	4.0	0.0	1.0	4.0	8.0	11.0	6.0	0.0	0.0	1.0	0.0	0.0	7.0	4.0	0.0	0.0	0.0	0.0	37.0	2.0	6.0	12.0	1.0	0.0	2.0	0.0
K02691	1.0	27.0	5.0	2.0	41.0	8.0	2.0	3.0	6.0	2.0	0.0	0.0	210.0	123.0	14.0	122.0	0.0	0.0	4.0	0.0	0.0	2.0	3.0	6.0	9.0	1.0	4.0	8.0	11.0	6.0	5.0	0.0	1.0	122.0	18.0	13.0	4.0	0.0	0.0	0.0	3.0	39.0	2.0	6.0	36.0	4.0	0.0	2.0	0.0
K02692	1.0	27.0	5.0	2.0	41.0	8.0	0.0	1.0	4.0	0.0	0.0	0.0	163.0	88.0	0.0	118.0	0.0	0.0	4.0	0.0	0.0	2.0	3.0	4.0	0.0	1.0	4.0	8.0	11.0	6.0	0.0	0.0	1.0	0.0	0.0	7.0	4.0	0.0	0.0	0.0	0.0	37.0	2.0	6.0	12.0	1.0	0.0	2.0	0.0
K02693	1.0	27.0	5.0	2.0	41.0	8.0	0.0	1.0	4.0	0.0	0.0	0.0	163.0	88.0	0.0	118.0	0.0	0.0	4.0	0.0	0.0	2.0	3.0	4.0	0.0	1.0	4.0	8.0	11.0	6.0	0.0	0.0	1.0	0.0	0.0	7.0	4.0	0.0	0.0	0.0	0.0	37.0	2.0	6.0	12.0	1.0	0.0	2.0	0.0
K02698	2.0	54.0	10.0	3.0	82.0	15.0	1.0	2.0	7.0	0.0	0.0	0.0	326.0	176.0	0.0	237.0	0.0	0.0	8.0	0.0	0.0	3.0	6.0	7.0	0.0	2.0	7.0	15.0	22.0	13.0	0.0	0.0	2.0	0.0	0.0	14.0	8.0	0.0	0.0	0.0	0.0	74.0	3.0	12.0	25.0	2.0	0.0	3.0	0.0
K02699	1.0	27.0	5.0	2.0	41.0	8.0	0.0	1.0	4.0	0.0	0.0	0.0	163.0	88.0	0.0	118.0	0.0	0.0	4.0	0.0	0.0	2.0	3.0	4.0	0.0	1.0	4.0	8.0	11.0	6.0	0.0	0.0	1.0	0.0	0.0	7.0	4.0	0.0	0.0	0.0	0.0	37.0	2.0	6.0	12.0	1.0	0.0	2.0	0.0
K00836	4.0	11.0	4.0	24.0	85.0	2.0	15.0	11.0	36.0	6.0	7.0	16.0	30.0	15.0	128.0	33.0	14.0	8.0	2.0	1.0	4.0	7.0	3.0	27.0	7.0	5.0	49.0	1968.0	17.0	23.0	5.0	19.0	21.0	18.0	21.0	382.0	11.0	8.0	13.0	6.0	5.0	46.0	5.0	7.0	16.0	15.0	2.0	8.0	33.0
K00837	316.0	1082.0	215.0	866.0	13399.0	356.0	390.0	504.0	2331.0	583.0	425.0	1170.0	2058.0	1082.0	7712.0	2816.0	1522.0	529.0	263.0	338.0	948.0	390.0	569.0	2287.0	2404.0	496.0	2641.0	2458.0	545.0	487.0	614.0	1818.0	592.0	1071.0	539.0	38621.0	837.0	1014.0	1713.0	163.0	230.0	995.0	291.0	388.0	791.0	321.0	100.0	571.0	253.0
K00835	4.0	28.0	5.0	2.0	43.0	8.0	2.0	6.0	22.0	0.0	0.0	0.0	164.0	88.0	56.0	122.0	0.0	0.0	6.0	0.0	0.0	3.0	3.0	12.0	0.0	1.0	13.0	1991.0	13.0	10.0	8.0	0.0	38.0	2.0	16.0	28.0	6.0	0.0	1.0	1.0	0.0	81.0	37.0	6.0	18.0	2.0	0.0	63.0	0.0
K00832	120.0	347.0	70.0	280.0	3887.0	114.0	150.0	159.0	742.0	206.0	158.0	371.0	668.0	363.0	2924.0	876.0	442.0	158.0	89.0	98.0	269.0	123.0	171.0	648.0	715.0	151.0	816.0	2505.0	187.0	157.0	222.0	586.0	296.0	631.0	416.0	14247.0	314.0	463.0	611.0	76.0	121.0	534.0	114.0	175.0	418.0	193.0	57.0	368.0	191.0
K00833	183.0	329.0	64.0	286.0	4005.0	174.0	248.0	151.0	705.0	200.0	153.0	355.0	615.0	364.0	2655.0	826.0	426.0	150.0	87.0	95.0	269.0	112.0	158.0	641.0	686.0	141.0	783.0	2319.0	192.0	198.0	281.0	540.0	313.0	1509.0	1123.0	14047.0	341.0	462.0	651.0	86.0	195.0	614.0	214.0	179.0	415.0	320.0	53.0	358.0	309.0
K00830	154.0	543.0	112.0	455.0	7229.0	152.0	183.0	217.0	1089.0	256.0	189.0	575.0	1120.0	397.0	3727.0	1356.0	632.0	215.0	120.0	147.0	418.0	168.0	248.0	943.0	962.0	198.0	1190.0	214.0	289.0	306.0	271.0	911.0	418.0	548.0	226.0	26591.0	597.0	650.0	1195.0	107.0	141.0	739.0	126.0	324.0	512.0	223.0	80.0	439.0	187.0
K00831	243.0	392.0	92.0	411.0	4395.0	231.0	349.0	204.0	830.0	252.0	180.0	457.0	1644.0	1104.0	3121.0	1223.0	476.0	170.0	117.0	105.0	485.0	284.0	180.0	895.0	1037.0	159.0	859.0	9247.0	215.0	224.0	424.0	700.0	382.0	1761.0	1186.0	14510.0	372.0	486.0	733.0	146.0	214.0	860.0	334.0	9115.0	576.0	4776.0	122.0	506.0	561.0
K00839	75.0	3.0	1.0	2.0	14.0	83.0	115.0	25.0	31.0	21.0	25.0	7.0	6.0	19.0	209.0	16.0	5.0	1.0	80.0	6.0	5.0	21.0	1.0	44.0	2.0	2.0	12.0	1946.0	19.0	17.0	12.0	5.0	49.0	1004.0	817.0	94.0	1.0	5.0	6.0	4.0	83.0	100.0	35.0	8.0	4.0	17.0	1.0	13.0	12.0
K01120	2.0	14.0	3.0	9.0	75.0	2.0	11.0	6.0	19.0	4.0	2.0	16.0	26.0	38.0	218.0	178.0	6.0	4.0	1.0	1.0	4.0	6.0	3.0	11.0	2.0	4.0	24.0	31.0	4.0	9.0	30.0	28.0	68.0	18.0	8.0	164.0	8.0	3.0	4.0	1.0	8.0	45.0	37.0	2.0	17.0	7.0	0.0	10.0	2.0
K01126	6219.0	16328.0	4724.0	4124.0	16647.0	7756.0	6850.0	19033.0	20085.0	6243.0	21681.0	4889.0	5610.0	2023.0	22219.0	6981.0	18020.0	18455.0	9486.0	18078.0	6070.0	7388.0	9191.0	9350.0	15104.0	19846.0	9873.0	4119.0	6994.0	7485.0	6581.0	3966.0	21380.0	10870.0	15553.0	28634.0	5770.0	19887.0	5911.0	9566.0	22122.0	6028.0	8780.0	20217.0	21285.0	14687.0	21810.0	7007.0	17634.0
K01129	1147.0	1359.0	366.0	816.0	4545.0	364.0	4308.0	255.0	918.0	436.0	208.0	410.0	4021.0	29112.0	2948.0	1396.0	563.0	264.0	140.0	460.0	834.0	499.0	237.0	1073.0	2405.0	177.0	897.0	9404.0	242.0	261.0	434.0	1028.0	378.0	2761.0	1327.0	14627.0	360.0	2148.0	894.0	153.0	315.0	936.0	633.0	1159.0	1064.0	5164.0	87.0	580.0	842.0
K02470	12745.0	13016.0	12577.0	12381.0	12407.0	11987.0	16801.0	11876.0	11881.0	11982.0	11760.0	11748.0	15346.0	35704.0	12409.0	12239.0	11832.0	11788.0	9582.0	12145.0	12344.0	12050.0	11701.0	9712.0	12737.0	11669.0	8876.0	10651.0	11783.0	11668.0	12204.0	12256.0	11846.0	13722.0	12558.0	15484.0	11796.0	13904.0	12223.0	11777.0	11899.0	12152.0	12230.0	12120.0	12455.0	17640.0	11739.0	12122.0	12253.0
K02471	115.0	363.0	74.0	277.0	4055.0	117.0	141.0	168.0	718.0	164.0	127.0	381.0	771.0	681.0	2574.0	942.0	453.0	159.0	91.0	99.0	272.0	126.0	176.0	666.0	698.0	149.0	819.0	515.0	182.0	181.0	210.0	581.0	259.0	430.0	230.0	13295.0	277.0	338.0	582.0	53.0	73.0	384.0	117.0	147.0	244.0	104.0	33.0	256.0	81.0
K02474	10.0	24.0	4.0	24.0	453.0	6.0	28.0	14.0	76.0	11.0	11.0	31.0	92.0	87.0	397.0	49.0	25.0	5.0	82.0	8.0	19.0	5.0	12.0	58.0	21.0	10.0	24.0	28.0	34.0	44.0	104.0	72.0	101.0	63.0	30.0	380.0	45.0	30.0	76.0	19.0	13.0	124.0	220.0	57.0	67.0	31.0	9.0	47.0	18.0
K02475	0.0	2.0	1.0	46.0	61.0	0.0	5.0	24.0	36.0	0.0	1.0	5.0	5.0	8.0	35.0	9.0	0.0	0.0	4.0	2.0	2.0	23.0	0.0	42.0	1.0	1.0	8.0	20.0	2.0	4.0	0.0	1.0	4.0	6.0	1.0	39.0	1.0	3.0	3.0	2.0	2.0	42.0	5.0	3.0	6.0	10.0	0.0	1.0	8.0
K02476	0.0	0.0	1.0	47.0	61.0	0.0	4.0	24.0	36.0	0.0	1.0	5.0	6.0	56.0	35.0	12.0	0.0	0.0	4.0	2.0	2.0	23.0	0.0	42.0	1.0	1.0	8.0	20.0	3.0	4.0	0.0	1.0	4.0	5.0	1.0	43.0	1.0	4.0	6.0	2.0	2.0	42.0	5.0	2.0	3.0	11.0	0.0	2.0	8.0
K02477	479.0	69.0	27.0	5.0	348.0	126.0	232.0	25.0	107.0	43.0	30.0	27.0	1040.0	22709.0	655.0	339.0	42.0	67.0	2.0	6.0	71.0	274.0	59.0	159.0	429.0	20.0	61.0	2263.0	41.0	30.0	198.0	34.0	141.0	267.0	89.0	1061.0	88.0	116.0	173.0	64.0	93.0	408.0	301.0	838.0	393.0	145.0	27.0	260.0	67.0
K02479	6.0	30.0	5.0	4.0	132.0	12.0	5.0	2.0	31.0	0.0	5.0	4.0	185.0	193.0	10.0	134.0	0.0	2.0	69.0	2.0	5.0	6.0	11.0	36.0	0.0	1.0	17.0	11.0	18.0	21.0	8.0	2.0	53.0	25.0	4.0	212.0	14.0	12.0	24.0	19.0	7.0	95.0	53.0	24.0	59.0	18.0	4.0	40.0	26.0
K09019	80.0	294.0	56.0	246.0	3410.0	80.0	99.0	122.0	603.0	135.0	101.0	309.0	449.0	141.0	1961.0	667.0	392.0	132.0	69.0	94.0	257.0	94.0	142.0	575.0	636.0	130.0	691.0	1962.0	136.0	113.0	148.0	476.0	157.0	164.0	69.0	12442.0	245.0	308.0	521.0	30.0	60.0	248.0	51.0	100.0	198.0	78.0	27.0	146.0	71.0
K01267	120.0	8.0	3.0	27.0	4.0	100.0	150.0	15.0	20.0	53.0	45.0	7.0	174.0	204.0	221.0	68.0	5.0	3.0	8.0	2.0	18.0	7.0	13.0	16.0	705.0	5.0	10.0	255.0	42.0	37.0	95.0	28.0	74.0	1259.0	1008.0	63.0	14.0	12.0	26.0	15.0	86.0	172.0	40.0	49.0	25.0	56.0	2.0	16.0	46.0
K13292	11696.0	11070.0	12021.0	11329.0	11732.0	11877.0	9189.0	11813.0	11687.0	11638.0	11734.0	11704.0	11283.0	24854.0	12110.0	11780.0	11707.0	11698.0	5225.0	11307.0	11301.0	11901.0	11511.0	4798.0	11457.0	11535.0	2916.0	3680.0	11737.0	11465.0	12074.0	11480.0	11832.0	12209.0	12330.0	15110.0	11711.0	10550.0	11809.0	11700.0	11774.0	11848.0	11099.0	10730.0	11549.0	7962.0	11642.0	11715.0	10958.0
K02585	4.0	18.0	4.0	12.0	279.0	8.0	23.0	12.0	44.0	11.0	15.0	21.0	98.0	80.0	172.0	75.0	15.0	6.0	5.0	2.0	5.0	9.0	8.0	21.0	23.0	11.0	52.0	286.0	11.0	29.0	3.0	46.0	26.0	80.0	42.0	129.0	7.0	3.0	23.0	18.0	5.0	39.0	3.0	6.0	17.0	8.0	1.0	10.0	4.0
K08692	1.0	4.0	1.0	6.0	51.0	2.0	10.0	5.0	12.0	3.0	2.0	10.0	22.0	13.0	76.0	14.0	4.0	3.0	1.0	0.0	4.0	4.0	3.0	9.0	2.0	3.0	24.0	28.0	5.0	13.0	1.0	15.0	16.0	7.0	4.0	160.0	4.0	0.0	5.0	0.0	4.0	25.0	0.0	4.0	0.0	1.0	0.0	3.0	1.0
K08696	3.0	81.0	15.0	4.0	123.0	22.0	2.0	3.0	10.0	0.0	0.0	0.0	489.0	263.0	0.0	356.0	0.0	0.0	12.0	0.0	0.0	4.0	9.0	10.0	0.0	3.0	9.0	22.0	32.0	20.0	0.0	0.0	3.0	0.0	0.0	21.0	12.0	0.0	0.0	0.0	0.0	111.0	4.0	18.0	38.0	3.0	0.0	4.0	0.0
K08697	1.0	27.0	5.0	2.0	41.0	8.0	0.0	1.0	4.0	0.0	0.0	0.0	163.0	88.0	0.0	118.0	0.0	0.0	4.0	0.0	0.0	2.0	3.0	4.0	0.0	1.0	3.0	8.0	10.0	6.0	0.0	0.0	1.0	0.0	0.0	7.0	4.0	0.0	0.0	0.0	0.0	37.0	2.0	6.0	12.0	1.0	0.0	2.0	0.0
K11749	11257.0	10955.0	11296.0	11326.0	11831.0	11643.0	8834.0	11610.0	11655.0	11554.0	11695.0	11717.0	9929.0	2057.0	12073.0	11420.0	11621.0	11584.0	9334.0	11331.0	11218.0	11513.0	11589.0	9370.0	10843.0	11621.0	8805.0	10449.0	11673.0	11614.0	11614.0	11487.0	11753.0	11964.0	12163.0	14860.0	11752.0	10556.0	11695.0	11694.0	11718.0	11819.0	11318.0	10922.0	11470.0	7935.0	11655.0	11546.0	10958.0
K11746	76.0	274.0	52.0	230.0	3151.0	77.0	83.0	116.0	565.0	131.0	91.0	287.0	417.0	115.0	1776.0	623.0	380.0	129.0	63.0	89.0	247.0	90.0	136.0	556.0	613.0	123.0	659.0	339.0	122.0	93.0	164.0	446.0	140.0	138.0	48.0	12328.0	233.0	294.0	506.0	26.0	52.0	195.0	46.0	88.0	169.0	71.0	23.0	130.0	58.0
K11747	7.0	34.0	5.0	28.0	293.0	19.0	29.0	29.0	78.0	18.0	16.0	44.0	80.0	91.0	476.0	66.0	27.0	12.0	11.0	6.0	11.0	16.0	15.0	61.0	45.0	15.0	80.0	2033.0	24.0	45.0	22.0	88.0	74.0	65.0	32.0	309.0	8.0	16.0	35.0	7.0	10.0	91.0	7.0	8.0	44.0	20.0	3.0	81.0	6.0
K11745	76.0	275.0	52.0	232.0	3324.0	78.0	83.0	117.0	582.0	134.0	93.0	291.0	420.0	116.0	1910.0	636.0	384.0	130.0	65.0	91.0	254.0	92.0	137.0	565.0	613.0	123.0	660.0	341.0	125.0	95.0	173.0	454.0	179.0	150.0	55.0	12385.0	241.0	303.0	513.0	28.0	58.0	225.0	84.0	94.0	173.0	73.0	25.0	139.0	61.0
K11741	20.0	63.0	15.0	51.0	1350.0	28.0	49.0	89.0	229.0	33.0	31.0	90.0	180.0	177.0	909.0	992.0	61.0	24.0	177.0	20.0	33.0	66.0	25.0	179.0	81.0	28.0	136.0	401.0	54.0	90.0	112.0	174.0	221.0	169.0	64.0	1362.0	54.0	78.0	87.0	33.0	31.0	185.0	128.0	63.0	102.0	212.0	12.0	143.0	279.0
K13920	3.0	30.0	6.0	11.0	131.0	51.0	61.0	23.0	27.0	8.0	6.0	10.0	42.0	35.0	125.0	165.0	19.0	12.0	6.0	26.0	5.0	8.0	21.0	15.0	5.0	10.0	28.0	225.0	3.0	8.0	5.0	19.0	4.0	100.0	90.0	117.0	0.0	0.0	0.0	1.0	88.0	12.0	39.0	4.0	35.0	2.0	2.0	2.0	64.0
K13921	0.0	24.0	5.0	5.0	81.0	52.0	52.0	18.0	17.0	6.0	2.0	1.0	20.0	24.0	8.0	152.0	15.0	8.0	2.0	26.0	2.0	4.0	20.0	8.0	6.0	7.0	4.0	196.0	2.0	1.0	5.0	3.0	4.0	92.0	86.0	6.0	0.0	0.0	0.0	0.0	84.0	2.0	39.0	3.0	33.0	13.0	2.0	2.0	63.0
K13922	4.0	25.0	5.0	7.0	86.0	55.0	55.0	19.0	19.0	8.0	7.0	2.0	44.0	51.0	130.0	155.0	15.0	9.0	2.0	26.0	4.0	7.0	21.0	8.0	14.0	8.0	4.0	201.0	3.0	2.0	52.0	12.0	14.0	100.0	91.0	38.0	11.0	7.0	12.0	7.0	87.0	19.0	49.0	33.0	34.0	16.0	2.0	7.0	66.0
K13923	0.0	24.0	5.0	5.0	81.0	50.0	50.0	18.0	17.0	6.0	2.0	1.0	19.0	24.0	8.0	152.0	15.0	8.0	2.0	26.0	2.0	4.0	18.0	6.0	3.0	7.0	4.0	196.0	2.0	0.0	5.0	3.0	4.0	92.0	86.0	6.0	0.0	0.0	0.0	0.0	84.0	2.0	39.0	3.0	33.0	0.0	2.0	2.0	63.0
K13924	15.0	85.0	24.0	41.0	888.0	14.0	14.0	26.0	140.0	20.0	32.0	61.0	255.0	135.0	405.0	291.0	53.0	25.0	21.0	9.0	16.0	20.0	21.0	87.0	89.0	25.0	124.0	34.0	54.0	47.0	31.0	130.0	92.0	71.0	32.0	954.0	81.0	63.0	59.0	18.0	22.0	139.0	16.0	47.0	100.0	40.0	12.0	61.0	22.0
K13926	5.0	24.0	5.0	17.0	522.0	19.0	14.0	23.0	83.0	20.0	12.0	37.0	63.0	251.0	446.0	72.0	26.0	10.0	7.0	5.0	16.0	13.0	15.0	47.0	39.0	9.0	56.0	268.0	17.0	40.0	41.0	86.0	116.0	61.0	18.0	306.0	25.0	23.0	39.0	13.0	7.0	68.0	43.0	19.0	29.0	17.0	6.0	85.0	9.0
K13928	27.0	125.0	24.0	86.0	2197.0	51.0	47.0	78.0	383.0	78.0	58.0	166.0	285.0	64.0	1060.0	415.0	264.0	89.0	40.0	54.0	148.0	61.0	85.0	379.0	390.0	85.0	384.0	1927.0	76.0	54.0	87.0	244.0	72.0	81.0	38.0	436.0	23.0	48.0	30.0	8.0	20.0	86.0	10.0	25.0	59.0	23.0	5.0	40.0	14.0
K13929	334.0	7185.0	433.0	643.0	7004.0	2285.0	1923.0	8872.0	9431.0	1171.0	10410.0	368.0	463.0	259.0	10086.0	914.0	8240.0	8501.0	1473.0	8235.0	1008.0	1991.0	2482.0	1795.0	6245.0	9264.0	1793.0	2507.0	1042.0	914.0	1786.0	691.0	10221.0	3034.0	5044.0	12923.0	404.0	9413.0	629.0	195.0	10478.0	377.0	427.0	574.0	9933.0	6681.0	10348.0	427.0	7392.0
K09922	5.0	26.0	5.0	18.0	421.0	22.0	26.0	23.0	81.0	19.0	14.0	34.0	89.0	62.0	425.0	63.0	31.0	11.0	9.0	6.0	11.0	13.0	14.0	65.0	45.0	14.0	49.0	28.0	33.0	36.0	58.0	73.0	90.0	61.0	23.0	197.0	48.0	19.0	79.0	21.0	4.0	162.0	153.0	19.0	44.0	24.0	2.0	31.0	10.0
K06201	88.0	106.0	48.0	154.0	628.0	91.0	146.0	124.0	216.0	93.0	41.0	138.0	889.0	414.0	844.0	698.0	146.0	149.0	4908.0	152.0	382.0	234.0	198.0	4775.0	1249.0	158.0	6038.0	9019.0	95.0	253.0	199.0	197.0	145.0	138.0	146.0	806.0	84.0	51.0	109.0	75.0	31.0	290.0	391.0	9878.0	188.0	212.0	98.0	211.0	248.0
K06200	202.0	300.0	58.0	273.0	3625.0	173.0	230.0	141.0	650.0	195.0	150.0	316.0	565.0	320.0	2188.0	759.0	405.0	140.0	78.0	93.0	264.0	102.0	152.0	617.0	668.0	132.0	706.0	2214.0	162.0	152.0	292.0	507.0	326.0	1444.0	1076.0	13066.0	288.0	350.0	578.0	62.0	156.0	510.0	145.0	164.0	267.0	268.0	33.0	261.0	325.0
K06207	12195.0	11998.0	11598.0	11809.0	12119.0	11806.0	12835.0	11658.0	11756.0	11738.0	11724.0	11735.0	12822.0	30171.0	12123.0	11991.0	11762.0	11744.0	9541.0	11687.0	11750.0	11853.0	11647.0	9555.0	11806.0	11643.0	8856.0	10608.0	11703.0	11649.0	11659.0	11836.0	11782.0	12745.0	12269.0	15246.0	11763.0	12220.0	11883.0	11716.0	11815.0	11998.0	11727.0	11840.0	11986.0	12866.0	11688.0	11733.0	11678.0
K06206	39.0	51.0	13.0	34.0	390.0	40.0	34.0	53.0	94.0	64.0	37.0	41.0	658.0	683.0	345.0	252.0	36.0	11.0	22.0	9.0	34.0	39.0	23.0	99.0	745.0	14.0	65.0	2220.0	37.0	53.0	74.0	82.0	58.0	394.0	274.0	431.0	53.0	41.0	75.0	38.0	19.0	163.0	14.0	29.0	79.0	60.0	6.0	111.0	10.0
K09924	87.0	318.0	64.0	264.0	3809.0	102.0	117.0	147.0	681.0	159.0	120.0	354.0	551.0	400.0	2104.0	741.0	431.0	152.0	76.0	96.0	260.0	116.0	161.0	661.0	678.0	143.0	769.0	122.0	157.0	143.0	171.0	540.0	210.0	240.0	83.0	13289.0	265.0	333.0	567.0	39.0	70.0	348.0	98.0	121.0	235.0	98.0	30.0	202.0	82.0
K06208	4.0	29.0	5.0	2.0	107.0	8.0	7.0	2.0	14.0	7.0	5.0	4.0	223.0	148.0	2.0	139.0	0.0	0.0	4.0	0.0	0.0	2.0	3.0	6.0	1.0	2.0	10.0	10.0	18.0	25.0	1.0	1.0	8.0	72.0	32.0	36.0	6.0	3.0	10.0	10.0	1.0	67.0	2.0	9.0	23.0	3.0	0.0	2.0	1.0
K00759	12572.0	12082.0	12327.0	11858.0	11911.0	11929.0	13052.0	11839.0	11791.0	11840.0	11732.0	11728.0	13752.0	52560.0	11987.0	12140.0	11802.0	11800.0	9550.0	11773.0	12002.0	12228.0	11716.0	9595.0	12578.0	11677.0	8875.0	10771.0	11748.0	11654.0	12075.0	11846.0	11789.0	11823.0	11605.0	15065.0	11721.0	12219.0	12005.0	11724.0	11706.0	11993.0	11615.0	12626.0	12072.0	12940.0	11698.0	11913.0	11801.0
K00758	30.0	144.0	25.0	114.0	2438.0	53.0	70.0	91.0	433.0	86.0	63.0	187.0	330.0	373.0	1172.0	457.0	277.0	94.0	49.0	57.0	162.0	69.0	90.0	413.0	413.0	92.0	416.0	2056.0	95.0	102.0	94.0	276.0	123.0	131.0	72.0	1404.0	44.0	164.0	102.0	33.0	58.0	229.0	32.0	68.0	206.0	77.0	23.0	204.0	76.0
K00757	52.0	9.0	1.0	10.0	88.0	9.0	42.0	20.0	60.0	28.0	9.0	16.0	662.0	417.0	287.0	71.0	11.0	3.0	18.0	3.0	1.0	9.0	7.0	157.0	25.0	4.0	45.0	9287.0	23.0	24.0	176.0	74.0	66.0	250.0	182.0	57.0	58.0	13.0	88.0	41.0	11.0	234.0	144.0	41.0	56.0	28.0	0.0	70.0	3.0
K00756	112.0	88.0	716.0	132.0	150.0	284.0	379.0	245.0	106.0	164.0	78.0	8.0	683.0	275.0	313.0	231.0	114.0	127.0	683.0	144.0	190.0	177.0	65.0	63.0	1110.0	37.0	5.0	203.0	117.0	43.0	493.0	67.0	95.0	1350.0	1197.0	160.0	41.0	30.0	192.0	69.0	191.0	187.0	80.0	15.0	72.0	97.0	12.0	232.0	256.0
K00754	21980.0	14900.0	25342.0	26763.0	13847.0	24288.0	16925.0	15053.0	13722.0	24443.0	12889.0	25914.0	20201.0	2602.0	11586.0	21937.0	15444.0	15311.0	16698.0	14817.0	23813.0	24113.0	21505.0	16887.0	13089.0	14205.0	15443.0	2038.0	23111.0	21893.0	25184.0	27374.0	13229.0	20785.0	16461.0	3281.0	24249.0	11147.0	23977.0	16304.0	12677.0	23933.0	17861.0	12373.0	12474.0	11411.0	12958.0	21735.0	14707.0
K06001	75.0	4.0	2.0	7.0	96.0	86.0	128.0	5.0	41.0	31.0	25.0	9.0	399.0	99.0	129.0	17.0	14.0	2.0	8.0	0.0	0.0	1.0	4.0	52.0	22.0	5.0	16.0	23.0	32.0	38.0	60.0	24.0	21.0	1126.0	816.0	246.0	50.0	10.0	77.0	38.0	87.0	214.0	120.0	39.0	46.0	13.0	2.0	23.0	5.0
K07150	6174.0	9230.0	7468.0	8298.0	6276.0	8771.0	6291.0	10789.0	10437.0	7607.0	11205.0	7341.0	6529.0	23461.0	9313.0	6372.0	10221.0	10623.0	3376.0	10087.0	7544.0	8693.0	7392.0	3097.0	8146.0	10692.0	1853.0	1650.0	6727.0	5968.0	8627.0	8409.0	11110.0	8098.0	7797.0	597.0	6575.0	9884.0	6592.0	2567.0	11344.0	6582.0	3626.0	10382.0	10819.0	7524.0	11359.0	5505.0	9699.0
K07152	177.0	666.0	129.0	547.0	7939.0	191.0	226.0	295.0	1412.0	315.0	241.0	724.0	1308.0	918.0	4905.0	1652.0	874.0	302.0	154.0	197.0	536.0	227.0	329.0	1325.0	1368.0	290.0	1536.0	270.0	367.0	329.0	380.0	1111.0	506.0	526.0	192.0	27182.0	591.0	814.0	1223.0	122.0	193.0	810.0	154.0	309.0	703.0	261.0	89.0	538.0	192.0
K07153	4.0	10.0	2.0	11.0	51.0	0.0	6.0	6.0	27.0	0.0	2.0	12.0	15.0	24.0	139.0	10.0	6.0	1.0	4.0	0.0	1.0	2.0	2.0	11.0	4.0	2.0	15.0	1989.0	17.0	17.0	6.0	12.0	44.0	15.0	20.0	153.0	4.0	9.0	13.0	5.0	6.0	23.0	2.0	6.0	22.0	6.0	2.0	72.0	2.0
K07154	175.0	509.0	98.0	490.0	5139.0	124.0	189.0	207.0	975.0	226.0	172.0	516.0	1049.0	504.0	3979.0	1065.0	586.0	204.0	115.0	138.0	378.0	170.0	225.0	1056.0	946.0	193.0	1128.0	9075.0	242.0	220.0	472.0	853.0	422.0	516.0	193.0	26523.0	572.0	735.0	1191.0	141.0	177.0	843.0	305.0	267.0	618.0	2532.0	79.0	555.0	254.0
K07156	89.0	313.0	65.0	273.0	3737.0	79.0	100.0	137.0	667.0	144.0	117.0	338.0	500.0	185.0	2129.0	774.0	425.0	149.0	75.0	94.0	258.0	108.0	152.0	616.0	675.0	137.0	756.0	518.0	148.0	124.0	169.0	506.0	177.0	231.0	97.0	13889.0	288.0	438.0	599.0	62.0	101.0	421.0	77.0	152.0	347.0	425.0	46.0	317.0	531.0
K07157	87.0	340.0	66.0	280.0	4272.0	102.0	123.0	155.0	727.0	167.0	123.0	380.0	590.0	412.0	2532.0	807.0	451.0	154.0	79.0	101.0	275.0	118.0	165.0	669.0	696.0	149.0	792.0	132.0	181.0	173.0	204.0	597.0	277.0	287.0	106.0	14127.0	303.0	454.0	618.0	70.0	106.0	463.0	77.0	166.0	393.0	147.0	49.0	299.0	100.0
K07406	14.0	32.0	7.0	28.0	380.0	24.0	34.0	56.0	97.0	23.0	17.0	56.0	432.0	367.0	433.0	79.0	40.0	16.0	11.0	6.0	15.0	38.0	22.0	99.0	48.0	20.0	99.0	297.0	30.0	38.0	18.0	105.0	47.0	52.0	18.0	409.0	9.0	21.0	42.0	14.0	3.0	48.0	30.0	92.0	17.0	10.0	0.0	18.0	8.0
K07407	6099.0	15413.0	4551.0	3556.0	8670.0	7511.0	6557.0	18381.0	18405.0	5879.0	21239.0	4124.0	4576.0	989.0	16943.0	4639.0	16962.0	17949.0	8949.0	17644.0	5067.0	6777.0	8824.0	8085.0	13012.0	19303.0	8376.0	1568.0	6624.0	7134.0	6201.0	2923.0	20663.0	10992.0	15772.0	1237.0	5216.0	18694.0	4811.0	9393.0	21640.0	5254.0	8532.0	2242.0	20166.0	17999.0	21241.0	6389.0	16326.0
K07404	11117.0	10605.0	11218.0	10942.0	7768.0	11494.0	8635.0	11428.0	10913.0	11289.0	11554.0	11358.0	8531.0	1184.0	9387.0	10556.0	11211.0	11488.0	5044.0	11097.0	10815.0	11364.0	11263.0	4062.0	9290.0	11347.0	2144.0	4698.0	11445.0	11246.0	11274.0	10864.0	11433.0	11207.0	11723.0	1334.0	11393.0	10095.0	11012.0	11580.0	11591.0	11066.0	10955.0	9854.0	10994.0	7689.0	11583.0	11223.0	10727.0
K07405	9.0	2.0	1.0	4.0	12.0	2.0	24.0	7.0	30.0	16.0	0.0	4.0	54.0	68.0	39.0	14.0	10.0	0.0	6.0	2.0	1.0	8.0	3.0	147.0	15.0	2.0	25.0	6912.0	3.0	7.0	73.0	43.0	6.0	6.0	4.0	17.0	36.0	4.0	43.0	13.0	8.0	105.0	104.0	1.0	35.0	14.0	0.0	2.0	0.0
K07402	292.0	646.0	125.0	542.0	7912.0	277.0	359.0	349.0	1442.0	342.0	264.0	705.0	1493.0	829.0	5392.0	1546.0	877.0	302.0	158.0	197.0	542.0	266.0	320.0	1367.0	1387.0	285.0	1544.0	4098.0	350.0	327.0	614.0	1123.0	550.0	1614.0	1039.0	26871.0	595.0	791.0	1215.0	136.0	267.0	935.0	199.0	304.0	637.0	290.0	82.0	499.0	381.0
K07403	34.0	151.0	32.0	110.0	2682.0	59.0	69.0	91.0	452.0	112.0	91.0	214.0	388.0	122.0	1185.0	513.0	288.0	102.0	46.0	58.0	155.0	73.0	98.0	428.0	416.0	97.0	452.0	76.0	99.0	102.0	115.0	297.0	139.0	229.0	124.0	1041.0	43.0	81.0	75.0	25.0	38.0	196.0	111.0	57.0	145.0	45.0	12.0	74.0	31.0
K07401	5.0	24.0	5.0	19.0	273.0	21.0	22.0	25.0	56.0	20.0	13.0	42.0	71.0	75.0	225.0	68.0	28.0	13.0	6.0	4.0	11.0	15.0	15.0	58.0	42.0	13.0	75.0	1907.0	30.0	38.0	12.0	76.0	42.0	47.0	24.0	245.0	10.0	14.0	31.0	3.0	4.0	39.0	2.0	6.0	24.0	8.0	0.0	20.0	5.0
K01808	603.0	159.0	745.0	126.0	1008.0	389.0	628.0	261.0	253.0	245.0	113.0	78.0	2697.0	23504.0	1167.0	656.0	115.0	83.0	39.0	118.0	234.0	437.0	122.0	336.0	1585.0	69.0	156.0	7825.0	157.0	130.0	716.0	246.0	269.0	1766.0	1338.0	1839.0	132.0	184.0	368.0	132.0	212.0	685.0	256.0	869.0	443.0	386.0	40.0	406.0	427.0
K01809	11694.0	11115.0	11348.0	11346.0	12397.0	11745.0	9030.0	11623.0	11788.0	11554.0	11722.0	11774.0	11343.0	24458.0	12368.0	11986.0	11734.0	11718.0	9513.0	11330.0	11215.0	11786.0	11631.0	9427.0	11298.0	11659.0	8956.0	10310.0	11709.0	11644.0	11661.0	11565.0	11813.0	11741.0	12001.0	16491.0	11795.0	10685.0	11795.0	11720.0	11797.0	12119.0	11447.0	11697.0	11737.0	8163.0	11683.0	11665.0	11182.0
K01800	86.0	327.0	63.0	268.0	3985.0	86.0	110.0	141.0	678.0	151.0	117.0	356.0	522.0	156.0	2357.0	777.0	435.0	148.0	77.0	98.0	269.0	111.0	157.0	626.0	676.0	145.0	761.0	115.0	165.0	143.0	195.0	554.0	243.0	241.0	97.0	13886.0	289.0	443.0	608.0	60.0	108.0	444.0	73.0	162.0	360.0	135.0	49.0	286.0	95.0
K01801	2.0	10.0	3.0	5.0	59.0	1.0	1.0	3.0	15.0	1.0	4.0	7.0	11.0	7.0	82.0	22.0	6.0	3.0	2.0	1.0	2.0	3.0	3.0	6.0	17.0	4.0	20.0	2.0	4.0	2.0	1.0	23.0	3.0	6.0	2.0	0.0	0.0	0.0	1.0	0.0	0.0	0.0	0.0	0.0	0.0	0.0	0.0	0.0	0.0
K01802	1026.0	2070.0	564.0	1091.0	2510.0	125.0	7660.0	113.0	427.0	362.0	44.0	126.0	4154.0	11252.0	1384.0	841.0	180.0	102.0	116.0	724.0	984.0	204.0	73.0	713.0	1947.0	39.0	240.0	13975.0	140.0	188.0	308.0	933.0	321.0	1981.0	290.0	3420.0	201.0	3711.0	592.0	163.0	285.0	1103.0	1128.0	593.0	1514.0	9825.0	126.0	731.0	1324.0
K01803	12589.0	12214.0	12368.0	11964.0	12635.0	12133.0	13279.0	11939.0	11909.0	11879.0	11764.0	11824.0	14657.0	53053.0	12404.0	12725.0	11876.0	11844.0	9564.0	11859.0	12223.0	12412.0	11789.0	9632.0	12909.0	11713.0	8936.0	10965.0	11798.0	11715.0	12164.0	11966.0	11869.0	12164.0	11883.0	15492.0	11780.0	12261.0	12054.0	11774.0	11973.0	12068.0	11921.0	21499.0	12271.0	13056.0	11770.0	12012.0	12045.0
K01804	86.0	29.0	6.0	19.0	207.0	135.0	173.0	21.0	47.0	27.0	30.0	17.0	505.0	59.0	238.0	309.0	21.0	13.0	2.0	29.0	2.0	8.0	26.0	48.0	4.0	8.0	22.0	1958.0	23.0	18.0	133.0	19.0	17.0	1092.0	896.0	172.0	17.0	16.0	44.0	28.0	167.0	163.0	63.0	52.0	86.0	34.0	5.0	44.0	87.0
K01805	16.0	46.0	12.0	48.0	654.0	29.0	47.0	38.0	122.0	34.0	32.0	78.0	194.0	262.0	591.0	282.0	50.0	23.0	16.0	7.0	17.0	30.0	29.0	111.0	67.0	22.0	138.0	2160.0	47.0	79.0	90.0	137.0	179.0	165.0	87.0	731.0	23.0	28.0	70.0	26.0	17.0	169.0	139.0	37.0	70.0	43.0	6.0	60.0	55.0
K01807	12139.0	25702.0	12319.0	12560.0	18781.0	15990.0	16096.0	29097.0	29267.0	13673.0	32254.0	11817.0	11158.0	7155.0	27684.0	11886.0	27360.0	28385.0	12327.0	27956.0	13158.0	15344.0	16261.0	11738.0	21848.0	29868.0	10947.0	4269.0	13465.0	13205.0	14701.0	12142.0	31743.0	16966.0	21105.0	14441.0	11966.0	30279.0	11917.0	11960.0	32464.0	11778.0	12363.0	12017.0	31128.0	25756.0	32304.0	12144.0	25976.0
K14666	6.0	26.0	8.0	17.0	315.0	4.0	14.0	13.0	48.0	4.0	12.0	27.0	44.0	26.0	244.0	73.0	19.0	10.0	6.0	2.0	7.0	11.0	10.0	24.0	39.0	13.0	67.0	33.0	11.0	14.0	2.0	61.0	8.0	19.0	9.0	111.0	0.0	0.0	2.0	0.0	2.0	12.0	1.0	5.0	1.0	1.0	1.0	1.0	1.0
K01664	6.0	5.0	1.0	64.0	151.0	9.0	16.0	8.0	35.0	28.0	16.0	12.0	63.0	200.0	251.0	70.0	2.0	1.0	81.0	3.0	5.0	9.0	1.0	64.0	8.0	2.0	17.0	1987.0	7.0	20.0	16.0	7.0	31.0	135.0	110.0	257.0	4.0	10.0	13.0	8.0	6.0	33.0	31.0	31.0	36.0	4364.0	6.0	133.0	138.0
K01665	20.0	36.0	9.0	32.0	701.0	30.0	58.0	42.0	133.0	63.0	30.0	56.0	191.0	263.0	662.0	167.0	45.0	14.0	91.0	10.0	15.0	28.0	20.0	220.0	75.0	18.0	116.0	8956.0	44.0	74.0	117.0	129.0	85.0	199.0	127.0	472.0	59.0	45.0	85.0	34.0	31.0	217.0	116.0	33.0	109.0	76.0	6.0	98.0	28.0
K01666	34.0	154.0	32.0	102.0	2507.0	53.0	55.0	90.0	435.0	85.0	69.0	188.0	618.0	110.0	1445.0	499.0	279.0	97.0	46.0	56.0	150.0	69.0	89.0	399.0	430.0	93.0	437.0	247.0	90.0	65.0	144.0	309.0	130.0	130.0	51.0	1407.0	52.0	175.0	96.0	45.0	59.0	236.0	51.0	98.0	197.0	74.0	22.0	144.0	38.0
K01667	8.0	11.0	4.0	6.0	79.0	4.0	14.0	7.0	40.0	10.0	14.0	7.0	81.0	76.0	141.0	46.0	6.0	4.0	5.0	1.0	2.0	7.0	8.0	28.0	22.0	5.0	29.0	260.0	16.0	14.0	13.0	33.0	9.0	79.0	36.0	83.0	29.0	0.0	50.0	14.0	4.0	80.0	57.0	8.0	35.0	13.0	2.0	79.0	10.0
K01661	14.0	62.0	12.0	28.0	203.0	64.0	91.0	58.0	108.0	29.0	7.0	16.0	297.0	316.0	228.0	434.0	27.0	11.0	98.0	34.0	12.0	38.0	26.0	212.0	52.0	12.0	47.0	7265.0	27.0	35.0	83.0	45.0	62.0	253.0	123.0	249.0	33.0	18.0	29.0	19.0	99.0	146.0	159.0	27.0	129.0	209.0	10.0	84.0	332.0
K01662	11241.0	10957.0	11281.0	11289.0	11853.0	11617.0	8786.0	11555.0	11634.0	11519.0	11680.0	11670.0	10003.0	1882.0	12045.0	10971.0	11593.0	11524.0	8826.0	11322.0	10978.0	11339.0	11592.0	9434.0	10540.0	11621.0	8824.0	10164.0	11680.0	11620.0	11667.0	11492.0	11781.0	11678.0	11976.0	15136.0	11748.0	10562.0	11696.0	11649.0	11714.0	11880.0	11294.0	2061.0	11415.0	12304.0	11606.0	11579.0	11043.0
K01669	89.0	371.0	69.0	320.0	3977.0	102.0	116.0	169.0	733.0	161.0	115.0	359.0	980.0	401.0	2539.0	977.0	436.0	143.0	156.0	101.0	273.0	134.0	166.0	706.0	647.0	137.0	762.0	2126.0	210.0	208.0	186.0	520.0	293.0	369.0	158.0	14593.0	325.0	474.0	634.0	82.0	120.0	684.0	132.0	196.0	451.0	313.0	56.0	397.0	346.0
K02863	12220.0	12058.0	12307.0	11870.0	12172.0	11947.0	13015.0	11843.0	11804.0	11831.0	11745.0	11735.0	13145.0	30291.0	12166.0	12029.0	11777.0	11747.0	9544.0	11793.0	11876.0	11978.0	11688.0	9568.0	12176.0	11666.0	8856.0	10632.0	11777.0	11671.0	12125.0	11885.0	11818.0	12938.0	12474.0	15314.0	11768.0	12235.0	12020.0	11733.0	11840.0	12028.0	11776.0	11883.0	12030.0	12896.0	11703.0	11947.0	11730.0
K02860	12196.0	11998.0	11598.0	11808.0	12064.0	11806.0	12835.0	11657.0	11753.0	11732.0	11720.0	11735.0	12946.0	30229.0	12165.0	11995.0	11759.0	11744.0	9540.0	11687.0	11750.0	11853.0	11647.0	9555.0	11806.0	11642.0	8851.0	10612.0	11708.0	11653.0	11651.0	11839.0	11752.0	12661.0	12236.0	15257.0	11765.0	12218.0	11886.0	11717.0	11813.0	11975.0	11699.0	11867.0	11984.0	12866.0	11688.0	11733.0	11681.0
K02867	11724.0	11102.0	12038.0	11423.0	11942.0	11912.0	9246.0	11818.0	11741.0	11691.0	11740.0	11731.0	11583.0	25099.0	12171.0	11964.0	11724.0	11707.0	9510.0	11440.0	11411.0	11911.0	11676.0	9480.0	11632.0	11665.0	8840.0	10621.0	11777.0	11670.0	12119.0	11543.0	11809.0	12243.0	12425.0	15309.0	11763.0	10585.0	11866.0	11718.0	11784.0	11959.0	11391.0	11709.0	11645.0	12512.0	11678.0	11844.0	11354.0
K02864	12129.0	12035.0	12291.0	11840.0	12057.0	11831.0	12877.0	11807.0	11770.0	11766.0	11715.0	11728.0	12803.0	30233.0	12159.0	11998.0	11771.0	11739.0	5267.0	11660.0	11739.0	11946.0	11526.0	5058.0	11981.0	11540.0	2967.0	10590.0	11737.0	11485.0	12098.0	11863.0	11815.0	11828.0	11577.0	15296.0	11757.0	12234.0	12005.0	11730.0	11759.0	11942.0	11595.0	10936.0	11990.0	12857.0	11677.0	11891.0	11681.0
K05362	2.0	1.0	1.0	50.0	5.0	0.0	4.0	18.0	14.0	5.0	4.0	8.0	142.0	83.0	36.0	139.0	53.0	80.0	307.0	3.0	34.0	24.0	1.0	4.0	47.0	1.0	1.0	5.0	19.0	18.0	0.0	1.0	4.0	17.0	8.0	66.0	17.0	14.0	16.0	30.0	1.0	41.0	0.0	3.0	1.0	10.0	0.0	8.0	8.0
K05365	12.0	19.0	2.0	20.0	132.0	5.0	16.0	13.0	72.0	2.0	9.0	25.0	45.0	58.0	278.0	29.0	8.0	3.0	8.0	1.0	4.0	9.0	13.0	52.0	7.0	5.0	38.0	3977.0	35.0	45.0	13.0	27.0	100.0	43.0	43.0	445.0	11.0	22.0	41.0	23.0	18.0	106.0	21.0	24.0	96.0	22.0	9.0	178.0	22.0
K03402	1085.0	1107.0	335.0	687.0	550.0	395.0	4335.0	219.0	306.0	278.0	86.0	90.0	3643.0	28691.0	558.0	1114.0	337.0	410.0	1212.0	446.0	897.0	587.0	130.0	522.0	1339.0	43.0	99.0	9422.0	96.0	110.0	208.0	433.0	96.0	2491.0	1346.0	600.0	86.0	1708.0	302.0	169.0	375.0	541.0	669.0	9899.0	778.0	5146.0	116.0	356.0	1274.0
K03403	2.0	54.0	10.0	3.0	86.0	15.0	2.0	2.0	8.0	0.0	1.0	0.0	328.0	176.0	0.0	240.0	0.0	0.0	9.0	0.0	0.0	3.0	6.0	8.0	0.0	2.0	9.0	15.0	23.0	17.0	3.0	1.0	14.0	4.0	0.0	63.0	8.0	0.0	10.0	1.0	1.0	76.0	4.0	12.0	36.0	10.0	0.0	4.0	2.0
K03406	2388.0	3635.0	697.0	3092.0	41801.0	2456.0	3190.0	1500.0	7099.0	2074.0	1655.0	3761.0	6861.0	4054.0	27295.0	8026.0	4375.0	1491.0	790.0	1028.0	2843.0	1128.0	1659.0	6362.0	6970.0	1410.0	8025.0	22393.0	2037.0	1893.0	2557.0	6312.0	3088.0	21165.0	15651.0	181933.0	3887.0	4850.0	7950.0	830.0	2381.0	5627.0	960.0	2156.0	3265.0	1439.0	502.0	2824.0	1127.0
K03407	174.0	352.0	66.0	287.0	4817.0	179.0	243.0	155.0	803.0	207.0	161.0	387.0	1072.0	318.0	2973.0	891.0	454.0	150.0	84.0	101.0	273.0	117.0	173.0	662.0	695.0	150.0	791.0	1954.0	218.0	213.0	268.0	620.0	456.0	1522.0	1018.0	14647.0	367.0	498.0	705.0	122.0	214.0	717.0	138.0	247.0	478.0	176.0	66.0	421.0	125.0
K03404	21.0	35.0	6.0	5.0	109.0	15.0	14.0	5.0	14.0	7.0	6.0	10.0	200.0	276.0	43.0	157.0	2.0	3.0	12.0	0.0	6.0	8.0	6.0	6.0	19.0	2.0	19.0	201.0	20.0	39.0	7.0	3.0	29.0	187.0	131.0	99.0	24.0	13.0	11.0	10.0	4.0	59.0	7.0	13.0	33.0	17.0	1.0	20.0	36.0
K03405	27.0	48.0	10.0	13.0	218.0	14.0	12.0	9.0	49.0	9.0	16.0	32.0	241.0	243.0	313.0	204.0	17.0	11.0	16.0	3.0	5.0	10.0	16.0	44.0	23.0	8.0	58.0	205.0	34.0	49.0	7.0	36.0	44.0	211.0	138.0	500.0	26.0	22.0	45.0	16.0	11.0	123.0	20.0	26.0	78.0	36.0	5.0	41.0	19.0
K03408	308.0	550.0	100.0	450.0	6337.0	320.0	420.0	222.0	1056.0	315.0	241.0	544.0	1334.0	885.0	4197.0	1316.0	600.0	198.0	118.0	140.0	380.0	161.0	242.0	901.0	952.0	201.0	1108.0	2023.0	322.0	336.0	342.0	871.0	557.0	2742.0	1902.0	26813.0	619.0	792.0	1224.0	172.0	339.0	1051.0	209.0	413.0	678.0	257.0	99.0	573.0	199.0
K02315	5711.0	2316.0	7755.0	7988.0	2746.0	6805.0	4716.0	2225.0	1666.0	6695.0	977.0	7251.0	6007.0	799.0	1486.0	5944.0	2323.0	2158.0	1591.0	2028.0	6428.0	6479.0	5032.0	1892.0	1963.0	1558.0	757.0	2626.0	5945.0	5203.0	7512.0	8265.0	1106.0	8221.0	5383.0	402.0	6445.0	800.0	6659.0	2455.0	1136.0	6671.0	3249.0	313.0	921.0	779.0	979.0	5483.0	2159.0
K02314	12228.0	12080.0	12312.0	11885.0	12454.0	11966.0	13027.0	11866.0	11873.0	11849.0	11756.0	11766.0	13621.0	30530.0	12496.0	12192.0	11801.0	11757.0	9554.0	11796.0	11882.0	11993.0	11697.0	9611.0	12210.0	11677.0	8902.0	11070.0	11798.0	11690.0	12167.0	11948.0	11885.0	12978.0	12492.0	15446.0	11772.0	12243.0	12031.0	11735.0	11841.0	12081.0	11868.0	11888.0	12049.0	12895.0	11704.0	12029.0	11736.0
K02316	12200.0	12034.0	12290.0	11824.0	12059.0	11912.0	12989.0	11823.0	11783.0	11790.0	11742.0	11721.0	12668.0	30153.0	12153.0	11861.0	11770.0	11740.0	5262.0	11660.0	11769.0	11964.0	11526.0	5059.0	12025.0	11541.0	2967.0	10590.0	11731.0	11474.0	12119.0	11866.0	11813.0	12807.0	12368.0	15340.0	11741.0	12220.0	11992.0	11699.0	11836.0	12013.0	11646.0	10939.0	11994.0	12857.0	11678.0	11895.0	11683.0
K02313	12220.0	12055.0	12307.0	11855.0	12220.0	11944.0	13014.0	11843.0	11807.0	11827.0	11743.0	11724.0	12982.0	30079.0	12155.0	11866.0	11776.0	11746.0	9533.0	11792.0	11875.0	11978.0	11685.0	9572.0	12173.0	11666.0	8851.0	10444.0	11759.0	11642.0	12123.0	11882.0	11818.0	12769.0	12348.0	15314.0	11754.0	12227.0	12005.0	11702.0	11838.0	12022.0	11792.0	11892.0	12038.0	12910.0	11710.0	11946.0	11748.0
K07091	90.0	336.0	66.0	280.0	4037.0	102.0	121.0	160.0	727.0	163.0	123.0	374.0	579.0	444.0	2534.0	778.0	448.0	154.0	81.0	100.0	275.0	119.0	164.0	670.0	689.0	147.0	793.0	2114.0	178.0	177.0	212.0	591.0	259.0	275.0	109.0	13271.0	277.0	358.0	581.0	49.0	77.0	359.0	90.0	141.0	266.0	127.0	41.0	269.0	100.0
K07090	12124.0	12551.0	11635.0	12558.0	31665.0	12292.0	9636.0	12362.0	14972.0	12387.0	12271.0	13366.0	15097.0	26673.0	23518.0	16032.0	13698.0	12341.0	14147.0	11943.0	12783.0	12336.0	12564.0	17048.0	14623.0	12433.0	18219.0	11506.0	12522.0	12637.0	12456.0	14069.0	12790.0	13683.0	12954.0	70923.0	12943.0	12417.0	14224.0	12015.0	12195.0	13847.0	11858.0	13387.0	13299.0	15470.0	11896.0	13028.0	12001.0
K07093	36.0	205.0	39.0	143.0	2958.0	83.0	95.0	117.0	527.0	108.0	82.0	225.0	582.0	333.0	1691.0	669.0	308.0	112.0	58.0	61.0	166.0	88.0	107.0	484.0	449.0	105.0	507.0	1749.0	129.0	147.0	131.0	358.0	207.0	193.0	72.0	1339.0	63.0	113.0	85.0	28.0	42.0	281.0	64.0	58.0	142.0	212.0	11.0	94.0	268.0
K07095	1107.0	191.0	86.0	113.0	590.0	495.0	832.0	130.0	212.0	206.0	137.0	96.0	3503.0	45895.0	974.0	1057.0	177.0	207.0	541.0	54.0	433.0	719.0	130.0	343.0	1881.0	61.0	137.0	7447.0	101.0	107.0	422.0	151.0	261.0	2714.0	1934.0	729.0	129.0	72.0	244.0	152.0	365.0	827.0	349.0	10454.0	510.0	372.0	88.0	148.0	462.0
K07099	32.0	4.0	2.0	5.0	3.0	21.0	41.0	10.0	20.0	43.0	26.0	6.0	678.0	346.0	303.0	80.0	5.0	3.0	8.0	2.0	4.0	7.0	10.0	6.0	20.0	2.0	9.0	408.0	26.0	20.0	59.0	17.0	18.0	351.0	255.0	18.0	29.0	13.0	47.0	35.0	7.0	76.0	23.0	22.0	36.0	49.0	6.0	14.0	104.0
K07098	174.0	370.0	89.0	304.0	3908.0	140.0	221.0	244.0	789.0	230.0	149.0	400.0	1320.0	864.0	2958.0	1092.0	488.0	189.0	473.0	109.0	532.0	314.0	180.0	924.0	1721.0	150.0	799.0	8883.0	190.0	174.0	503.0	617.0	422.0	579.0	345.0	13464.0	388.0	389.0	739.0	154.0	107.0	759.0	474.0	9098.0	431.0	305.0	104.0	275.0	284.0
K11175	672.0	676.0	137.0	400.0	4656.0	475.0	680.0	523.0	1152.0	315.0	427.0	452.0	2758.0	23846.0	3381.0	1841.0	837.0	606.0	820.0	354.0	623.0	640.0	307.0	875.0	2295.0	436.0	890.0	2627.0	309.0	311.0	470.0	662.0	605.0	2134.0	1561.0	14697.0	413.0	797.0	790.0	202.0	696.0	995.0	371.0	9881.0	1027.0	753.0	472.0	490.0	954.0
K11177	21.0	82.0	21.0	52.0	1299.0	32.0	37.0	43.0	199.0	28.0	44.0	101.0	175.0	322.0	794.0	276.0	70.0	35.0	18.0	11.0	21.0	39.0	41.0	132.0	130.0	35.0	196.0	1626.0	56.0	69.0	76.0	220.0	183.0	126.0	49.0	1174.0	53.0	52.0	92.0	29.0	25.0	125.0	30.0	47.0	98.0	31.0	14.0	93.0	33.0
K11179	4.0	3.0	2.0	6.0	298.0	8.0	10.0	11.0	69.0	13.0	1.0	6.0	134.0	107.0	86.0	15.0	4.0	1.0	4.0	0.0	1.0	3.0	1.0	11.0	10.0	2.0	16.0	1990.0	37.0	42.0	3.0	6.0	16.0	138.0	44.0	155.0	7.0	9.0	6.0	11.0	5.0	37.0	2.0	6.0	50.0	11.0	2.0	69.0	1.0
K11178	18.0	72.0	18.0	47.0	1218.0	31.0	36.0	39.0	180.0	31.0	40.0	96.0	162.0	313.0	687.0	234.0	62.0	32.0	16.0	12.0	26.0	34.0	37.0	127.0	106.0	29.0	174.0	1623.0	50.0	68.0	59.0	195.0	165.0	120.0	48.0	1142.0	57.0	53.0	88.0	29.0	24.0	131.0	30.0	51.0	104.0	34.0	15.0	97.0	34.0
K00322	6.0	9.0	1.0	8.0	214.0	6.0	14.0	12.0	45.0	4.0	5.0	13.0	33.0	28.0	156.0	43.0	7.0	4.0	3.0	0.0	4.0	9.0	8.0	39.0	5.0	5.0	43.0	2015.0	13.0	34.0	2.0	18.0	21.0	21.0	21.0	254.0	10.0	6.0	11.0	10.0	7.0	57.0	9.0	14.0	28.0	11.0	3.0	85.0	13.0
K00320	0.0	6.0	1.0	1.0	122.0	0.0	6.0	1.0	17.0	0.0	0.0	11.0	5.0	4.0	43.0	16.0	3.0	0.0	0.0	0.0	0.0	0.0	0.0	5.0	2.0	0.0	14.0	4.0	6.0	26.0	1.0	4.0	12.0	22.0	8.0	35.0	4.0	15.0	6.0	9.0	2.0	8.0	2.0	7.0	8.0	8.0	1.0	6.0	4.0
K00324	208.0	831.0	163.0	746.0	10602.0	260.0	294.0	394.0	1846.0	420.0	316.0	929.0	1746.0	966.0	6047.0	2154.0	1178.0	399.0	212.0	255.0	699.0	310.0	421.0	1863.0	1807.0	382.0	1991.0	2267.0	449.0	440.0	511.0	1432.0	627.0	787.0	310.0	28835.0	631.0	983.0	1286.0	163.0	253.0	1167.0	214.0	415.0	905.0	6957.0	114.0	849.0	372.0
K00325	98.0	383.0	77.0	344.0	4456.0	114.0	131.0	168.0	788.0	172.0	138.0	409.0	801.0	438.0	2736.0	978.0	472.0	164.0	91.0	102.0	280.0	134.0	178.0	762.0	728.0	156.0	851.0	2088.0	208.0	213.0	214.0	633.0	293.0	349.0	147.0	14530.0	322.0	469.0	647.0	81.0	117.0	577.0	113.0	215.0	449.0	4496.0	57.0	459.0	208.0
K00329	2.0	11.0	3.0	10.0	69.0	2.0	11.0	5.0	19.0	2.0	3.0	8.0	21.0	12.0	236.0	16.0	6.0	4.0	0.0	1.0	4.0	4.0	2.0	14.0	3.0	3.0	27.0	30.0	4.0	32.0	0.0	15.0	17.0	31.0	18.0	825.0	18.0	101.0	31.0	25.0	34.0	120.0	14.0	32.0	126.0	38.0	15.0	92.0	20.0
K05946	11205.0	10615.0	11214.0	10925.0	7598.0	11559.0	8690.0	11384.0	10851.0	11372.0	11588.0	11285.0	8843.0	1471.0	9151.0	10457.0	11169.0	11451.0	9334.0	11194.0	10652.0	11219.0	11393.0	8503.0	9126.0	11462.0	7990.0	1320.0	11509.0	11442.0	11301.0	10829.0	11368.0	12429.0	12722.0	918.0	11385.0	10066.0	10988.0	11536.0	11580.0	11203.0	10963.0	1857.0	10921.0	7636.0	11540.0	11142.0	10544.0
K06945	1.0	30.0	6.0	6.0	103.0	8.0	3.0	2.0	12.0	0.0	0.0	6.0	170.0	194.0	150.0	129.0	2.0	0.0	4.0	0.0	0.0	2.0	3.0	10.0	1.0	1.0	11.0	10.0	11.0	21.0	24.0	1.0	3.0	12.0	5.0	63.0	6.0	6.0	10.0	8.0	1.0	42.0	4.0	10.0	17.0	8.0	0.0	6.0	6.0
K06946	3.0	28.0	5.0	2.0	43.0	8.0	2.0	5.0	18.0	0.0	1.0	0.0	164.0	88.0	44.0	120.0	0.0	0.0	7.0	0.0	0.0	3.0	3.0	8.0	0.0	1.0	10.0	309.0	12.0	10.0	0.0	0.0	7.0	0.0	4.0	20.0	8.0	0.0	2.0	2.0	0.0	43.0	3.0	6.0	22.0	2.0	0.0	63.0	0.0
K06415	3.0	14.0	3.0	11.0	321.0	9.0	19.0	11.0	48.0	18.0	9.0	16.0	105.0	73.0	84.0	47.0	14.0	5.0	4.0	2.0	10.0	6.0	5.0	22.0	4.0	7.0	28.0	36.0	23.0	29.0	4.0	28.0	22.0	80.0	39.0	178.0	18.0	15.0	10.0	8.0	5.0	52.0	0.0	8.0	14.0	5.0	2.0	17.0	3.0
K06940	171.0	346.0	65.0	302.0	3942.0	175.0	227.0	153.0	702.0	177.0	140.0	347.0	1051.0	267.0	2882.0	850.0	435.0	165.0	143.0	95.0	266.0	113.0	159.0	620.0	654.0	140.0	755.0	2166.0	193.0	183.0	241.0	544.0	293.0	1291.0	930.0	13418.0	298.0	383.0	596.0	74.0	160.0	566.0	129.0	184.0	294.0	125.0	40.0	284.0	82.0
K06941	679.0	502.0	811.0	482.0	4559.0	477.0	719.0	433.0	947.0	395.0	227.0	411.0	3291.0	23900.0	3326.0	1476.0	606.0	337.0	789.0	224.0	451.0	514.0	267.0	996.0	2061.0	201.0	879.0	9532.0	356.0	302.0	930.0	737.0	534.0	2072.0	1470.0	14453.0	416.0	525.0	918.0	192.0	285.0	1093.0	380.0	1009.0	694.0	4836.0	74.0	697.0	651.0
K06942	12219.0	12058.0	12307.0	11869.0	12172.0	11947.0	13014.0	11843.0	11804.0	11831.0	11745.0	11735.0	13146.0	30291.0	12156.0	12029.0	11737.0	11688.0	9381.0	11793.0	11876.0	11977.0	11688.0	9567.0	12175.0	11666.0	8856.0	10628.0	11777.0	11678.0	12125.0	11886.0	11818.0	12938.0	12473.0	15298.0	11768.0	12237.0	12020.0	11733.0	11840.0	12028.0	11776.0	11883.0	12030.0	12899.0	11703.0	11947.0	11730.0
K10806	89.0	330.0	64.0	270.0	4064.0	101.0	113.0	157.0	711.0	162.0	119.0	360.0	543.0	431.0	2482.0	794.0	440.0	153.0	79.0	99.0	274.0	118.0	161.0	658.0	692.0	145.0	789.0	2110.0	162.0	156.0	203.0	579.0	238.0	273.0	120.0	13850.0	290.0	446.0	605.0	67.0	103.0	430.0	74.0	157.0	348.0	140.0	47.0	344.0	94.0
K10804	173.0	616.0	118.0	511.0	7032.0	165.0	193.0	265.0	1314.0	282.0	222.0	649.0	1002.0	322.0	4583.0	1815.0	820.0	284.0	145.0	184.0	515.0	203.0	304.0	1241.0	1291.0	268.0	1444.0	4030.0	315.0	255.0	362.0	995.0	503.0	396.0	165.0	25908.0	519.0	656.0	1116.0	101.0	137.0	606.0	201.0	231.0	480.0	187.0	65.0	430.0	154.0
K10805	9.0	43.0	7.0	102.0	616.0	21.0	43.0	33.0	118.0	20.0	19.0	56.0	112.0	223.0	472.0	134.0	39.0	13.0	12.0	7.0	14.0	26.0	18.0	122.0	74.0	18.0	91.0	2040.0	34.0	71.0	43.0	101.0	115.0	115.0	63.0	1230.0	34.0	134.0	79.0	32.0	48.0	187.0	47.0	75.0	193.0	4534.0	23.0	254.0	359.0
K06948	11044.0	10645.0	11921.0	11017.0	7418.0	11545.0	8695.0	11594.0	10874.0	11358.0	11537.0	11309.0	8356.0	1091.0	9036.0	10385.0	11166.0	11421.0	4959.0	11201.0	10873.0	11425.0	11285.0	4024.0	10110.0	11363.0	2078.0	1041.0	11469.0	11204.0	11667.0	10835.0	11413.0	10259.0	11071.0	780.0	11342.0	10055.0	11062.0	11536.0	11523.0	10994.0	10897.0	9757.0	10943.0	7692.0	11583.0	11300.0	10741.0
K06949	11723.0	11085.0	12032.0	11353.0	11250.0	11890.0	9232.0	11798.0	11659.0	11661.0	11723.0	11689.0	10963.0	24636.0	12203.0	11769.0	11686.0	11698.0	9503.0	11434.0	11395.0	11888.0	11661.0	9369.0	11577.0	11654.0	8785.0	10568.0	11754.0	11608.0	12084.0	11459.0	11752.0	11953.0	12338.0	14214.0	11728.0	10457.0	11807.0	11682.0	11735.0	11795.0	11338.0	11649.0	11441.0	8114.0	11649.0	11637.0	11220.0
K09134	30.0	53.0	25.0	51.0	242.0	43.0	28.0	21.0	40.0	43.0	5.0	21.0	623.0	222.0	108.0	290.0	50.0	71.0	4465.0	134.0	110.0	18.0	170.0	4532.0	142.0	128.0	5897.0	73.0	73.0	223.0	28.0	28.0	26.0	24.0	90.0	141.0	38.0	25.0	48.0	42.0	4.0	102.0	199.0	992.0	67.0	49.0	27.0	80.0	57.0
K09136	806.0	8034.0	680.0	1017.0	5390.0	2292.0	5669.0	8843.0	9176.0	1256.0	10360.0	231.0	1806.0	5455.0	9428.0	450.0	8042.0	8455.0	1471.0	8536.0	1337.0	2009.0	2419.0	1537.0	6418.0	9189.0	1467.0	2671.0	986.0	901.0	1717.0	840.0	10178.0	3696.0	5085.0	12599.0	416.0	11037.0	749.0	213.0	10515.0	394.0	805.0	732.0	10285.0	7055.0	10372.0	562.0	7762.0
K09137	3.0	3.0	2.0	4.0	154.0	2.0	1.0	0.0	15.0	0.0	2.0	4.0	10.0	7.0	41.0	22.0	4.0	2.0	0.0	1.0	2.0	4.0	4.0	19.0	0.0	0.0	7.0	3.0	4.0	21.0	0.0	3.0	9.0	19.0	9.0	82.0	6.0	0.0	17.0	11.0	9.0	35.0	9.0	12.0	20.0	6.0	2.0	21.0	10.0
K09131	6.0	44.0	9.0	20.0	775.0	19.0	23.0	19.0	99.0	21.0	12.0	30.0	399.0	366.0	205.0	216.0	27.0	7.0	11.0	6.0	13.0	15.0	17.0	57.0	30.0	10.0	56.0	320.0	48.0	64.0	60.0	57.0	134.0	285.0	96.0	1230.0	61.0	145.0	85.0	46.0	59.0	295.0	79.0	94.0	257.0	90.0	32.0	161.0	56.0
K05808	668.0	431.0	114.0	353.0	3769.0	343.0	557.0	226.0	796.0	279.0	189.0	407.0	2895.0	23523.0	3004.0	1588.0	531.0	294.0	333.0	102.0	548.0	550.0	219.0	867.0	2072.0	165.0	801.0	9457.0	254.0	218.0	400.0	587.0	377.0	1869.0	1226.0	13218.0	368.0	390.0	718.0	159.0	222.0	830.0	354.0	9802.0	576.0	337.0	101.0	351.0	297.0
K05805	89.0	324.0	64.0	267.0	3895.0	99.0	110.0	155.0	691.0	161.0	120.0	352.0	533.0	195.0	2434.0	762.0	438.0	153.0	79.0	98.0	273.0	114.0	160.0	648.0	684.0	143.0	783.0	2106.0	152.0	148.0	179.0	564.0	214.0	233.0	98.0	13093.0	266.0	344.0	568.0	39.0	66.0	289.0	71.0	123.0	226.0	99.0	31.0	245.0	75.0
K05807	102.0	342.0	69.0	291.0	4239.0	106.0	146.0	169.0	776.0	185.0	126.0	388.0	836.0	654.0	2613.0	944.0	467.0	156.0	88.0	103.0	276.0	132.0	173.0	838.0	718.0	150.0	825.0	9077.0	192.0	198.0	303.0	644.0	295.0	310.0	131.0	14290.0	353.0	481.0	672.0	94.0	128.0	628.0	203.0	180.0	469.0	176.0	55.0	393.0	110.0
K05800	93.0	347.0	69.0	288.0	4603.0	119.0	136.0	178.0	771.0	181.0	134.0	401.0	619.0	479.0	2457.0	899.0	469.0	164.0	84.0	101.0	283.0	135.0	176.0	703.0	740.0	154.0	852.0	2159.0	177.0	186.0	260.0	670.0	286.0	304.0	113.0	13479.0	291.0	373.0	588.0	48.0	85.0	342.0	114.0	135.0	277.0	128.0	33.0	264.0	93.0
K05801	16.0	34.0	7.0	35.0	455.0	24.0	49.0	38.0	123.0	39.0	18.0	60.0	136.0	165.0	368.0	92.0	50.0	14.0	18.0	9.0	20.0	26.0	20.0	213.0	60.0	18.0	111.0	8949.0	34.0	71.0	77.0	134.0	52.0	71.0	40.0	561.0	26.0	26.0	51.0	18.0	21.0	119.0	61.0	18.0	84.0	31.0	5.0	94.0	11.0
K01044	81.0	296.0	59.0	248.0	3433.0	79.0	96.0	127.0	606.0	142.0	105.0	316.0	464.0	185.0	2094.0	674.0	401.0	139.0	68.0	92.0	258.0	100.0	143.0	584.0	632.0	129.0	714.0	100.0	132.0	117.0	166.0	491.0	157.0	179.0	63.0	13054.0	253.0	328.0	533.0	39.0	62.0	278.0	54.0	112.0	199.0	91.0	29.0	164.0	70.0
K01046	104.0	366.0	766.0	323.0	3614.0	220.0	282.0	313.0	668.0	235.0	129.0	331.0	529.0	368.0	2210.0	758.0	422.0	143.0	152.0	200.0	298.0	160.0	181.0	602.0	801.0	153.0	710.0	103.0	206.0	115.0	679.0	551.0	287.0	275.0	256.0	13017.0	262.0	363.0	677.0	52.0	86.0	357.0	119.0	109.0	243.0	281.0	38.0	376.0	326.0
K02068	5613.0	8634.0	4197.0	3217.0	7006.0	5052.0	4383.0	9699.0	9892.0	4825.0	10918.0	4253.0	3662.0	724.0	9375.0	5174.0	9294.0	9556.0	3022.0	9403.0	4493.0	5069.0	6368.0	2624.0	7922.0	10132.0	1788.0	4388.0	5693.0	6131.0	4405.0	2882.0	10595.0	5136.0	8290.0	979.0	4975.0	9613.0	4544.0	9181.0	10911.0	4708.0	7714.0	9559.0	10389.0	11445.0	10958.0	6039.0	8921.0
K04561	34.0	164.0	30.0	116.0	3016.0	71.0	77.0	103.0	488.0	105.0	77.0	212.0	390.0	139.0	1326.0	681.0	297.0	101.0	52.0	59.0	160.0	74.0	105.0	452.0	444.0	100.0	431.0	66.0	110.0	105.0	125.0	338.0	176.0	151.0	52.0	683.0	32.0	80.0	68.0	22.0	37.0	130.0	25.0	52.0	134.0	61.0	13.0	83.0	31.0
K01042	40.0	44.0	9.0	43.0	617.0	25.0	36.0	78.0	175.0	36.0	31.0	69.0	123.0	155.0	875.0	276.0	46.0	23.0	19.0	11.0	54.0	60.0	24.0	135.0	110.0	21.0	134.0	2581.0	39.0	61.0	55.0	133.0	123.0	94.0	66.0	547.0	26.0	31.0	58.0	22.0	13.0	83.0	23.0	30.0	73.0	35.0	5.0	106.0	55.0
K05568	18.0	30.0	7.0	43.0	616.0	22.0	27.0	51.0	108.0	44.0	24.0	56.0	398.0	261.0	331.0	198.0	48.0	10.0	161.0	13.0	58.0	38.0	20.0	75.0	116.0	14.0	67.0	84.0	41.0	82.0	27.0	106.0	82.0	185.0	62.0	714.0	60.0	59.0	47.0	34.0	16.0	102.0	46.0	96.0	55.0	341.0	8.0	55.0	479.0
K05567	9.0	49.0	14.0	32.0	459.0	11.0	18.0	28.0	73.0	24.0	16.0	33.0	496.0	283.0	220.0	304.0	26.0	5.0	163.0	10.0	46.0	31.0	12.0	33.0	87.0	10.0	46.0	69.0	45.0	64.0	9.0	42.0	45.0	137.0	52.0	421.0	28.0	22.0	22.0	16.0	10.0	87.0	21.0	66.0	41.0	327.0	4.0	31.0	470.0
K02062	7.0	24.0	5.0	19.0	246.0	19.0	21.0	27.0	65.0	20.0	13.0	38.0	64.0	86.0	230.0	58.0	26.0	12.0	8.0	3.0	10.0	16.0	12.0	52.0	41.0	12.0	75.0	2030.0	19.0	39.0	10.0	72.0	25.0	41.0	26.0	329.0	4.0	11.0	3.0	2.0	2.0	29.0	2.0	4.0	11.0	7.0	0.0	79.0	5.0
K05564	6.0	43.0	8.0	28.0	342.0	18.0	19.0	24.0	80.0	18.0	18.0	44.0	72.0	270.0	654.0	79.0	32.0	13.0	10.0	5.0	12.0	14.0	16.0	56.0	60.0	16.0	68.0	24.0	31.0	38.0	21.0	97.0	82.0	63.0	18.0	285.0	7.0	27.0	25.0	9.0	7.0	35.0	10.0	13.0	46.0	21.0	3.0	24.0	8.0
K01048	85.0	50.0	11.0	49.0	757.0	123.0	152.0	49.0	131.0	60.0	51.0	77.0	383.0	401.0	455.0	286.0	64.0	23.0	16.0	12.0	26.0	35.0	28.0	159.0	89.0	24.0	128.0	2051.0	52.0	89.0	83.0	159.0	79.0	1124.0	854.0	1174.0	40.0	130.0	67.0	30.0	117.0	270.0	39.0	74.0	183.0	4393.0	23.0	267.0	147.0
K02066	208.0	701.0	139.0	555.0	8559.0	214.0	278.0	314.0	1482.0	372.0	257.0	752.0	1690.0	950.0	5128.0	1899.0	904.0	301.0	171.0	202.0	546.0	241.0	336.0	1460.0	1402.0	286.0	1589.0	9429.0	389.0	371.0	500.0	1152.0	594.0	911.0	466.0	27402.0	673.0	868.0	1254.0	172.0	215.0	1014.0	303.0	344.0	781.0	323.0	91.0	621.0	197.0
K01322	19.0	78.0	11.0	52.0	762.0	21.0	52.0	28.0	145.0	25.0	24.0	74.0	317.0	178.0	462.0	261.0	40.0	15.0	13.0	8.0	12.0	29.0	29.0	189.0	54.0	20.0	113.0	7011.0	45.0	53.0	117.0	145.0	160.0	115.0	53.0	1496.0	85.0	132.0	121.0	49.0	63.0	391.0	126.0	78.0	287.0	93.0	28.0	169.0	58.0
K02065	210.0	682.0	135.0	548.0	8367.0	216.0	266.0	309.0	1464.0	372.0	259.0	724.0	1684.0	900.0	4938.0	1868.0	887.0	301.0	171.0	201.0	545.0	243.0	338.0	1466.0	1385.0	286.0	1562.0	9420.0	382.0	365.0	500.0	1153.0	583.0	887.0	456.0	27368.0	652.0	843.0	1248.0	158.0	207.0	992.0	307.0	333.0	759.0	302.0	89.0	614.0	195.0
K05560	6.0	43.0	8.0	28.0	342.0	18.0	19.0	24.0	80.0	18.0	18.0	44.0	72.0	270.0	654.0	79.0	32.0	13.0	10.0	5.0	12.0	14.0	16.0	56.0	60.0	16.0	68.0	24.0	31.0	38.0	21.0	97.0	82.0	63.0	18.0	285.0	7.0	27.0	25.0	9.0	7.0	35.0	10.0	13.0	46.0	21.0	3.0	24.0	8.0
K02243	11045.0	10609.0	11228.0	10989.0	7478.0	11439.0	8536.0	11428.0	10850.0	11303.0	11518.0	11323.0	8733.0	1128.0	9056.0	10511.0	11196.0	11484.0	9401.0	11228.0	10921.0	11373.0	11407.0	8517.0	9416.0	11465.0	7966.0	1067.0	11446.0	11390.0	11224.0	10811.0	11381.0	10197.0	10970.0	755.0	11368.0	10068.0	10959.0	11559.0	11501.0	10984.0	11054.0	10697.0	10946.0	7695.0	11599.0	11146.0	10757.0
K02676	78.0	291.0	54.0	242.0	3308.0	78.0	91.0	120.0	594.0	134.0	95.0	297.0	452.0	129.0	2123.0	633.0	386.0	131.0	66.0	89.0	249.0	92.0	140.0	570.0	618.0	126.0	662.0	75.0	146.0	113.0	195.0	460.0	197.0	164.0	56.0	12526.0	244.0	308.0	524.0	36.0	59.0	241.0	52.0	97.0	198.0	75.0	27.0	144.0	61.0
K02674	180.0	691.0	128.0	560.0	8654.0	200.0	220.0	314.0	1526.0	346.0	247.0	749.0	1160.0	297.0	4999.0	1671.0	1028.0	348.0	171.0	232.0	646.0	240.0	361.0	1505.0	1627.0	333.0	1689.0	178.0	340.0	266.0	402.0	1137.0	389.0	384.0	124.0	25200.0	490.0	656.0	1064.0	68.0	132.0	502.0	108.0	206.0	434.0	169.0	55.0	305.0	133.0
K02672	185.0	705.0	137.0	573.0	8782.0	199.0	217.0	316.0	1550.0	350.0	256.0	764.0	1180.0	304.0	5058.0	1713.0	1050.0	360.0	174.0	234.0	651.0	246.0	365.0	1532.0	1647.0	336.0	1732.0	183.0	350.0	272.0	421.0	1173.0	421.0	402.0	133.0	25565.0	506.0	678.0	1077.0	74.0	137.0	547.0	114.0	218.0	443.0	179.0	57.0	318.0	139.0
K02670	79.0	312.0	54.0	255.0	3490.0	81.0	101.0	129.0	634.0	137.0	100.0	311.0	483.0	135.0	2459.0	660.0	399.0	134.0	71.0	91.0	255.0	95.0	146.0	598.0	630.0	133.0	677.0	82.0	160.0	123.0	202.0	483.0	250.0	189.0	69.0	12719.0	248.0	327.0	544.0	44.0	65.0	275.0	58.0	109.0	223.0	86.0	31.0	173.0	65.0
K02671	108.0	434.0	81.0	342.0	5671.0	127.0	143.0	203.0	1003.0	217.0	162.0	480.0	770.0	192.0	3344.0	1089.0	666.0	226.0	112.0	146.0	405.0	155.0	232.0	975.0	1036.0	218.0	1068.0	118.0	228.0	173.0	286.0	756.0	316.0	261.0	91.0	13040.0	269.0	367.0	567.0	45.0	83.0	345.0	65.0	126.0	276.0	104.0	34.0	189.0	77.0
K00812	31.0	98.0	21.0	78.0	1601.0	58.0	88.0	71.0	240.0	74.0	52.0	137.0	798.0	945.0	1061.0	507.0	100.0	36.0	32.0	13.0	42.0	54.0	53.0	222.0	120.0	44.0	225.0	651.0	111.0	175.0	110.0	235.0	194.0	319.0	146.0	1518.0	70.0	82.0	134.0	52.0	42.0	331.0	121.0	73.0	156.0	68.0	13.0	108.0	37.0
K00817	826.0	1705.0	420.0	1115.0	9009.0	355.0	4229.0	389.0	1677.0	538.0	313.0	810.0	3833.0	6477.0	6234.0	2111.0	997.0	373.0	309.0	563.0	1039.0	348.0	381.0	1730.0	2041.0	317.0	1749.0	9332.0	446.0	461.0	639.0	1668.0	731.0	2612.0	1178.0	28345.0	705.0	2542.0	1507.0	239.0	362.0	1392.0	798.0	593.0	1232.0	5381.0	131.0	822.0	1194.0
K00818	23.0	41.0	9.0	73.0	278.0	15.0	28.0	12.0	69.0	13.0	10.0	22.0	271.0	279.0	574.0	456.0	18.0	8.0	21.0	2.0	6.0	11.0	13.0	101.0	30.0	7.0	23.0	38.0	36.0	42.0	80.0	21.0	93.0	127.0	52.0	393.0	58.0	37.0	76.0	34.0	18.0	237.0	184.0	54.0	114.0	4523.0	12.0	112.0	340.0
K00819	31.0	152.0	31.0	106.0	2874.0	69.0	71.0	102.0	444.0	101.0	73.0	205.0	369.0	177.0	1139.0	517.0	296.0	101.0	123.0	64.0	169.0	78.0	97.0	435.0	431.0	98.0	443.0	85.0	96.0	98.0	155.0	336.0	149.0	147.0	48.0	591.0	28.0	70.0	43.0	15.0	25.0	111.0	64.0	48.0	86.0	46.0	8.0	60.0	32.0
K02530	39.0	25.0	19.0	81.0	119.0	33.0	27.0	57.0	54.0	46.0	7.0	15.0	441.0	118.0	87.0	165.0	88.0	122.0	4955.0	144.0	149.0	54.0	162.0	4543.0	193.0	127.0	5890.0	75.0	48.0	193.0	60.0	21.0	42.0	22.0	94.0	196.0	28.0	16.0	29.0	36.0	3.0	113.0	183.0	944.0	20.0	58.0	25.0	53.0	119.0
K02245	11045.0	10609.0	11228.0	10990.0	7478.0	11439.0	8536.0	11428.0	10850.0	11303.0	11518.0	11323.0	8733.0	1128.0	9056.0	10511.0	11197.0	11484.0	9401.0	11228.0	10921.0	11373.0	11407.0	8517.0	9416.0	11465.0	7966.0	1067.0	11446.0	11390.0	11224.0	10811.0	11381.0	10197.0	10970.0	755.0	11368.0	10068.0	10959.0	11559.0	11501.0	10984.0	11054.0	10697.0	10946.0	7695.0	11599.0	11146.0	10757.0
K02244	11044.0	10608.0	11228.0	10989.0	7479.0	11439.0	8535.0	11428.0	10850.0	11303.0	11518.0	11322.0	8723.0	1105.0	9039.0	10365.0	11197.0	11483.0	9399.0	11228.0	10921.0	11373.0	11407.0	8517.0	9411.0	11465.0	7966.0	1067.0	11445.0	11390.0	11201.0	10809.0	11346.0	10197.0	10970.0	761.0	11367.0	10068.0	10958.0	11559.0	11501.0	10930.0	11040.0	10697.0	10946.0	7695.0	11599.0	11146.0	10757.0
K01499	4.0	15.0	4.0	10.0	216.0	5.0	7.0	9.0	50.0	7.0	11.0	22.0	51.0	10.0	108.0	38.0	17.0	8.0	4.0	2.0	3.0	7.0	7.0	20.0	19.0	8.0	40.0	6.0	17.0	12.0	3.0	35.0	22.0	24.0	9.0	324.0	16.0	5.0	20.0	4.0	5.0	32.0	3.0	6.0	14.0	6.0	2.0	13.0	3.0
K01493	11593.0	10672.0	11255.0	11011.0	7561.0	11646.0	8913.0	11461.0	10923.0	11398.0	11571.0	11332.0	10375.0	24087.0	9701.0	10668.0	11247.0	11545.0	9407.0	11232.0	11086.0	11714.0	11456.0	8722.0	10750.0	11495.0	8016.0	8177.0	11491.0	11443.0	11412.0	10895.0	11480.0	11496.0	11858.0	851.0	11443.0	10093.0	11094.0	11623.0	11634.0	11352.0	11238.0	11479.0	11139.0	7826.0	11604.0	11175.0	10863.0
K01491	24448.0	24125.0	24617.0	23751.0	24749.0	23898.0	26056.0	23699.0	23649.0	23665.0	23496.0	23493.0	26247.0	60773.0	24470.0	24149.0	23565.0	23501.0	19091.0	23585.0	23762.0	23965.0	23380.0	19156.0	24371.0	23339.0	17758.0	21326.0	23574.0	23389.0	24268.0	23824.0	23676.0	25829.0	24939.0	31616.0	23579.0	24585.0	24076.0	23493.0	23718.0	24207.0	23568.0	23814.0	24238.0	25850.0	23422.0	23989.0	23487.0
K01497	92.0	342.0	67.0	261.0	3852.0	96.0	117.0	143.0	697.0	151.0	118.0	335.0	700.0	484.0	2340.0	895.0	416.0	149.0	85.0	94.0	260.0	115.0	160.0	661.0	655.0	137.0	771.0	2109.0	186.0	186.0	264.0	525.0	281.0	270.0	127.0	14944.0	314.0	548.0	637.0	105.0	145.0	583.0	160.0	196.0	542.0	218.0	66.0	455.0	133.0
K01496	106.0	336.0	68.0	335.0	4255.0	106.0	137.0	161.0	734.0	172.0	125.0	376.0	635.0	371.0	2492.0	973.0	451.0	158.0	91.0	100.0	277.0	125.0	163.0	719.0	720.0	148.0	789.0	133.0	179.0	196.0	283.0	591.0	367.0	411.0	126.0	14133.0	314.0	471.0	621.0	84.0	108.0	547.0	176.0	189.0	418.0	4643.0	51.0	363.0	431.0
K01495	558.0	350.0	88.0	324.0	2659.0	259.0	428.0	193.0	560.0	201.0	129.0	267.0	2007.0	23759.0	2338.0	1333.0	334.0	228.0	308.0	93.0	314.0	404.0	180.0	640.0	879.0	109.0	526.0	9349.0	178.0	218.0	304.0	477.0	317.0	958.0	526.0	14242.0	384.0	467.0	752.0	133.0	260.0	865.0	274.0	992.0	665.0	2710.0	66.0	456.0	542.0
K01494	612.0	1329.0	343.0	799.0	4570.0	163.0	3926.0	199.0	842.0	341.0	153.0	404.0	2743.0	6188.0	2777.0	1190.0	516.0	198.0	133.0	455.0	747.0	203.0	197.0	845.0	1274.0	153.0	842.0	2441.0	232.0	232.0	246.0	958.0	313.0	1374.0	430.0	14415.0	326.0	2141.0	805.0	113.0	184.0	677.0	526.0	431.0	882.0	5060.0	91.0	574.0	837.0
K02418	166.0	311.0	60.0	262.0	3620.0	164.0	218.0	134.0	661.0	168.0	136.0	324.0	573.0	235.0	2599.0	731.0	406.0	141.0	73.0	92.0	253.0	101.0	149.0	603.0	648.0	132.0	715.0	1932.0	174.0	148.0	201.0	518.0	241.0	1270.0	916.0	13669.0	283.0	441.0	600.0	73.0	181.0	505.0	91.0	209.0	354.0	129.0	47.0	334.0	96.0
K02419	175.0	340.0	67.0	284.0	4437.0	189.0	244.0	164.0	759.0	194.0	154.0	377.0	898.0	524.0	2812.0	840.0	446.0	156.0	82.0	99.0	274.0	120.0	171.0	676.0	699.0	146.0	797.0	1988.0	200.0	209.0	215.0	613.0	305.0	1352.0	948.0	14153.0	317.0	480.0	652.0	99.0	197.0	585.0	105.0	253.0	432.0	163.0	57.0	392.0	117.0
K02412	175.0	340.0	67.0	283.0	4437.0	188.0	244.0	164.0	761.0	194.0	154.0	377.0	898.0	523.0	2812.0	841.0	446.0	155.0	82.0	99.0	274.0	120.0	170.0	676.0	699.0	147.0	797.0	1943.0	200.0	209.0	215.0	610.0	304.0	1348.0	947.0	14160.0	317.0	487.0	654.0	98.0	197.0	583.0	122.0	263.0	441.0	179.0	63.0	399.0	135.0
K02413	165.0	310.0	60.0	260.0	3511.0	165.0	217.0	135.0	653.0	171.0	135.0	325.0	581.0	235.0	2592.0	702.0	407.0	141.0	74.0	92.0	253.0	100.0	149.0	604.0	642.0	133.0	713.0	1929.0	172.0	139.0	182.0	515.0	221.0	1255.0	903.0	12969.0	270.0	341.0	577.0	54.0	148.0	377.0	80.0	181.0	234.0	94.0	32.0	245.0	76.0
K02410	175.0	340.0	67.0	284.0	4576.0	190.0	245.0	165.0	768.0	197.0	154.0	382.0	901.0	545.0	2813.0	849.0	449.0	156.0	82.0	100.0	281.0	120.0	171.0	679.0	699.0	146.0	798.0	1988.0	201.0	211.0	216.0	620.0	307.0	1356.0	950.0	14180.0	324.0	485.0	656.0	101.0	198.0	591.0	106.0	259.0	434.0	166.0	59.0	397.0	118.0
K02411	96.0	316.0	61.0	262.0	4038.0	87.0	109.0	136.0	699.0	155.0	117.0	334.0	594.0	224.0	2567.0	760.0	413.0	142.0	75.0	94.0	263.0	104.0	153.0	626.0	649.0	133.0	725.0	1922.0	168.0	151.0	195.0	524.0	258.0	309.0	131.0	13270.0	287.0	362.0	593.0	68.0	80.0	363.0	97.0	182.0	273.0	130.0	43.0	281.0	108.0
K02416	175.0	337.0	67.0	283.0	4436.0	189.0	244.0	164.0	759.0	194.0	154.0	379.0	898.0	544.0	2812.0	840.0	446.0	156.0	82.0	99.0	274.0	120.0	171.0	676.0	698.0	147.0	795.0	1942.0	198.0	205.0	215.0	613.0	303.0	1340.0	934.0	13520.0	300.0	384.0	626.0	80.0	167.0	484.0	93.0	222.0	307.0	130.0	42.0	301.0	101.0
K02417	180.0	342.0	67.0	286.0	4694.0	193.0	247.0	164.0	783.0	197.0	157.0	381.0	904.0	504.0	2940.0	868.0	453.0	157.0	82.0	102.0	283.0	124.0	174.0	699.0	699.0	145.0	803.0	1943.0	203.0	221.0	224.0	624.0	320.0	1376.0	952.0	13711.0	309.0	396.0	639.0	88.0	176.0	539.0	109.0	224.0	340.0	160.0	53.0	346.0	131.0
K02414	160.0	311.0	60.0	256.0	3457.0	163.0	210.0	132.0	646.0	161.0	129.0	321.0	487.0	131.0	2441.0	684.0	406.0	141.0	74.0	91.0	253.0	99.0	147.0	598.0	641.0	132.0	712.0	1867.0	165.0	131.0	177.0	500.0	217.0	1184.0	874.0	13036.0	263.0	337.0	554.0	43.0	144.0	350.0	61.0	117.0	224.0	93.0	32.0	248.0	71.0
K02415	97.0	346.0	69.0	286.0	4568.0	105.0	125.0	166.0	768.0	172.0	128.0	391.0	595.0	432.0	2798.0	849.0	458.0	156.0	84.0	102.0	280.0	123.0	169.0	679.0	715.0	150.0	814.0	1968.0	193.0	212.0	205.0	628.0	298.0	314.0	133.0	14355.0	317.0	483.0	625.0	83.0	119.0	494.0	81.0	184.0	412.0	160.0	55.0	374.0	104.0
K00121	228.0	887.0	190.0	684.0	11369.0	286.0	359.0	423.0	1897.0	420.0	320.0	985.0	1868.0	925.0	6353.0	2423.0	1190.0	412.0	286.0	260.0	906.0	452.0	423.0	1747.0	2133.0	385.0	2035.0	4211.0	464.0	456.0	537.0	1491.0	679.0	764.0	319.0	29772.0	658.0	1180.0	1325.0	217.0	318.0	1264.0	256.0	9323.0	1173.0	508.0	199.0	922.0	374.0
K13727	1.0	1.0	1.0	2.0	0.0	1.0	1.0	1.0	7.0	0.0	0.0	1.0	5.0	24.0	1.0	171.0	1.0	1.0	0.0	0.0	0.0	0.0	0.0	0.0	0.0	0.0	14.0	3447.0	1.0	1.0	0.0	1.0	16.0	0.0	19.0	20.0	1.0	0.0	1.0	1.0	1.0	1.0	1.0	0.0	0.0	0.0	0.0	1.0	0.0
K13051	90.0	321.0	61.0	267.0	3629.0	96.0	103.0	147.0	682.0	155.0	120.0	350.0	530.0	188.0	2334.0	736.0	428.0	151.0	78.0	98.0	262.0	113.0	161.0	658.0	684.0	141.0	763.0	2077.0	166.0	134.0	218.0	554.0	226.0	257.0	101.0	13490.0	271.0	425.0	579.0	58.0	103.0	426.0	128.0	139.0	369.0	132.0	45.0	333.0	96.0
K13052	11143.0	10614.0	11231.0	10993.0	7485.0	11535.0	8671.0	11425.0	10850.0	11348.0	11555.0	11329.0	8895.0	1329.0	9213.0	10564.0	11202.0	11488.0	9409.0	11230.0	10892.0	11359.0	11415.0	8519.0	9377.0	11465.0	7972.0	1475.0	11478.0	11420.0	11284.0	10826.0	11389.0	11454.0	11972.0	770.0	11374.0	10071.0	10983.0	11574.0	11583.0	11078.0	11076.0	10741.0	10964.0	7720.0	11600.0	11158.0	10842.0
K00435	26.0	130.0	25.0	90.0	2184.0	50.0	55.0	81.0	374.0	80.0	60.0	167.0	294.0	72.0	984.0	432.0	264.0	91.0	40.0	53.0	148.0	63.0	85.0	378.0	389.0	86.0	392.0	67.0	77.0	59.0	85.0	248.0	73.0	78.0	24.0	398.0	14.0	45.0	21.0	6.0	20.0	74.0	8.0	19.0	49.0	24.0	3.0	30.0	16.0
K03230	7.0	21.0	5.0	16.0	322.0	4.0	15.0	16.0	61.0	6.0	13.0	34.0	49.0	42.0	246.0	68.0	18.0	11.0	6.0	2.0	7.0	12.0	8.0	30.0	22.0	10.0	63.0	174.0	11.0	18.0	30.0	61.0	79.0	29.0	13.0	447.0	15.0	18.0	20.0	7.0	7.0	59.0	55.0	23.0	29.0	26.0	10.0	79.0	24.0
K12234	2.0	13.0	3.0	23.0	329.0	1.0	8.0	5.0	53.0	12.0	9.0	20.0	137.0	108.0	89.0	61.0	17.0	5.0	2.0	1.0	2.0	8.0	3.0	30.0	12.0	5.0	37.0	9.0	17.0	56.0	21.0	19.0	39.0	131.0	55.0	502.0	29.0	40.0	43.0	20.0	12.0	65.0	11.0	25.0	35.0	26.0	3.0	30.0	51.0
K13940	13.0	2.0	1.0	65.0	1.0	1.0	11.0	6.0	3.0	7.0	0.0	9.0	357.0	240.0	292.0	7.0	66.0	100.0	275.0	0.0	5.0	9.0	3.0	99.0	28.0	2.0	3.0	14.0	6.0	5.0	109.0	22.0	15.0	34.0	15.0	56.0	13.0	6.0	42.0	22.0	3.0	34.0	59.0	66.0	28.0	6767.0	7.0	116.0	398.0
K07138	39.0	3.0	2.0	15.0	59.0	0.0	0.0	7.0	7.0	4.0	3.0	4.0	578.0	138.0	337.0	5.0	0.0	0.0	0.0	0.0	0.0	0.0	2.0	4.0	5.0	1.0	4.0	10.0	5.0	6.0	128.0	29.0	49.0	10.0	7.0	168.0	28.0	21.0	63.0	32.0	3.0	118.0	163.0	70.0	16.0	9.0	2.0	12.0	7.0
K07139	119.0	10.0	3.0	60.0	145.0	100.0	171.0	45.0	97.0	86.0	49.0	17.0	646.0	529.0	486.0	230.0	21.0	25.0	164.0	7.0	9.0	35.0	6.0	193.0	35.0	5.0	41.0	7762.0	57.0	57.0	172.0	78.0	84.0	1365.0	1061.0	118.0	75.0	25.0	93.0	72.0	95.0	328.0	136.0	23.0	63.0	86.0	2.0	90.0	179.0
K11811	86.0	323.0	63.0	266.0	3567.0	95.0	104.0	144.0	647.0	156.0	118.0	349.0	524.0	184.0	2268.0	721.0	434.0	148.0	75.0	97.0	261.0	110.0	158.0	635.0	682.0	140.0	751.0	209.0	157.0	140.0	185.0	552.0	242.0	262.0	107.0	13701.0	278.0	433.0	604.0	57.0	101.0	436.0	73.0	152.0	361.0	141.0	45.0	284.0	94.0
K07133	20342.0	23227.0	16507.0	15891.0	13312.0	17340.0	29232.0	21392.0	20940.0	16908.0	22799.0	15370.0	21630.0	91317.0	18411.0	15484.0	20719.0	21410.0	7551.0	22043.0	16788.0	17191.0	17750.0	7361.0	19857.0	21687.0	3700.0	29904.0	17177.0	17477.0	16406.0	15052.0	22499.0	24477.0	23993.0	1282.0	16477.0	26577.0	16368.0	20843.0	23500.0	17414.0	20593.0	4707.0	23655.0	38838.0	22858.0	17777.0	22137.0
K07130	120.0	362.0	85.0	286.0	4339.0	170.0	228.0	199.0	742.0	176.0	130.0	396.0	939.0	422.0	2540.0	925.0	467.0	199.0	532.0	138.0	583.0	271.0	192.0	648.0	1009.0	148.0	754.0	125.0	172.0	173.0	250.0	564.0	304.0	409.0	221.0	13886.0	298.0	457.0	654.0	120.0	194.0	522.0	250.0	9083.0	485.0	252.0	113.0	330.0	408.0
K07131	1.0	30.0	6.0	7.0	142.0	8.0	5.0	2.0	17.0	6.0	4.0	6.0	276.0	152.0	156.0	134.0	4.0	1.0	6.0	0.0	0.0	2.0	4.0	18.0	1.0	1.0	16.0	10.0	19.0	26.0	47.0	17.0	36.0	99.0	40.0	76.0	9.0	11.0	15.0	10.0	4.0	66.0	4.0	11.0	20.0	9.0	1.0	7.0	7.0
K07137	702.0	242.0	62.0	194.0	1476.0	342.0	574.0	96.0	345.0	236.0	158.0	175.0	2440.0	23334.0	2068.0	670.0	192.0	112.0	45.0	44.0	188.0	318.0	122.0	413.0	1407.0	73.0	385.0	7560.0	147.0	136.0	394.0	370.0	311.0	2860.0	2062.0	12498.0	338.0	308.0	709.0	122.0	273.0	835.0	259.0	915.0	407.0	234.0	34.0	164.0	245.0
K01866	12221.0	12061.0	12308.0	11856.0	12187.0	11952.0	13018.0	11867.0	11827.0	11832.0	11746.0	11731.0	13010.0	30219.0	12180.0	11900.0	11787.0	11757.0	9558.0	11810.0	12012.0	11996.0	11710.0	9617.0	12216.0	11668.0	8858.0	10633.0	11762.0	11658.0	12125.0	11886.0	11818.0	12935.0	12473.0	15324.0	11752.0	12223.0	12005.0	11704.0	11840.0	12028.0	11776.0	11882.0	12034.0	12897.0	11706.0	11940.0	11845.0
K01867	12221.0	12062.0	12308.0	11882.0	12174.0	11949.0	13016.0	11866.0	11835.0	11831.0	11745.0	11736.0	13150.0	30292.0	12176.0	12029.0	11780.0	11752.0	9555.0	11803.0	11945.0	11996.0	11698.0	9613.0	12196.0	11668.0	8861.0	10906.0	11778.0	11672.0	12148.0	11901.0	11853.0	12941.0	12480.0	15427.0	11772.0	12241.0	12021.0	11735.0	11841.0	12043.0	11779.0	11885.0	12035.0	12899.0	11705.0	11953.0	11790.0
K01868	12222.0	12058.0	12307.0	11871.0	12172.0	11947.0	13015.0	11843.0	11805.0	11831.0	11745.0	11737.0	13158.0	30314.0	12233.0	12031.0	11777.0	11748.0	9548.0	11793.0	11876.0	11978.0	11689.0	9569.0	12176.0	11666.0	8856.0	10636.0	11778.0	11672.0	12130.0	11891.0	11825.0	12939.0	12475.0	15335.0	11771.0	12239.0	12026.0	11735.0	11840.0	12034.0	11785.0	11913.0	12034.0	12898.0	11703.0	11948.0	11733.0
K01869	12220.0	12058.0	12307.0	11856.0	12131.0	11948.0	13016.0	11844.0	11805.0	11832.0	11746.0	11731.0	13003.0	30212.0	12169.0	11895.0	11781.0	11748.0	9540.0	11792.0	11875.0	11979.0	11689.0	9569.0	12177.0	11666.0	8858.0	10633.0	11761.0	11658.0	12125.0	11885.0	11816.0	12934.0	12472.0	15315.0	11752.0	12224.0	12006.0	11704.0	11840.0	12028.0	11776.0	11877.0	12030.0	12896.0	11703.0	11939.0	11730.0
K06140	89.0	325.0	64.0	270.0	3888.0	97.0	113.0	150.0	696.0	158.0	119.0	352.0	554.0	187.0	2487.0	748.0	428.0	150.0	77.0	95.0	262.0	115.0	157.0	643.0	684.0	143.0	768.0	450.0	165.0	153.0	183.0	555.0	258.0	241.0	88.0	13055.0	260.0	332.0	578.0	38.0	73.0	334.0	92.0	117.0	223.0	93.0	30.0	229.0	72.0
K04767	5.0	3.0	2.0	51.0	8.0	0.0	5.0	5.0	6.0	6.0	0.0	10.0	150.0	83.0	58.0	149.0	53.0	81.0	236.0	1.0	1.0	6.0	0.0	6.0	7.0	1.0	2.0	24.0	22.0	28.0	23.0	1.0	53.0	23.0	7.0	71.0	29.0	19.0	24.0	35.0	1.0	144.0	15.0	4.0	11.0	13.0	0.0	8.0	1.0
K04764	90.0	337.0	65.0	284.0	4177.0	103.0	122.0	163.0	734.0	170.0	123.0	379.0	764.0	580.0	2551.0	921.0	454.0	154.0	81.0	99.0	274.0	122.0	167.0	669.0	704.0	148.0	797.0	2163.0	182.0	189.0	233.0	600.0	292.0	291.0	121.0	14162.0	317.0	471.0	621.0	85.0	117.0	500.0	90.0	164.0	406.0	152.0	53.0	360.0	98.0
K04762	101.0	344.0	67.0	299.0	4240.0	106.0	155.0	168.0	788.0	181.0	128.0	380.0	653.0	340.0	2681.0	836.0	458.0	157.0	92.0	103.0	278.0	130.0	172.0	843.0	728.0	151.0	828.0	9031.0	189.0	188.0	310.0	639.0	319.0	302.0	125.0	14069.0	338.0	466.0	672.0	89.0	121.0	624.0	240.0	178.0	447.0	320.0	52.0	382.0	351.0
K04763	12662.0	12408.0	13059.0	11904.0	12896.0	12307.0	13480.0	12302.0	12156.0	11958.0	11983.0	11732.0	13837.0	52749.0	12521.0	12268.0	12028.0	11994.0	9359.0	12140.0	11949.0	12292.0	11828.0	9648.0	13311.0	11960.0	8900.0	10296.0	11859.0	11695.0	12701.0	11955.0	12089.0	12992.0	12759.0	15437.0	11799.0	12514.0	12196.0	11711.0	12332.0	12176.0	11890.0	12648.0	12487.0	13149.0	12065.0	12165.0	11995.0
K04760	87.0	310.0	58.0	257.0	3795.0	84.0	98.0	135.0	681.0	148.0	110.0	332.0	508.0	173.0	2335.0	727.0	411.0	142.0	74.0	94.0	263.0	103.0	153.0	622.0	652.0	135.0	728.0	2066.0	158.0	127.0	216.0	515.0	248.0	219.0	100.0	13775.0	294.0	442.0	592.0	72.0	104.0	400.0	92.0	154.0	374.0	134.0	50.0	343.0	96.0
K04761	600.0	1323.0	340.0	751.0	4687.0	158.0	3932.0	210.0	887.0	338.0	145.0	410.0	2261.0	5552.0	2760.0	931.0	533.0	205.0	131.0	458.0	748.0	205.0	195.0	959.0	1296.0	162.0	887.0	9060.0	204.0	215.0	303.0	1044.0	385.0	1056.0	203.0	14753.0	335.0	2223.0	829.0	124.0	209.0	764.0	589.0	382.0	975.0	735.0	94.0	578.0	709.0
K08312	4.0	10.0	2.0	10.0	51.0	0.0	6.0	6.0	27.0	0.0	2.0	12.0	14.0	23.0	139.0	8.0	6.0	0.0	4.0	0.0	1.0	2.0	2.0	11.0	4.0	2.0	14.0	1989.0	13.0	10.0	4.0	12.0	43.0	14.0	20.0	150.0	4.0	9.0	12.0	4.0	6.0	22.0	2.0	6.0	22.0	4.0	2.0	72.0	2.0
K08311	90.0	337.0	66.0	285.0	4331.0	102.0	121.0	160.0	743.0	166.0	123.0	380.0	769.0	583.0	2559.0	938.0	450.0	154.0	81.0	100.0	275.0	123.0	164.0	670.0	695.0	147.0	795.0	2162.0	182.0	181.0	237.0	600.0	319.0	288.0	123.0	14140.0	301.0	452.0	614.0	70.0	110.0	501.0	111.0	167.0	382.0	145.0	50.0	362.0	98.0
K08310	86.0	305.0	58.0	255.0	3479.0	81.0	95.0	135.0	652.0	142.0	107.0	326.0	491.0	160.0	2268.0	686.0	410.0	142.0	77.0	92.0	256.0	99.0	149.0	601.0	646.0	134.0	721.0	2060.0	143.0	112.0	195.0	496.0	177.0	189.0	84.0	12901.0	255.0	328.0	546.0	40.0	64.0	262.0	59.0	108.0	216.0	87.0	31.0	224.0	68.0
K08317	1.0	1.0	1.0	12.0	6.0	0.0	1.0	60.0	54.0	4.0	4.0	1.0	8.0	11.0	34.0	7.0	30.0	34.0	374.0	10.0	40.0	52.0	1.0	68.0	45.0	2.0	6.0	358.0	1.0	1.0	3.0	0.0	9.0	9.0	15.0	15.0	0.0	0.0	0.0	4.0	1.0	9.0	1.0	1.0	1.0	22.0	0.0	1.0	64.0
K08316	612.0	1003.0	281.0	598.0	1061.0	152.0	3955.0	72.0	202.0	190.0	53.0	92.0	2345.0	6015.0	645.0	492.0	115.0	77.0	116.0	363.0	572.0	169.0	45.0	230.0	839.0	24.0	120.0	2364.0	98.0	133.0	151.0	486.0	214.0	1992.0	1040.0	1519.0	81.0	1807.0	281.0	101.0	190.0	532.0	491.0	303.0	600.0	4954.0	51.0	388.0	744.0
K14393	113.0	441.0	83.0	354.0	6080.0	135.0	153.0	216.0	1088.0	229.0	169.0	499.0	813.0	306.0	3466.0	1149.0	679.0	233.0	116.0	149.0	411.0	167.0	232.0	1002.0	1043.0	217.0	1114.0	2107.0	240.0	213.0	308.0	759.0	331.0	320.0	124.0	13775.0	311.0	407.0	599.0	68.0	95.0	428.0	116.0	151.0	316.0	288.0	39.0	285.0	337.0
K14645	104.0	431.0	80.0	319.0	5454.0	136.0	139.0	199.0	955.0	215.0	150.0	450.0	894.0	268.0	2725.0	1167.0	650.0	219.0	108.0	144.0	400.0	154.0	225.0	952.0	1021.0	212.0	1036.0	116.0	228.0	167.0	230.0	677.0	230.0	229.0	70.0	12722.0	258.0	356.0	533.0	33.0	73.0	339.0	57.0	115.0	239.0	101.0	26.0	181.0	80.0
K01689	12315.0	12089.0	12326.0	11905.0	12437.0	12066.0	13152.0	11864.0	11843.0	11893.0	11774.0	11748.0	13064.0	30221.0	12387.0	12104.0	11787.0	11756.0	13823.0	11927.0	11989.0	11989.0	11851.0	14082.0	12317.0	11793.0	14753.0	12251.0	11821.0	11870.0	12178.0	11925.0	11833.0	13936.0	13366.0	15491.0	11792.0	12261.0	12043.0	11741.0	11924.0	12126.0	12022.0	12872.0	12059.0	12941.0	11733.0	12025.0	11787.0
K01686	30.0	38.0	11.0	67.0	658.0	27.0	37.0	57.0	134.0	26.0	28.0	58.0	600.0	358.0	540.0	246.0	46.0	21.0	25.0	10.0	22.0	44.0	29.0	135.0	78.0	21.0	108.0	1978.0	33.0	41.0	123.0	144.0	53.0	66.0	35.0	314.0	62.0	27.0	115.0	30.0	14.0	181.0	130.0	80.0	51.0	24.0	6.0	44.0	21.0
K01687	400.0	782.0	158.0	699.0	10240.0	423.0	551.0	383.0	1712.0	459.0	377.0	891.0	2797.0	1473.0	6490.0	2250.0	1095.0	494.0	654.0	219.0	610.0	298.0	389.0	1580.0	2224.0	338.0	1824.0	2395.0	463.0	502.0	706.0	1445.0	779.0	2966.0	2028.0	28962.0	731.0	926.0	1440.0	217.0	391.0	1430.0	526.0	512.0	838.0	4860.0	110.0	787.0	582.0
K01684	12.0	22.0	5.0	19.0	283.0	8.0	18.0	16.0	74.0	8.0	18.0	45.0	159.0	326.0	292.0	75.0	28.0	15.0	7.0	3.0	7.0	16.0	17.0	59.0	26.0	12.0	78.0	322.0	20.0	23.0	29.0	71.0	55.0	44.0	22.0	538.0	18.0	16.0	51.0	23.0	15.0	65.0	22.0	45.0	50.0	18.0	5.0	37.0	16.0
K01685	216.0	356.0	78.0	290.0	4265.0	173.0	231.0	152.0	753.0	176.0	165.0	402.0	911.0	445.0	3153.0	847.0	457.0	166.0	85.0	105.0	275.0	123.0	169.0	667.0	725.0	155.0	868.0	2221.0	187.0	169.0	227.0	647.0	217.0	1286.0	934.0	14132.0	336.0	452.0	681.0	98.0	194.0	623.0	167.0	213.0	394.0	149.0	53.0	310.0	103.0
K01682	86.0	330.0	63.0	249.0	3428.0	87.0	92.0	133.0	638.0	141.0	105.0	306.0	634.0	224.0	2235.0	801.0	405.0	140.0	77.0	92.0	255.0	101.0	146.0	601.0	642.0	133.0	717.0	2266.0	165.0	128.0	147.0	469.0	182.0	173.0	78.0	12694.0	248.0	316.0	529.0	36.0	59.0	289.0	58.0	104.0	222.0	87.0	26.0	217.0	64.0
K01681	286.0	649.0	126.0	600.0	7691.0	272.0	372.0	306.0	1389.0	385.0	282.0	710.0	1880.0	1097.0	5299.0	1836.0	873.0	301.0	243.0	197.0	538.0	236.0	319.0	1437.0	1384.0	279.0	1530.0	9510.0	362.0	344.0	538.0	1128.0	583.0	1866.0	1156.0	27178.0	625.0	823.0	1272.0	159.0	274.0	1106.0	355.0	343.0	736.0	4794.0	87.0	623.0	601.0
K02888	11724.0	11102.0	12038.0	11423.0	11942.0	11912.0	9246.0	11818.0	11737.0	11690.0	11740.0	11731.0	11575.0	25105.0	12172.0	11964.0	11724.0	11707.0	9510.0	11440.0	11411.0	11911.0	11676.0	9480.0	11632.0	11665.0	8840.0	10600.0	11775.0	11662.0	12119.0	11542.0	11804.0	12243.0	12425.0	15308.0	11759.0	10582.0	11862.0	11714.0	11783.0	11953.0	11391.0	11709.0	11645.0	12511.0	11678.0	11844.0	11354.0
K02884	12220.0	12058.0	12307.0	11869.0	12172.0	11947.0	13013.0	11843.0	11804.0	11831.0	11745.0	11735.0	13145.0	30291.0	12170.0	12029.0	11777.0	11747.0	9544.0	11793.0	11876.0	11978.0	11688.0	9568.0	12176.0	11666.0	8856.0	10632.0	11775.0	11662.0	12125.0	11884.0	11818.0	12937.0	12473.0	15313.0	11768.0	12232.0	12018.0	11730.0	11840.0	12024.0	11776.0	11883.0	12030.0	12896.0	11703.0	11947.0	11730.0
K02887	12220.0	12058.0	12307.0	11870.0	12172.0	11947.0	13015.0	11843.0	11804.0	11831.0	11745.0	11735.0	13145.0	30286.0	12170.0	12029.0	11777.0	11747.0	9544.0	11793.0	11876.0	11978.0	11688.0	9568.0	12176.0	11666.0	8856.0	10632.0	11775.0	11662.0	12125.0	11884.0	11818.0	12938.0	12474.0	15314.0	11767.0	12232.0	12017.0	11730.0	11840.0	12022.0	11776.0	11883.0	12030.0	12896.0	11703.0	11947.0	11730.0
K02886	11724.0	11102.0	12038.0	11423.0	11942.0	11912.0	9244.0	11818.0	11741.0	11691.0	11740.0	11731.0	11583.0	25099.0	12170.0	11964.0	11724.0	11707.0	9510.0	11440.0	11411.0	11911.0	11676.0	9480.0	11632.0	11665.0	8840.0	10620.0	11776.0	11670.0	12119.0	11543.0	11809.0	12243.0	12423.0	15309.0	11763.0	10585.0	11866.0	11718.0	11784.0	11959.0	11391.0	11709.0	11645.0	12512.0	11678.0	11844.0	11354.0
K02881	12220.0	12058.0	12307.0	11870.0	12172.0	11947.0	13015.0	11843.0	11804.0	11831.0	11745.0	11735.0	13145.0	30291.0	12171.0	12029.0	11777.0	11747.0	9544.0	11793.0	11876.0	11978.0	11688.0	9568.0	12176.0	11666.0	8856.0	10632.0	11777.0	11672.0	12125.0	11885.0	11818.0	12938.0	12474.0	15314.0	11767.0	12235.0	12019.0	11733.0	11840.0	12025.0	11776.0	11883.0	12030.0	12896.0	11703.0	11947.0	11730.0
K02086	11024.0	10586.0	11212.0	10960.0	7366.0	11405.0	8512.0	11394.0	10819.0	11260.0	11511.0	11316.0	8431.0	1105.0	9044.0	10483.0	11192.0	11477.0	5124.0	11096.0	10784.0	11342.0	11245.0	4010.0	9225.0	11339.0	2078.0	1025.0	11418.0	11215.0	11181.0	10793.0	11353.0	10190.0	10882.0	740.0	11357.0	10067.0	10946.0	11557.0	11501.0	10921.0	10860.0	9756.0	10928.0	7660.0	11574.0	11101.0	10710.0
K02081	36.0	16.0	1.0	30.0	230.0	9.0	35.0	19.0	100.0	18.0	11.0	33.0	132.0	183.0	344.0	58.0	17.0	8.0	12.0	4.0	8.0	18.0	18.0	195.0	25.0	9.0	77.0	7159.0	20.0	31.0	72.0	73.0	109.0	52.0	32.0	394.0	11.0	18.0	47.0	22.0	19.0	186.0	86.0	24.0	107.0	37.0	6.0	49.0	27.0
K02083	554.0	1117.0	300.0	602.0	1416.0	65.0	3818.0	93.0	290.0	194.0	43.0	145.0	1723.0	5261.0	1150.0	314.0	174.0	84.0	66.0	391.0	569.0	117.0	69.0	315.0	771.0	43.0	334.0	1958.0	53.0	59.0	88.0	566.0	87.0	775.0	94.0	12147.0	229.0	1901.0	660.0	38.0	95.0	219.0	428.0	248.0	506.0	450.0	48.0	205.0	429.0
K02082	484.0	113.0	64.0	119.0	246.0	180.0	301.0	81.0	106.0	87.0	30.0	75.0	1616.0	22814.0	315.0	554.0	103.0	154.0	4519.0	138.0	393.0	446.0	213.0	4607.0	1520.0	151.0	5920.0	338.0	61.0	212.0	84.0	40.0	70.0	126.0	130.0	334.0	31.0	20.0	75.0	64.0	52.0	230.0	273.0	10570.0	248.0	220.0	93.0	132.0	265.0
K03428	1.0	27.0	5.0	2.0	44.0	8.0	2.0	1.0	5.0	0.0	1.0	0.0	165.0	88.0	0.0	121.0	0.0	0.0	5.0	0.0	0.0	2.0	3.0	4.0	0.0	1.0	6.0	8.0	12.0	11.0	3.0	1.0	13.0	4.0	0.0	56.0	4.0	0.0	8.0	1.0	1.0	39.0	3.0	6.0	26.0	9.0	0.0	3.0	2.0
K03429	11081.0	10638.0	11235.0	11007.0	7517.0	11465.0	8568.0	11437.0	10863.0	11336.0	11539.0	11329.0	9271.0	1418.0	9593.0	10696.0	11202.0	11487.0	9413.0	11230.0	10943.0	11385.0	11424.0	8531.0	10112.0	11471.0	7980.0	1331.0	11483.0	11420.0	11220.0	10827.0	11411.0	10473.0	11188.0	770.0	11386.0	10074.0	10984.0	11573.0	11507.0	11012.0	11087.0	10741.0	10982.0	7738.0	11599.0	11155.0	10760.0
K03424	12344.0	12375.0	12369.0	12119.0	15820.0	12037.0	13139.0	11986.0	12479.0	11976.0	11856.0	12073.0	13730.0	30610.0	14702.0	12775.0	12189.0	11890.0	9627.0	11888.0	12134.0	12083.0	11846.0	10184.0	12834.0	11802.0	9596.0	14900.0	11961.0	11819.0	12381.0	12397.0	12094.0	13313.0	12707.0	28377.0	12075.0	12578.0	12623.0	11785.0	11910.0	12479.0	11958.0	12035.0	12273.0	13001.0	11735.0	12190.0	11803.0
K03932	1.0	16.0	1.0	11.0	359.0	4.0	14.0	9.0	34.0	6.0	3.0	23.0	36.0	26.0	144.0	49.0	11.0	4.0	2.0	4.0	11.0	8.0	4.0	25.0	11.0	6.0	32.0	32.0	12.0	22.0	4.0	25.0	22.0	28.0	9.0	179.0	18.0	8.0	10.0	6.0	10.0	63.0	4.0	13.0	20.0	166.0	2.0	17.0	220.0
K03930	7.0	1.0	2.0	51.0	1.0	0.0	2.0	23.0	19.0	0.0	1.0	9.0	596.0	121.0	222.0	284.0	53.0	80.0	235.0	3.0	2.0	22.0	1.0	34.0	2.0	0.0	2.0	26.0	21.0	18.0	1.0	8.0	12.0	5.0	2.0	42.0	22.0	19.0	22.0	33.0	0.0	52.0	9.0	32.0	1.0	1.0	0.0	8.0	2.0
K02339	90.0	337.0	66.0	281.0	4189.0	102.0	121.0	159.0	734.0	164.0	123.0	373.0	583.0	436.0	2552.0	804.0	448.0	154.0	81.0	100.0	275.0	120.0	164.0	670.0	695.0	147.0	795.0	2115.0	179.0	177.0	206.0	599.0	275.0	288.0	123.0	13940.0	295.0	451.0	613.0	68.0	109.0	460.0	87.0	163.0	380.0	145.0	49.0	350.0	98.0
K02338	12224.0	12249.0	12316.0	11877.0	12291.0	12008.0	13064.0	12087.0	12056.0	11844.0	11962.0	11735.0	13099.0	30262.0	12437.0	12030.0	12009.0	12006.0	9583.0	12003.0	11892.0	12033.0	11742.0	9585.0	12287.0	11916.0	8882.0	10646.0	11803.0	11685.0	12167.0	11887.0	12011.0	12882.0	12660.0	15327.0	11771.0	12512.0	12019.0	11731.0	12184.0	12028.0	11781.0	11893.0	12311.0	13064.0	12046.0	11952.0	11965.0
K02337	12221.0	12059.0	12307.0	11869.0	12194.0	11947.0	13016.0	11844.0	11806.0	11831.0	11746.0	11740.0	13152.0	30301.0	12182.0	12030.0	11776.0	11747.0	9544.0	11794.0	11876.0	11978.0	11688.0	9573.0	12178.0	11666.0	8857.0	10639.0	11778.0	11663.0	12126.0	11881.0	11823.0	12938.0	12474.0	15335.0	11771.0	12233.0	12024.0	11731.0	11840.0	12039.0	11777.0	11884.0	12041.0	12900.0	11703.0	11953.0	11731.0
K02336	58.0	169.0	33.0	157.0	1129.0	29.0	41.0	50.0	237.0	57.0	45.0	150.0	166.0	61.0	1054.0	251.0	134.0	49.0	28.0	37.0	102.0	38.0	60.0	204.0	244.0	44.0	333.0	2019.0	61.0	50.0	78.0	237.0	91.0	90.0	48.0	12356.0	235.0	261.0	503.0	24.0	39.0	160.0	43.0	76.0	137.0	56.0	23.0	171.0	51.0
K02335	12221.0	12062.0	12307.0	11884.0	12175.0	11946.0	13018.0	11843.0	11813.0	11829.0	11746.0	11736.0	13115.0	30325.0	12222.0	12035.0	11776.0	11747.0	9543.0	11793.0	11876.0	11979.0	11689.0	9572.0	12169.0	11667.0	8856.0	10638.0	11776.0	11662.0	12127.0	11889.0	11827.0	12818.0	12454.0	15362.0	11776.0	12239.0	12027.0	11732.0	11838.0	12034.0	11789.0	11916.0	12015.0	12899.0	11705.0	11952.0	11769.0
K02334	6233.0	9875.0	4509.0	3810.0	9960.0	5208.0	8272.0	9839.0	10419.0	5104.0	11030.0	4487.0	6846.0	6883.0	11508.0	5645.0	9605.0	9695.0	3059.0	9844.0	5046.0	5082.0	6534.0	3082.0	9284.0	10226.0	2328.0	1331.0	5856.0	6359.0	4605.0	3686.0	10954.0	6841.0	8853.0	15324.0	5342.0	11733.0	5406.0	9301.0	11171.0	5385.0	8228.0	1034.0	11196.0	7621.0	10975.0	6375.0	9380.0
K03688	116.0	368.0	72.0	371.0	4541.0	160.0	192.0	195.0	807.0	190.0	134.0	387.0	1206.0	871.0	3048.0	1128.0	472.0	167.0	96.0	136.0	348.0	134.0	197.0	743.0	759.0	158.0	799.0	2338.0	220.0	225.0	318.0	629.0	410.0	728.0	295.0	14933.0	346.0	585.0	709.0	147.0	242.0	714.0	233.0	261.0	637.0	4559.0	73.0	526.0	415.0
K03689	1.0	27.0	5.0	2.0	41.0	8.0	0.0	1.0	4.0	0.0	0.0	0.0	163.0	87.0	0.0	118.0	0.0	0.0	4.0	0.0	0.0	2.0	3.0	4.0	0.0	1.0	4.0	8.0	11.0	6.0	0.0	0.0	1.0	0.0	0.0	7.0	4.0	0.0	0.0	0.0	0.0	37.0	2.0	6.0	12.0	1.0	0.0	2.0	0.0
K03683	4.0	10.0	2.0	11.0	51.0	0.0	7.0	6.0	27.0	0.0	2.0	12.0	15.0	25.0	143.0	11.0	6.0	1.0	4.0	0.0	1.0	2.0	2.0	13.0	4.0	2.0	15.0	1989.0	17.0	17.0	6.0	12.0	45.0	15.0	20.0	157.0	4.0	9.0	13.0	5.0	7.0	40.0	2.0	6.0	26.0	6.0	2.0	72.0	2.0
K03684	949.0	1107.0	313.0	569.0	1819.0	201.0	4049.0	104.0	301.0	231.0	59.0	135.0	3037.0	28760.0	726.0	813.0	179.0	125.0	62.0	369.0	569.0	382.0	89.0	330.0	1077.0	53.0	213.0	2186.0	87.0	156.0	128.0	565.0	244.0	1021.0	185.0	2706.0	109.0	1924.0	335.0	84.0	195.0	654.0	490.0	1061.0	903.0	5055.0	75.0	509.0	787.0
K03685	12224.0	12059.0	12307.0	11870.0	12172.0	11947.0	13015.0	11843.0	11804.0	11831.0	11744.0	11735.0	13145.0	30292.0	12168.0	12029.0	11777.0	11747.0	9545.0	11793.0	11958.0	12041.0	11691.0	9570.0	12385.0	11669.0	8856.0	10625.0	11775.0	11655.0	12125.0	11884.0	11818.0	12936.0	12474.0	15314.0	11767.0	12230.0	12019.0	11730.0	11840.0	12015.0	11776.0	11883.0	12031.0	12896.0	11703.0	11947.0	11730.0
K03686	13318.0	13101.0	12608.0	12383.0	12528.0	12270.0	17235.0	11897.0	11923.0	12054.0	11824.0	11756.0	15948.0	58465.0	12569.0	12488.0	11869.0	11850.0	9587.0	12146.0	12409.0	12317.0	11746.0	9771.0	13144.0	11688.0	8911.0	10698.0	11828.0	11741.0	12281.0	12278.0	11900.0	15738.0	14147.0	15557.0	11801.0	13907.0	12264.0	11786.0	12100.0	12416.0	12251.0	12905.0	12593.0	17846.0	11740.0	12160.0	12472.0
K03687	12219.0	12058.0	12307.0	11869.0	12172.0	11946.0	13011.0	11840.0	11800.0	11829.0	11743.0	11735.0	12874.0	30257.0	12149.0	12029.0	11777.0	11747.0	9545.0	11793.0	11876.0	11978.0	11688.0	9566.0	12167.0	11667.0	8856.0	10632.0	11777.0	11672.0	12125.0	11880.0	11820.0	12818.0	12455.0	15316.0	11768.0	12236.0	12020.0	11732.0	11835.0	12026.0	11776.0	11883.0	12010.0	12894.0	11703.0	11947.0	11730.0
K07301	99.0	42.0	9.0	15.0	454.0	97.0	145.0	25.0	91.0	61.0	35.0	26.0	676.0	349.0	503.0	181.0	28.0	6.0	12.0	5.0	10.0	12.0	15.0	164.0	34.0	5.0	57.0	8872.0	79.0	98.0	200.0	88.0	202.0	1197.0	900.0	1199.0	81.0	147.0	123.0	75.0	133.0	557.0	149.0	105.0	243.0	79.0	25.0	139.0	38.0
K07300	15.0	99.0	20.0	48.0	858.0	45.0	36.0	44.0	157.0	30.0	31.0	76.0	466.0	561.0	364.0	394.0	64.0	24.0	22.0	11.0	26.0	32.0	35.0	119.0	76.0	27.0	141.0	2004.0	53.0	63.0	37.0	139.0	90.0	97.0	51.0	647.0	42.0	31.0	69.0	15.0	17.0	173.0	20.0	46.0	103.0	38.0	8.0	72.0	49.0
K07303	119.0	477.0	92.0	370.0	6955.0	147.0	171.0	231.0	1161.0	237.0	194.0	559.0	898.0	295.0	3706.0	1299.0	712.0	249.0	123.0	154.0	411.0	184.0	253.0	1051.0	1084.0	239.0	1195.0	220.0	257.0	221.0	283.0	839.0	367.0	363.0	142.0	14958.0	341.0	505.0	681.0	86.0	137.0	545.0	95.0	211.0	475.0	173.0	62.0	369.0	121.0
K07302	121.0	477.0	92.0	374.0	7093.0	146.0	173.0	227.0	1164.0	231.0	195.0	564.0	896.0	308.0	3760.0	1317.0	710.0	247.0	123.0	154.0	414.0	183.0	258.0	1067.0	1086.0	238.0	1191.0	220.0	256.0	224.0	287.0	846.0	380.0	384.0	165.0	15552.0	356.0	603.0	719.0	112.0	172.0	676.0	113.0	260.0	626.0	207.0	81.0	479.0	146.0
K07305	11123.0	11007.0	11292.0	11264.0	12080.0	11531.0	8668.0	11572.0	11658.0	11446.0	11654.0	11735.0	9410.0	1546.0	12159.0	11476.0	11625.0	11563.0	4928.0	11198.0	11065.0	11480.0	11435.0	4772.0	9955.0	11500.0	2953.0	3350.0	11638.0	11452.0	11404.0	11431.0	11704.0	10646.0	11081.0	16354.0	11693.0	10650.0	11657.0	11640.0	11667.0	11727.0	11022.0	10015.0	11583.0	8055.0	11651.0	11624.0	11178.0
K07304	11260.0	11399.0	12092.0	11615.0	16029.0	11813.0	9009.0	11919.0	12337.0	11719.0	11780.0	12097.0	10403.0	1774.0	14131.0	12482.0	12035.0	11713.0	9438.0	11535.0	11677.0	11793.0	11779.0	9862.0	11167.0	11771.0	9518.0	3408.0	11870.0	11754.0	12114.0	11973.0	11951.0	10912.0	11426.0	29146.0	11958.0	10965.0	12324.0	11708.0	11760.0	12101.0	11339.0	19950.0	11859.0	8270.0	11775.0	12079.0	11366.0
K07308	7.0	26.0	8.0	22.0	370.0	12.0	26.0	26.0	97.0	20.0	12.0	33.0	259.0	187.0	419.0	73.0	24.0	11.0	8.0	4.0	14.0	12.0	9.0	47.0	69.0	12.0	72.0	414.0	21.0	33.0	23.0	55.0	18.0	528.0	98.0	545.0	19.0	25.0	20.0	10.0	22.0	63.0	8.0	22.0	113.0	30.0	5.0	88.0	10.0
K02610	82.0	300.0	58.0	257.0	3467.0	79.0	95.0	128.0	623.0	138.0	105.0	314.0	462.0	128.0	2167.0	690.0	403.0	139.0	69.0	91.0	253.0	98.0	145.0	589.0	639.0	130.0	703.0	351.0	134.0	105.0	144.0	467.0	138.0	186.0	70.0	12829.0	255.0	325.0	537.0	33.0	62.0	261.0	61.0	113.0	207.0	95.0	29.0	172.0	76.0
K02963	12218.0	12058.0	12306.0	11869.0	12172.0	11940.0	12998.0	11838.0	11797.0	11831.0	11744.0	11734.0	13136.0	30286.0	12167.0	12027.0	11773.0	11746.0	9544.0	11791.0	11874.0	11974.0	11682.0	9566.0	12172.0	11666.0	8855.0	10572.0	11758.0	11650.0	12125.0	11881.0	11819.0	12932.0	12467.0	15311.0	11766.0	12231.0	12014.0	11726.0	11839.0	12017.0	11776.0	11877.0	12031.0	12895.0	11703.0	11947.0	11730.0
K02612	82.0	301.0	58.0	257.0	3526.0	79.0	95.0	128.0	631.0	138.0	105.0	319.0	462.0	128.0	2168.0	690.0	403.0	139.0	69.0	91.0	253.0	98.0	145.0	591.0	639.0	130.0	709.0	353.0	134.0	106.0	144.0	467.0	138.0	189.0	71.0	12837.0	255.0	326.0	537.0	35.0	63.0	262.0	61.0	115.0	208.0	97.0	29.0	172.0	77.0
K02961	11652.0	11102.0	12038.0	11423.0	11940.0	11830.0	9133.0	11818.0	11741.0	11671.0	11717.0	11731.0	11359.0	25099.0	12171.0	11964.0	11724.0	11706.0	9510.0	11440.0	11411.0	11911.0	11676.0	9480.0	11632.0	11665.0	8840.0	10621.0	11764.0	11658.0	12114.0	11537.0	11809.0	11259.0	11634.0	15307.0	11758.0	10584.0	11862.0	11714.0	11707.0	11879.0	11391.0	11703.0	11645.0	12508.0	11677.0	11834.0	11352.0
K09686	23705.0	24285.0	26405.0	28854.0	28369.0	26871.0	26878.0	24065.0	24439.0	26236.0	23380.0	26938.0	25318.0	15253.0	27044.0	24890.0	24397.0	24013.0	15361.0	23576.0	26331.0	26576.0	24069.0	15765.0	21681.0	23326.0	12629.0	20407.0	24516.0	23101.0	27587.0	29710.0	23842.0	28778.0	23650.0	31021.0	25163.0	24313.0	25873.0	16883.0	23250.0	25893.0	19349.0	21487.0	23782.0	18866.0	23074.0	23033.0	23157.0
K09687	24770.0	24977.0	26677.0	29238.0	22900.0	27120.0	31116.0	23981.0	23567.0	26239.0	23317.0	26600.0	30301.0	43752.0	25233.0	24835.0	23980.0	24181.0	16570.0	23784.0	27225.0	27274.0	23895.0	14847.0	23430.0	23135.0	11534.0	5495.0	24373.0	23004.0	27658.0	29330.0	23912.0	31557.0	25005.0	18954.0	24913.0	25636.0	25644.0	17084.0	23447.0	26263.0	19800.0	49272.0	24387.0	33120.0	23275.0	23226.0	25006.0
K09684	1.0	6.0	1.0	24.0	190.0	0.0	7.0	26.0	55.0	0.0	3.0	15.0	13.0	54.0	62.0	37.0	2.0	0.0	8.0	2.0	2.0	19.0	0.0	49.0	5.0	2.0	19.0	17.0	10.0	20.0	1.0	5.0	10.0	29.0	11.0	121.0	3.0	15.0	12.0	10.0	4.0	22.0	7.0	8.0	13.0	21.0	1.0	4.0	12.0
K09685	11049.0	10608.0	11228.0	10976.0	7479.0	11441.0	8545.0	11429.0	10851.0	11312.0	11526.0	11316.0	8650.0	1100.0	9238.0	10396.0	11198.0	11485.0	9396.0	11228.0	10923.0	11376.0	11407.0	8517.0	9419.0	11465.0	7968.0	1069.0	11430.0	11377.0	11204.0	10809.0	11358.0	10252.0	10995.0	759.0	11362.0	10056.0	10954.0	11540.0	11502.0	10952.0	11040.0	10695.0	10952.0	7695.0	11599.0	11145.0	10757.0
K05962	3.0	25.0	4.0	7.0	119.0	4.0	6.0	7.0	47.0	2.0	5.0	16.0	21.0	12.0	607.0	26.0	10.0	4.0	3.0	2.0	3.0	5.0	7.0	16.0	19.0	6.0	29.0	4.0	6.0	10.0	2.0	30.0	13.0	29.0	9.0	184.0	14.0	8.0	11.0	6.0	3.0	27.0	7.0	8.0	9.0	6.0	3.0	13.0	3.0
K05967	4.0	0.0	1.0	0.0	4.0	0.0	1.0	1.0	1.0	0.0	0.0	0.0	0.0	1.0	183.0	2.0	0.0	0.0	0.0	0.0	0.0	0.0	0.0	0.0	0.0	0.0	3.0	2.0	2.0	2.0	0.0	0.0	7.0	1.0	0.0	11.0	1.0	0.0	1.0	1.0	0.0	2.0	0.0	1.0	0.0	2.0	0.0	1.0	0.0
K05966	11005.0	10356.0	11181.0	10924.0	7335.0	11264.0	8357.0	11121.0	10598.0	11240.0	11299.0	11285.0	8088.0	930.0	8875.0	9985.0	10874.0	11094.0	4407.0	10843.0	10488.0	11147.0	11164.0	3994.0	8819.0	11087.0	2098.0	1584.0	11383.0	11184.0	11132.0	10817.0	11157.0	10037.0	10606.0	857.0	11353.0	9778.0	10950.0	11510.0	11067.0	10938.0	10746.0	861.0	10539.0	7364.0	11163.0	11102.0	10163.0
K11159	1.0	9.0	2.0	4.0	156.0	0.0	5.0	0.0	6.0	0.0	2.0	5.0	10.0	4.0	74.0	28.0	6.0	0.0	1.0	2.0	0.0	1.0	0.0	6.0	4.0	0.0	7.0	2.0	4.0	7.0	3.0	6.0	16.0	28.0	19.0	669.0	20.0	96.0	32.0	23.0	30.0	112.0	13.0	42.0	132.0	37.0	17.0	104.0	20.0
K05964	11002.0	10343.0	11177.0	10916.0	7124.0	11261.0	8362.0	11120.0	10560.0	11245.0	11289.0	11267.0	8076.0	967.0	8767.0	10102.0	10860.0	11087.0	4403.0	10843.0	10486.0	11148.0	11157.0	4068.0	8800.0	11079.0	2069.0	8425.0	11368.0	11178.0	11147.0	10809.0	11135.0	10014.0	10599.0	521.0	11337.0	9777.0	10931.0	11507.0	11066.0	10925.0	10744.0	856.0	10559.0	7384.0	11161.0	11092.0	10162.0
K00309	2.0	6.0	1.0	6.0	60.0	3.0	11.0	7.0	16.0	2.0	3.0	11.0	21.0	12.0	100.0	18.0	8.0	3.0	1.0	0.0	4.0	5.0	4.0	10.0	4.0	4.0	31.0	1646.0	5.0	8.0	0.0	14.0	1.0	8.0	15.0	115.0	0.0	0.0	0.0	1.0	2.0	12.0	0.0	0.0	0.0	2.0	0.0	1.0	1.0
K00658	94.0	343.0	67.0	299.0	4356.0	104.0	135.0	168.0	773.0	169.0	126.0	395.0	799.0	670.0	2679.0	949.0	453.0	156.0	162.0	104.0	280.0	127.0	171.0	707.0	716.0	149.0	805.0	2170.0	201.0	200.0	257.0	600.0	335.0	337.0	137.0	14432.0	321.0	501.0	654.0	86.0	122.0	578.0	215.0	212.0	476.0	365.0	69.0	419.0	394.0
K00304	11.0	60.0	12.0	60.0	700.0	29.0	65.0	50.0	140.0	38.0	32.0	103.0	170.0	344.0	553.0	153.0	68.0	30.0	15.0	8.0	32.0	36.0	31.0	108.0	73.0	30.0	181.0	143.0	56.0	93.0	36.0	178.0	97.0	97.0	34.0	1190.0	38.0	34.0	72.0	11.0	19.0	114.0	13.0	33.0	56.0	35.0	6.0	51.0	23.0
K00305	10.0	56.0	11.0	54.0	651.0	28.0	55.0	45.0	130.0	35.0	31.0	93.0	150.0	331.0	477.0	141.0	65.0	27.0	14.0	8.0	29.0	32.0	27.0	99.0	71.0	27.0	158.0	114.0	50.0	81.0	36.0	165.0	94.0	90.0	29.0	1075.0	38.0	34.0	52.0	11.0	17.0	100.0	13.0	29.0	56.0	34.0	6.0	50.0	22.0
K00655	11977.0	12393.0	12360.0	12154.0	16794.0	12033.0	13055.0	12005.0	12595.0	11988.0	11894.0	12141.0	13163.0	8080.0	15204.0	12648.0	12215.0	11858.0	9628.0	11897.0	12089.0	11843.0	11832.0	10245.0	11837.0	11806.0	9706.0	10761.0	11981.0	11858.0	12350.0	12546.0	12111.0	14191.0	13373.0	30049.0	12117.0	12766.0	12670.0	11805.0	12007.0	12575.0	11928.0	11401.0	12417.0	13029.0	11768.0	12310.0	11909.0
K00652	102.0	370.0	73.0	300.0	4074.0	91.0	146.0	158.0	754.0	173.0	121.0	366.0	881.0	363.0	2710.0	926.0	446.0	151.0	90.0	99.0	269.0	123.0	164.0	797.0	703.0	146.0	837.0	9052.0	198.0	184.0	314.0	601.0	309.0	362.0	163.0	14122.0	340.0	485.0	663.0	88.0	130.0	635.0	291.0	185.0	459.0	334.0	59.0	361.0	321.0
K00301	10.0	46.0	11.0	47.0	997.0	46.0	45.0	50.0	157.0	41.0	32.0	87.0	144.0	355.0	344.0	158.0	66.0	24.0	12.0	11.0	32.0	34.0	33.0	123.0	90.0	27.0	133.0	129.0	36.0	77.0	23.0	156.0	59.0	117.0	38.0	416.0	31.0	41.0	44.0	18.0	17.0	55.0	15.0	34.0	59.0	34.0	8.0	55.0	25.0
K00302	13.0	61.0	13.0	63.0	978.0	31.0	66.0	52.0	156.0	42.0	35.0	109.0	185.0	369.0	606.0	177.0	71.0	30.0	16.0	10.0	39.0	36.0	32.0	111.0	73.0	31.0	184.0	149.0	58.0	98.0	42.0	191.0	104.0	103.0	36.0	1216.0	51.0	41.0	80.0	17.0	21.0	127.0	24.0	73.0	58.0	40.0	8.0	57.0	28.0
K00303	24.0	111.0	26.0	115.0	1864.0	57.0	98.0	88.0	319.0	73.0	68.0	193.0	311.0	421.0	1014.0	304.0	129.0	59.0	29.0	22.0	71.0	63.0	60.0	226.0	138.0	51.0	330.0	204.0	100.0	175.0	54.0	319.0	157.0	239.0	95.0	2998.0	128.0	206.0	162.0	66.0	75.0	355.0	52.0	123.0	274.0	111.0	38.0	225.0	74.0
K10820	2.0	4.0	1.0	4.0	74.0	1.0	3.0	4.0	17.0	4.0	6.0	14.0	15.0	2.0	27.0	13.0	9.0	5.0	2.0	1.0	1.0	3.0	3.0	11.0	2.0	2.0	19.0	2.0	4.0	4.0	0.0	9.0	6.0	14.0	5.0	263.0	12.0	6.0	17.0	3.0	3.0	16.0	3.0	6.0	15.0	7.0	2.0	7.0	3.0
K09167	5442.0	2067.0	7037.0	7878.0	2619.0	6352.0	4140.0	1780.0	1346.0	6518.0	666.0	7248.0	5001.0	572.0	860.0	5789.0	2076.0	1892.0	1617.0	1712.0	6401.0	6358.0	4938.0	1832.0	1761.0	1290.0	724.0	338.0	5787.0	5138.0	6871.0	8182.0	832.0	5207.0	2586.0	316.0	6396.0	503.0	6440.0	2371.0	537.0	6317.0	3152.0	245.0	619.0	717.0	623.0	5158.0	1962.0
K01304	11195.0	10888.0	11280.0	11228.0	10906.0	11555.0	8704.0	11528.0	11428.0	11459.0	11635.0	11612.0	9221.0	1319.0	11152.0	10864.0	11510.0	11523.0	9232.0	11285.0	11127.0	11466.0	11522.0	9126.0	10712.0	11584.0	8633.0	3153.0	11584.0	11498.0	11395.0	11267.0	11556.0	11256.0	11753.0	13051.0	11612.0	10359.0	11472.0	11565.0	11551.0	11304.0	11080.0	10822.0	11117.0	12120.0	11620.0	11351.0	10869.0
K02658	82.0	377.0	69.0	249.0	3465.0	101.0	94.0	127.0	613.0	137.0	97.0	299.0	952.0	387.0	2155.0	1004.0	394.0	133.0	80.0	90.0	255.0	98.0	151.0	596.0	626.0	131.0	679.0	101.0	186.0	144.0	172.0	466.0	242.0	174.0	60.0	12564.0	254.0	316.0	529.0	39.0	62.0	364.0	58.0	116.0	243.0	82.0	27.0	162.0	63.0
K00672	4.0	15.0	4.0	10.0	216.0	5.0	7.0	9.0	50.0	7.0	11.0	22.0	51.0	10.0	108.0	38.0	17.0	8.0	4.0	2.0	3.0	7.0	7.0	20.0	19.0	8.0	40.0	6.0	14.0	11.0	3.0	35.0	22.0	24.0	9.0	324.0	16.0	5.0	22.0	5.0	5.0	36.0	3.0	6.0	14.0	6.0	2.0	13.0	3.0
K02650	122.0	521.0	99.0	355.0	5798.0	155.0	170.0	218.0	1034.0	246.0	179.0	491.0	1449.0	658.0	3527.0	1493.0	679.0	232.0	132.0	147.0	409.0	166.0	244.0	997.0	1063.0	223.0	1095.0	304.0	273.0	212.0	312.0	767.0	380.0	541.0	179.0	13435.0	319.0	401.0	606.0	75.0	101.0	552.0	77.0	162.0	391.0	142.0	40.0	222.0	169.0
K02651	124.0	487.0	99.0	390.0	7610.0	171.0	195.0	258.0	1191.0	269.0	213.0	596.0	1007.0	659.0	3583.0	1420.0	749.0	264.0	124.0	158.0	429.0	204.0	268.0	1116.0	1135.0	245.0	1275.0	246.0	257.0	269.0	314.0	908.0	329.0	517.0	199.0	15480.0	340.0	612.0	709.0	97.0	172.0	700.0	171.0	262.0	590.0	225.0	73.0	449.0	153.0
K02652	103.0	365.0	71.0	278.0	3863.0	102.0	120.0	143.0	695.0	169.0	124.0	330.0	1344.0	487.0	2695.0	956.0	419.0	144.0	86.0	92.0	277.0	107.0	165.0	638.0	1347.0	142.0	738.0	268.0	204.0	172.0	241.0	517.0	378.0	512.0	169.0	13135.0	298.0	359.0	589.0	85.0	85.0	520.0	192.0	182.0	348.0	154.0	37.0	201.0	169.0
K02653	124.0	347.0	66.0	278.0	3654.0	100.0	125.0	142.0	682.0	173.0	126.0	334.0	1482.0	623.0	2866.0	864.0	419.0	146.0	88.0	92.0	280.0	109.0	165.0	642.0	1362.0	140.0	743.0	448.0	188.0	161.0	272.0	524.0	408.0	671.0	293.0	13132.0	315.0	369.0	620.0	96.0	87.0	556.0	208.0	174.0	339.0	157.0	38.0	207.0	166.0
K02654	1447.0	2635.0	691.0	1564.0	8279.0	544.0	8212.0	365.0	1556.0	676.0	334.0	747.0	5443.0	11579.0	5717.0	2025.0	952.0	380.0	244.0	892.0	1674.0	511.0	353.0	1562.0	3418.0	286.0	1539.0	4094.0	424.0	403.0	618.0	1798.0	706.0	5344.0	2825.0	27519.0	664.0	4143.0	1603.0	264.0	565.0	1504.0	1211.0	9690.0	1660.0	10135.0	213.0	990.0	1876.0
K02656	79.0	291.0	54.0	242.0	3309.0	78.0	91.0	120.0	597.0	134.0	95.0	299.0	453.0	149.0	2135.0	635.0	386.0	131.0	67.0	89.0	249.0	92.0	140.0	571.0	618.0	126.0	666.0	1734.0	146.0	114.0	195.0	460.0	196.0	165.0	67.0	12535.0	240.0	308.0	527.0	37.0	59.0	247.0	54.0	97.0	198.0	75.0	27.0	144.0	61.0
K05685	8.0	43.0	9.0	28.0	425.0	34.0	25.0	39.0	101.0	31.0	24.0	51.0	93.0	332.0	679.0	99.0	42.0	18.0	13.0	7.0	15.0	22.0	20.0	89.0	76.0	18.0	91.0	557.0	25.0	44.0	69.0	136.0	92.0	76.0	24.0	141.0	6.0	30.0	8.0	7.0	3.0	37.0	8.0	3.0	42.0	20.0	0.0	83.0	8.0
K00878	627.0	992.0	280.0	559.0	527.0	192.0	3980.0	101.0	174.0	215.0	63.0	32.0	2034.0	5668.0	450.0	461.0	165.0	167.0	714.0	395.0	519.0	122.0	48.0	201.0	629.0	16.0	49.0	2370.0	51.0	56.0	126.0	397.0	89.0	2170.0	1208.0	411.0	53.0	1688.0	222.0	60.0	236.0	364.0	495.0	265.0	485.0	4957.0	38.0	202.0	930.0
K00872	6150.0	9524.0	4463.0	3653.0	5272.0	5096.0	8172.0	9692.0	9653.0	4963.0	10889.0	4120.0	5972.0	6390.0	8828.0	5170.0	9167.0	9630.0	7915.0	9848.0	5044.0	5117.0	6482.0	6889.0	8987.0	10182.0	7309.0	2947.0	5704.0	6322.0	4403.0	3006.0	10688.0	6075.0	8628.0	942.0	5014.0	11253.0	4744.0	9243.0	10962.0	4921.0	8345.0	10677.0	10818.0	12064.0	11010.0	6265.0	9709.0
K00873	12281.0	12392.0	12367.0	12099.0	15574.0	12032.0	13082.0	11975.0	12405.0	11964.0	11839.0	12022.0	13635.0	30270.0	14012.0	12758.0	12162.0	11874.0	9611.0	11882.0	12159.0	12085.0	11824.0	10136.0	12820.0	11792.0	9524.0	12408.0	11908.0	11756.0	12257.0	12337.0	11983.0	12803.0	12400.0	27761.0	12016.0	12541.0	12531.0	11755.0	11888.0	12295.0	11816.0	11989.0	12200.0	12973.0	11729.0	12162.0	11799.0
K00870	1.0	27.0	5.0	2.0	41.0	8.0	0.0	1.0	4.0	1.0	0.0	0.0	163.0	87.0	0.0	118.0	0.0	0.0	4.0	0.0	0.0	2.0	3.0	4.0	0.0	1.0	3.0	8.0	11.0	6.0	0.0	0.0	1.0	0.0	0.0	7.0	4.0	0.0	0.0	0.0	0.0	37.0	2.0	6.0	12.0	1.0	0.0	2.0	0.0
K00876	11275.0	10679.0	11940.0	11095.0	7573.0	11759.0	9021.0	11640.0	11007.0	11490.0	11605.0	11339.0	9835.0	1805.0	9726.0	10487.0	11236.0	11494.0	9431.0	11338.0	10986.0	11459.0	11463.0	8861.0	10311.0	11497.0	8043.0	17412.0	11578.0	11454.0	11905.0	10983.0	11460.0	12519.0	12939.0	1064.0	11479.0	10109.0	11256.0	11644.0	11706.0	11448.0	11331.0	10763.0	11074.0	7834.0	11613.0	11463.0	11009.0
K00874	305.0	369.0	90.0	414.0	4352.0	302.0	424.0	235.0	834.0	223.0	190.0	440.0	2026.0	587.0	2946.0	1364.0	501.0	208.0	479.0	115.0	506.0	317.0	183.0	804.0	1691.0	161.0	851.0	4101.0	229.0	220.0	436.0	664.0	296.0	2291.0	1738.0	14320.0	378.0	494.0	746.0	170.0	281.0	844.0	321.0	9126.0	484.0	295.0	113.0	450.0	300.0
K04487	23283.0	21891.0	22617.0	22509.0	21301.0	23442.0	17960.0	23125.0	22830.0	23018.0	23323.0	23204.0	21862.0	48861.0	22745.0	22879.0	23063.0	23292.0	18924.0	22600.0	22392.0	23454.0	23143.0	18103.0	21975.0	23171.0	17129.0	5032.0	23249.0	23154.0	23011.0	22556.0	23344.0	23365.0	23988.0	29216.0	23381.0	21052.0	23300.0	23347.0	23455.0	23346.0	22447.0	23323.0	22992.0	18243.0	23324.0	23025.0	22085.0
K04486	129.0	7.0	2.0	34.0	82.0	90.0	147.0	14.0	26.0	40.0	35.0	14.0	1076.0	355.0	681.0	476.0	4.0	7.0	18.0	1.0	19.0	7.0	6.0	15.0	716.0	4.0	9.0	182.0	48.0	52.0	200.0	45.0	241.0	1199.0	857.0	89.0	57.0	21.0	92.0	80.0	87.0	377.0	196.0	46.0	43.0	68.0	2.0	25.0	93.0
K04485	11682.0	11943.0	11572.0	11810.0	12095.0	11609.0	12509.0	11642.0	11729.0	11678.0	11681.0	11730.0	12125.0	7569.0	12141.0	11730.0	11723.0	11683.0	9541.0	11686.0	11687.0	11588.0	11607.0	9502.0	11396.0	11625.0	8831.0	10579.0	11693.0	11637.0	11591.0	11836.0	11699.0	11665.0	11448.0	14996.0	11763.0	12232.0	11849.0	11712.0	11695.0	11750.0	11693.0	11130.0	11858.0	12815.0	11688.0	11704.0	11673.0
K04488	11934.0	4928.0	11902.0	11401.0	7714.0	9628.0	11059.0	2803.0	2618.0	10705.0	1207.0	11623.0	12730.0	29825.0	3655.0	11693.0	3661.0	3112.0	3811.0	3297.0	10981.0	9995.0	9123.0	3643.0	6260.0	2147.0	1777.0	1423.0	10784.0	10599.0	10339.0	11542.0	1482.0	9912.0	7157.0	13839.0	11529.0	2716.0	11807.0	11527.0	1021.0	11593.0	11094.0	10428.0	1781.0	6007.0	990.0	11503.0	4080.0
K09516	9.0	27.0	5.0	2.0	91.0	8.0	4.0	2.0	24.0	4.0	0.0	0.0	181.0	123.0	17.0	120.0	3.0	0.0	10.0	0.0	0.0	2.0	5.0	45.0	10.0	4.0	16.0	24.0	15.0	9.0	22.0	10.0	4.0	5.0	2.0	8.0	16.0	0.0	12.0	11.0	3.0	69.0	6.0	9.0	12.0	3.0	0.0	2.0	1.0
K02434	23533.0	23984.0	24561.0	23714.0	24197.0	23656.0	25530.0	23621.0	23445.0	23546.0	23439.0	23435.0	23949.0	14961.0	23722.0	23484.0	23453.0	23374.0	19058.0	23579.0	23621.0	23408.0	23290.0	18750.0	23498.0	23286.0	17586.0	3401.0	23515.0	23291.0	24035.0	23630.0	23524.0	25576.0	24805.0	30390.0	23447.0	24449.0	23838.0	23405.0	23572.0	23611.0	23316.0	22281.0	23719.0	25628.0	23396.0	23743.0	23423.0
K02435	23406.0	23984.0	24561.0	23702.0	24197.0	23492.0	25303.0	23618.0	23434.0	23504.0	23391.0	23434.0	23496.0	14782.0	23689.0	23364.0	23454.0	23373.0	19068.0	23579.0	23621.0	23406.0	23290.0	18746.0	23488.0	23286.0	17586.0	3355.0	23487.0	23264.0	24005.0	23623.0	23518.0	23490.0	23206.0	30379.0	23446.0	24444.0	23833.0	23398.0	23413.0	23468.0	23318.0	22270.0	23696.0	25621.0	23394.0	23717.0	23416.0
K02437	126.0	428.0	98.0	388.0	4581.0	198.0	267.0	240.0	877.0	204.0	138.0	439.0	1219.0	851.0	2911.0	1259.0	518.0	209.0	552.0	149.0	562.0	300.0	211.0	946.0	1030.0	164.0	846.0	9068.0	225.0	240.0	340.0	652.0	397.0	532.0	269.0	14331.0	364.0	522.0	691.0	136.0	224.0	762.0	425.0	9143.0	635.0	4811.0	129.0	519.0	772.0
K05350	54.0	109.0	38.0	178.0	993.0	66.0	94.0	77.0	190.0	44.0	41.0	133.0	1223.0	517.0	522.0	700.0	134.0	136.0	619.0	19.0	249.0	199.0	38.0	194.0	1047.0	33.0	122.0	987.0	75.0	95.0	51.0	151.0	104.0	184.0	89.0	812.0	62.0	56.0	74.0	85.0	25.0	233.0	131.0	8966.0	187.0	4490.0	72.0	190.0	299.0
K02431	19.0	50.0	11.0	51.0	651.0	29.0	43.0	45.0	136.0	31.0	31.0	80.0	426.0	147.0	525.0	133.0	60.0	26.0	19.0	6.0	17.0	30.0	26.0	94.0	69.0	28.0	142.0	341.0	34.0	59.0	90.0	155.0	78.0	81.0	31.0	763.0	23.0	24.0	58.0	14.0	11.0	70.0	20.0	50.0	24.0	18.0	4.0	38.0	13.0
K02433	23821.0	25065.0	24786.0	24591.0	41062.0	24040.0	25975.0	24198.0	26140.0	24117.0	23900.0	24760.0	26259.0	16108.0	32249.0	26598.0	25052.0	23940.0	19352.0	23921.0	24575.0	23849.0	23869.0	21145.0	25869.0	23816.0	20372.0	13937.0	24112.0	23944.0	24637.0	25734.0	24315.0	26474.0	25236.0	60632.0	24186.0	25469.0	25313.0	23595.0	23838.0	24852.0	23534.0	22805.0	24582.0	25875.0	23526.0	24503.0	23544.0
K02438	600.0	1043.0	291.0	601.0	1489.0	156.0	3940.0	89.0	294.0	199.0	78.0	128.0	1824.0	5812.0	1050.0	324.0	139.0	79.0	63.0	365.0	498.0	116.0	57.0	338.0	691.0	40.0	235.0	3921.0	77.0	115.0	124.0	561.0	215.0	1865.0	929.0	1497.0	88.0	1764.0	288.0	70.0	171.0	345.0	561.0	360.0	590.0	9279.0	59.0	364.0	897.0
K03745	60.0	195.0	35.0	177.0	1596.0	49.0	70.0	75.0	305.0	77.0	56.0	184.0	261.0	360.0	1500.0	322.0	163.0	57.0	37.0	41.0	117.0	50.0	74.0	262.0	280.0	56.0	377.0	2026.0	94.0	105.0	120.0	302.0	165.0	151.0	74.0	12458.0	230.0	280.0	536.0	36.0	45.0	214.0	49.0	91.0	180.0	72.0	26.0	202.0	61.0
K03744	12223.0	12054.0	12319.0	11886.0	12539.0	11962.0	13024.0	11835.0	11820.0	11823.0	11719.0	11739.0	12328.0	29755.0	11964.0	11751.0	11833.0	11831.0	13954.0	11924.0	11949.0	11967.0	11841.0	14067.0	12254.0	11793.0	14722.0	8689.0	11782.0	11805.0	12100.0	11900.0	11784.0	12519.0	12282.0	15210.0	11778.0	12221.0	12033.0	11707.0	11833.0	11964.0	11918.0	12785.0	12013.0	12754.0	11725.0	11981.0	11534.0
K03747	3.0	15.0	2.0	9.0	155.0	4.0	6.0	8.0	44.0	6.0	3.0	6.0	36.0	13.0	174.0	27.0	13.0	4.0	4.0	1.0	6.0	3.0	4.0	21.0	9.0	4.0	21.0	1941.0	19.0	14.0	49.0	27.0	77.0	23.0	26.0	114.0	5.0	12.0	7.0	9.0	4.0	18.0	3.0	6.0	11.0	7.0	2.0	24.0	3.0
K03210	12180.0	11972.0	11596.0	11812.0	11965.0	11799.0	12833.0	11657.0	11743.0	11732.0	11721.0	11737.0	12904.0	30178.0	12184.0	12008.0	11762.0	11745.0	9543.0	11687.0	11750.0	11851.0	11644.0	9548.0	11801.0	11641.0	8841.0	10770.0	11709.0	11652.0	11600.0	11843.0	11742.0	12662.0	12234.0	15228.0	11778.0	12238.0	11896.0	11747.0	11813.0	11889.0	11737.0	11873.0	11981.0	12895.0	11694.0	11746.0	11779.0
K03217	23264.0	22668.0	23536.0	22872.0	19650.0	23386.0	21551.0	23256.0	22652.0	23129.0	23259.0	23058.0	21675.0	31419.0	21219.0	22539.0	22975.0	23232.0	18946.0	23022.0	22766.0	23333.0	23094.0	18090.0	21546.0	23131.0	16822.0	11700.0	23220.0	23052.0	23329.0	22692.0	23165.0	23136.0	23442.0	16105.0	23133.0	22301.0	22975.0	23289.0	23341.0	22951.0	22819.0	22582.0	22979.0	20736.0	23303.0	23094.0	22693.0
K03216	11784.0	11997.0	12281.0	11857.0	11988.0	11828.0	12773.0	11817.0	11722.0	11769.0	11721.0	11717.0	11856.0	7365.0	12099.0	11615.0	11726.0	11686.0	9537.0	11789.0	11811.0	11700.0	11642.0	9354.0	11745.0	11643.0	8793.0	3637.0	11746.0	11616.0	12024.0	11836.0	11783.0	12604.0	12384.0	15060.0	11715.0	12204.0	11917.0	11701.0	11782.0	11778.0	11659.0	11128.0	11814.0	12795.0	11697.0	11911.0	11671.0
K03215	92.0	338.0	66.0	281.0	4205.0	104.0	125.0	159.0	749.0	169.0	125.0	373.0	587.0	451.0	2574.0	807.0	447.0	154.0	82.0	100.0	277.0	121.0	167.0	680.0	695.0	148.0	799.0	2273.0	184.0	181.0	229.0	593.0	291.0	292.0	125.0	13995.0	302.0	454.0	623.0	77.0	113.0	481.0	96.0	170.0	405.0	167.0	51.0	368.0	189.0
K03742	94.0	160.0	746.0	170.0	603.0	260.0	377.0	297.0	227.0	183.0	69.0	90.0	1302.0	767.0	607.0	580.0	157.0	145.0	716.0	158.0	386.0	279.0	102.0	266.0	1236.0	45.0	95.0	9394.0	157.0	98.0	566.0	135.0	139.0	671.0	611.0	659.0	105.0	60.0	274.0	126.0	144.0	402.0	246.0	8967.0	256.0	242.0	80.0	393.0	446.0
K03219	6.0	12.0	4.0	7.0	102.0	2.0	2.0	8.0	36.0	1.0	5.0	18.0	20.0	29.0	162.0	31.0	9.0	4.0	4.0	1.0	2.0	5.0	6.0	13.0	18.0	4.0	26.0	143.0	6.0	5.0	30.0	42.0	73.0	17.0	7.0	165.0	12.0	14.0	11.0	6.0	3.0	44.0	53.0	17.0	23.0	21.0	8.0	76.0	21.0
K03218	12141.0	12055.0	12307.0	11865.0	12117.0	11864.0	12877.0	11835.0	11769.0	11796.0	11721.0	11732.0	13099.0	30225.0	12150.0	12018.0	11767.0	11746.0	9538.0	11791.0	11875.0	11970.0	11685.0	9427.0	12158.0	11663.0	8830.0	3720.0	11758.0	11643.0	12074.0	11847.0	11804.0	11952.0	11679.0	15315.0	11760.0	12220.0	12006.0	11718.0	11756.0	11838.0	11755.0	11862.0	11987.0	12865.0	11696.0	11928.0	11710.0
K03749	85.0	301.0	60.0	249.0	3427.0	80.0	89.0	131.0	639.0	141.0	105.0	316.0	478.0	147.0	2247.0	681.0	408.0	141.0	72.0	92.0	255.0	99.0	146.0	600.0	642.0	131.0	713.0	503.0	147.0	115.0	168.0	485.0	178.0	182.0	75.0	12875.0	258.0	328.0	540.0	39.0	62.0	259.0	58.0	106.0	206.0	87.0	29.0	224.0	67.0
K07238	123.0	47.0	10.0	54.0	307.0	96.0	155.0	21.0	57.0	49.0	39.0	18.0	1230.0	559.0	935.0	246.0	57.0	68.0	330.0	7.0	13.0	10.0	9.0	46.0	52.0	5.0	31.0	658.0	74.0	82.0	141.0	64.0	129.0	1515.0	1022.0	978.0	89.0	144.0	158.0	76.0	127.0	513.0	124.0	89.0	223.0	240.0	18.0	121.0	355.0
K09474	9.0	6.0	1.0	11.0	203.0	2.0	15.0	5.0	38.0	5.0	2.0	10.0	37.0	53.0	139.0	43.0	5.0	3.0	6.0	1.0	4.0	5.0	4.0	54.0	18.0	5.0	41.0	242.0	9.0	10.0	64.0	49.0	55.0	20.0	8.0	234.0	9.0	8.0	9.0	5.0	10.0	60.0	5.0	3.0	2.0	10.0	0.0	2.0	3.0
K09471	14.0	61.0	14.0	48.0	764.0	29.0	38.0	44.0	162.0	31.0	32.0	90.0	153.0	292.0	568.0	135.0	63.0	25.0	17.0	10.0	24.0	30.0	30.0	96.0	83.0	28.0	149.0	1924.0	47.0	61.0	18.0	155.0	96.0	119.0	53.0	1060.0	42.0	54.0	67.0	14.0	24.0	113.0	12.0	30.0	74.0	31.0	9.0	128.0	18.0
K09472	26.0	135.0	25.0	91.0	2286.0	54.0	52.0	85.0	409.0	87.0	64.0	180.0	319.0	71.0	952.0	430.0	281.0	93.0	43.0	56.0	148.0	68.0	87.0	402.0	395.0	89.0	399.0	297.0	88.0	67.0	87.0	256.0	78.0	105.0	39.0	871.0	34.0	66.0	40.0	11.0	28.0	110.0	13.0	28.0	74.0	36.0	5.0	63.0	20.0
K06898	138.0	60.0	26.0	24.0	208.0	129.0	188.0	52.0	62.0	43.0	38.0	55.0	530.0	390.0	323.0	313.0	6.0	11.0	20.0	3.0	209.0	165.0	16.0	60.0	294.0	5.0	20.0	206.0	41.0	58.0	88.0	27.0	80.0	1239.0	960.0	121.0	31.0	7.0	48.0	53.0	89.0	206.0	145.0	8934.0	122.0	111.0	64.0	88.0	129.0
K13963	6.0	29.0	6.0	14.0	77.0	11.0	19.0	5.0	33.0	22.0	13.0	6.0	361.0	298.0	139.0	165.0	9.0	1.0	11.0	0.0	0.0	3.0	7.0	54.0	22.0	5.0	19.0	31.0	16.0	18.0	69.0	10.0	53.0	256.0	77.0	47.0	25.0	13.0	18.0	16.0	6.0	114.0	53.0	43.0	61.0	12.0	0.0	13.0	6.0
K05345	0.0	2.0	1.0	1.0	153.0	0.0	0.0	0.0	6.0	0.0	1.0	2.0	8.0	3.0	8.0	18.0	3.0	0.0	0.0	0.0	0.0	1.0	0.0	2.0	0.0	0.0	1.0	0.0	2.0	6.0	2.0	1.0	3.0	8.0	5.0	34.0	1.0	0.0	5.0	2.0	0.0	22.0	0.0	10.0	4.0	7.0	1.0	12.0	4.0
K11706	1.0	0.0	1.0	35.0	1.0	0.0	2.0	0.0	0.0	0.0	0.0	0.0	0.0	0.0	2.0	0.0	0.0	1.0	10.0	0.0	0.0	5.0	0.0	0.0	0.0	0.0	1.0	1.0	0.0	0.0	0.0	0.0	0.0	0.0	0.0	2.0	0.0	1.0	1.0	1.0	0.0	41.0	0.0	0.0	0.0	0.0	0.0	0.0	0.0
K11704	1.0	0.0	1.0	35.0	1.0	0.0	2.0	0.0	0.0	0.0	0.0	0.0	0.0	0.0	2.0	0.0	0.0	1.0	10.0	0.0	0.0	5.0	0.0	0.0	0.0	0.0	1.0	1.0	0.0	0.0	0.0	0.0	0.0	0.0	0.0	2.0	0.0	1.0	1.0	1.0	0.0	41.0	0.0	0.0	0.0	0.0	0.0	0.0	0.0
K11705	1.0	0.0	1.0	35.0	1.0	0.0	2.0	0.0	0.0	0.0	0.0	0.0	0.0	0.0	2.0	0.0	0.0	1.0	10.0	0.0	0.0	5.0	0.0	0.0	0.0	0.0	1.0	1.0	0.0	0.0	0.0	0.0	0.0	0.0	0.0	2.0	0.0	1.0	1.0	1.0	0.0	41.0	0.0	0.0	0.0	0.0	0.0	0.0	0.0
K07114	606.0	1338.0	336.0	792.0	4613.0	150.0	3963.0	193.0	867.0	354.0	137.0	390.0	2852.0	6052.0	2719.0	1152.0	502.0	185.0	135.0	452.0	744.0	203.0	196.0	1127.0	1239.0	154.0	839.0	14066.0	260.0	243.0	355.0	951.0	464.0	1192.0	247.0	14215.0	444.0	2157.0	951.0	153.0	199.0	1092.0	835.0	443.0	1039.0	4944.0	88.0	523.0	641.0
K07443	120.0	37.0	6.0	13.0	113.0	95.0	134.0	10.0	44.0	27.0	28.0	10.0	635.0	194.0	220.0	141.0	7.0	8.0	15.0	8.0	69.0	5.0	21.0	42.0	42.0	4.0	22.0	1959.0	45.0	38.0	73.0	34.0	73.0	1245.0	848.0	261.0	24.0	12.0	54.0	18.0	91.0	178.0	81.0	59.0	101.0	26.0	6.0	42.0	72.0
K07116	5.0	21.0	3.0	14.0	160.0	3.0	7.0	4.0	38.0	1.0	10.0	16.0	33.0	16.0	336.0	35.0	9.0	5.0	5.0	3.0	3.0	5.0	9.0	36.0	21.0	7.0	29.0	4.0	9.0	8.0	6.0	39.0	16.0	21.0	14.0	178.0	5.0	8.0	18.0	6.0	9.0	27.0	11.0	12.0	43.0	6.0	4.0	23.0	10.0
K07117	86.0	308.0	60.0	258.0	3854.0	84.0	107.0	135.0	668.0	145.0	114.0	344.0	536.0	151.0	2202.0	733.0	418.0	145.0	73.0	95.0	262.0	106.0	156.0	630.0	647.0	137.0	738.0	107.0	154.0	130.0	156.0	506.0	220.0	218.0	83.0	13243.0	271.0	335.0	562.0	42.0	71.0	351.0	118.0	138.0	265.0	110.0	39.0	210.0	100.0
K07110	8.0	54.0	11.0	39.0	1220.0	40.0	40.0	44.0	146.0	45.0	28.0	75.0	154.0	338.0	524.0	199.0	67.0	21.0	14.0	13.0	34.0	32.0	26.0	111.0	99.0	23.0	119.0	72.0	43.0	82.0	60.0	175.0	119.0	140.0	52.0	1119.0	54.0	144.0	81.0	32.0	48.0	223.0	25.0	74.0	184.0	225.0	20.0	146.0	250.0
K07447	12220.0	12058.0	12307.0	11868.0	12117.0	11946.0	13015.0	11842.0	11801.0	11824.0	11743.0	11735.0	13038.0	30288.0	12169.0	12029.0	11774.0	11747.0	9543.0	11793.0	11876.0	11978.0	11687.0	9568.0	12176.0	11665.0	8851.0	10632.0	11772.0	11653.0	12125.0	11884.0	11815.0	12847.0	12441.0	15312.0	11766.0	12228.0	12016.0	11726.0	11838.0	12015.0	11775.0	11880.0	12030.0	12895.0	11703.0	11946.0	11730.0
K07112	271.0	999.0	201.0	850.0	11768.0	303.0	358.0	446.0	2072.0	514.0	371.0	1058.0	2008.0	984.0	7282.0	2595.0	1295.0	448.0	313.0	297.0	855.0	343.0	494.0	1931.0	4111.0	438.0	2285.0	720.0	534.0	483.0	590.0	1681.0	682.0	1006.0	432.0	40013.0	858.0	1144.0	1761.0	163.0	242.0	1206.0	200.0	432.0	895.0	580.0	113.0	812.0	488.0
K07113	8.0	31.0	6.0	25.0	533.0	23.0	31.0	32.0	102.0	26.0	15.0	51.0	105.0	356.0	290.0	85.0	35.0	13.0	10.0	6.0	18.0	18.0	16.0	72.0	48.0	14.0	88.0	2039.0	40.0	69.0	38.0	90.0	54.0	70.0	34.0	323.0	28.0	26.0	31.0	13.0	7.0	62.0	6.0	17.0	47.0	168.0	3.0	80.0	242.0
K07448	80.0	200.0	10.0	22.0	338.0	149.0	180.0	251.0	277.0	43.0	243.0	14.0	55.0	180.0	686.0	205.0	236.0	262.0	47.0	213.0	24.0	56.0	59.0	28.0	123.0	253.0	35.0	209.0	53.0	56.0	95.0	21.0	217.0	1225.0	1123.0	109.0	22.0	290.0	20.0	15.0	430.0	124.0	28.0	70.0	337.0	193.0	353.0	35.0	288.0
K07118	34.0	99.0	34.0	115.0	920.0	106.0	126.0	96.0	189.0	73.0	37.0	89.0	497.0	175.0	721.0	671.0	71.0	39.0	4383.0	171.0	147.0	61.0	206.0	4643.0	906.0	160.0	6006.0	118.0	67.0	230.0	60.0	153.0	110.0	320.0	226.0	910.0	31.0	38.0	73.0	27.0	103.0	109.0	247.0	976.0	147.0	91.0	35.0	89.0	142.0
K07119	90.0	341.0	66.0	293.0	4438.0	105.0	128.0	156.0	749.0	165.0	125.0	372.0	591.0	245.0	2453.0	830.0	447.0	154.0	160.0	103.0	278.0	118.0	161.0	673.0	696.0	148.0	798.0	1966.0	180.0	175.0	228.0	611.0	313.0	303.0	126.0	14024.0	294.0	468.0	595.0	67.0	112.0	473.0	80.0	176.0	382.0	164.0	51.0	315.0	144.0
K01848	23.0	6.0	1.0	2.0	101.0	7.0	10.0	4.0	21.0	8.0	6.0	16.0	44.0	147.0	58.0	41.0	2.0	3.0	7.0	1.0	5.0	5.0	7.0	24.0	11.0	1.0	17.0	194.0	18.0	34.0	2.0	3.0	22.0	188.0	134.0	91.0	18.0	13.0	20.0	14.0	7.0	70.0	9.0	13.0	47.0	14.0	3.0	30.0	36.0
K01849	23.0	6.0	1.0	2.0	101.0	7.0	12.0	4.0	21.0	9.0	6.0	16.0	44.0	146.0	58.0	41.0	2.0	3.0	7.0	1.0	5.0	5.0	7.0	23.0	10.0	1.0	17.0	195.0	15.0	33.0	2.0	3.0	19.0	188.0	135.0	90.0	17.0	13.0	19.0	14.0	7.0	55.0	9.0	12.0	44.0	13.0	2.0	30.0	9.0
K01844	0.0	3.0	1.0	3.0	1.0	0.0	3.0	0.0	2.0	3.0	0.0	0.0	17.0	109.0	14.0	2.0	0.0	0.0	0.0	0.0	0.0	0.0	0.0	1.0	0.0	1.0	0.0	1.0	7.0	4.0	0.0	5.0	2.0	4.0	5.0	22.0	5.0	3.0	4.0	1.0	1.0	7.0	3.0	1.0	9.0	3.0	0.0	0.0	3.0
K01845	124.0	407.0	80.0	313.0	4623.0	170.0	204.0	203.0	824.0	206.0	147.0	413.0	1069.0	704.0	2826.0	1143.0	479.0	173.0	257.0	136.0	295.0	134.0	196.0	738.0	728.0	159.0	850.0	2331.0	233.0	269.0	286.0	617.0	368.0	882.0	425.0	14004.0	337.0	448.0	655.0	99.0	187.0	558.0	219.0	231.0	439.0	349.0	54.0	349.0	445.0
K01846	0.0	2.0	1.0	2.0	1.0	1.0	4.0	0.0	20.0	9.0	0.0	0.0	57.0	78.0	15.0	11.0	2.0	0.0	6.0	0.0	0.0	0.0	2.0	41.0	10.0	2.0	16.0	213.0	6.0	9.0	2.0	2.0	14.0	12.0	10.0	1.0	7.0	2.0	4.0	1.0	6.0	30.0	5.0	2.0	36.0	14.0	0.0	2.0	1.0
K01847	54.0	62.0	16.0	49.0	1291.0	39.0	72.0	44.0	185.0	41.0	34.0	88.0	235.0	511.0	824.0	258.0	64.0	26.0	35.0	14.0	37.0	36.0	35.0	149.0	111.0	28.0	167.0	676.0	55.0	107.0	147.0	177.0	149.0	492.0	314.0	1448.0	154.0	155.0	195.0	61.0	61.0	472.0	269.0	90.0	192.0	240.0	25.0	164.0	274.0
K01840	1235.0	627.0	863.0	481.0	4668.0	697.0	1133.0	479.0	1009.0	450.0	261.0	480.0	4219.0	46720.0	3311.0	2006.0	633.0	373.0	446.0	222.0	681.0	919.0	314.0	1193.0	2704.0	226.0	953.0	14864.0	389.0	377.0	1074.0	829.0	564.0	3178.0	2335.0	14938.0	462.0	570.0	1031.0	240.0	415.0	1438.0	520.0	10658.0	930.0	815.0	143.0	662.0	891.0
K01841	79.0	24.0	6.0	22.0	374.0	87.0	138.0	18.0	60.0	32.0	37.0	38.0	139.0	36.0	261.0	66.0	24.0	15.0	5.0	4.0	17.0	14.0	11.0	39.0	24.0	12.0	81.0	61.0	24.0	41.0	7.0	64.0	27.0	1017.0	808.0	486.0	26.0	13.0	37.0	17.0	85.0	115.0	5.0	18.0	15.0	14.0	5.0	24.0	8.0
K01843	11.0	18.0	8.0	22.0	565.0	6.0	29.0	16.0	50.0	17.0	12.0	26.0	113.0	155.0	352.0	103.0	23.0	7.0	2.0	2.0	8.0	10.0	8.0	32.0	17.0	9.0	53.0	141.0	24.0	51.0	53.0	39.0	82.0	102.0	51.0	373.0	28.0	18.0	49.0	9.0	14.0	94.0	92.0	29.0	49.0	22.0	7.0	20.0	12.0
K08483	12169.0	11991.0	11596.0	11804.0	11976.0	11831.0	12838.0	11663.0	11712.0	11683.0	11698.0	11715.0	12559.0	29448.0	12181.0	11632.0	11753.0	11756.0	9530.0	11714.0	11817.0	11839.0	11655.0	9387.0	11788.0	11649.0	8824.0	3423.0	11643.0	11595.0	11649.0	11790.0	11737.0	12350.0	12043.0	14195.0	11683.0	12101.0	11747.0	11662.0	11836.0	11589.0	11662.0	11813.0	11760.0	12800.0	11677.0	11594.0	11782.0
K08482	12.0	69.0	17.0	30.0	568.0	18.0	22.0	20.0	96.0	11.0	23.0	60.0	252.0	139.0	330.0	219.0	38.0	18.0	12.0	5.0	9.0	21.0	24.0	61.0	43.0	20.0	106.0	49.0	38.0	44.0	12.0	78.0	83.0	71.0	26.0	868.0	48.0	28.0	68.0	18.0	22.0	151.0	54.0	39.0	89.0	23.0	10.0	62.0	21.0
K08481	3.0	56.0	12.0	5.0	154.0	15.0	1.0	3.0	13.0	0.0	0.0	6.0	334.0	179.0	13.0	243.0	4.0	1.0	8.0	1.0	0.0	4.0	7.0	9.0	0.0	3.0	8.0	16.0	25.0	14.0	2.0	1.0	9.0	9.0	2.0	73.0	10.0	0.0	6.0	0.0	5.0	87.0	4.0	17.0	35.0	2.0	0.0	11.0	0.0
K08480	1.0	27.0	5.0	2.0	41.0	8.0	0.0	1.0	4.0	0.0	0.0	0.0	163.0	88.0	0.0	118.0	0.0	0.0	4.0	0.0	0.0	2.0	3.0	4.0	0.0	1.0	4.0	8.0	11.0	6.0	0.0	0.0	1.0	0.0	0.0	7.0	4.0	0.0	0.0	0.0	0.0	37.0	2.0	6.0	12.0	1.0	0.0	2.0	0.0
K08484	8.0	29.0	8.0	26.0	707.0	22.0	26.0	29.0	99.0	23.0	16.0	42.0	85.0	74.0	318.0	119.0	38.0	13.0	9.0	8.0	18.0	21.0	15.0	66.0	50.0	14.0	84.0	2038.0	32.0	61.0	35.0	94.0	72.0	89.0	54.0	1017.0	36.0	122.0	64.0	28.0	44.0	182.0	17.0	55.0	159.0	59.0	18.0	183.0	30.0
K00464	1.0	27.0	5.0	2.0	41.0	8.0	0.0	1.0	4.0	0.0	0.0	0.0	163.0	88.0	0.0	118.0	0.0	0.0	4.0	0.0	0.0	2.0	3.0	4.0	0.0	1.0	4.0	8.0	11.0	6.0	0.0	0.0	1.0	0.0	0.0	7.0	4.0	0.0	0.0	0.0	0.0	37.0	2.0	6.0	12.0	1.0	0.0	2.0	0.0
K00462	1.0	10.0	2.0	8.0	503.0	3.0	14.0	7.0	38.0	3.0	3.0	15.0	28.0	16.0	163.0	89.0	10.0	3.0	1.0	0.0	4.0	8.0	4.0	11.0	17.0	5.0	30.0	33.0	7.0	12.0	38.0	32.0	42.0	14.0	6.0	260.0	6.0	16.0	9.0	5.0	9.0	15.0	1.0	9.0	3.0	8.0	1.0	4.0	3.0
K04744	112.0	341.0	67.0	283.0	4384.0	110.0	128.0	163.0	757.0	172.0	131.0	389.0	626.0	587.0	2600.0	852.0	452.0	158.0	88.0	100.0	278.0	125.0	174.0	688.0	705.0	149.0	810.0	2305.0	187.0	196.0	232.0	606.0	288.0	473.0	250.0	14107.0	315.0	457.0	627.0	79.0	117.0	493.0	98.0	180.0	415.0	154.0	54.0	377.0	109.0
K01518	1.0	1.0	2.0	2.0	0.0	0.0	0.0	0.0	0.0	1.0	1.0	0.0	0.0	0.0	1.0	0.0	2.0	0.0	0.0	0.0	0.0	0.0	0.0	0.0	0.0	0.0	0.0	1.0	0.0	0.0	0.0	0.0	0.0	1.0	0.0	0.0	0.0	0.0	0.0	0.0	1.0	25.0	0.0	1.0	0.0	0.0	0.0	0.0	0.0
K04748	10.0	48.0	15.0	32.0	606.0	24.0	19.0	26.0	108.0	25.0	20.0	46.0	115.0	62.0	569.0	109.0	43.0	16.0	10.0	6.0	12.0	17.0	18.0	55.0	75.0	20.0	89.0	28.0	40.0	53.0	13.0	111.0	53.0	64.0	22.0	130.0	8.0	14.0	18.0	7.0	4.0	22.0	6.0	15.0	29.0	13.0	3.0	20.0	7.0
K04749	451.0	58.0	28.0	7.0	124.0	121.0	231.0	19.0	68.0	50.0	29.0	8.0	1016.0	22779.0	265.0	301.0	42.0	63.0	77.0	4.0	72.0	271.0	49.0	91.0	407.0	19.0	45.0	200.0	24.0	36.0	36.0	10.0	53.0	216.0	82.0	271.0	14.0	14.0	68.0	32.0	54.0	148.0	30.0	770.0	185.0	110.0	11.0	58.0	162.0
K01514	5.0	33.0	6.0	9.0	121.0	14.0	16.0	9.0	28.0	5.0	4.0	11.0	194.0	125.0	128.0	146.0	5.0	5.0	12.0	3.0	4.0	8.0	12.0	48.0	4.0	4.0	35.0	40.0	17.0	26.0	19.0	16.0	25.0	43.0	26.0	902.0	21.0	96.0	43.0	24.0	40.0	173.0	33.0	54.0	170.0	83.0	25.0	119.0	42.0
K01515	11696.0	11038.0	11326.0	11353.0	11692.0	11753.0	9021.0	11636.0	11654.0	11569.0	11717.0	11697.0	11207.0	24577.0	12159.0	11896.0	11739.0	11792.0	9723.0	11342.0	11279.0	11781.0	11622.0	9305.0	11237.0	11646.0	8784.0	3581.0	11680.0	11624.0	11600.0	11415.0	11741.0	12004.0	12198.0	14984.0	11714.0	10579.0	11673.0	11693.0	11757.0	11786.0	11236.0	11743.0	11553.0	12460.0	11674.0	11597.0	11314.0
K01512	11205.0	10962.0	11288.0	11248.0	11648.0	11584.0	8757.0	11553.0	11574.0	11443.0	11666.0	11686.0	9555.0	1447.0	11761.0	11438.0	11648.0	11634.0	5210.0	11197.0	11063.0	11465.0	11419.0	4722.0	9956.0	11494.0	2910.0	3299.0	11635.0	11408.0	11440.0	11397.0	11647.0	11521.0	11817.0	14039.0	11650.0	10440.0	11570.0	11632.0	11665.0	11484.0	11014.0	9959.0	11233.0	10232.0	11618.0	11439.0	11167.0
K03919	86.0	312.0	58.0	274.0	3827.0	99.0	113.0	147.0	676.0	157.0	114.0	341.0	527.0	189.0	2357.0	738.0	425.0	146.0	74.0	98.0	271.0	108.0	160.0	650.0	672.0	139.0	749.0	2056.0	149.0	147.0	182.0	545.0	203.0	221.0	88.0	12758.0	245.0	327.0	563.0	38.0	67.0	297.0	67.0	120.0	233.0	241.0	31.0	180.0	288.0
K12372	11.0	41.0	11.0	33.0	502.0	26.0	29.0	37.0	124.0	25.0	25.0	62.0	117.0	98.0	363.0	104.0	46.0	22.0	14.0	6.0	14.0	24.0	21.0	83.0	61.0	22.0	119.0	2038.0	33.0	48.0	34.0	125.0	74.0	74.0	42.0	642.0	24.0	39.0	44.0	9.0	10.0	66.0	8.0	18.0	41.0	17.0	4.0	99.0	10.0
K12373	35.0	22.0	2.0	57.0	410.0	11.0	68.0	45.0	150.0	29.0	9.0	58.0	168.0	259.0	474.0	116.0	138.0	164.0	452.0	13.0	10.0	43.0	26.0	411.0	61.0	14.0	83.0	15666.0	44.0	38.0	358.0	149.0	197.0	74.0	41.0	522.0	177.0	34.0	234.0	53.0	35.0	512.0	600.0	65.0	154.0	59.0	8.0	87.0	58.0
K12370	11.0	41.0	11.0	33.0	502.0	26.0	29.0	37.0	124.0	25.0	25.0	62.0	117.0	98.0	363.0	104.0	46.0	22.0	14.0	6.0	14.0	24.0	21.0	83.0	61.0	22.0	119.0	2038.0	35.0	49.0	34.0	125.0	74.0	74.0	42.0	642.0	24.0	39.0	44.0	9.0	10.0	66.0	8.0	18.0	41.0	17.0	4.0	99.0	10.0
K12371	11.0	42.0	11.0	33.0	505.0	26.0	29.0	37.0	126.0	26.0	25.0	65.0	118.0	99.0	359.0	107.0	47.0	22.0	14.0	6.0	14.0	24.0	21.0	83.0	61.0	22.0	119.0	2038.0	37.0	53.0	34.0	124.0	74.0	74.0	42.0	651.0	24.0	39.0	47.0	9.0	10.0	68.0	9.0	22.0	42.0	21.0	4.0	101.0	13.0
K02358	12325.0	12370.0	12369.0	12131.0	15864.0	12046.0	13133.0	11986.0	12469.0	12013.0	11874.0	12072.0	13735.0	30838.0	14358.0	12797.0	12201.0	11895.0	9623.0	11888.0	12146.0	12086.0	11848.0	10202.0	12842.0	11804.0	9607.0	12825.0	11950.0	11825.0	12278.0	12381.0	12031.0	13427.0	12775.0	28450.0	12055.0	12584.0	12595.0	11785.0	11923.0	12382.0	11846.0	12020.0	12304.0	13022.0	11739.0	12153.0	11818.0
K02351	9.0	41.0	10.0	43.0	322.0	7.0	28.0	21.0	85.0	8.0	22.0	53.0	81.0	34.0	362.0	85.0	36.0	15.0	9.0	4.0	9.0	16.0	17.0	44.0	46.0	18.0	97.0	39.0	24.0	44.0	8.0	82.0	64.0	65.0	25.0	733.0	22.0	29.0	58.0	10.0	17.0	91.0	12.0	21.0	43.0	23.0	7.0	30.0	41.0
K02355	12775.0	12466.0	12399.0	12159.0	16124.0	12169.0	13399.0	12016.0	12553.0	12078.0	11908.0	12103.0	15489.0	53516.0	15016.0	13204.0	12249.0	11952.0	9632.0	11891.0	12225.0	12361.0	11897.0	10400.0	13955.0	11832.0	9661.0	18194.0	11975.0	11866.0	12503.0	12492.0	12187.0	13468.0	12736.0	28607.0	12129.0	12615.0	12742.0	11838.0	11980.0	12760.0	12041.0	12808.0	12535.0	13148.0	11747.0	12177.0	11921.0
K02357	12220.0	12058.0	12307.0	11870.0	12172.0	11946.0	13013.0	11841.0	11801.0	11829.0	11745.0	11735.0	13098.0	30256.0	12171.0	12026.0	11777.0	11747.0	9544.0	11793.0	11876.0	11978.0	11688.0	9566.0	12167.0	11666.0	8856.0	10632.0	11775.0	11662.0	12125.0	11884.0	11818.0	12819.0	12456.0	15314.0	11768.0	12232.0	12018.0	11730.0	11837.0	12024.0	11776.0	11883.0	12009.0	12893.0	11703.0	11947.0	11730.0
K02356	23252.0	22625.0	23510.0	22797.0	19637.0	23305.0	21455.0	23203.0	22633.0	23119.0	23259.0	23022.0	21516.0	31248.0	21327.0	22013.0	22876.0	23102.0	18258.0	22975.0	22489.0	23171.0	23069.0	18066.0	21247.0	23125.0	16862.0	13692.0	23215.0	23052.0	23341.0	22716.0	23228.0	23041.0	23373.0	16119.0	23119.0	22297.0	22979.0	23246.0	23261.0	22991.0	22748.0	13717.0	22927.0	20491.0	23250.0	23125.0	22214.0
K13574	6.0	20.0	6.0	16.0	713.0	5.0	14.0	12.0	63.0	9.0	13.0	33.0	51.0	25.0	174.0	98.0	21.0	10.0	5.0	4.0	13.0	11.0	6.0	31.0	22.0	9.0	66.0	485.0	8.0	27.0	2.0	53.0	14.0	30.0	27.0	367.0	10.0	11.0	17.0	5.0	6.0	32.0	13.0	26.0	10.0	12.0	5.0	21.0	8.0
K07323	86.0	312.0	60.0	260.0	3717.0	81.0	97.0	136.0	673.0	145.0	109.0	327.0	498.0	162.0	2359.0	722.0	411.0	142.0	75.0	93.0	257.0	101.0	148.0	615.0	652.0	135.0	723.0	2067.0	160.0	141.0	217.0	510.0	253.0	214.0	88.0	13103.0	272.0	350.0	560.0	50.0	71.0	278.0	70.0	116.0	235.0	100.0	31.0	234.0	74.0
K07322	11.0	4.0	1.0	2.0	57.0	2.0	15.0	2.0	20.0	1.0	2.0	6.0	19.0	16.0	62.0	13.0	2.0	2.0	77.0	4.0	6.0	4.0	6.0	26.0	4.0	2.0	10.0	275.0	19.0	11.0	91.0	21.0	13.0	26.0	12.0	161.0	61.0	3.0	80.0	12.0	10.0	166.0	207.0	9.0	35.0	24.0	3.0	26.0	19.0
K07320	86.0	310.0	61.0	258.0	3629.0	81.0	97.0	134.0	660.0	141.0	109.0	328.0	499.0	162.0	2311.0	705.0	414.0	141.0	74.0	93.0	257.0	101.0	148.0	608.0	646.0	134.0	722.0	2065.0	155.0	126.0	197.0	499.0	215.0	209.0	94.0	13000.0	263.0	334.0	555.0	44.0	67.0	306.0	70.0	121.0	225.0	93.0	32.0	242.0	72.0
K07326	1.0	7.0	2.0	6.0	35.0	7.0	11.0	6.0	13.0	10.0	10.0	12.0	36.0	138.0	30.0	38.0	8.0	6.0	8.0	1.0	5.0	8.0	4.0	11.0	18.0	3.0	21.0	190.0	3.0	10.0	24.0	22.0	36.0	175.0	129.0	328.0	23.0	19.0	15.0	5.0	7.0	28.0	5.0	9.0	17.0	12.0	2.0	24.0	5.0
K06180	34433.0	33289.0	34757.0	33851.0	27244.0	34955.0	30335.0	34734.0	33585.0	34512.0	34843.0	34389.0	30998.0	32918.0	31032.0	33004.0	34214.0	34727.0	24090.0	34158.0	33709.0	34746.0	34392.0	22422.0	31635.0	34491.0	18958.0	26782.0	34709.0	34325.0	34862.0	33620.0	34671.0	34566.0	35361.0	16960.0	34638.0	32405.0	34078.0	34928.0	35031.0	34366.0	34033.0	32412.0	34069.0	28371.0	34891.0	34249.0	33424.0
K06181	59.0	212.0	40.0	170.0	1315.0	38.0	50.0	56.0	271.0	60.0	47.0	169.0	371.0	186.0	1401.0	384.0	138.0	50.0	35.0	38.0	104.0	40.0	67.0	218.0	249.0	48.0	349.0	2032.0	96.0	79.0	117.0	250.0	182.0	134.0	72.0	13284.0	270.0	376.0	555.0	56.0	78.0	388.0	102.0	126.0	318.0	102.0	43.0	285.0	72.0
K06182	165.0	321.0	58.0	267.0	3566.0	165.0	219.0	142.0	670.0	162.0	136.0	334.0	543.0	165.0	2664.0	697.0	412.0	142.0	76.0	94.0	257.0	102.0	152.0	623.0	652.0	136.0	726.0	2070.0	172.0	137.0	260.0	545.0	292.0	1210.0	890.0	13114.0	265.0	344.0	584.0	49.0	154.0	399.0	85.0	151.0	240.0	106.0	34.0	258.0	77.0
K06183	11490.0	17843.0	11683.0	11714.0	14510.0	13807.0	10613.0	20343.0	20360.0	12543.0	21982.0	11751.0	10092.0	1913.0	19867.0	11330.0	19510.0	20095.0	11483.0	19439.0	12091.0	13535.0	13880.0	10374.0	16623.0	20732.0	9783.0	4045.0	12546.0	12356.0	13105.0	11550.0	21753.0	14511.0	16983.0	14073.0	11816.0	19515.0	11665.0	11818.0	22000.0	11718.0	11621.0	20200.0	20986.0	14543.0	22010.0	11726.0	18294.0
K06186	86.0	309.0	60.0	257.0	3476.0	81.0	96.0	134.0	651.0	141.0	107.0	326.0	491.0	160.0	2311.0	687.0	410.0	141.0	74.0	92.0	256.0	100.0	148.0	606.0	645.0	134.0	721.0	2065.0	155.0	123.0	197.0	498.0	212.0	197.0	84.0	12973.0	259.0	334.0	550.0	44.0	67.0	291.0	70.0	110.0	225.0	91.0	31.0	232.0	69.0
K06187	12220.0	12058.0	12307.0	11870.0	12172.0	11946.0	13013.0	11841.0	11801.0	11829.0	11745.0	11735.0	13099.0	30251.0	12173.0	12024.0	11777.0	11747.0	9544.0	11793.0	11876.0	11978.0	11688.0	9566.0	12167.0	11666.0	8856.0	10632.0	11775.0	11662.0	12102.0	11884.0	11815.0	12819.0	12456.0	15322.0	11768.0	12232.0	12016.0	11728.0	11837.0	12024.0	11776.0	11883.0	12009.0	12893.0	11703.0	11947.0	11730.0
K06188	509.0	1031.0	285.0	486.0	886.0	69.0	3808.0	82.0	206.0	166.0	36.0	75.0	1903.0	5470.0	560.0	457.0	116.0	80.0	104.0	362.0	484.0	108.0	41.0	219.0	621.0	24.0	147.0	2024.0	38.0	79.0	66.0	484.0	151.0	907.0	125.0	726.0	38.0	1681.0	229.0	32.0	74.0	218.0	447.0	222.0	493.0	2463.0	35.0	174.0	440.0
K06189	86.0	310.0	60.0	258.0	3625.0	81.0	97.0	134.0	661.0	143.0	108.0	331.0	493.0	162.0	2316.0	706.0	413.0	141.0	74.0	92.0	257.0	100.0	148.0	606.0	645.0	134.0	722.0	2065.0	157.0	127.0	197.0	499.0	213.0	196.0	84.0	13165.0	260.0	341.0	554.0	44.0	67.0	302.0	87.0	126.0	242.0	111.0	39.0	248.0	91.0
K07588	47.0	20.0	4.0	11.0	468.0	16.0	31.0	10.0	67.0	17.0	15.0	28.0	98.0	387.0	403.0	116.0	13.0	7.0	19.0	6.0	16.0	10.0	13.0	46.0	27.0	5.0	38.0	583.0	29.0	78.0	56.0	30.0	51.0	386.0	275.0	328.0	86.0	36.0	105.0	42.0	14.0	183.0	120.0	39.0	81.0	43.0	8.0	64.0	49.0
K07586	65.0	112.0	747.0	161.0	215.0	207.0	269.0	263.0	115.0	148.0	38.0	62.0	785.0	325.0	150.0	626.0	107.0	130.0	4962.0	251.0	477.0	322.0	207.0	4560.0	830.0	152.0	5890.0	89.0	119.0	201.0	496.0	70.0	66.0	165.0	311.0	325.0	32.0	21.0	167.0	67.0	30.0	107.0	300.0	9862.0	117.0	166.0	102.0	319.0	277.0
K07584	153.0	120.0	738.0	154.0	189.0	329.0	452.0	277.0	130.0	175.0	85.0	60.0	945.0	635.0	509.0	556.0	125.0	140.0	699.0	155.0	378.0	259.0	85.0	75.0	1212.0	36.0	11.0	455.0	133.0	60.0	574.0	86.0	132.0	1523.0	1329.0	288.0	49.0	26.0	204.0	102.0	202.0	269.0	176.0	8942.0	149.0	205.0	80.0	292.0	438.0
K05989	6101.0	15839.0	7787.0	8675.0	9717.0	10923.0	8026.0	19247.0	18955.0	8617.0	21316.0	7362.0	5323.0	793.0	17125.0	5808.0	17785.0	18659.0	4506.0	17987.0	7871.0	10124.0	9616.0	4259.0	12891.0	19546.0	2881.0	1417.0	7641.0	6776.0	10230.0	8634.0	20943.0	12746.0	14084.0	798.0	6746.0	18709.0	6737.0	2719.0	21519.0	6846.0	4089.0	1351.0	20098.0	13762.0	21254.0	5743.0	16365.0
K05985	11098.0	10672.0	11940.0	11041.0	7533.0	11598.0	8749.0	11620.0	10909.0	11431.0	11560.0	11322.0	9037.0	1396.0	9312.0	10470.0	11217.0	11491.0	9407.0	11336.0	10968.0	11442.0	11452.0	8531.0	9585.0	11487.0	7975.0	1496.0	11517.0	11395.0	11704.0	10866.0	11425.0	10547.0	11382.0	836.0	11378.0	10060.0	11113.0	11563.0	11531.0	11046.0	11091.0	10717.0	10985.0	7744.0	11615.0	11358.0	10886.0
K05986	2.0	12.0	1.0	12.0	99.0	1.0	16.0	7.0	20.0	2.0	4.0	16.0	32.0	14.0	142.0	15.0	6.0	3.0	2.0	0.0	4.0	4.0	5.0	13.0	6.0	6.0	27.0	30.0	7.0	12.0	12.0	25.0	71.0	18.0	8.0	178.0	0.0	4.0	10.0	1.0	8.0	42.0	36.0	4.0	18.0	2.0	2.0	8.0	2.0
K00673	9.0	40.0	10.0	27.0	419.0	4.0	9.0	13.0	81.0	12.0	21.0	48.0	59.0	21.0	383.0	105.0	32.0	17.0	8.0	6.0	6.0	15.0	12.0	46.0	46.0	12.0	94.0	1950.0	28.0	34.0	32.0	73.0	90.0	84.0	50.0	1523.0	62.0	140.0	72.0	33.0	49.0	195.0	59.0	53.0	178.0	64.0	22.0	129.0	28.0
K00674	116.0	369.0	73.0	366.0	4373.0	155.0	196.0	202.0	801.0	178.0	130.0	396.0	867.0	732.0	2840.0	1078.0	520.0	244.0	318.0	130.0	300.0	156.0	191.0	795.0	1394.0	160.0	814.0	2386.0	199.0	206.0	260.0	616.0	319.0	420.0	221.0	14449.0	338.0	469.0	664.0	84.0	198.0	575.0	216.0	201.0	477.0	4801.0	57.0	456.0	704.0
K00675	6.0	28.0	5.0	20.0	325.0	5.0	19.0	15.0	66.0	11.0	13.0	34.0	323.0	112.0	509.0	68.0	22.0	12.0	5.0	5.0	13.0	12.0	9.0	40.0	32.0	9.0	69.0	388.0	11.0	19.0	18.0	53.0	68.0	169.0	45.0	533.0	25.0	19.0	23.0	8.0	16.0	65.0	41.0	14.0	47.0	21.0	5.0	23.0	8.0
K00676	17.0	9.0	3.0	37.0	215.0	6.0	20.0	12.0	42.0	10.0	2.0	22.0	529.0	321.0	372.0	298.0	21.0	23.0	60.0	3.0	11.0	5.0	7.0	18.0	8.0	5.0	29.0	41.0	26.0	30.0	69.0	66.0	72.0	36.0	22.0	345.0	34.0	32.0	60.0	46.0	6.0	53.0	107.0	89.0	17.0	36.0	9.0	23.0	57.0
K00677	134.0	400.0	79.0	312.0	4237.0	142.0	197.0	188.0	820.0	238.0	152.0	396.0	1209.0	937.0	2652.0	1113.0	482.0	159.0	111.0	106.0	299.0	149.0	196.0	1000.0	1425.0	160.0	866.0	16205.0	240.0	239.0	368.0	679.0	351.0	656.0	369.0	13611.0	361.0	396.0	659.0	94.0	109.0	724.0	335.0	182.0	439.0	215.0	47.0	319.0	112.0
K06988	28.0	138.0	34.0	81.0	1185.0	28.0	62.0	52.0	243.0	22.0	60.0	145.0	376.0	255.0	946.0	419.0	93.0	44.0	31.0	14.0	24.0	45.0	50.0	143.0	147.0	54.0	268.0	223.0	69.0	96.0	41.0	254.0	159.0	145.0	75.0	1296.0	55.0	56.0	110.0	41.0	32.0	227.0	30.0	60.0	131.0	56.0	15.0	71.0	39.0
K06989	5.0	6.0	1.0	7.0	359.0	2.0	4.0	5.0	35.0	8.0	7.0	23.0	20.0	6.0	162.0	40.0	13.0	5.0	3.0	3.0	8.0	4.0	4.0	15.0	2.0	2.0	23.0	80.0	8.0	24.0	30.0	22.0	13.0	20.0	8.0	351.0	19.0	13.0	24.0	10.0	5.0	37.0	16.0	20.0	15.0	13.0	5.0	16.0	5.0
K06980	94.0	370.0	71.0	301.0	4309.0	112.0	133.0	162.0	766.0	166.0	127.0	381.0	953.0	752.0	2633.0	1060.0	450.0	156.0	89.0	100.0	277.0	129.0	172.0	703.0	713.0	150.0	811.0	2173.0	196.0	200.0	238.0	604.0	320.0	318.0	130.0	14186.0	311.0	465.0	629.0	81.0	115.0	563.0	138.0	183.0	424.0	307.0	52.0	379.0	353.0
K06985	10.0	86.0	17.0	46.0	973.0	52.0	51.0	52.0	154.0	39.0	32.0	81.0	338.0	432.0	817.0	282.0	65.0	26.0	20.0	11.0	23.0	37.0	34.0	127.0	87.0	30.0	145.0	106.0	63.0	97.0	47.0	173.0	112.0	142.0	62.0	1237.0	40.0	129.0	74.0	33.0	40.0	267.0	28.0	71.0	192.0	66.0	19.0	145.0	34.0
K06987	27.0	88.0	24.0	71.0	1241.0	49.0	64.0	70.0	212.0	57.0	52.0	141.0	702.0	246.0	843.0	232.0	105.0	46.0	26.0	15.0	44.0	50.0	45.0	165.0	129.0	44.0	250.0	2062.0	79.0	124.0	74.0	252.0	115.0	165.0	71.0	1229.0	69.0	68.0	96.0	32.0	29.0	157.0	34.0	82.0	79.0	44.0	11.0	71.0	24.0
K02444	104.0	336.0	66.0	293.0	4049.0	108.0	139.0	171.0	726.0	170.0	128.0	390.0	617.0	485.0	2710.0	818.0	461.0	160.0	82.0	99.0	297.0	129.0	173.0	680.0	1386.0	157.0	838.0	2231.0	182.0	195.0	277.0	607.0	272.0	255.0	116.0	13389.0	269.0	348.0	596.0	47.0	71.0	459.0	94.0	178.0	234.0	141.0	38.0	275.0	98.0
K02110	12280.0	12056.0	12307.0	11868.0	12314.0	12024.0	13112.0	11847.0	11803.0	11834.0	11761.0	11739.0	12945.0	30028.0	12192.0	11981.0	11779.0	11748.0	9537.0	11793.0	11876.0	11978.0	11688.0	9566.0	12167.0	11667.0	8857.0	10287.0	11780.0	11667.0	12186.0	11883.0	11842.0	13572.0	13087.0	15402.0	11771.0	12228.0	12006.0	11724.0	11912.0	12125.0	11765.0	11882.0	11997.0	12866.0	11700.0	11954.0	11633.0
K00588	3.0	33.0	7.0	18.0	263.0	9.0	12.0	4.0	30.0	9.0	2.0	12.0	187.0	105.0	40.0	138.0	6.0	1.0	6.0	3.0	26.0	6.0	7.0	17.0	689.0	4.0	12.0	169.0	26.0	38.0	22.0	12.0	42.0	22.0	9.0	104.0	16.0	15.0	10.0	10.0	4.0	118.0	7.0	17.0	44.0	47.0	2.0	15.0	86.0
K02440	17936.0	13940.0	18598.0	19458.0	10769.0	18210.0	17052.0	13513.0	12622.0	18106.0	12478.0	18617.0	17239.0	52297.0	10275.0	17128.0	13653.0	13823.0	11092.0	13509.0	17869.0	18387.0	16493.0	10730.0	12564.0	13044.0	8821.0	10586.0	17317.0	16615.0	18281.0	19408.0	12542.0	17341.0	14753.0	1628.0	17809.0	12530.0	17669.0	13998.0	12606.0	17780.0	14716.0	12657.0	12568.0	13332.0	12612.0	16599.0	13349.0
K00018	97.0	13.0	3.0	11.0	172.0	93.0	149.0	17.0	53.0	68.0	44.0	14.0	777.0	204.0	393.0	75.0	13.0	4.0	7.0	3.0	4.0	12.0	7.0	154.0	33.0	3.0	37.0	8553.0	33.0	35.0	114.0	80.0	84.0	1223.0	913.0	199.0	66.0	19.0	104.0	55.0	96.0	290.0	137.0	86.0	104.0	34.0	11.0	39.0	22.0
K00019	95.0	357.0	71.0	340.0	4682.0	106.0	138.0	169.0	784.0	169.0	139.0	413.0	618.0	488.0	2985.0	891.0	471.0	165.0	86.0	102.0	280.0	135.0	174.0	707.0	720.0	159.0	856.0	187.0	185.0	191.0	205.0	646.0	284.0	319.0	120.0	14323.0	309.0	465.0	629.0	71.0	115.0	539.0	87.0	181.0	396.0	156.0	53.0	302.0	110.0
K03149	1094.0	2277.0	611.0	1229.0	4642.0	188.0	7681.0	219.0	881.0	478.0	153.0	377.0	3998.0	11049.0	2840.0	1105.0	551.0	235.0	229.0	806.0	1203.0	259.0	193.0	910.0	1798.0	149.0	840.0	2309.0	215.0	216.0	301.0	1265.0	370.0	1880.0	345.0	14027.0	331.0	3770.0	942.0	132.0	234.0	745.0	934.0	551.0	1239.0	5446.0	106.0	644.0	1242.0
K00015	5.0	32.0	8.0	27.0	1208.0	27.0	34.0	29.0	122.0	31.0	21.0	59.0	107.0	285.0	272.0	150.0	50.0	14.0	9.0	12.0	36.0	25.0	18.0	77.0	60.0	15.0	85.0	54.0	34.0	79.0	57.0	133.0	107.0	119.0	52.0	1109.0	62.0	143.0	79.0	38.0	52.0	213.0	18.0	75.0	177.0	69.0	23.0	147.0	42.0
K01989	5929.0	8890.0	4261.0	3437.0	10016.0	5414.0	4832.0	9852.0	10269.0	5015.0	11032.0	4453.0	5139.0	1501.0	10934.0	5838.0	9561.0	9747.0	7872.0	9631.0	4793.0	5162.0	6646.0	7352.0	9762.0	10332.0	8008.0	1252.0	5858.0	6493.0	4664.0	3232.0	10769.0	7758.0	10414.0	13290.0	5265.0	9926.0	5121.0	9268.0	11280.0	5117.0	8070.0	10656.0	10609.0	7290.0	11015.0	6214.0	9134.0
K00854	200.0	280.0	59.0	238.0	2372.0	155.0	225.0	104.0	433.0	130.0	127.0	283.0	1794.0	812.0	2275.0	902.0	238.0	86.0	131.0	53.0	140.0	81.0	110.0	412.0	382.0	84.0	533.0	2775.0	166.0	166.0	340.0	536.0	358.0	1336.0	942.0	13910.0	348.0	348.0	719.0	138.0	162.0	568.0	217.0	233.0	307.0	2456.0	46.0	301.0	274.0
K00855	10.0	76.0	18.0	21.0	444.0	21.0	11.0	15.0	89.0	7.0	12.0	26.0	382.0	190.0	290.0	299.0	21.0	9.0	15.0	3.0	5.0	12.0	15.0	34.0	22.0	10.0	65.0	2007.0	43.0	42.0	3.0	39.0	36.0	37.0	29.0	525.0	33.0	21.0	52.0	14.0	9.0	146.0	12.0	33.0	66.0	20.0	6.0	91.0	12.0
K00856	83.0	311.0	60.0	258.0	3665.0	80.0	97.0	130.0	641.0	141.0	108.0	325.0	497.0	179.0	2256.0	705.0	412.0	141.0	71.0	92.0	256.0	98.0	148.0	598.0	648.0	135.0	712.0	80.0	149.0	115.0	171.0	498.0	206.0	201.0	73.0	12917.0	257.0	332.0	553.0	42.0	67.0	266.0	70.0	119.0	224.0	89.0	32.0	172.0	98.0
K00857	11089.0	10694.0	11940.0	11111.0	7830.0	11587.0	8774.0	11636.0	11006.0	11421.0	11550.0	11359.0	9157.0	1408.0	9493.0	10745.0	11237.0	11493.0	9417.0	11338.0	11071.0	11519.0	11462.0	8714.0	10501.0	11502.0	8037.0	10179.0	11554.0	11443.0	11766.0	10938.0	11470.0	10346.0	11221.0	1905.0	11415.0	10202.0	11174.0	11614.0	11576.0	11198.0	11166.0	10748.0	11165.0	7811.0	11627.0	11527.0	10941.0
K00850	11398.0	10713.0	11943.0	11100.0	8329.0	11817.0	9123.0	11652.0	11084.0	11546.0	11663.0	11386.0	11243.0	1995.0	10661.0	10613.0	11243.0	11491.0	9424.0	11307.0	10933.0	11461.0	11450.0	8758.0	10310.0	11499.0	8088.0	12644.0	11630.0	11522.0	12184.0	11065.0	11680.0	13869.0	13855.0	1853.0	11526.0	10154.0	11349.0	11671.0	11724.0	11789.0	11436.0	10883.0	11150.0	8003.0	11624.0	11547.0	11121.0
K00851	5679.0	8903.0	4246.0	3357.0	9178.0	5227.0	4531.0	9813.0	10263.0	4975.0	10995.0	4409.0	4211.0	1139.0	10742.0	5614.0	9495.0	9637.0	7348.0	9638.0	4592.0	4998.0	6655.0	7395.0	8100.0	10331.0	8051.0	2864.0	5839.0	6433.0	4545.0	3217.0	10832.0	5581.0	8677.0	13669.0	5243.0	9928.0	5100.0	9200.0	11129.0	4974.0	7977.0	1722.0	10614.0	7312.0	10946.0	6213.0	9254.0
K00852	18415.0	14169.0	18685.0	19662.0	14757.0	18341.0	17302.0	13470.0	13114.0	18261.0	12395.0	19003.0	19223.0	75373.0	12655.0	17841.0	13887.0	13695.0	10842.0	13432.0	18286.0	18723.0	16690.0	11453.0	14263.0	12978.0	9653.0	7357.0	17446.0	16765.0	18444.0	20049.0	12632.0	16804.0	13968.0	15033.0	18074.0	12590.0	18285.0	14008.0	12401.0	18089.0	14902.0	13554.0	12674.0	20245.0	12310.0	16886.0	13861.0
K00853	4.0	27.0	5.0	7.0	134.0	55.0	56.0	22.0	39.0	8.0	8.0	10.0	46.0	71.0	92.0	304.0	20.0	12.0	5.0	28.0	4.0	8.0	25.0	39.0	7.0	9.0	19.0	1936.0	8.0	5.0	14.0	11.0	45.0	110.0	104.0	124.0	5.0	8.0	23.0	7.0	88.0	58.0	88.0	12.0	70.0	24.0	4.0	28.0	77.0
K00858	12217.0	12086.0	12313.0	11873.0	12264.0	11958.0	13019.0	11846.0	11818.0	11831.0	11746.0	11743.0	13318.0	30345.0	12186.0	12151.0	11781.0	11748.0	9549.0	11793.0	11794.0	11918.0	11690.0	9573.0	11967.0	11666.0	8866.0	10641.0	11794.0	11690.0	12097.0	11876.0	11760.0	12949.0	12477.0	15391.0	11781.0	12230.0	12027.0	11732.0	11842.0	12052.0	11728.0	11883.0	12039.0	12883.0	11699.0	11951.0	11714.0
K00859	12195.0	11998.0	11598.0	11809.0	12119.0	11807.0	12837.0	11660.0	11762.0	11740.0	11724.0	11735.0	13097.0	30231.0	12145.0	11994.0	11758.0	11744.0	9541.0	11687.0	11750.0	11853.0	11648.0	9555.0	11813.0	11643.0	8855.0	10612.0	11710.0	11660.0	11658.0	11842.0	11786.0	12864.0	12286.0	15246.0	11762.0	12230.0	11882.0	11717.0	11816.0	11992.0	11751.0	11881.0	12017.0	12886.0	11694.0	11741.0	11698.0
K01181	82.0	20.0	3.0	12.0	274.0	93.0	137.0	7.0	53.0	44.0	54.0	22.0	253.0	206.0	201.0	121.0	17.0	7.0	4.0	4.0	4.0	14.0	14.0	60.0	26.0	6.0	39.0	8.0	35.0	50.0	48.0	44.0	114.0	1223.0	891.0	229.0	30.0	12.0	79.0	55.0	99.0	274.0	65.0	42.0	90.0	30.0	13.0	75.0	45.0
K01183	6.0	10.0	1.0	5.0	105.0	5.0	10.0	3.0	34.0	7.0	9.0	11.0	98.0	97.0	127.0	178.0	5.0	6.0	7.0	9.0	71.0	8.0	16.0	86.0	22.0	3.0	21.0	422.0	15.0	24.0	28.0	10.0	39.0	89.0	45.0	313.0	13.0	17.0	35.0	18.0	7.0	53.0	56.0	69.0	76.0	2328.0	20.0	96.0	157.0
K01182	749.0	1008.0	292.0	547.0	470.0	369.0	4194.0	76.0	115.0	247.0	83.0	28.0	2233.0	5406.0	412.0	263.0	80.0	61.0	4320.0	513.0	576.0	96.0	195.0	4703.0	691.0	136.0	5910.0	65.0	78.0	220.0	228.0	398.0	30.0	3772.0	2600.0	220.0	27.0	1658.0	209.0	42.0	378.0	333.0	752.0	1240.0	490.0	7076.0	75.0	315.0	670.0
K01185	34.0	96.0	19.0	84.0	614.0	133.0	184.0	94.0	193.0	78.0	27.0	60.0	237.0	599.0	652.0	177.0	100.0	44.0	39.0	82.0	162.0	57.0	73.0	429.0	109.0	30.0	129.0	26158.0	28.0	53.0	145.0	191.0	63.0	262.0	230.0	873.0	63.0	52.0	73.0	31.0	188.0	287.0	239.0	66.0	243.0	100.0	38.0	271.0	307.0
K01187	16848.0	19204.0	15413.0	14151.0	13619.0	16645.0	13135.0	21072.0	20558.0	16151.0	22457.0	15484.0	12456.0	2216.0	18679.0	15392.0	20202.0	20855.0	16003.0	20707.0	15224.0	16271.0	17902.0	15493.0	16867.0	21654.0	15433.0	4000.0	17190.0	17780.0	15942.0	13701.0	22072.0	17407.0	20959.0	3817.0	16505.0	19873.0	15793.0	20794.0	22638.0	16378.0	19281.0	12506.0	21656.0	21433.0	22551.0	17512.0	19779.0
K01188	5440.0	1422.0	3783.0	2662.0	1375.0	2822.0	2539.0	653.0	478.0	3749.0	356.0	3993.0	3922.0	548.0	466.0	4567.0	960.0	846.0	5742.0	1127.0	3478.0	2946.0	4055.0	5552.0	1660.0	785.0	6162.0	489.0	4747.0	5447.0	2824.0	2469.0	373.0	3158.0	3969.0	1048.0	4881.0	288.0	4552.0	9059.0	249.0	4866.0	7591.0	1171.0	407.0	300.0	264.0	5803.0	1213.0
K02596	4.0	16.0	4.0	13.0	402.0	7.0	18.0	10.0	48.0	6.0	9.0	21.0	39.0	22.0	162.0	60.0	14.0	6.0	6.0	4.0	12.0	9.0	7.0	25.0	21.0	10.0	51.0	286.0	10.0	32.0	3.0	50.0	16.0	23.0	18.0	136.0	9.0	8.0	8.0	9.0	5.0	24.0	4.0	12.0	20.0	10.0	3.0	13.0	6.0
K13766	85.0	328.0	63.0	271.0	4130.0	100.0	109.0	148.0	702.0	163.0	120.0	359.0	554.0	180.0	2415.0	765.0	438.0	150.0	78.0	102.0	278.0	111.0	161.0	655.0	684.0	143.0	756.0	100.0	167.0	153.0	188.0	572.0	237.0	257.0	86.0	13073.0	276.0	358.0	563.0	47.0	74.0	363.0	64.0	132.0	252.0	112.0	35.0	209.0	83.0
K02986	12220.0	12062.0	12307.0	11870.0	12174.0	11946.0	13014.0	11842.0	11805.0	11829.0	11744.0	11735.0	13099.0	30258.0	12293.0	12026.0	11777.0	11747.0	9544.0	11793.0	11876.0	11978.0	11688.0	9566.0	12167.0	11666.0	8856.0	10632.0	11777.0	11672.0	12125.0	11885.0	11824.0	12823.0	12457.0	15336.0	11768.0	12236.0	12020.0	11733.0	11837.0	12027.0	11778.0	11883.0	12010.0	12894.0	11703.0	11947.0	11732.0
K02636	2.0	54.0	10.0	3.0	132.0	15.0	1.0	3.0	10.0	0.0	0.0	0.0	329.0	176.0	0.0	237.0	0.0	0.0	8.0	0.0	0.0	3.0	6.0	7.0	0.0	3.0	7.0	17.0	23.0	20.0	0.0	0.0	3.0	3.0	0.0	14.0	10.0	2.0	2.0	2.0	0.0	74.0	3.0	15.0	25.0	2.0	0.0	5.0	0.0
K02982	12219.0	12058.0	12307.0	11869.0	12172.0	11947.0	13015.0	11843.0	11803.0	11831.0	11745.0	11735.0	13134.0	30268.0	12123.0	12028.0	11777.0	11747.0	9544.0	11793.0	11876.0	11978.0	11687.0	9567.0	12176.0	11666.0	8856.0	10628.0	11776.0	11671.0	12125.0	11880.0	11816.0	12938.0	12474.0	15313.0	11768.0	12234.0	12016.0	11732.0	11840.0	12027.0	11768.0	11853.0	12029.0	12895.0	11703.0	11946.0	11728.0
K02638	1.0	27.0	5.0	2.0	41.0	8.0	0.0	1.0	4.0	0.0	0.0	0.0	163.0	88.0	0.0	118.0	0.0	0.0	4.0	0.0	0.0	2.0	3.0	4.0	0.0	1.0	4.0	8.0	12.0	6.0	0.0	0.0	1.0	0.0	0.0	7.0	4.0	0.0	0.0	0.0	0.0	38.0	2.0	6.0	12.0	1.0	0.0	2.0	0.0
K02639	6.0	135.0	25.0	8.0	206.0	38.0	2.0	8.0	18.0	0.0	0.0	0.0	815.0	439.0	0.0	593.0	4.0	0.0	20.0	0.0	0.0	8.0	16.0	18.0	8.0	5.0	19.0	38.0	57.0	34.0	0.0	0.0	5.0	4.0	3.0	85.0	28.0	14.0	1.0	4.0	6.0	202.0	10.0	37.0	82.0	14.0	4.0	14.0	2.0
K02988	12149.0	12058.0	12307.0	11870.0	12170.0	11866.0	12902.0	11843.0	11802.0	11811.0	11722.0	11735.0	12921.0	30291.0	12170.0	12029.0	11777.0	11746.0	9544.0	11793.0	11876.0	11978.0	11688.0	9568.0	12176.0	11666.0	8856.0	10611.0	11764.0	11660.0	12120.0	11882.0	11818.0	11957.0	11683.0	15312.0	11767.0	12234.0	12018.0	11731.0	11763.0	11957.0	11776.0	11877.0	12030.0	12894.0	11702.0	11937.0	11728.0
K08299	2.0	8.0	2.0	7.0	228.0	4.0	12.0	9.0	27.0	3.0	4.0	18.0	32.0	18.0	94.0	34.0	14.0	3.0	2.0	0.0	4.0	7.0	4.0	14.0	5.0	6.0	29.0	31.0	10.0	22.0	0.0	17.0	6.0	16.0	10.0	163.0	0.0	1.0	7.0	1.0	3.0	24.0	0.0	14.0	3.0	6.0	2.0	13.0	4.0
K03583	8.0	36.0	8.0	25.0	258.0	5.0	16.0	17.0	82.0	5.0	13.0	42.0	49.0	39.0	525.0	57.0	24.0	9.0	8.0	3.0	4.0	9.0	9.0	34.0	24.0	10.0	66.0	1998.0	25.0	27.0	9.0	48.0	66.0	58.0	36.0	640.0	29.0	45.0	37.0	15.0	15.0	90.0	40.0	32.0	63.0	40.0	13.0	110.0	31.0
K03582	8.0	35.0	8.0	25.0	199.0	5.0	15.0	16.0	74.0	6.0	13.0	38.0	48.0	49.0	529.0	56.0	24.0	9.0	8.0	3.0	4.0	9.0	9.0	32.0	24.0	10.0	61.0	1997.0	25.0	26.0	33.0	48.0	68.0	52.0	34.0	633.0	29.0	44.0	37.0	15.0	14.0	90.0	40.0	31.0	62.0	38.0	13.0	110.0	30.0
K03581	11157.0	10657.0	11228.0	10997.0	8002.0	11524.0	8689.0	11449.0	10964.0	11342.0	11582.0	11372.0	9165.0	1658.0	10155.0	10758.0	11232.0	11491.0	5146.0	11104.0	10922.0	11441.0	11276.0	4065.0	9533.0	11357.0	2162.0	3449.0	11505.0	11296.0	11327.0	10899.0	11512.0	11597.0	11973.0	1594.0	11453.0	10162.0	11060.0	11635.0	11615.0	11257.0	11000.0	9880.0	11076.0	7775.0	11603.0	11258.0	10856.0
K03587	1068.0	1413.0	379.0	828.0	4831.0	285.0	4175.0	234.0	951.0	405.0	189.0	438.0	3715.0	28889.0	3054.0	1522.0	584.0	270.0	146.0	461.0	834.0	488.0	249.0	1061.0	2423.0	189.0	958.0	11320.0	253.0	264.0	357.0	1055.0	357.0	1519.0	492.0	14715.0	398.0	2176.0	896.0	132.0	240.0	901.0	646.0	1157.0	1061.0	5176.0	98.0	595.0	859.0
K03586	86.0	309.0	60.0	257.0	3476.0	81.0	96.0	134.0	651.0	141.0	107.0	325.0	491.0	151.0	2310.0	689.0	410.0	141.0	74.0	92.0	256.0	100.0	148.0	606.0	645.0	134.0	721.0	2065.0	155.0	123.0	173.0	497.0	211.0	197.0	84.0	12955.0	259.0	334.0	550.0	42.0	67.0	289.0	60.0	110.0	225.0	91.0	31.0	232.0	69.0
K03585	214.0	658.0	127.0	536.0	7825.0	199.0	256.0	302.0	1435.0	354.0	255.0	714.0	1205.0	819.0	5106.0	1592.0	867.0	302.0	168.0	196.0	535.0	231.0	323.0	1446.0	1383.0	286.0	1569.0	11569.0	346.0	334.0	574.0	1157.0	627.0	750.0	432.0	27089.0	641.0	803.0	1279.0	137.0	191.0	975.0	542.0	279.0	714.0	290.0	81.0	566.0	176.0
K03584	12108.0	11993.0	11596.0	11789.0	12109.0	11706.0	12692.0	11633.0	11737.0	11674.0	11674.0	11717.0	12718.0	29969.0	12132.0	11792.0	11751.0	11740.0	9528.0	11684.0	11798.0	11891.0	11640.0	9552.0	11947.0	11644.0	8844.0	10363.0	11659.0	11615.0	11630.0	11835.0	11747.0	11404.0	11221.0	15044.0	11738.0	12206.0	11861.0	11686.0	11730.0	11829.0	11741.0	11865.0	11979.0	12862.0	11693.0	11710.0	11694.0
K03589	12189.0	11997.0	11598.0	11806.0	12063.0	11804.0	12830.0	11656.0	11750.0	11727.0	11719.0	11731.0	12396.0	30084.0	12043.0	11848.0	11757.0	11744.0	9540.0	11687.0	11748.0	11852.0	11647.0	9554.0	11799.0	11642.0	8848.0	10608.0	11699.0	11656.0	11574.0	11829.0	11706.0	12652.0	12223.0	15024.0	11748.0	12209.0	11853.0	11698.0	11812.0	11883.0	11671.0	11867.0	11980.0	12864.0	11688.0	11724.0	11678.0
K03588	12281.0	11998.0	11599.0	11810.0	12125.0	11887.0	12945.0	11686.0	11772.0	11756.0	11751.0	11737.0	13093.0	30226.0	12311.0	12004.0	11763.0	11745.0	9549.0	11689.0	11751.0	11869.0	11649.0	9588.0	11808.0	11643.0	8856.0	10471.0	11722.0	11674.0	11720.0	11868.0	11808.0	13728.0	13061.0	15280.0	11771.0	12232.0	11907.0	11730.0	11896.0	12092.0	11787.0	11918.0	11996.0	12876.0	11696.0	11752.0	11624.0
K01725	54.0	166.0	33.0	154.0	1324.0	32.0	44.0	45.0	237.0	56.0	42.0	141.0	183.0	62.0	1006.0	264.0	131.0	46.0	28.0	38.0	101.0	35.0	58.0	201.0	243.0	45.0	311.0	36.0	64.0	54.0	83.0	237.0	102.0	94.0	44.0	12135.0	228.0	257.0	497.0	24.0	37.0	157.0	40.0	80.0	132.0	55.0	22.0	121.0	51.0
K01724	93.0	377.0	74.0	300.0	4427.0	112.0	127.0	164.0	765.0	169.0	132.0	388.0	779.0	402.0	2633.0	956.0	462.0	158.0	86.0	102.0	279.0	125.0	176.0	704.0	723.0	154.0	823.0	146.0	211.0	215.0	191.0	610.0	299.0	322.0	123.0	14236.0	318.0	488.0	636.0	79.0	120.0	593.0	127.0	192.0	463.0	164.0	55.0	329.0	139.0
K01727	0.0	1.0	1.0	61.0	0.0	0.0	4.0	44.0	37.0	2.0	1.0	7.0	150.0	88.0	42.0	137.0	0.0	1.0	15.0	5.0	20.0	43.0	4.0	75.0	684.0	4.0	1.0	18.0	21.0	19.0	2.0	4.0	7.0	9.0	3.0	23.0	17.0	12.0	16.0	30.0	1.0	42.0	1.0	3.0	9.0	23.0	0.0	8.0	1.0
K01726	121.0	416.0	80.0	330.0	5963.0	137.0	143.0	201.0	983.0	250.0	177.0	481.0	841.0	322.0	3060.0	1154.0	660.0	225.0	108.0	145.0	403.0	154.0	226.0	950.0	1035.0	208.0	1067.0	1675.0	208.0	168.0	244.0	722.0	208.0	476.0	191.0	13090.0	276.0	354.0	567.0	46.0	83.0	323.0	79.0	173.0	284.0	133.0	40.0	195.0	92.0
K01721	6.0	21.0	5.0	18.0	738.0	12.0	31.0	22.0	87.0	11.0	11.0	61.0	90.0	43.0	234.0	105.0	40.0	10.0	5.0	4.0	16.0	17.0	17.0	47.0	17.0	12.0	93.0	3495.0	26.0	62.0	26.0	74.0	59.0	68.0	53.0	686.0	34.0	13.0	56.0	20.0	13.0	87.0	6.0	45.0	30.0	18.0	8.0	47.0	16.0
K01720	35.0	150.0	31.0	118.0	2386.0	50.0	60.0	92.0	440.0	86.0	74.0	194.0	339.0	76.0	1181.0	472.0	295.0	99.0	50.0	58.0	157.0	71.0	93.0	423.0	424.0	95.0	426.0	98.0	100.0	77.0	114.0	303.0	152.0	128.0	47.0	916.0	33.0	82.0	66.0	17.0	32.0	131.0	22.0	48.0	109.0	189.0	10.0	137.0	231.0
K02188	135.0	91.0	20.0	46.0	667.0	172.0	199.0	55.0	116.0	61.0	54.0	57.0	576.0	344.0	615.0	389.0	57.0	29.0	26.0	34.0	37.0	30.0	48.0	78.0	758.0	30.0	97.0	426.0	64.0	94.0	131.0	133.0	75.0	1313.0	1027.0	362.0	46.0	30.0	84.0	23.0	171.0	178.0	123.0	67.0	82.0	58.0	8.0	50.0	74.0
K02189	131.0	58.0	12.0	44.0	643.0	171.0	211.0	56.0	117.0	85.0	64.0	53.0	513.0	322.0	721.0	300.0	49.0	26.0	21.0	31.0	33.0	28.0	45.0	78.0	754.0	27.0	90.0	444.0	58.0	81.0	94.0	115.0	87.0	1530.0	1128.0	409.0	40.0	31.0	69.0	27.0	179.0	177.0	71.0	60.0	116.0	62.0	7.0	47.0	79.0
K02182	2.0	7.0	2.0	9.0	891.0	4.0	8.0	6.0	74.0	11.0	9.0	29.0	36.0	12.0	114.0	100.0	19.0	7.0	4.0	5.0	18.0	6.0	6.0	29.0	22.0	2.0	28.0	10.0	8.0	15.0	21.0	36.0	37.0	41.0	20.0	434.0	32.0	29.0	33.0	15.0	10.0	43.0	8.0	35.0	25.0	19.0	8.0	31.0	13.0
K03769	98.0	367.0	73.0	303.0	4411.0	121.0	144.0	179.0	792.0	193.0	143.0	401.0	719.0	549.0	3248.0	847.0	478.0	165.0	86.0	104.0	286.0	128.0	178.0	718.0	736.0	159.0	854.0	2698.0	196.0	215.0	203.0	655.0	310.0	411.0	183.0	13721.0	319.0	405.0	615.0	70.0	93.0	479.0	110.0	168.0	322.0	157.0	42.0	248.0	180.0
K03768	11679.0	11063.0	11328.0	11294.0	11421.0	11761.0	9051.0	11628.0	11648.0	11582.0	11703.0	11705.0	12288.0	25135.0	12074.0	11837.0	11694.0	11697.0	9498.0	11329.0	11270.0	11774.0	11622.0	9488.0	11245.0	11637.0	8816.0	17180.0	11685.0	11625.0	11711.0	11517.0	11805.0	11895.0	12022.0	14227.0	11733.0	10474.0	11698.0	11687.0	11715.0	11818.0	11449.0	11648.0	11486.0	8106.0	11639.0	11447.0	11148.0
K03767	588.0	1270.0	329.0	814.0	4047.0	130.0	3889.0	183.0	781.0	311.0	133.0	349.0	2266.0	5571.0	2509.0	1111.0	513.0	263.0	346.0	450.0	726.0	206.0	170.0	814.0	1227.0	139.0	752.0	2100.0	175.0	157.0	201.0	847.0	221.0	1064.0	244.0	14061.0	326.0	2113.0	779.0	123.0	174.0	578.0	515.0	356.0	816.0	5020.0	79.0	532.0	813.0
K03763	11190.0	10674.0	11940.0	11071.0	7536.0	11683.0	8874.0	11626.0	10913.0	11460.0	11591.0	11331.0	9544.0	1619.0	9568.0	10624.0	11217.0	11492.0	9412.0	11336.0	11067.0	11508.0	11463.0	8541.0	10483.0	11493.0	7975.0	1509.0	11558.0	11431.0	11778.0	10909.0	11463.0	11609.0	12207.0	847.0	11408.0	10081.0	11176.0	11616.0	11610.0	11160.0	11124.0	10807.0	10988.0	7775.0	11609.0	11370.0	10882.0
K03762	124.0	466.0	96.0	379.0	5894.0	132.0	152.0	229.0	1101.0	236.0	201.0	553.0	1064.0	407.0	3293.0	1353.0	722.0	256.0	130.0	152.0	413.0	186.0	245.0	1083.0	1109.0	233.0	1224.0	5491.0	236.0	194.0	281.0	830.0	296.0	447.0	170.0	14405.0	316.0	421.0	631.0	59.0	101.0	399.0	96.0	162.0	353.0	2444.0	43.0	346.0	194.0
K03761	87.0	319.0	64.0	275.0	3858.0	96.0	103.0	145.0	675.0	155.0	119.0	350.0	531.0	481.0	2155.0	784.0	433.0	150.0	72.0	97.0	262.0	111.0	158.0	639.0	689.0	138.0	763.0	2028.0	148.0	130.0	197.0	556.0	250.0	248.0	92.0	13071.0	271.0	353.0	556.0	40.0	75.0	282.0	63.0	121.0	226.0	120.0	31.0	192.0	110.0
K03760	5.0	31.0	4.0	16.0	318.0	21.0	17.0	22.0	77.0	18.0	12.0	25.0	68.0	56.0	386.0	56.0	21.0	10.0	7.0	4.0	8.0	12.0	11.0	51.0	40.0	12.0	54.0	1954.0	23.0	29.0	15.0	67.0	71.0	50.0	29.0	153.0	11.0	18.0	12.0	7.0	2.0	47.0	20.0	4.0	20.0	17.0	2.0	26.0	5.0
K09457	42.0	63.0	17.0	34.0	869.0	55.0	78.0	49.0	154.0	73.0	39.0	57.0	409.0	424.0	336.0	312.0	70.0	37.0	160.0	15.0	28.0	39.0	36.0	231.0	89.0	21.0	115.0	7224.0	74.0	107.0	134.0	141.0	132.0	393.0	268.0	1174.0	70.0	150.0	99.0	60.0	68.0	353.0	119.0	83.0	268.0	107.0	25.0	157.0	46.0
K09456	86.0	321.0	64.0	266.0	3668.0	97.0	111.0	149.0	669.0	157.0	120.0	355.0	533.0	443.0	2278.0	750.0	437.0	153.0	76.0	96.0	266.0	112.0	159.0	644.0	685.0	143.0	785.0	2013.0	153.0	137.0	176.0	554.0	197.0	234.0	97.0	13003.0	265.0	342.0	565.0	41.0	66.0	293.0	60.0	114.0	230.0	97.0	28.0	180.0	76.0
K09458	5634.0	2265.0	3928.0	3231.0	8371.0	3151.0	2977.0	1217.0	1950.0	4079.0	813.0	4677.0	5752.0	2427.0	5135.0	6396.0	1972.0	1461.0	2326.0	1392.0	4041.0	3355.0	4258.0	2239.0	3681.0	1162.0	1663.0	13358.0	5118.0	5707.0	3232.0	3539.0	1136.0	4267.0	4690.0	27838.0	5492.0	1284.0	5771.0	9233.0	828.0	5734.0	7748.0	9453.0	1349.0	856.0	724.0	6300.0	1877.0
K00602	12974.0	6032.0	8321.0	7024.0	11784.0	6396.0	13683.0	2275.0	3271.0	8270.0	1478.0	8828.0	14806.0	59024.0	7195.0	12270.0	3683.0	2947.0	4283.0	3413.0	8841.0	7090.0	8427.0	4340.0	8490.0	2210.0	2393.0	33208.0	9986.0	11117.0	6338.0	6953.0	1852.0	9427.0	9108.0	29405.0	10449.0	5270.0	10717.0	18389.0	1751.0	11233.0	16070.0	11561.0	3285.0	11296.0	1391.0	12452.0	5039.0
K09981	7.0	30.0	7.0	22.0	310.0	5.0	15.0	12.0	51.0	8.0	12.0	31.0	52.0	73.0	421.0	75.0	22.0	10.0	6.0	5.0	14.0	13.0	9.0	30.0	37.0	12.0	67.0	35.0	13.0	16.0	27.0	86.0	46.0	50.0	17.0	236.0	9.0	14.0	10.0	5.0	13.0	70.0	6.0	11.0	17.0	16.0	2.0	13.0	7.0
K09983	83.0	313.0	58.0	259.0	3870.0	82.0	105.0	134.0	645.0	143.0	110.0	340.0	495.0	144.0	2222.0	735.0	414.0	142.0	73.0	92.0	256.0	104.0	150.0	608.0	646.0	137.0	731.0	110.0	145.0	134.0	195.0	526.0	217.0	218.0	92.0	13502.0	274.0	408.0	568.0	52.0	98.0	394.0	65.0	152.0	330.0	120.0	46.0	259.0	87.0
K09982	4.0	25.0	5.0	21.0	251.0	20.0	23.0	24.0	55.0	20.0	14.0	39.0	66.0	69.0	215.0	61.0	30.0	13.0	8.0	4.0	10.0	17.0	14.0	53.0	42.0	14.0	73.0	319.0	20.0	39.0	12.0	74.0	26.0	52.0	17.0	165.0	2.0	11.0	1.0	3.0	7.0	18.0	3.0	8.0	19.0	9.0	0.0	14.0	3.0
K09985	4.0	27.0	6.0	27.0	713.0	22.0	25.0	25.0	83.0	23.0	16.0	49.0	277.0	420.0	242.0	232.0	38.0	12.0	8.0	8.0	18.0	23.0	16.0	65.0	50.0	14.0	74.0	97.0	26.0	62.0	32.0	101.0	61.0	94.0	38.0	979.0	39.0	120.0	63.0	28.0	42.0	175.0	17.0	53.0	155.0	54.0	18.0	123.0	29.0
K09984	2.0	17.0	2.0	12.0	381.0	5.0	13.0	9.0	39.0	7.0	5.0	27.0	35.0	27.0	257.0	45.0	15.0	5.0	2.0	3.0	11.0	8.0	7.0	21.0	6.0	5.0	41.0	343.0	13.0	21.0	4.0	27.0	15.0	49.0	36.0	953.0	38.0	108.0	37.0	25.0	40.0	145.0	17.0	49.0	138.0	50.0	20.0	112.0	22.0
K09987	4.0	27.0	6.0	27.0	713.0	22.0	25.0	25.0	83.0	25.0	16.0	52.0	277.0	420.0	241.0	232.0	40.0	12.0	8.0	8.0	18.0	23.0	16.0	65.0	50.0	14.0	74.0	97.0	26.0	55.0	32.0	101.0	61.0	91.0	38.0	1158.0	39.0	118.0	64.0	26.0	42.0	186.0	16.0	53.0	155.0	54.0	18.0	130.0	29.0
K09986	4.0	28.0	6.0	24.0	712.0	22.0	25.0	25.0	83.0	23.0	15.0	44.0	84.0	79.0	271.0	115.0	35.0	13.0	7.0	8.0	18.0	19.0	15.0	60.0	50.0	14.0	73.0	53.0	29.0	57.0	35.0	94.0	68.0	87.0	39.0	1013.0	35.0	122.0	65.0	27.0	43.0	195.0	16.0	54.0	154.0	57.0	18.0	121.0	29.0
K09989	90.0	306.0	58.0	255.0	3852.0	83.0	103.0	132.0	653.0	149.0	110.0	329.0	515.0	169.0	2522.0	748.0	415.0	144.0	73.0	96.0	267.0	104.0	150.0	611.0	651.0	134.0	732.0	115.0	153.0	136.0	194.0	526.0	204.0	220.0	90.0	13636.0	296.0	425.0	610.0	66.0	95.0	434.0	81.0	182.0	347.0	138.0	46.0	258.0	94.0
K09988	10.0	24.0	5.0	21.0	253.0	20.0	24.0	24.0	62.0	20.0	14.0	36.0	80.0	86.0	303.0	61.0	30.0	12.0	6.0	3.0	11.0	15.0	14.0	49.0	41.0	13.0	74.0	2095.0	15.0	27.0	60.0	80.0	38.0	43.0	25.0	326.0	6.0	13.0	9.0	5.0	3.0	29.0	10.0	30.0	17.0	25.0	0.0	17.0	89.0
K11720	90.0	339.0	66.0	282.0	4197.0	102.0	121.0	160.0	738.0	164.0	123.0	376.0	584.0	452.0	2582.0	807.0	448.0	154.0	81.0	101.0	275.0	120.0	164.0	675.0	695.0	148.0	796.0	2115.0	179.0	185.0	230.0	601.0	280.0	294.0	123.0	13988.0	297.0	461.0	617.0	72.0	110.0	460.0	106.0	174.0	392.0	163.0	56.0	358.0	116.0
K10984	20.0	23.0	17.0	30.0	112.0	33.0	22.0	18.0	18.0	39.0	3.0	7.0	301.0	23.0	16.0	25.0	6.0	7.0	4277.0	133.0	107.0	13.0	161.0	4507.0	141.0	125.0	5888.0	43.0	28.0	175.0	22.0	18.0	13.0	6.0	85.0	20.0	11.0	1.0	12.0	2.0	0.0	13.0	197.0	941.0	18.0	35.0	25.0	46.0	47.0
K07468	1.0	1.0	2.0	2.0	50.0	0.0	0.0	1.0	3.0	0.0	0.0	0.0	3.0	0.0	0.0	0.0	2.0	0.0	0.0	0.0	0.0	0.0	0.0	0.0	0.0	1.0	0.0	1.0	2.0	0.0	0.0	0.0	0.0	0.0	0.0	0.0	0.0	0.0	0.0	0.0	1.0	0.0	0.0	4.0	0.0	0.0	0.0	0.0	0.0
K07464	9.0	4.0	1.0	18.0	67.0	3.0	19.0	8.0	9.0	17.0	13.0	1.0	448.0	120.0	390.0	24.0	48.0	60.0	165.0	1.0	3.0	4.0	3.0	61.0	6.0	2.0	8.0	13.0	28.0	27.0	32.0	25.0	51.0	171.0	72.0	77.0	10.0	11.0	46.0	28.0	8.0	74.0	103.0	46.0	27.0	2310.0	3.0	54.0	58.0
K07465	3.0	59.0	10.0	18.0	144.0	15.0	6.0	4.0	25.0	2.0	0.0	7.0	333.0	249.0	76.0	247.0	2.0	0.0	11.0	0.0	2.0	4.0	7.0	18.0	18.0	3.0	15.0	18.0	22.0	26.0	1.0	2.0	8.0	15.0	6.0	44.0	11.0	7.0	4.0	5.0	1.0	79.0	7.0	18.0	39.0	153.0	1.0	7.0	240.0
K07467	90.0	4.0	2.0	5.0	3.0	88.0	135.0	34.0	26.0	21.0	29.0	2.0	34.0	34.0	547.0	11.0	45.0	63.0	180.0	4.0	4.0	22.0	7.0	36.0	17.0	1.0	4.0	81.0	38.0	30.0	145.0	22.0	68.0	995.0	802.0	45.0	4.0	6.0	10.0	12.0	82.0	198.0	52.0	42.0	3.0	13.0	1.0	11.0	4.0
K07460	1079.0	1389.0	370.0	815.0	4638.0	285.0	4184.0	229.0	904.0	412.0	183.0	407.0	4056.0	28903.0	3059.0	1363.0	562.0	258.0	139.0	458.0	829.0	477.0	240.0	1037.0	2387.0	178.0	890.0	9473.0	244.0	254.0	430.0	1024.0	401.0	1557.0	504.0	14288.0	396.0	2154.0	910.0	155.0	236.0	927.0	661.0	1136.0	1038.0	5169.0	88.0	566.0	919.0
K07461	11094.0	10658.0	11240.0	11038.0	8495.0	11469.0	8610.0	11473.0	11004.0	11357.0	11563.0	11401.0	9036.0	1477.0	9983.0	10737.0	11252.0	11504.0	9421.0	11242.0	10945.0	11404.0	11438.0	8611.0	9485.0	11485.0	8090.0	3534.0	11513.0	11475.0	11368.0	10938.0	11561.0	10648.0	11302.0	3933.0	11505.0	10431.0	11161.0	11661.0	11635.0	11543.0	11149.0	10856.0	11435.0	7878.0	11657.0	11565.0	10917.0
K07462	11681.0	11041.0	11317.0	11285.0	11754.0	11745.0	9037.0	11614.0	11662.0	11562.0	11715.0	11712.0	11353.0	24949.0	12080.0	12009.0	11701.0	11696.0	5229.0	11201.0	11192.0	11771.0	11481.0	4912.0	11786.0	11519.0	2945.0	10562.0	11696.0	11483.0	11624.0	11480.0	11774.0	12023.0	12129.0	15076.0	11753.0	10567.0	11715.0	11698.0	11757.0	11949.0	11159.0	10747.0	11588.0	8003.0	11640.0	11526.0	10943.0
K10679	3.0	7.0	2.0	12.0	91.0	1.0	7.0	7.0	37.0	1.0	4.0	22.0	22.0	18.0	149.0	19.0	6.0	2.0	3.0	1.0	2.0	3.0	5.0	13.0	4.0	2.0	25.0	714.0	4.0	12.0	46.0	33.0	117.0	28.0	30.0	434.0	21.0	25.0	23.0	12.0	9.0	110.0	107.0	16.0	40.0	14.0	5.0	84.0	8.0
K10670	37.0	29.0	20.0	47.0	43.0	34.0	79.0	72.0	64.0	30.0	22.0	47.0	326.0	220.0	602.0	288.0	33.0	40.0	372.0	6.0	333.0	203.0	14.0	20.0	1784.0	11.0	5.0	20.0	18.0	10.0	35.0	32.0	41.0	46.0	29.0	23.0	11.0	0.0	19.0	30.0	14.0	31.0	68.0	8890.0	79.0	163.0	60.0	55.0	177.0
K10673	1.0	4.0	1.0	6.0	50.0	2.0	11.0	5.0	10.0	2.0	2.0	10.0	20.0	13.0	77.0	12.0	4.0	3.0	1.0	0.0	4.0	4.0	2.0	9.0	2.0	3.0	23.0	28.0	6.0	12.0	0.0	14.0	1.0	7.0	4.0	114.0	0.0	0.0	0.0	0.0	2.0	15.0	0.0	4.0	3.0	1.0	0.0	2.0	1.0
K10674	2.0	2.0	3.0	3.0	293.0	1.0	2.0	1.0	16.0	3.0	1.0	6.0	11.0	4.0	29.0	27.0	10.0	1.0	1.0	2.0	8.0	1.0	0.0	6.0	1.0	0.0	3.0	62.0	7.0	10.0	3.0	9.0	5.0	14.0	13.0	57.0	7.0	6.0	6.0	4.0	2.0	16.0	0.0	18.0	5.0	9.0	2.0	16.0	5.0
K10676	2.0	11.0	3.0	28.0	222.0	2.0	3.0	8.0	46.0	3.0	5.0	10.0	18.0	10.0	108.0	55.0	10.0	4.0	3.0	2.0	2.0	5.0	4.0	12.0	27.0	6.0	24.0	4.0	6.0	4.0	19.0	32.0	31.0	8.0	3.0	64.0	3.0	6.0	6.0	2.0	4.0	2.0	5.0	2.0	1.0	1.0	0.0	0.0	4.0
K08724	11043.0	10584.0	11222.0	10935.0	7392.0	11388.0	8481.0	11371.0	10802.0	11292.0	11511.0	11316.0	8573.0	1044.0	8992.0	10365.0	11130.0	11396.0	9089.0	11197.0	10883.0	11328.0	11387.0	8474.0	9366.0	11457.0	7964.0	1045.0	11424.0	11372.0	11218.0	10808.0	11367.0	10088.0	10878.0	692.0	11350.0	10053.0	10943.0	11529.0	11417.0	10937.0	11017.0	10692.0	10912.0	7685.0	11597.0	11138.0	10686.0
K08722	28.0	4.0	2.0	3.0	4.0	22.0	41.0	13.0	27.0	39.0	26.0	8.0	467.0	249.0	103.0	82.0	4.0	3.0	9.0	2.0	4.0	8.0	10.0	8.0	20.0	2.0	17.0	2232.0	24.0	24.0	5.0	10.0	10.0	338.0	259.0	27.0	21.0	2.0	34.0	20.0	6.0	54.0	5.0	8.0	25.0	19.0	0.0	68.0	1.0
K08720	4.0	15.0	6.0	13.0	272.0	3.0	5.0	7.0	43.0	8.0	11.0	26.0	31.0	11.0	108.0	43.0	19.0	9.0	4.0	4.0	10.0	6.0	7.0	23.0	20.0	6.0	44.0	5.0	12.0	15.0	2.0	38.0	12.0	32.0	13.0	419.0	25.0	26.0	22.0	8.0	9.0	39.0	7.0	19.0	29.0	18.0	5.0	25.0	9.0
K08728	11027.0	10579.0	11207.0	10920.0	7432.0	11409.0	8476.0	11368.0	10798.0	11292.0	11511.0	11271.0	8347.0	962.0	8995.0	10505.0	11112.0	11365.0	8720.0	11217.0	10676.0	11190.0	11402.0	8481.0	9084.0	11462.0	7964.0	1056.0	11425.0	11371.0	11205.0	10807.0	11342.0	10172.0	10961.0	814.0	11349.0	10053.0	10943.0	11509.0	11496.0	10882.0	10977.0	1818.0	10881.0	7597.0	11539.0	11088.0	10577.0
K00119	123.0	491.0	100.0	379.0	6808.0	155.0	183.0	249.0	1138.0	247.0	197.0	573.0	901.0	512.0	3850.0	1451.0	737.0	257.0	125.0	155.0	431.0	193.0	259.0	1060.0	1137.0	247.0	1259.0	230.0	258.0	254.0	283.0	909.0	302.0	376.0	144.0	14383.0	306.0	501.0	638.0	68.0	122.0	503.0	84.0	202.0	402.0	163.0	52.0	324.0	114.0
K00118	4.0	19.0	4.0	13.0	284.0	2.0	12.0	8.0	38.0	4.0	7.0	23.0	40.0	23.0	361.0	67.0	11.0	7.0	3.0	3.0	6.0	9.0	6.0	21.0	26.0	8.0	46.0	32.0	14.0	20.0	27.0	46.0	56.0	26.0	10.0	200.0	5.0	6.0	9.0	2.0	11.0	47.0	39.0	6.0	14.0	5.0	0.0	10.0	4.0
K00449	86.0	318.0	63.0	276.0	4179.0	101.0	112.0	152.0	696.0	160.0	121.0	358.0	537.0	197.0	2173.0	797.0	440.0	153.0	77.0	99.0	272.0	115.0	160.0	654.0	686.0	146.0	776.0	320.0	155.0	144.0	180.0	570.0	195.0	225.0	78.0	12892.0	259.0	332.0	557.0	38.0	62.0	257.0	56.0	127.0	211.0	103.0	30.0	174.0	77.0
K00448	86.0	317.0	63.0	275.0	4133.0	98.0	110.0	150.0	682.0	160.0	120.0	356.0	534.0	196.0	2170.0	790.0	438.0	152.0	75.0	98.0	272.0	114.0	159.0	645.0	686.0	144.0	775.0	319.0	153.0	143.0	178.0	565.0	188.0	222.0	74.0	12879.0	257.0	326.0	556.0	37.0	62.0	256.0	55.0	125.0	209.0	100.0	30.0	168.0	77.0
K00115	1.0	1.0	1.0	2.0	178.0	1.0	1.0	1.0	12.0	0.0	1.0	9.0	8.0	1.0	16.0	18.0	3.0	1.0	0.0	0.0	1.0	1.0	3.0	2.0	0.0	0.0	6.0	1.0	1.0	4.0	0.0	4.0	3.0	10.0	3.0	96.0	9.0	2.0	6.0	2.0	2.0	13.0	1.0	8.0	7.0	2.0	2.0	5.0	2.0
K00446	28.0	141.0	27.0	101.0	2487.0	53.0	50.0	83.0	418.0	80.0	64.0	173.0	298.0	74.0	1226.0	468.0	266.0	92.0	43.0	56.0	147.0	65.0	88.0	385.0	407.0	89.0	392.0	157.0	87.0	63.0	87.0	267.0	94.0	87.0	38.0	451.0	17.0	59.0	60.0	14.0	21.0	122.0	21.0	33.0	60.0	34.0	6.0	40.0	18.0
K00117	15.0	47.0	9.0	35.0	1000.0	30.0	37.0	34.0	157.0	23.0	29.0	78.0	145.0	109.0	589.0	185.0	45.0	22.0	10.0	7.0	16.0	29.0	37.0	113.0	77.0	23.0	127.0	3731.0	44.0	60.0	70.0	135.0	191.0	90.0	65.0	934.0	30.0	36.0	60.0	28.0	23.0	226.0	99.0	44.0	125.0	28.0	12.0	96.0	32.0
K00116	6.0	35.0	6.0	16.0	209.0	9.0	13.0	10.0	45.0	0.0	1.0	12.0	176.0	112.0	180.0	162.0	2.0	1.0	158.0	7.0	7.0	7.0	4.0	23.0	6.0	2.0	25.0	3850.0	27.0	22.0	32.0	22.0	88.0	32.0	37.0	390.0	14.0	13.0	16.0	6.0	4.0	94.0	44.0	20.0	36.0	176.0	2.0	82.0	233.0
K00111	211.0	426.0	81.0	336.0	5066.0	247.0	327.0	229.0	930.0	284.0	206.0	472.0	1643.0	1135.0	3551.0	1296.0	524.0	179.0	183.0	112.0	302.0	163.0	205.0	910.0	821.0	177.0	959.0	9743.0	270.0	301.0	346.0	802.0	476.0	1659.0	1111.0	14872.0	375.0	535.0	745.0	122.0	206.0	859.0	273.0	251.0	548.0	267.0	60.0	511.0	348.0
K01531	16810.0	12237.0	15026.0	13593.0	8851.0	14291.0	11182.0	12276.0	11568.0	15092.0	12114.0	15329.0	12939.0	24229.0	9806.0	14821.0	12377.0	12594.0	10442.0	12388.0	14346.0	14641.0	15373.0	9545.0	11607.0	12393.0	8318.0	3483.0	16198.0	16701.0	13957.0	13283.0	11921.0	12604.0	14384.0	1203.0	16186.0	10552.0	15440.0	20558.0	11944.0	15506.0	18259.0	11635.0	11585.0	8124.0	12158.0	16842.0	11935.0
K04720	134.0	28.0	8.0	22.0	147.0	146.0	185.0	33.0	27.0	64.0	50.0	6.0	469.0	251.0	603.0	211.0	17.0	12.0	12.0	26.0	20.0	10.0	27.0	16.0	701.0	12.0	12.0	395.0	38.0	47.0	171.0	41.0	52.0	1365.0	1100.0	27.0	25.0	9.0	59.0	33.0	171.0	125.0	130.0	49.0	55.0	48.0	3.0	18.0	70.0
K01533	11833.0	11611.0	12136.0	11774.0	18263.0	12075.0	9402.0	12040.0	12817.0	11914.0	11912.0	12234.0	12353.0	25299.0	15628.0	13106.0	12420.0	11941.0	9704.0	11596.0	11750.0	12011.0	11922.0	10414.0	12484.0	11890.0	9940.0	3905.0	12046.0	11892.0	12364.0	12274.0	12169.0	12502.0	12551.0	29475.0	12070.0	11084.0	12526.0	11768.0	11914.0	12637.0	11513.0	11911.0	12119.0	12693.0	11730.0	12177.0	11528.0
K01534	7255.0	16592.0	4843.0	4307.0	18426.0	8094.0	7498.0	19274.0	20676.0	6507.0	21848.0	5166.0	9519.0	47916.0	24156.0	8444.0	18449.0	18731.0	10077.0	18118.0	6767.0	8342.0	9365.0	10135.0	18372.0	19982.0	10432.0	20655.0	7116.0	7577.0	6979.0	4404.0	21606.0	11723.0	16004.0	29698.0	5830.0	19938.0	6133.0	9672.0	22186.0	6679.0	8961.0	39492.0	21764.0	15046.0	21938.0	7229.0	17796.0
K01537	11862.0	17683.0	12354.0	11490.0	11449.0	14001.0	10923.0	20381.0	19819.0	12525.0	21899.0	11412.0	10903.0	24400.0	17677.0	11048.0	19115.0	19908.0	10745.0	19472.0	11700.0	13590.0	13831.0	9936.0	16225.0	20649.0	9123.0	8764.0	12501.0	12289.0	13481.0	11167.0	21559.0	14425.0	17048.0	1398.0	11629.0	19222.0	11380.0	11817.0	22092.0	11640.0	11637.0	11988.0	20957.0	14426.0	21941.0	11675.0	18163.0
K14605	1.0	27.0	5.0	2.0	41.0	8.0	0.0	1.0	4.0	0.0	0.0	0.0	163.0	88.0	0.0	118.0	0.0	0.0	4.0	0.0	0.0	2.0	3.0	4.0	0.0	1.0	3.0	8.0	10.0	6.0	0.0	0.0	1.0	0.0	0.0	7.0	4.0	0.0	0.0	0.0	0.0	37.0	2.0	6.0	12.0	1.0	0.0	2.0	0.0
K14606	1.0	27.0	5.0	2.0	41.0	8.0	0.0	1.0	4.0	0.0	0.0	0.0	163.0	88.0	0.0	118.0	0.0	0.0	4.0	0.0	0.0	2.0	3.0	4.0	0.0	1.0	3.0	8.0	10.0	6.0	0.0	0.0	1.0	0.0	0.0	7.0	4.0	0.0	0.0	0.0	0.0	37.0	2.0	6.0	12.0	1.0	0.0	2.0	0.0
K00413	87.0	336.0	66.0	283.0	4186.0	102.0	119.0	155.0	715.0	166.0	122.0	375.0	767.0	559.0	2507.0	912.0	450.0	153.0	78.0	99.0	275.0	121.0	163.0	663.0	695.0	147.0	784.0	178.0	179.0	172.0	227.0	597.0	269.0	287.0	107.0	14064.0	291.0	451.0	591.0	66.0	109.0	462.0	74.0	163.0	372.0	141.0	49.0	298.0	98.0
K10120	5694.0	8951.0	7412.0	8263.0	6096.0	8556.0	5959.0	10503.0	10128.0	7543.0	10964.0	7292.0	4928.0	550.0	8739.0	5690.0	9910.0	10252.0	2942.0	9853.0	7119.0	8229.0	7274.0	3019.0	7292.0	10420.0	1794.0	855.0	6689.0	5933.0	8529.0	8380.0	10866.0	7914.0	7529.0	412.0	6548.0	9595.0	6531.0	2526.0	10947.0	6440.0	3521.0	711.0	10327.0	7150.0	10943.0	5429.0	9035.0
K05600	2.0	10.0	3.0	6.0	59.0	1.0	2.0	3.0	15.0	1.0	4.0	7.0	11.0	7.0	82.0	23.0	6.0	3.0	2.0	1.0	2.0	3.0	3.0	6.0	17.0	4.0	20.0	2.0	4.0	3.0	1.0	23.0	4.0	6.0	2.0	3.0	0.0	0.0	2.0	0.0	0.0	2.0	0.0	1.0	0.0	0.0	0.0	0.0	0.0
K03973	9.0	54.0	11.0	14.0	339.0	107.0	113.0	40.0	70.0	20.0	15.0	0.0	102.0	78.0	137.0	72.0	38.0	23.0	14.0	61.0	72.0	13.0	52.0	43.0	34.0	15.0	18.0	1986.0	9.0	9.0	33.0	23.0	36.0	285.0	244.0	1573.0	37.0	202.0	73.0	46.0	237.0	237.0	129.0	94.0	361.0	240.0	50.0	273.0	449.0
K03976	11601.0	10668.0	11258.0	10997.0	7510.0	11660.0	8912.0	11460.0	10902.0	11406.0	11589.0	11332.0	10416.0	24159.0	9504.0	10856.0	11240.0	11549.0	9410.0	11231.0	10988.0	11645.0	11459.0	8581.0	9853.0	11486.0	8000.0	1512.0	11492.0	11434.0	11382.0	10860.0	11433.0	11762.0	12066.0	855.0	11429.0	10078.0	11091.0	11608.0	11635.0	11273.0	11192.0	11490.0	11132.0	7805.0	11605.0	11184.0	10870.0
K03977	12220.0	12057.0	12306.0	11869.0	12172.0	11947.0	13015.0	11843.0	11803.0	11829.0	11745.0	11732.0	13145.0	30297.0	12161.0	12029.0	11774.0	11747.0	9544.0	11793.0	11876.0	11977.0	11688.0	9567.0	12176.0	11666.0	8855.0	10621.0	11775.0	11662.0	12125.0	11884.0	11818.0	12938.0	12474.0	15134.0	11767.0	12232.0	12017.0	11730.0	11840.0	12009.0	11776.0	11883.0	12030.0	12896.0	11703.0	11940.0	11730.0
K03975	12055.0	11942.0	11574.0	11683.0	11537.0	11693.0	12618.0	11581.0	11603.0	11623.0	11657.0	11629.0	11382.0	29079.0	11532.0	11480.0	11644.0	11626.0	8843.0	11700.0	11568.0	11654.0	11633.0	9300.0	10797.0	11632.0	8769.0	3159.0	11584.0	11518.0	11505.0	11700.0	11604.0	11303.0	11234.0	13762.0	11650.0	12047.0	11726.0	11590.0	11739.0	11434.0	11634.0	2875.0	11665.0	12487.0	11604.0	11505.0	11287.0
K03978	11723.0	11069.0	12033.0	11358.0	11782.0	11904.0	9234.0	11813.0	11712.0	11683.0	11735.0	11720.0	11295.0	24879.0	12079.0	11829.0	11719.0	11706.0	9501.0	11440.0	11408.0	11904.0	11671.0	9418.0	11613.0	11661.0	8821.0	10610.0	11754.0	11631.0	12103.0	11537.0	11764.0	12131.0	12385.0	15138.0	11752.0	10557.0	11851.0	11705.0	11780.0	11861.0	11310.0	11664.0	11595.0	8009.0	11667.0	11766.0	11003.0
K03979	12205.0	12058.0	12307.0	11870.0	12172.0	11946.0	13013.0	11841.0	11801.0	11829.0	11745.0	11735.0	13096.0	30261.0	12167.0	12025.0	11777.0	11747.0	9544.0	11793.0	11876.0	11978.0	11688.0	9566.0	12167.0	11666.0	8856.0	10632.0	11775.0	11662.0	12117.0	11884.0	11818.0	12819.0	12456.0	15314.0	11767.0	12232.0	12017.0	11729.0	11837.0	12020.0	11775.0	11882.0	12009.0	12893.0	11703.0	11947.0	11730.0
K02372	5489.0	2037.0	3881.0	3019.0	5975.0	3042.0	2782.0	1127.0	1549.0	3947.0	716.0	4421.0	5145.0	1659.0	3420.0	5944.0	1779.0	1405.0	2283.0	1380.0	3903.0	3277.0	4178.0	1787.0	3354.0	1098.0	1126.0	2693.0	4968.0	5526.0	3093.0	3069.0	894.0	3268.0	3897.0	14938.0	5184.0	976.0	5135.0	9174.0	789.0	5213.0	7647.0	9313.0	1165.0	769.0	715.0	6100.0	1848.0
K02371	149.0	40.0	25.0	129.0	374.0	132.0	226.0	63.0	78.0	42.0	36.0	73.0	891.0	568.0	469.0	898.0	95.0	125.0	618.0	16.0	225.0	181.0	16.0	69.0	326.0	5.0	20.0	460.0	80.0	85.0	115.0	63.0	71.0	1342.0	983.0	838.0	122.0	141.0	141.0	134.0	134.0	370.0	222.0	8975.0	234.0	177.0	86.0	196.0	215.0
K02377	25.0	81.0	16.0	42.0	1099.0	40.0	60.0	46.0	197.0	45.0	31.0	76.0	424.0	300.0	657.0	295.0	65.0	24.0	23.0	12.0	25.0	37.0	34.0	267.0	89.0	29.0	152.0	7060.0	57.0	81.0	181.0	172.0	114.0	225.0	57.0	694.0	79.0	35.0	93.0	38.0	23.0	290.0	214.0	80.0	142.0	45.0	10.0	73.0	25.0
K02379	120.0	464.0	89.0	370.0	6642.0	151.0	173.0	238.0	1131.0	250.0	179.0	534.0	918.0	405.0	3814.0	1250.0	703.0	241.0	195.0	157.0	423.0	180.0	243.0	1048.0	1093.0	227.0	1163.0	2309.0	252.0	244.0	346.0	827.0	398.0	505.0	171.0	14503.0	320.0	510.0	643.0	82.0	125.0	563.0	136.0	203.0	457.0	353.0	53.0	403.0	442.0
K03396	1.0	6.0	1.0	6.0	202.0	4.0	12.0	7.0	20.0	3.0	3.0	15.0	23.0	14.0	80.0	31.0	9.0	4.0	1.0	0.0	4.0	6.0	4.0	12.0	5.0	5.0	28.0	30.0	7.0	16.0	0.0	16.0	3.0	8.0	5.0	120.0	0.0	1.0	0.0	1.0	3.0	14.0	1.0	9.0	6.0	6.0	1.0	4.0	6.0
K03394	103.0	229.0	63.0	117.0	1770.0	212.0	250.0	146.0	308.0	102.0	78.0	193.0	1614.0	1105.0	1544.0	832.0	134.0	66.0	56.0	69.0	265.0	206.0	106.0	181.0	1135.0	67.0	259.0	903.0	118.0	194.0	265.0	298.0	217.0	970.0	579.0	1931.0	129.0	203.0	186.0	110.0	248.0	454.0	315.0	8990.0	460.0	224.0	97.0	247.0	291.0
K03399	26.0	29.0	6.0	19.0	132.0	55.0	63.0	22.0	22.0	15.0	7.0	5.0	57.0	161.0	214.0	178.0	16.0	11.0	12.0	26.0	20.0	10.0	24.0	12.0	696.0	12.0	11.0	389.0	13.0	19.0	8.0	6.0	22.0	260.0	214.0	14.0	10.0	1.0	4.0	4.0	86.0	11.0	40.0	8.0	39.0	26.0	2.0	10.0	63.0
K06610	5441.0	2061.0	7036.0	7872.0	2548.0	6351.0	4125.0	1757.0	1309.0	6511.0	658.0	7242.0	4925.0	450.0	686.0	5784.0	2076.0	1891.0	1537.0	1709.0	6365.0	6336.0	4936.0	1809.0	1688.0	1287.0	714.0	322.0	5782.0	5122.0	6863.0	8173.0	821.0	5048.0	2555.0	190.0	6392.0	490.0	6432.0	2361.0	527.0	6298.0	3152.0	246.0	593.0	556.0	628.0	5160.0	1720.0
K11444	54.0	168.0	33.0	158.0	1103.0	30.0	48.0	47.0	213.0	55.0	41.0	144.0	168.0	69.0	1053.0	247.0	128.0	48.0	26.0	36.0	104.0	37.0	59.0	196.0	243.0	46.0	328.0	61.0	58.0	50.0	78.0	242.0	81.0	82.0	32.0	12147.0	222.0	253.0	488.0	20.0	38.0	147.0	39.0	70.0	123.0	49.0	20.0	102.0	48.0
K11443	4.0	34.0	6.0	24.0	835.0	25.0	27.0	28.0	100.0	25.0	16.0	45.0	112.0	277.0	243.0	114.0	36.0	12.0	8.0	8.0	18.0	20.0	16.0	65.0	50.0	17.0	74.0	55.0	31.0	59.0	34.0	96.0	66.0	92.0	42.0	979.0	38.0	121.0	71.0	27.0	42.0	171.0	16.0	56.0	149.0	49.0	19.0	131.0	26.0
K00612	14.0	53.0	15.0	37.0	1047.0	11.0	24.0	23.0	141.0	20.0	32.0	82.0	336.0	49.0	564.0	172.0	49.0	24.0	11.0	8.0	19.0	23.0	23.0	77.0	60.0	19.0	137.0	106.0	31.0	49.0	34.0	126.0	124.0	91.0	41.0	1244.0	55.0	43.0	81.0	25.0	20.0	152.0	55.0	55.0	84.0	33.0	14.0	81.0	26.0
K00610	96.0	6.0	1.0	69.0	66.0	87.0	154.0	19.0	61.0	43.0	27.0	11.0	208.0	195.0	260.0	21.0	11.0	2.0	9.0	2.0	18.0	16.0	8.0	203.0	703.0	7.0	36.0	9058.0	35.0	39.0	166.0	64.0	21.0	1020.0	828.0	30.0	46.0	8.0	83.0	33.0	88.0	208.0	148.0	61.0	55.0	4389.0	4.0	136.0	177.0
K00611	11718.0	11350.0	14518.0	16292.0	9122.0	15264.0	10604.0	12609.0	11848.0	14173.0	11904.0	14615.0	12132.0	24269.0	10249.0	12404.0	12362.0	12577.0	5167.0	11812.0	13885.0	15133.0	12346.0	5024.0	10719.0	11995.0	2599.0	3498.0	12585.0	11178.0	15558.0	16609.0	12023.0	14566.0	11326.0	1411.0	13037.0	10439.0	13106.0	5009.0	12053.0	13194.0	6907.0	10675.0	11562.0	12613.0	11985.0	10841.0	11675.0
K00616	668.0	464.0	107.0	453.0	4354.0	335.0	507.0	220.0	844.0	252.0	186.0	408.0	2718.0	23734.0	3157.0	1485.0	534.0	260.0	565.0	123.0	478.0	432.0	243.0	835.0	1886.0	180.0	866.0	4577.0	281.0	287.0	420.0	653.0	419.0	1698.0	1160.0	14626.0	375.0	519.0	728.0	156.0	253.0	938.0	275.0	1003.0	660.0	4834.0	80.0	519.0	711.0
K00614	1.0	0.0	1.0	38.0	138.0	0.0	4.0	17.0	20.0	4.0	4.0	3.0	3.0	3.0	2.0	22.0	0.0	2.0	10.0	0.0	30.0	23.0	1.0	9.0	45.0	1.0	2.0	1.0	3.0	5.0	2.0	1.0	2.0	1.0	2.0	13.0	1.0	8.0	2.0	2.0	0.0	43.0	16.0	15.0	12.0	19.0	7.0	9.0	18.0
K00615	12944.0	5976.0	15285.0	17031.0	13052.0	13766.0	13604.0	4190.0	4282.0	13875.0	1818.0	15340.0	18137.0	54062.0	7513.0	14203.0	5174.0	4385.0	4366.0	4078.0	14561.0	13982.0	10379.0	5267.0	10393.0	2919.0	3020.0	20865.0	12142.0	10839.0	15145.0	18110.0	2649.0	16843.0	9624.0	29448.0	13590.0	3552.0	14739.0	5119.0	1785.0	14858.0	7338.0	20458.0	2903.0	6886.0	1536.0	11551.0	5093.0
K00619	84.0	289.0	55.0	254.0	3338.0	81.0	94.0	126.0	618.0	140.0	105.0	304.0	458.0	175.0	1992.0	672.0	404.0	138.0	68.0	91.0	253.0	99.0	145.0	610.0	629.0	130.0	687.0	77.0	145.0	125.0	146.0	447.0	142.0	178.0	58.0	12801.0	246.0	322.0	543.0	44.0	60.0	285.0	66.0	110.0	214.0	97.0	28.0	165.0	113.0
K10243	496.0	960.0	270.0	509.0	234.0	35.0	3774.0	27.0	73.0	140.0	6.0	11.0	1580.0	5329.0	76.0	84.0	55.0	41.0	39.0	353.0	468.0	72.0	12.0	143.0	562.0	3.0	22.0	69.0	1.0	14.0	13.0	347.0	14.0	718.0	57.0	170.0	9.0	1661.0	162.0	19.0	56.0	83.0	413.0	197.0	411.0	4865.0	30.0	169.0	699.0
K04110	30.0	140.0	27.0	93.0	2304.0	51.0	51.0	83.0	410.0	83.0	68.0	179.0	299.0	71.0	1248.0	443.0	272.0	96.0	46.0	55.0	148.0	65.0	87.0	393.0	404.0	89.0	403.0	43.0	79.0	61.0	88.0	269.0	87.0	96.0	30.0	601.0	30.0	53.0	38.0	10.0	21.0	87.0	14.0	25.0	71.0	29.0	6.0	41.0	15.0
K07705	35.0	55.0	26.0	60.0	121.0	94.0	115.0	61.0	50.0	65.0	37.0	49.0	340.0	257.0	68.0	207.0	20.0	15.0	91.0	32.0	209.0	168.0	25.0	44.0	286.0	9.0	8.0	197.0	4.0	13.0	11.0	7.0	9.0	473.0	378.0	36.0	2.0	2.0	1.0	23.0	96.0	60.0	104.0	8881.0	128.0	95.0	62.0	54.0	182.0
K07704	492.0	109.0	52.0	60.0	128.0	198.0	322.0	79.0	74.0	54.0	25.0	51.0	1235.0	22862.0	90.0	412.0	57.0	74.0	91.0	33.0	272.0	431.0	62.0	83.0	700.0	27.0	28.0	228.0	6.0	22.0	55.0	11.0	25.0	489.0	259.0	43.0	2.0	2.0	30.0	25.0	134.0	137.0	108.0	9620.0	240.0	161.0	65.0	56.0	197.0
K07707	5855.0	15221.0	4554.0	3550.0	8275.0	7180.0	6143.0	18152.0	18090.0	5803.0	20945.0	4137.0	3799.0	831.0	16303.0	4876.0	16700.0	17667.0	9174.0	17426.0	5292.0	6875.0	8736.0	7891.0	13203.0	19053.0	8309.0	1260.0	6542.0	7054.0	5909.0	2842.0	20377.0	7868.0	13103.0	774.0	5131.0	18406.0	4632.0	9364.0	20962.0	4803.0	8234.0	10949.0	19776.0	13564.0	20953.0	6262.0	16079.0
K07706	5564.0	8279.0	4141.0	3100.0	4569.0	4908.0	4229.0	9344.0	9214.0	4726.0	10634.0	4033.0	3277.0	605.0	8132.0	4654.0	8822.0	9255.0	3116.0	9133.0	4153.0	4810.0	6223.0	2132.0	7158.0	9793.0	1338.0	677.0	5606.0	6068.0	4268.0	2615.0	10321.0	4981.0	8037.0	524.0	4964.0	9299.0	4523.0	9182.0	10536.0	4655.0	7614.0	658.0	9948.0	6826.0	10546.0	5888.0	8474.0
K07708	90.0	337.0	66.0	279.0	4189.0	102.0	121.0	159.0	733.0	164.0	123.0	363.0	574.0	203.0	2546.0	800.0	445.0	154.0	81.0	100.0	275.0	117.0	163.0	664.0	695.0	148.0	795.0	2115.0	176.0	177.0	204.0	591.0	271.0	269.0	119.0	13916.0	291.0	452.0	610.0	67.0	105.0	432.0	86.0	163.0	379.0	141.0	49.0	348.0	97.0
K01955	17328.0	20414.0	15708.0	14807.0	16849.0	16686.0	16904.0	21214.0	21192.0	16435.0	22553.0	15707.0	15170.0	7901.0	20406.0	16093.0	20714.0	21085.0	12276.0	21060.0	15674.0	16282.0	17909.0	11674.0	17702.0	21670.0	10198.0	11220.0	17318.0	17729.0	16082.0	14473.0	22345.0	17882.0	20576.0	15592.0	16727.0	21794.0	16396.0	20851.0	22740.0	16560.0	19539.0	2951.0	22081.0	19706.0	22511.0	17564.0	20368.0
K09934	28.0	123.0	24.0	85.0	2201.0	50.0	45.0	76.0	381.0	78.0	60.0	164.0	292.0	67.0	932.0	414.0	263.0	90.0	39.0	54.0	150.0	62.0	88.0	391.0	390.0	83.0	379.0	38.0	76.0	54.0	86.0	241.0	75.0	82.0	24.0	460.0	24.0	46.0	36.0	14.0	23.0	91.0	16.0	31.0	77.0	26.0	7.0	51.0	20.0
K09935	77.0	34.0	5.0	6.0	65.0	89.0	115.0	2.0	10.0	24.0	26.0	6.0	191.0	113.0	286.0	129.0	47.0	61.0	168.0	1.0	3.0	3.0	5.0	15.0	10.0	3.0	9.0	23.0	35.0	31.0	85.0	18.0	75.0	987.0	792.0	69.0	18.0	6.0	14.0	10.0	80.0	209.0	51.0	48.0	18.0	12.0	2.0	18.0	4.0
K06216	5460.0	2084.0	7053.0	7892.0	2659.0	6384.0	4146.0	1797.0	1345.0	6550.0	661.0	7248.0	5218.0	486.0	717.0	5803.0	2080.0	1898.0	5822.0	1844.0	6473.0	6367.0	5097.0	6349.0	1829.0	1412.0	6601.0	372.0	5809.0	5297.0	6890.0	8191.0	825.0	5054.0	2640.0	335.0	6402.0	490.0	6444.0	2362.0	528.0	6308.0	3326.0	1178.0	603.0	583.0	647.0	5199.0	1757.0
K09937	36.0	173.0	35.0	125.0	2983.0	74.0	79.0	110.0	510.0	106.0	85.0	228.0	416.0	136.0	1395.0	535.0	310.0	110.0	53.0	63.0	170.0	82.0	105.0	463.0	453.0	105.0	493.0	1982.0	114.0	115.0	103.0	367.0	159.0	174.0	77.0	1101.0	50.0	94.0	91.0	22.0	34.0	162.0	30.0	58.0	105.0	50.0	13.0	88.0	30.0
K13747	22.0	22.0	5.0	19.0	206.0	22.0	40.0	30.0	75.0	33.0	14.0	29.0	430.0	414.0	274.0	61.0	42.0	28.0	60.0	5.0	9.0	18.0	14.0	190.0	57.0	11.0	68.0	6930.0	25.0	32.0	151.0	117.0	120.0	66.0	31.0	734.0	82.0	118.0	119.0	65.0	40.0	326.0	204.0	34.0	185.0	56.0	15.0	100.0	23.0
K09933	84.0	308.0	60.0	255.0	3476.0	81.0	95.0	129.0	640.0	142.0	107.0	322.0	491.0	130.0	2264.0	684.0	410.0	141.0	71.0	92.0	256.0	98.0	148.0	607.0	645.0	134.0	720.0	2015.0	153.0	121.0	149.0	481.0	183.0	193.0	83.0	12924.0	263.0	333.0	549.0	38.0	67.0	275.0	59.0	111.0	222.0	88.0	31.0	173.0	69.0
K02618	2.0	5.0	1.0	16.0	100.0	1.0	6.0	2.0	29.0	1.0	4.0	8.0	17.0	3.0	27.0	16.0	6.0	3.0	2.0	1.0	2.0	3.0	4.0	17.0	3.0	1.0	11.0	279.0	6.0	3.0	1.0	6.0	17.0	22.0	15.0	173.0	17.0	10.0	12.0	3.0	3.0	38.0	6.0	13.0	14.0	11.0	2.0	19.0	12.0
K02619	21.0	42.0	9.0	59.0	397.0	23.0	64.0	41.0	134.0	39.0	18.0	53.0	172.0	191.0	563.0	100.0	83.0	73.0	256.0	10.0	16.0	27.0	19.0	219.0	66.0	20.0	113.0	8956.0	51.0	74.0	94.0	129.0	82.0	90.0	44.0	520.0	45.0	37.0	60.0	22.0	18.0	163.0	114.0	18.0	82.0	195.0	3.0	89.0	230.0
K02968	12220.0	12057.0	12307.0	11856.0	12171.0	11945.0	13013.0	11841.0	11799.0	11829.0	11745.0	11728.0	12738.0	30175.0	12162.0	11890.0	11777.0	11747.0	9539.0	11792.0	11875.0	11978.0	11687.0	9566.0	12166.0	11666.0	8856.0	10584.0	11755.0	11646.0	12125.0	11881.0	11816.0	12810.0	12454.0	15312.0	11751.0	12220.0	12003.0	11700.0	11837.0	12022.0	11776.0	11880.0	12009.0	12891.0	11703.0	11939.0	11730.0
K02967	12220.0	12058.0	12307.0	11870.0	12172.0	11946.0	13013.0	11841.0	11801.0	11829.0	11745.0	11735.0	13098.0	30256.0	12171.0	12026.0	11777.0	11747.0	9544.0	11793.0	11876.0	11978.0	11688.0	9566.0	12167.0	11666.0	8856.0	10632.0	11777.0	11672.0	12125.0	11885.0	11818.0	12819.0	12456.0	15314.0	11768.0	12235.0	12020.0	11733.0	11837.0	12027.0	11776.0	11883.0	12009.0	12893.0	11703.0	11947.0	11730.0
K02616	1.0	11.0	1.0	15.0	289.0	1.0	7.0	4.0	45.0	0.0	2.0	12.0	16.0	6.0	157.0	35.0	5.0	1.0	0.0	1.0	1.0	3.0	1.0	14.0	4.0	1.0	19.0	282.0	5.0	21.0	3.0	4.0	11.0	31.0	18.0	137.0	5.0	8.0	10.0	10.0	2.0	27.0	6.0	15.0	15.0	13.0	3.0	17.0	10.0
K02965	11724.0	11102.0	12038.0	11423.0	11942.0	11911.0	9242.0	11816.0	11738.0	11689.0	11740.0	11731.0	11536.0	25064.0	12170.0	11961.0	11724.0	11707.0	9510.0	11440.0	11411.0	11911.0	11676.0	9478.0	11623.0	11665.0	8840.0	10577.0	11776.0	11670.0	12119.0	11543.0	11809.0	12124.0	12405.0	15309.0	11762.0	10585.0	11865.0	11717.0	11781.0	11955.0	11391.0	11709.0	11624.0	12509.0	11678.0	11844.0	11353.0
K02611	82.0	301.0	58.0	257.0	3526.0	79.0	95.0	128.0	631.0	138.0	105.0	319.0	462.0	128.0	2168.0	690.0	403.0	139.0	69.0	91.0	253.0	98.0	145.0	591.0	639.0	130.0	709.0	353.0	134.0	107.0	144.0	467.0	138.0	189.0	71.0	12837.0	255.0	326.0	537.0	36.0	63.0	262.0	61.0	115.0	208.0	97.0	29.0	172.0	77.0
K02613	82.0	301.0	58.0	258.0	3486.0	79.0	95.0	127.0	626.0	139.0	105.0	319.0	468.0	177.0	2182.0	696.0	403.0	139.0	69.0	92.0	253.0	98.0	145.0	598.0	640.0	130.0	704.0	352.0	137.0	105.0	145.0	467.0	144.0	188.0	69.0	12834.0	261.0	326.0	543.0	33.0	62.0	264.0	63.0	116.0	218.0	104.0	30.0	178.0	104.0
K03569	22834.0	21645.0	22542.0	22198.0	19307.0	23273.0	17671.0	22962.0	22473.0	22942.0	23277.0	22985.0	20346.0	26110.0	21439.0	22230.0	22760.0	22992.0	17926.0	22545.0	21953.0	22938.0	23050.0	17849.0	21676.0	23106.0	16801.0	12000.0	23165.0	23033.0	22927.0	22323.0	23140.0	23611.0	24214.0	15924.0	23132.0	20620.0	22707.0	23219.0	23344.0	22926.0	22345.0	13551.0	22538.0	15684.0	23206.0	22656.0	21668.0
K03568	101.0	402.0	76.0	288.0	4429.0	121.0	126.0	167.0	773.0	175.0	130.0	383.0	1055.0	664.0	2753.0	1056.0	458.0	156.0	89.0	100.0	277.0	129.0	181.0	710.0	709.0	151.0	821.0	2139.0	212.0	209.0	269.0	601.0	362.0	427.0	172.0	14114.0	327.0	485.0	641.0	99.0	132.0	637.0	153.0	205.0	465.0	174.0	57.0	406.0	123.0
K03565	12171.0	11943.0	11587.0	11779.0	11623.0	11774.0	12804.0	11632.0	11690.0	11706.0	11703.0	11689.0	12254.0	29569.0	11919.0	11648.0	11727.0	11732.0	9522.0	11681.0	11737.0	11832.0	11628.0	9496.0	11753.0	11628.0	8774.0	10320.0	11668.0	11598.0	11617.0	11763.0	11654.0	12425.0	12085.0	14777.0	11745.0	12210.0	11851.0	11714.0	11802.0	11801.0	11682.0	11845.0	11936.0	12831.0	11687.0	11697.0	11670.0
K06218	20.0	12.0	2.0	44.0	36.0	6.0	25.0	10.0	22.0	12.0	7.0	13.0	41.0	127.0	84.0	25.0	13.0	8.0	13.0	3.0	4.0	14.0	6.0	22.0	12.0	3.0	18.0	161.0	28.0	22.0	35.0	19.0	51.0	60.0	21.0	253.0	12.0	13.0	24.0	9.0	5.0	115.0	10.0	14.0	24.0	149.0	1.0	8.0	209.0
K03567	4.0	9.0	2.0	10.0	51.0	0.0	6.0	6.0	27.0	0.0	2.0	9.0	15.0	4.0	140.0	8.0	6.0	0.0	3.0	0.0	1.0	2.0	2.0	9.0	4.0	2.0	15.0	1988.0	12.0	13.0	4.0	13.0	44.0	12.0	20.0	171.0	3.0	9.0	11.0	3.0	6.0	24.0	14.0	6.0	26.0	4.0	2.0	72.0	2.0
K03566	276.0	1037.0	205.0	867.0	13276.0	322.0	404.0	507.0	2271.0	524.0	401.0	1207.0	1814.0	1126.0	7841.0	2514.0	1401.0	493.0	251.0	308.0	867.0	383.0	514.0	2051.0	2126.0	465.0	2554.0	6691.0	545.0	548.0	677.0	1950.0	851.0	865.0	387.0	41666.0	885.0	1191.0	1830.0	165.0	283.0	1175.0	210.0	469.0	880.0	384.0	127.0	793.0	272.0
K03561	308.0	943.0	190.0	748.0	9835.0	289.0	380.0	393.0	1818.0	467.0	331.0	914.0	2200.0	1519.0	6510.0	2350.0	1056.0	366.0	237.0	244.0	680.0	304.0	432.0	1863.0	2392.0	360.0	1983.0	16981.0	521.0	477.0	777.0	1549.0	978.0	1348.0	765.0	39885.0	968.0	1131.0	1829.0	211.0	267.0	1532.0	644.0	437.0	994.0	432.0	117.0	738.0	239.0
K03560	86.0	309.0	60.0	257.0	3476.0	81.0	96.0	134.0	653.0	141.0	107.0	325.0	492.0	151.0	2314.0	690.0	410.0	141.0	74.0	92.0	256.0	100.0	148.0	606.0	645.0	134.0	721.0	2065.0	155.0	123.0	173.0	498.0	218.0	198.0	84.0	13012.0	261.0	337.0	551.0	43.0	67.0	296.0	70.0	111.0	226.0	92.0	31.0	234.0	69.0
K03563	89.0	12.0	2.0	14.0	268.0	85.0	130.0	11.0	46.0	29.0	32.0	18.0	348.0	136.0	450.0	39.0	6.0	3.0	5.0	0.0	1.0	2.0	5.0	20.0	4.0	6.0	22.0	1937.0	40.0	51.0	19.0	42.0	70.0	1084.0	844.0	240.0	20.0	21.0	56.0	29.0	85.0	148.0	23.0	85.0	46.0	12.0	4.0	83.0	9.0
K03562	92.0	337.0	66.0	285.0	4206.0	104.0	123.0	162.0	747.0	170.0	127.0	379.0	779.0	577.0	2567.0	928.0	455.0	154.0	83.0	100.0	279.0	125.0	170.0	685.0	702.0	148.0	802.0	2166.0	187.0	194.0	206.0	600.0	310.0	302.0	127.0	14288.0	317.0	487.0	626.0	84.0	120.0	517.0	115.0	188.0	445.0	176.0	61.0	395.0	130.0
K01709	11.0	15.0	3.0	8.0	435.0	8.0	12.0	8.0	51.0	12.0	13.0	20.0	527.0	76.0	144.0	76.0	13.0	6.0	3.0	4.0	11.0	7.0	11.0	28.0	20.0	7.0	30.0	7.0	15.0	23.0	35.0	41.0	60.0	83.0	35.0	175.0	18.0	12.0	19.0	14.0	5.0	65.0	44.0	21.0	42.0	7.0	4.0	32.0	11.0
K01708	85.0	306.0	61.0	254.0	3780.0	98.0	98.0	139.0	653.0	153.0	114.0	335.0	493.0	178.0	2132.0	724.0	417.0	146.0	74.0	95.0	261.0	106.0	151.0	616.0	667.0	136.0	737.0	1979.0	140.0	121.0	176.0	542.0	185.0	206.0	83.0	12739.0	259.0	324.0	539.0	36.0	58.0	245.0	55.0	111.0	203.0	86.0	28.0	166.0	71.0
K01707	84.0	308.0	61.0	254.0	3774.0	98.0	100.0	141.0	647.0	154.0	117.0	343.0	495.0	382.0	2129.0	728.0	421.0	147.0	74.0	95.0	260.0	109.0	153.0	615.0	670.0	137.0	733.0	91.0	142.0	120.0	175.0	542.0	185.0	208.0	66.0	12709.0	256.0	327.0	532.0	34.0	62.0	230.0	56.0	107.0	203.0	87.0	29.0	154.0	68.0
K01706	93.0	312.0	63.0	258.0	3617.0	87.0	103.0	134.0	650.0	141.0	115.0	332.0	499.0	157.0	2358.0	739.0	417.0	152.0	80.0	101.0	327.0	107.0	165.0	631.0	681.0	139.0	761.0	1996.0	143.0	122.0	177.0	527.0	176.0	202.0	88.0	13041.0	259.0	333.0	555.0	43.0	66.0	289.0	69.0	116.0	228.0	94.0	32.0	181.0	134.0
K01704	547.0	1277.0	248.0	1137.0	17356.0	587.0	726.0	635.0	2963.0	771.0	576.0	1441.0	3981.0	1730.0	10001.0	3698.0	1963.0	790.0	924.0	409.0	1149.0	482.0	676.0	2908.0	3581.0	601.0	3088.0	4477.0	755.0	735.0	1159.0	2252.0	1069.0	3652.0	2278.0	42694.0	1078.0	1444.0	2100.0	337.0	536.0	2099.0	680.0	698.0	1367.0	7474.0	165.0	1176.0	976.0
K01703	551.0	1298.0	256.0	1150.0	17514.0	590.0	730.0	640.0	3001.0	775.0	589.0	1467.0	4231.0	1828.0	10163.0	3740.0	1976.0	800.0	928.0	411.0	1149.0	490.0	682.0	2921.0	3610.0	609.0	3140.0	4483.0	762.0	741.0	1162.0	2301.0	1084.0	3679.0	2286.0	42985.0	1103.0	1446.0	2124.0	346.0	538.0	2129.0	687.0	703.0	1375.0	7480.0	168.0	1175.0	980.0
K14166	1.0	6.0	1.0	7.0	249.0	2.0	13.0	6.0	23.0	2.0	2.0	17.0	23.0	14.0	78.0	30.0	4.0	3.0	66.0	2.0	6.0	4.0	3.0	12.0	2.0	3.0	30.0	31.0	10.0	31.0	1.0	14.0	4.0	19.0	5.0	137.0	1.0	2.0	3.0	4.0	3.0	16.0	2.0	11.0	10.0	6.0	1.0	3.0	8.0
K14161	90.0	343.0	66.0	289.0	4149.0	106.0	126.0	160.0	743.0	164.0	126.0	381.0	592.0	448.0	2586.0	809.0	449.0	155.0	83.0	98.0	267.0	123.0	169.0	687.0	702.0	150.0	798.0	134.0	181.0	188.0	210.0	583.0	309.0	294.0	112.0	13976.0	292.0	454.0	621.0	73.0	112.0	495.0	122.0	170.0	411.0	293.0	49.0	313.0	320.0
K14160	88.0	334.0	66.0	271.0	4056.0	104.0	116.0	158.0	713.0	165.0	125.0	371.0	572.0	414.0	2430.0	798.0	450.0	158.0	78.0	98.0	264.0	120.0	163.0	664.0	692.0	148.0	792.0	129.0	165.0	159.0	197.0	573.0	232.0	266.0	102.0	13924.0	285.0	440.0	609.0	60.0	104.0	433.0	85.0	152.0	359.0	140.0	46.0	283.0	96.0
K14162	90.0	343.0	66.0	290.0	4150.0	106.0	127.0	159.0	743.0	164.0	127.0	381.0	596.0	472.0	2541.0	812.0	449.0	155.0	80.0	98.0	267.0	121.0	169.0	684.0	701.0	150.0	797.0	136.0	187.0	191.0	210.0	583.0	318.0	299.0	113.0	13997.0	294.0	458.0	624.0	75.0	112.0	498.0	125.0	173.0	414.0	299.0	50.0	315.0	350.0
K05396	9.0	15.0	3.0	9.0	211.0	4.0	4.0	10.0	46.0	8.0	6.0	15.0	250.0	17.0	190.0	38.0	13.0	4.0	5.0	4.0	9.0	6.0	5.0	23.0	19.0	6.0	37.0	2199.0	14.0	17.0	27.0	35.0	25.0	25.0	32.0	180.0	24.0	13.0	11.0	8.0	4.0	40.0	65.0	8.0	18.0	15.0	2.0	72.0	3.0
K03709	29.0	44.0	11.0	93.0	249.0	66.0	106.0	56.0	107.0	25.0	17.0	27.0	373.0	413.0	300.0	500.0	85.0	99.0	343.0	44.0	98.0	41.0	50.0	149.0	760.0	19.0	45.0	294.0	65.0	80.0	24.0	25.0	82.0	413.0	272.0	505.0	44.0	58.0	66.0	63.0	100.0	175.0	115.0	45.0	97.0	385.0	13.0	54.0	626.0
K03708	49.0	60.0	30.0	80.0	135.0	105.0	153.0	73.0	74.0	54.0	32.0	57.0	539.0	428.0	274.0	481.0	110.0	136.0	699.0	49.0	289.0	176.0	44.0	60.0	326.0	12.0	9.0	430.0	47.0	40.0	24.0	16.0	31.0	469.0	347.0	221.0	34.0	18.0	34.0	69.0	99.0	97.0	114.0	8904.0	133.0	166.0	70.0	75.0	402.0
K03701	23359.0	22768.0	23529.0	22903.0	22122.0	23460.0	21658.0	23289.0	23082.0	23209.0	23351.0	23203.0	21551.0	31389.0	22580.0	22478.0	23179.0	23208.0	14037.0	22934.0	22602.0	23238.0	23033.0	14181.0	21554.0	23097.0	11395.0	20160.0	23274.0	22951.0	23497.0	23009.0	23320.0	24225.0	24187.0	17048.0	23193.0	22370.0	23081.0	23265.0	23453.0	23284.0	22794.0	12868.0	23077.0	24832.0	23229.0	23154.0	22411.0
K03700	11150.0	10670.0	11937.0	11051.0	7533.0	11663.0	8830.0	11616.0	10893.0	11414.0	11564.0	11324.0	8814.0	1214.0	9200.0	10543.0	11212.0	11488.0	9404.0	11334.0	11046.0	11498.0	11447.0	8528.0	9778.0	11488.0	7966.0	1092.0	11525.0	11405.0	11750.0	10873.0	11424.0	11257.0	11950.0	820.0	11372.0	10072.0	11108.0	11579.0	11602.0	11088.0	11098.0	10735.0	10959.0	7712.0	11609.0	11363.0	10792.0
K03703	12218.0	12058.0	12307.0	11869.0	12175.0	11946.0	13013.0	11842.0	11801.0	11829.0	11743.0	11735.0	12860.0	30234.0	12093.0	12019.0	11777.0	11747.0	9545.0	11793.0	11875.0	11978.0	11686.0	9564.0	12156.0	11665.0	8856.0	10628.0	11776.0	11670.0	12121.0	11874.0	11823.0	12819.0	12456.0	15181.0	11767.0	12231.0	12015.0	11729.0	11835.0	12025.0	11768.0	11853.0	12008.0	12892.0	11704.0	11946.0	11729.0
K03702	12220.0	12058.0	12307.0	11870.0	12172.0	11947.0	13015.0	11843.0	11804.0	11831.0	11745.0	11736.0	13145.0	30290.0	12171.0	12028.0	11777.0	11748.0	9544.0	11793.0	11876.0	11978.0	11688.0	9568.0	12176.0	11666.0	8856.0	10632.0	11777.0	11671.0	12125.0	11884.0	11818.0	12938.0	12475.0	15316.0	11769.0	12232.0	12019.0	11731.0	11840.0	12028.0	11776.0	11883.0	12030.0	12897.0	11703.0	11947.0	11730.0
K03705	11768.0	11998.0	12281.0	11858.0	12073.0	11830.0	12774.0	11812.0	11725.0	11770.0	11723.0	11721.0	11835.0	7395.0	12032.0	11627.0	11727.0	11687.0	9534.0	11789.0	11811.0	11702.0	11646.0	9366.0	11746.0	11645.0	8793.0	1655.0	11750.0	11633.0	11987.0	11835.0	11750.0	12629.0	12374.0	15100.0	11719.0	12221.0	11935.0	11707.0	11786.0	11754.0	11622.0	11138.0	11839.0	12806.0	11700.0	11867.0	11714.0
K03704	12492.0	12825.0	11783.0	12535.0	23089.0	12233.0	13395.0	12176.0	13645.0	12154.0	12085.0	12739.0	14334.0	31627.0	18558.0	14549.0	12786.0	12080.0	9965.0	11947.0	12570.0	12360.0	12070.0	11154.0	13684.0	12013.0	10815.0	13972.0	12163.0	12194.0	12070.0	13335.0	12514.0	14954.0	13570.0	44579.0	12353.0	13101.0	13228.0	11896.0	12215.0	13043.0	11940.0	21230.0	12936.0	17943.0	11871.0	12640.0	12760.0
K03707	8.0	26.0	7.0	85.0	585.0	23.0	29.0	67.0	124.0	26.0	19.0	45.0	84.0	131.0	200.0	243.0	78.0	63.0	508.0	18.0	58.0	54.0	15.0	137.0	90.0	14.0	65.0	2030.0	26.0	56.0	23.0	76.0	62.0	96.0	48.0	219.0	18.0	20.0	31.0	17.0	7.0	43.0	31.0	33.0	47.0	2367.0	8.0	80.0	143.0
K03706	106.0	30.0	21.0	71.0	50.0	114.0	178.0	67.0	53.0	31.0	33.0	53.0	422.0	188.0	399.0	266.0	86.0	121.0	681.0	12.0	245.0	183.0	6.0	39.0	328.0	3.0	4.0	28.0	36.0	32.0	63.0	21.0	32.0	1011.0	804.0	79.0	25.0	17.0	39.0	63.0	86.0	144.0	85.0	8916.0	67.0	119.0	62.0	71.0	186.0
K06282	6.0	9.0	2.0	6.0	244.0	9.0	14.0	10.0	56.0	9.0	5.0	7.0	85.0	47.0	223.0	34.0	5.0	3.0	5.0	0.0	3.0	8.0	7.0	27.0	19.0	3.0	16.0	56.0	18.0	34.0	23.0	10.0	24.0	156.0	27.0	284.0	19.0	19.0	21.0	18.0	11.0	52.0	77.0	22.0	70.0	21.0	6.0	104.0	14.0
K06281	6.0	8.0	2.0	6.0	244.0	10.0	17.0	10.0	57.0	16.0	10.0	6.0	132.0	105.0	208.0	50.0	3.0	3.0	5.0	0.0	3.0	8.0	7.0	27.0	18.0	3.0	15.0	55.0	18.0	34.0	23.0	11.0	28.0	215.0	53.0	283.0	18.0	19.0	21.0	18.0	11.0	53.0	77.0	20.0	75.0	19.0	6.0	103.0	14.0
K06287	1218.0	1721.0	434.0	1119.0	8831.0	461.0	4398.0	402.0	1635.0	595.0	325.0	773.0	4908.0	29345.0	5567.0	2249.0	1006.0	411.0	215.0	558.0	1087.0	611.0	394.0	1725.0	2408.0	321.0	1669.0	9289.0	413.0	410.0	656.0	1617.0	700.0	2771.0	1292.0	28344.0	687.0	2607.0	1533.0	221.0	423.0	1532.0	797.0	1338.0	1432.0	5288.0	144.0	879.0	956.0
K06286	11044.0	10608.0	11228.0	10976.0	7474.0	11439.0	8535.0	11411.0	10837.0	11298.0	11514.0	11316.0	8583.0	1041.0	9053.0	10373.0	11197.0	11484.0	9396.0	11228.0	10890.0	11355.0	11406.0	8516.0	9366.0	11464.0	7966.0	1067.0	11429.0	11376.0	11203.0	10808.0	11343.0	10191.0	10966.0	745.0	11350.0	10056.0	10944.0	11530.0	11501.0	10930.0	11040.0	10695.0	10945.0	7695.0	11599.0	11139.0	10757.0
K08161	22075.0	21135.0	22411.0	21836.0	14789.0	22778.0	16922.0	22748.0	21628.0	22604.0	23037.0	22546.0	16720.0	1939.0	18008.0	20264.0	22211.0	22718.0	17436.0	22402.0	21287.0	22402.0	22781.0	16983.0	18158.0	22917.0	15946.0	4362.0	22869.0	22755.0	22393.0	21614.0	22676.0	20357.0	21941.0	1268.0	22710.0	20109.0	21891.0	23017.0	22908.0	21769.0	21912.0	3637.0	21739.0	15155.0	23074.0	22240.0	21027.0
K06867	200.0	774.0	149.0	616.0	9325.0	224.0	256.0	381.0	1706.0	377.0	289.0	847.0	1322.0	441.0	5707.0	1873.0	1104.0	383.0	196.0	247.0	674.0	290.0	395.0	1657.0	1761.0	367.0	1878.0	364.0	380.0	301.0	425.0	1328.0	519.0	496.0	166.0	26005.0	523.0	704.0	1118.0	77.0	148.0	624.0	171.0	237.0	508.0	495.0	62.0	428.0	585.0
K06864	136.0	59.0	26.0	24.0	148.0	128.0	185.0	52.0	53.0	44.0	38.0	51.0	527.0	389.0	326.0	312.0	6.0	11.0	19.0	3.0	209.0	165.0	16.0	57.0	291.0	5.0	15.0	205.0	39.0	56.0	88.0	23.0	77.0	1224.0	955.0	114.0	33.0	6.0	48.0	51.0	88.0	205.0	145.0	8932.0	116.0	108.0	64.0	88.0	127.0
K06861	125.0	372.0	74.0	306.0	4337.0	132.0	177.0	180.0	795.0	224.0	150.0	392.0	1003.0	786.0	2641.0	1009.0	471.0	159.0	101.0	105.0	298.0	141.0	190.0	851.0	1418.0	157.0	841.0	9287.0	230.0	227.0	314.0	652.0	343.0	666.0	379.0	14319.0	368.0	497.0	682.0	104.0	135.0	730.0	257.0	207.0	515.0	236.0	62.0	405.0	129.0
K06860	2.0	36.0	6.0	7.0	264.0	9.0	10.0	3.0	26.0	4.0	2.0	14.0	183.0	216.0	110.0	149.0	6.0	1.0	9.0	3.0	9.0	4.0	5.0	20.0	18.0	3.0	16.0	13.0	15.0	22.0	2.0	12.0	7.0	27.0	7.0	101.0	15.0	14.0	15.0	8.0	2.0	59.0	6.0	19.0	33.0	158.0	2.0	14.0	245.0
K12658	8.0	39.0	9.0	29.0	374.0	20.0	25.0	28.0	82.0	21.0	23.0	53.0	90.0	64.0	309.0	87.0	40.0	20.0	9.0	5.0	13.0	22.0	18.0	65.0	59.0	18.0	102.0	95.0	20.0	36.0	19.0	103.0	72.0	68.0	21.0	429.0	17.0	18.0	20.0	4.0	11.0	55.0	41.0	7.0	27.0	13.0	3.0	22.0	8.0
K15024	19.0	1.0	1.0	2.0	4.0	0.0	3.0	1.0	6.0	2.0	4.0	1.0	480.0	30.0	345.0	3.0	0.0	0.0	0.0	0.0	0.0	0.0	1.0	1.0	1.0	0.0	2.0	159.0	2.0	2.0	109.0	20.0	16.0	3.0	2.0	20.0	8.0	1.0	18.0	13.0	2.0	12.0	13.0	31.0	2.0	19.0	0.0	0.0	85.0
K08700	1.0	27.0	5.0	2.0	41.0	8.0	0.0	1.0	4.0	0.0	0.0	0.0	163.0	88.0	0.0	118.0	0.0	0.0	4.0	0.0	0.0	2.0	3.0	4.0	0.0	1.0	3.0	8.0	10.0	6.0	0.0	0.0	1.0	0.0	0.0	7.0	4.0	0.0	0.0	0.0	0.0	37.0	2.0	6.0	12.0	1.0	0.0	2.0	0.0
K00137	2.0	6.0	1.0	6.0	61.0	3.0	11.0	8.0	18.0	6.0	3.0	18.0	22.0	15.0	101.0	17.0	11.0	3.0	2.0	0.0	4.0	5.0	4.0	12.0	4.0	5.0	32.0	303.0	10.0	21.0	0.0	14.0	3.0	8.0	8.0	323.0	2.0	1.0	2.0	0.0	3.0	30.0	1.0	8.0	2.0	1.0	0.0	12.0	1.0
K00135	11252.0	11479.0	11387.0	11702.0	19379.0	11697.0	8843.0	11825.0	12858.0	11738.0	11868.0	12322.0	10166.0	2226.0	15618.0	12561.0	12365.0	11810.0	8971.0	11480.0	11399.0	11542.0	11860.0	10357.0	10994.0	11879.0	10183.0	7346.0	11909.0	11896.0	11770.0	12424.0	12043.0	11013.0	11322.0	30661.0	12026.0	11107.0	12320.0	11685.0	11765.0	12109.0	11186.0	2243.0	11858.0	8411.0	11656.0	11851.0	11535.0
K00134	11709.0	11055.0	11332.0	11379.0	11916.0	11789.0	9092.0	11663.0	11751.0	11651.0	11750.0	11733.0	11611.0	25135.0	12600.0	12010.0	11714.0	11705.0	9588.0	11340.0	11373.0	11870.0	11643.0	9528.0	11492.0	11648.0	8856.0	11178.0	11736.0	11696.0	11664.0	11508.0	11852.0	12403.0	12425.0	15475.0	11774.0	10596.0	11757.0	11716.0	11772.0	12011.0	11414.0	11714.0	11681.0	12704.0	11670.0	11662.0	11549.0
K00133	6336.0	9885.0	4536.0	3950.0	9716.0	5345.0	8499.0	9891.0	10458.0	5191.0	11050.0	4500.0	7316.0	7239.0	11580.0	6152.0	9650.0	9795.0	8005.0	9978.0	5322.0	5259.0	6678.0	7731.0	9713.0	10337.0	8139.0	12088.0	5931.0	6547.0	4774.0	3668.0	10961.0	7740.0	9721.0	15210.0	5383.0	11748.0	5439.0	9365.0	11258.0	5677.0	8614.0	10920.0	11346.0	12270.0	11073.0	6669.0	9932.0
K00131	28.0	60.0	710.0	108.0	119.0	142.0	186.0	185.0	55.0	93.0	24.0	0.0	66.0	37.0	162.0	39.0	27.0	25.0	64.0	106.0	61.0	73.0	43.0	30.0	838.0	25.0	7.0	22.0	80.0	15.0	466.0	45.0	47.0	78.0	191.0	150.0	4.0	6.0	141.0	16.0	26.0	80.0	31.0	13.0	36.0	37.0	11.0	224.0	38.0
K00130	96.0	384.0	78.0	315.0	4400.0	112.0	139.0	173.0	808.0	170.0	138.0	424.0	772.0	639.0	2815.0	999.0	477.0	167.0	164.0	104.0	282.0	132.0	177.0	716.0	730.0	155.0	883.0	2216.0	197.0	214.0	198.0	622.0	262.0	348.0	143.0	14764.0	347.0	512.0	663.0	90.0	120.0	522.0	103.0	214.0	443.0	215.0	53.0	379.0	167.0
K00429	7.0	16.0	5.0	10.0	436.0	7.0	9.0	8.0	65.0	5.0	14.0	29.0	41.0	17.0	155.0	78.0	18.0	10.0	6.0	2.0	3.0	9.0	11.0	36.0	21.0	8.0	50.0	85.0	10.0	22.0	4.0	42.0	28.0	30.0	19.0	434.0	22.0	10.0	30.0	11.0	9.0	54.0	13.0	23.0	43.0	14.0	6.0	37.0	15.0
K00428	94.0	348.0	71.0	287.0	4782.0	91.0	130.0	155.0	763.0	162.0	128.0	393.0	602.0	196.0	2650.0	878.0	449.0	158.0	81.0	99.0	276.0	118.0	173.0	673.0	703.0	153.0	823.0	353.0	197.0	187.0	228.0	604.0	350.0	270.0	99.0	13601.0	346.0	367.0	644.0	64.0	94.0	474.0	216.0	170.0	335.0	134.0	44.0	235.0	95.0
K00425	5828.0	9398.0	7513.0	8661.0	10883.0	8760.0	6209.0	10770.0	11069.0	7795.0	11124.0	7732.0	6267.0	1140.0	11713.0	7165.0	10421.0	10439.0	7406.0	10122.0	7547.0	8431.0	7643.0	8454.0	8251.0	10713.0	8603.0	12238.0	6942.0	6355.0	8806.0	9086.0	11253.0	8610.0	7941.0	15698.0	6953.0	10137.0	7275.0	2649.0	11184.0	7263.0	3984.0	1890.0	10969.0	7591.0	11049.0	5986.0	9546.0
K00426	5826.0	9396.0	7513.0	8658.0	10889.0	8762.0	6212.0	10768.0	11065.0	7788.0	11121.0	7732.0	6163.0	1122.0	11680.0	7023.0	10420.0	10439.0	7404.0	10122.0	7547.0	8431.0	7643.0	8452.0	8251.0	10715.0	8599.0	12192.0	6941.0	6355.0	8807.0	9090.0	11250.0	8528.0	7908.0	15695.0	6950.0	10135.0	7274.0	2643.0	11182.0	7254.0	3984.0	1890.0	10968.0	7589.0	11049.0	5927.0	9545.0
K14083	7.0	36.0	8.0	38.0	681.0	26.0	53.0	40.0	99.0	32.0	18.0	72.0	140.0	104.0	412.0	109.0	46.0	22.0	10.0	8.0	35.0	28.0	24.0	93.0	46.0	21.0	137.0	134.0	49.0	85.0	12.0	144.0	43.0	81.0	26.0	574.0	24.0	22.0	30.0	10.0	13.0	74.0	4.0	26.0	18.0	21.0	3.0	26.0	16.0
K14089	20.0	2.0	1.0	2.0	1.0	3.0	2.0	2.0	2.0	3.0	2.0	5.0	39.0	158.0	75.0	28.0	0.0	1.0	7.0	0.0	0.0	0.0	3.0	0.0	2.0	1.0	5.0	192.0	2.0	6.0	2.0	6.0	4.0	165.0	124.0	2.0	2.0	1.0	5.0	2.0	2.0	8.0	9.0	32.0	3.0	4.0	0.0	0.0	2.0
K01552	23662.0	23473.0	23060.0	23142.0	18958.0	23160.0	24932.0	23037.0	22470.0	23083.0	23197.0	22967.0	22385.0	35899.0	20681.0	22067.0	22831.0	23076.0	18073.0	23205.0	22719.0	23104.0	22986.0	17979.0	20633.0	23081.0	16745.0	2317.0	23065.0	22964.0	22673.0	22843.0	22958.0	22971.0	22832.0	14420.0	23015.0	23789.0	22830.0	23186.0	23202.0	22420.0	22940.0	13792.0	22947.0	24986.0	23224.0	22759.0	22385.0
K01551	10.0	65.0	15.0	13.0	171.0	24.0	35.0	11.0	52.0	21.0	13.0	10.0	528.0	338.0	92.0	430.0	12.0	3.0	77.0	4.0	7.0	9.0	17.0	32.0	8.0	3.0	26.0	549.0	56.0	45.0	28.0	10.0	28.0	179.0	74.0	188.0	22.0	23.0	33.0	30.0	8.0	141.0	16.0	32.0	65.0	76.0	2.0	30.0	269.0
K01556	86.0	311.0	60.0	273.0	3946.0	85.0	109.0	137.0	678.0	147.0	114.0	344.0	518.0	199.0	2221.0	757.0	418.0	146.0	73.0	94.0	269.0	107.0	158.0	631.0	655.0	138.0	743.0	113.0	157.0	133.0	191.0	530.0	235.0	232.0	92.0	13852.0	299.0	440.0	594.0	66.0	107.0	402.0	81.0	165.0	376.0	133.0	51.0	286.0	106.0
K01555	90.0	314.0	65.0	259.0	3834.0	84.0	95.0	132.0	667.0	140.0	117.0	337.0	508.0	196.0	2266.0	772.0	423.0	148.0	75.0	94.0	259.0	109.0	156.0	622.0	678.0	138.0	748.0	82.0	147.0	127.0	186.0	541.0	201.0	231.0	88.0	13121.0	266.0	337.0	565.0	45.0	74.0	310.0	65.0	132.0	242.0	105.0	33.0	202.0	84.0
K13688	4.0	25.0	5.0	19.0	254.0	20.0	22.0	24.0	53.0	19.0	13.0	38.0	67.0	270.0	318.0	59.0	28.0	12.0	6.0	3.0	10.0	15.0	13.0	49.0	42.0	14.0	66.0	47.0	15.0	31.0	18.0	75.0	59.0	41.0	10.0	148.0	3.0	11.0	3.0	2.0	2.0	42.0	37.0	4.0	12.0	10.0	0.0	11.0	5.0
K13685	11493.0	10639.0	11236.0	10920.0	7411.0	11496.0	8670.0	11400.0	10843.0	11362.0	11552.0	11280.0	9553.0	23992.0	9075.0	10578.0	11133.0	11413.0	8802.0	11190.0	10678.0	11475.0	11422.0	8545.0	9488.0	11475.0	7995.0	1352.0	11457.0	11412.0	11261.0	10816.0	11436.0	10525.0	11154.0	740.0	11378.0	10061.0	11003.0	11528.0	11456.0	11135.0	10982.0	2566.0	10996.0	7659.0	11540.0	11094.0	10479.0
K02399	86.0	305.0	60.0	254.0	3409.0	78.0	92.0	130.0	632.0	141.0	105.0	319.0	482.0	128.0	2160.0	673.0	404.0	139.0	71.0	91.0	253.0	97.0	146.0	589.0	641.0	130.0	710.0	1910.0	144.0	114.0	169.0	488.0	176.0	184.0	78.0	12933.0	260.0	330.0	543.0	40.0	65.0	265.0	56.0	109.0	221.0	89.0	31.0	224.0	68.0
K02398	168.0	322.0	63.0	263.0	3575.0	168.0	219.0	137.0	678.0	171.0	142.0	336.0	571.0	198.0	2548.0	727.0	414.0	146.0	75.0	92.0	256.0	104.0	157.0	622.0	659.0	136.0	741.0	1914.0	170.0	145.0	182.0	525.0	231.0	1262.0	905.0	13153.0	276.0	346.0	573.0	59.0	149.0	396.0	70.0	129.0	259.0	99.0	36.0	269.0	82.0
K02395	157.0	311.0	60.0	257.0	3677.0	163.0	213.0	134.0	661.0	168.0	135.0	321.0	549.0	188.0	2320.0	722.0	405.0	141.0	73.0	91.0	253.0	100.0	147.0	598.0	648.0	133.0	713.0	1913.0	167.0	138.0	227.0	507.0	238.0	1252.0	913.0	13629.0	279.0	438.0	584.0	67.0	176.0	459.0	176.0	150.0	350.0	125.0	48.0	333.0	87.0
K02394	95.0	338.0	66.0	280.0	4370.0	104.0	121.0	162.0	747.0	166.0	126.0	373.0	583.0	435.0	2550.0	814.0	445.0	154.0	81.0	99.0	274.0	120.0	169.0	673.0	698.0	146.0	791.0	1967.0	180.0	189.0	203.0	589.0	292.0	291.0	126.0	14113.0	303.0	471.0	621.0	80.0	119.0	476.0	87.0	183.0	422.0	157.0	56.0	381.0	109.0
K02397	168.0	340.0	66.0	281.0	4287.0	190.0	245.0	163.0	754.0	193.0	154.0	377.0	650.0	500.0	2747.0	825.0	443.0	155.0	82.0	98.0	273.0	120.0	169.0	675.0	692.0	148.0	797.0	1982.0	198.0	197.0	208.0	600.0	294.0	1336.0	935.0	14017.0	302.0	464.0	632.0	88.0	190.0	551.0	93.0	206.0	408.0	149.0	53.0	375.0	110.0
K02396	246.0	343.0	67.0	285.0	4560.0	274.0	359.0	171.0	774.0	217.0	180.0	384.0	698.0	527.0	2828.0	859.0	457.0	158.0	82.0	102.0	284.0	122.0	174.0	686.0	706.0	148.0	805.0	1987.0	215.0	221.0	223.0	625.0	311.0	2335.0	1740.0	14189.0	320.0	487.0	658.0	100.0	275.0	661.0	114.0	263.0	433.0	168.0	60.0	408.0	121.0
K02391	90.0	338.0	66.0	280.0	4305.0	102.0	120.0	158.0	735.0	164.0	122.0	370.0	571.0	410.0	2533.0	810.0	441.0	153.0	81.0	99.0	272.0	118.0	163.0	656.0	690.0	145.0	786.0	1963.0	176.0	175.0	203.0	587.0	278.0	281.0	121.0	13977.0	294.0	454.0	612.0	67.0	109.0	445.0	77.0	166.0	377.0	144.0	50.0	356.0	100.0
K02390	176.0	342.0	67.0	285.0	4658.0	192.0	247.0	168.0	780.0	198.0	157.0	386.0	911.0	530.0	2828.0	859.0	460.0	158.0	83.0	102.0	284.0	123.0	176.0	693.0	705.0	150.0	806.0	1989.0	205.0	211.0	217.0	635.0	314.0	1363.0	951.0	14234.0	327.0	486.0	653.0	101.0	198.0	593.0	105.0	263.0	434.0	167.0	59.0	399.0	119.0
K02393	98.0	348.0	69.0	287.0	4470.0	106.0	123.0	163.0	768.0	167.0	131.0	385.0	602.0	422.0	2648.0	838.0	450.0	158.0	83.0	100.0	276.0	123.0	173.0	682.0	708.0	150.0	816.0	1969.0	185.0	192.0	204.0	615.0	297.0	304.0	129.0	14157.0	306.0	459.0	628.0	78.0	114.0	472.0	86.0	181.0	409.0	151.0	54.0	379.0	109.0
K02392	262.0	341.0	68.0	288.0	4486.0	273.0	358.0	173.0	779.0	222.0	185.0	381.0	1055.0	643.0	3056.0	852.0	456.0	158.0	82.0	100.0	279.0	125.0	179.0	704.0	704.0	148.0	814.0	1966.0	223.0	235.0	235.0	641.0	335.0	2423.0	1775.0	14304.0	334.0	496.0	685.0	120.0	279.0	698.0	141.0	304.0	459.0	181.0	66.0	427.0	143.0
K13531	5560.0	8279.0	4141.0	3016.0	4590.0	4908.0	4225.0	9350.0	9220.0	4720.0	10630.0	4028.0	3118.0	482.0	8048.0	4324.0	8781.0	9195.0	2862.0	9133.0	4121.0	4798.0	6221.0	2163.0	7112.0	9792.0	1337.0	677.0	5588.0	6050.0	4264.0	2609.0	10314.0	4964.0	8029.0	351.0	4946.0	9283.0	4501.0	9141.0	10534.0	4580.0	7598.0	618.0	9950.0	6810.0	10539.0	5878.0	8451.0
K02601	12240.0	12063.0	12308.0	11876.0	12222.0	11952.0	13036.0	11855.0	11825.0	11846.0	11753.0	11743.0	13590.0	30466.0	12282.0	12070.0	11780.0	11750.0	9545.0	11793.0	11879.0	11982.0	11690.0	9583.0	12210.0	11669.0	8879.0	10660.0	11779.0	11679.0	12173.0	11906.0	11856.0	13367.0	12558.0	15436.0	11781.0	12232.0	12031.0	11741.0	11851.0	12133.0	11791.0	11884.0	12102.0	12906.0	11703.0	11947.0	11731.0
K02970	11283.0	11085.0	12022.0	11348.0	12203.0	11803.0	9020.0	11809.0	11746.0	11627.0	11717.0	11739.0	10623.0	2310.0	12186.0	11699.0	11705.0	11656.0	9509.0	11441.0	11248.0	11586.0	11643.0	9401.0	10330.0	11649.0	8860.0	10598.0	11768.0	11637.0	12077.0	11565.0	11791.0	11919.0	12294.0	15373.0	11760.0	10580.0	11832.0	11681.0	11743.0	11892.0	11364.0	10964.0	11499.0	7952.0	11675.0	11780.0	11012.0
K12339	87.0	305.0	60.0	252.0	3576.0	83.0	95.0	134.0	664.0	142.0	107.0	324.0	499.0	136.0	2287.0	701.0	409.0	143.0	72.0	93.0	256.0	102.0	150.0	625.0	643.0	132.0	731.0	2262.0	156.0	149.0	170.0	489.0	189.0	208.0	88.0	12998.0	268.0	337.0	556.0	52.0	66.0	310.0	81.0	121.0	244.0	98.0	31.0	251.0	80.0
K14060	6.0	37.0	8.0	22.0	283.0	18.0	14.0	22.0	63.0	20.0	20.0	39.0	64.0	57.0	228.0	75.0	33.0	16.0	8.0	5.0	9.0	15.0	13.0	53.0	56.0	15.0	73.0	187.0	14.0	22.0	12.0	86.0	34.0	43.0	25.0	221.0	9.0	14.0	15.0	2.0	2.0	6.0	5.0	2.0	20.0	8.0	2.0	17.0	3.0
K11689	4.0	7.0	1.0	3.0	199.0	2.0	3.0	2.0	28.0	6.0	3.0	6.0	15.0	4.0	157.0	17.0	8.0	2.0	2.0	2.0	8.0	1.0	2.0	12.0	2.0	0.0	5.0	3.0	9.0	16.0	8.0	16.0	19.0	23.0	17.0	333.0	19.0	15.0	16.0	9.0	2.0	40.0	4.0	17.0	8.0	12.0	4.0	28.0	8.0
K11688	6.0	11.0	1.0	7.0	504.0	3.0	4.0	5.0	49.0	8.0	6.0	11.0	44.0	9.0	194.0	64.0	15.0	4.0	4.0	3.0	13.0	3.0	4.0	23.0	11.0	2.0	15.0	6.0	13.0	27.0	29.0	36.0	52.0	35.0	24.0	217.0	24.0	21.0	26.0	16.0	3.0	43.0	7.0	27.0	15.0	17.0	5.0	30.0	11.0
K03048	11066.0	10669.0	11937.0	11062.0	7531.0	11579.0	8718.0	11612.0	10893.0	11396.0	11540.0	11323.0	8776.0	1190.0	9054.0	10545.0	11213.0	11487.0	9404.0	11334.0	10980.0	11438.0	11446.0	8531.0	10252.0	11488.0	7966.0	1087.0	11515.0	11397.0	11690.0	10853.0	11408.0	10270.0	11159.0	820.0	11368.0	10070.0	11089.0	11568.0	11524.0	11002.0	11065.0	10699.0	10961.0	7727.0	11608.0	11352.0	10788.0
K13821	182.0	726.0	142.0	579.0	8337.0	216.0	250.0	321.0	1470.0	330.0	249.0	754.0	1475.0	880.0	4900.0	1834.0	895.0	307.0	172.0	200.0	551.0	244.0	333.0	1352.0	1404.0	299.0	1595.0	4048.0	368.0	372.0	477.0	1183.0	640.0	563.0	236.0	28095.0	599.0	914.0	1239.0	136.0	218.0	1060.0	264.0	342.0	796.0	310.0	98.0	707.0	250.0
K03043	12219.0	12057.0	12307.0	11870.0	12172.0	11947.0	13015.0	11843.0	11804.0	11831.0	11745.0	11735.0	12915.0	30285.0	12164.0	12029.0	11777.0	11747.0	9544.0	11793.0	11876.0	11978.0	11688.0	9568.0	12171.0	11666.0	8856.0	10632.0	11775.0	11662.0	12105.0	11880.0	11783.0	12937.0	12473.0	15292.0	11765.0	12232.0	12017.0	11728.0	11840.0	11968.0	11763.0	11883.0	12030.0	12896.0	11703.0	11947.0	11730.0
K03040	12149.0	12058.0	12307.0	11856.0	12219.0	11864.0	12900.0	11843.0	11804.0	11809.0	11722.0	11728.0	12961.0	30175.0	12171.0	11891.0	11777.0	11746.0	9539.0	11792.0	11875.0	11978.0	11687.0	9566.0	12171.0	11667.0	8856.0	10632.0	11747.0	11635.0	12140.0	11879.0	11841.0	11830.0	11663.0	15315.0	11751.0	12219.0	12000.0	11699.0	11760.0	11999.0	11776.0	11877.0	12010.0	12891.0	11702.0	11929.0	11728.0
K03046	12221.0	12085.0	12312.0	11871.0	12213.0	11952.0	13014.0	11844.0	11807.0	11831.0	11745.0	11735.0	13087.0	30378.0	12162.0	12147.0	11777.0	11747.0	9548.0	11793.0	11876.0	11979.0	11689.0	9570.0	12172.0	11667.0	8860.0	10640.0	11785.0	11668.0	12125.0	11881.0	11823.0	12938.0	12473.0	15301.0	11772.0	12232.0	12018.0	11728.0	11840.0	12058.0	11777.0	11889.0	12042.0	12886.0	11703.0	11948.0	11730.0
K00348	11.0	4.0	1.0	6.0	62.0	2.0	25.0	13.0	51.0	16.0	0.0	6.0	69.0	112.0	100.0	17.0	10.0	1.0	9.0	2.0	1.0	10.0	3.0	156.0	15.0	3.0	32.0	7240.0	16.0	19.0	77.0	44.0	12.0	17.0	12.0	74.0	40.0	15.0	42.0	16.0	9.0	131.0	123.0	20.0	50.0	33.0	7.0	71.0	19.0
K00692	273.0	6914.0	393.0	431.0	3814.0	2239.0	1857.0	8764.0	8847.0	1071.0	10310.0	62.0	300.0	148.0	8061.0	133.0	7842.0	8368.0	5682.0	8276.0	861.0	1907.0	2498.0	5717.0	5750.0	9258.0	6970.0	577.0	937.0	986.0	1658.0	234.0	10067.0	2875.0	5060.0	318.0	171.0	9116.0	118.0	170.0	10423.0	155.0	558.0	1417.0	9763.0	6641.0	10346.0	321.0	7375.0
K00638	25.0	7.0	1.0	10.0	221.0	3.0	12.0	15.0	38.0	8.0	6.0	21.0	306.0	146.0	466.0	51.0	9.0	4.0	4.0	3.0	11.0	6.0	5.0	18.0	8.0	3.0	34.0	411.0	18.0	25.0	145.0	48.0	46.0	15.0	15.0	225.0	38.0	14.0	55.0	36.0	7.0	140.0	81.0	45.0	16.0	21.0	2.0	75.0	9.0
K00639	67.0	166.0	32.0	121.0	2727.0	69.0	118.0	113.0	506.0	144.0	101.0	227.0	558.0	452.0	1384.0	596.0	292.0	106.0	75.0	58.0	160.0	90.0	108.0	593.0	458.0	103.0	506.0	9148.0	125.0	138.0	257.0	382.0	234.0	502.0	317.0	1934.0	107.0	195.0	147.0	54.0	81.0	456.0	235.0	98.0	310.0	120.0	27.0	248.0	84.0
K00634	24.0	4.0	2.0	6.0	7.0	2.0	23.0	29.0	32.0	15.0	2.0	5.0	54.0	61.0	601.0	19.0	7.0	1.0	8.0	4.0	2.0	25.0	2.0	137.0	4.0	1.0	18.0	6906.0	7.0	9.0	69.0	52.0	27.0	3.0	3.0	25.0	37.0	15.0	46.0	25.0	6.0	90.0	61.0	33.0	40.0	14.0	0.0	4.0	3.0
K00635	2.0	12.0	3.0	6.0	24.0	2.0	9.0	1.0	10.0	0.0	2.0	12.0	16.0	55.0	248.0	37.0	18.0	1.0	0.0	0.0	0.0	2.0	4.0	16.0	6.0	0.0	22.0	9.0	11.0	8.0	1.0	1.0	6.0	21.0	9.0	83.0	9.0	2.0	9.0	11.0	6.0	33.0	7.0	14.0	30.0	19.0	3.0	30.0	14.0
K00631	3.0	11.0	1.0	8.0	52.0	0.0	8.0	6.0	27.0	3.0	2.0	14.0	15.0	26.0	157.0	17.0	4.0	0.0	4.0	0.0	1.0	2.0	2.0	9.0	5.0	3.0	16.0	1989.0	15.0	14.0	6.0	12.0	49.0	17.0	20.0	154.0	9.0	10.0	13.0	5.0	6.0	42.0	2.0	6.0	30.0	9.0	2.0	74.0	4.0
K00632	174.0	656.0	126.0	569.0	7543.0	188.0	215.0	288.0	1364.0	307.0	225.0	691.0	1208.0	689.0	4663.0	1601.0	852.0	292.0	156.0	191.0	529.0	221.0	314.0	1283.0	1332.0	276.0	1509.0	4143.0	338.0	305.0	346.0	1035.0	433.0	483.0	214.0	27463.0	582.0	883.0	1196.0	138.0	205.0	945.0	159.0	320.0	757.0	285.0	97.0	619.0	226.0
K00691	11030.0	10579.0	11208.0	10921.0	7433.0	11408.0	8477.0	11392.0	10820.0	11292.0	11511.0	11272.0	8348.0	978.0	9200.0	10417.0	11112.0	11365.0	8724.0	11219.0	10677.0	11208.0	11401.0	8512.0	9084.0	11462.0	7967.0	1074.0	11426.0	11371.0	11201.0	10807.0	11348.0	10173.0	10960.0	683.0	11349.0	10053.0	10943.0	11509.0	11494.0	10887.0	10976.0	1817.0	10880.0	7583.0	11539.0	11088.0	10575.0
K00694	45.0	222.0	45.0	118.0	2829.0	90.0	72.0	137.0	521.0	101.0	84.0	225.0	772.0	548.0	1410.0	778.0	308.0	106.0	64.0	61.0	157.0	102.0	114.0	494.0	454.0	106.0	490.0	3902.0	122.0	110.0	102.0	346.0	157.0	155.0	73.0	1067.0	52.0	82.0	84.0	29.0	34.0	224.0	46.0	72.0	152.0	58.0	20.0	158.0	46.0
K00695	1.0	27.0	5.0	2.0	41.0	8.0	0.0	1.0	4.0	0.0	0.0	0.0	163.0	88.0	0.0	118.0	0.0	0.0	4.0	0.0	0.0	2.0	3.0	4.0	0.0	1.0	3.0	8.0	12.0	6.0	0.0	0.0	3.0	0.0	0.0	7.0	4.0	0.0	2.0	0.0	0.0	37.0	2.0	6.0	12.0	1.0	0.0	2.0	0.0
K07812	4.0	14.0	6.0	21.0	349.0	6.0	9.0	12.0	55.0	10.0	5.0	19.0	120.0	95.0	129.0	58.0	14.0	3.0	3.0	3.0	11.0	6.0	4.0	29.0	40.0	6.0	40.0	3437.0	13.0	22.0	8.0	43.0	20.0	267.0	70.0	256.0	19.0	19.0	11.0	7.0	11.0	33.0	29.0	20.0	58.0	21.0	4.0	23.0	11.0
K07816	11049.0	10608.0	11228.0	10990.0	7474.0	11439.0	8535.0	11412.0	10835.0	11298.0	11514.0	11323.0	8725.0	1118.0	9289.0	10509.0	11169.0	11451.0	9035.0	11222.0	10884.0	11355.0	11406.0	8516.0	9367.0	11463.0	7968.0	1069.0	11447.0	11390.0	11253.0	10809.0	11351.0	10189.0	10965.0	764.0	11367.0	10068.0	10961.0	11564.0	11500.0	10936.0	11042.0	10697.0	10946.0	7676.0	11599.0	11147.0	10695.0
K00090	83.0	301.0	58.0	252.0	3661.0	79.0	95.0	128.0	631.0	138.0	107.0	325.0	465.0	129.0	2137.0	709.0	403.0	139.0	71.0	91.0	253.0	97.0	146.0	590.0	640.0	132.0	712.0	2067.0	140.0	113.0	150.0	480.0	171.0	184.0	86.0	12845.0	251.0	328.0	544.0	35.0	66.0	259.0	58.0	113.0	222.0	92.0	30.0	168.0	72.0
K00091	12.0	82.0	18.0	30.0	624.0	22.0	24.0	17.0	90.0	12.0	18.0	55.0	706.0	240.0	341.0	338.0	30.0	14.0	19.0	3.0	9.0	18.0	25.0	64.0	28.0	16.0	88.0	59.0	40.0	45.0	6.0	66.0	81.0	62.0	24.0	756.0	51.0	30.0	85.0	29.0	22.0	170.0	29.0	75.0	99.0	30.0	10.0	52.0	23.0
K00097	119.0	414.0	84.0	330.0	5043.0	135.0	164.0	204.0	900.0	215.0	158.0	451.0	1245.0	681.0	3068.0	1084.0	519.0	177.0	106.0	109.0	290.0	151.0	196.0	904.0	798.0	174.0	947.0	11075.0	236.0	247.0	331.0	767.0	381.0	450.0	199.0	14575.0	375.0	509.0	719.0	103.0	130.0	709.0	242.0	200.0	498.0	191.0	58.0	399.0	111.0
K00098	6.0	31.0	8.0	22.0	734.0	23.0	16.0	26.0	92.0	22.0	19.0	55.0	78.0	279.0	215.0	116.0	41.0	14.0	9.0	6.0	17.0	18.0	18.0	60.0	61.0	18.0	78.0	336.0	20.0	35.0	12.0	98.0	33.0	58.0	29.0	208.0	18.0	22.0	18.0	7.0	5.0	24.0	4.0	22.0	25.0	12.0	5.0	24.0	9.0
K00099	652.0	411.0	95.0	339.0	4173.0	313.0	500.0	184.0	790.0	271.0	187.0	372.0	2273.0	23448.0	2912.0	1246.0	487.0	208.0	102.0	103.0	338.0	394.0	214.0	898.0	1128.0	162.0	810.0	9282.0	239.0	235.0	436.0	614.0	395.0	1807.0	1230.0	14382.0	387.0	501.0	770.0	143.0	253.0	977.0	323.0	1003.0	652.0	4766.0	70.0	478.0	478.0
K10228	8.0	47.0	11.0	33.0	538.0	25.0	30.0	32.0	97.0	25.0	25.0	68.0	106.0	139.0	465.0	121.0	52.0	21.0	10.0	6.0	14.0	24.0	22.0	78.0	63.0	22.0	112.0	55.0	28.0	47.0	34.0	134.0	76.0	80.0	23.0	826.0	30.0	39.0	48.0	11.0	10.0	67.0	10.0	24.0	47.0	26.0	5.0	49.0	20.0
K10229	8.0	48.0	11.0	33.0	538.0	25.0	30.0	32.0	97.0	25.0	25.0	68.0	107.0	130.0	463.0	121.0	52.0	21.0	10.0	6.0	14.0	24.0	22.0	79.0	63.0	22.0	112.0	55.0	28.0	47.0	34.0	134.0	76.0	80.0	23.0	826.0	30.0	39.0	48.0	11.0	10.0	67.0	10.0	23.0	47.0	25.0	5.0	49.0	20.0
K10220	7.0	29.0	9.0	20.0	286.0	7.0	9.0	13.0	72.0	5.0	18.0	43.0	52.0	19.0	468.0	68.0	31.0	14.0	9.0	4.0	6.0	13.0	13.0	38.0	38.0	14.0	70.0	9.0	14.0	12.0	6.0	63.0	21.0	69.0	35.0	1156.0	43.0	124.0	55.0	26.0	43.0	152.0	25.0	48.0	160.0	51.0	20.0	123.0	27.0
K10227	12.0	57.0	15.0	38.0	627.0	26.0	31.0	35.0	114.0	26.0	31.0	77.0	133.0	341.0	557.0	145.0	64.0	24.0	13.0	8.0	16.0	28.0	25.0	88.0	80.0	26.0	132.0	57.0	33.0	50.0	35.0	157.0	88.0	103.0	40.0	875.0	30.0	39.0	57.0	11.0	10.0	90.0	10.0	37.0	48.0	29.0	5.0	66.0	25.0
K05822	5566.0	8470.0	4149.0	3022.0	4694.0	4974.0	4280.0	9592.0	9468.0	4741.0	10851.0	4025.0	3116.0	501.0	8317.0	4485.0	9016.0	9458.0	2979.0	9352.0	4236.0	4855.0	6287.0	2160.0	7297.0	10043.0	1363.0	680.0	5615.0	6075.0	4310.0	2614.0	10508.0	5038.0	8241.0	505.0	4947.0	9562.0	4499.0	9146.0	10884.0	4568.0	7612.0	637.0	10244.0	7009.0	10891.0	5887.0	8765.0
K01945	6483.0	3024.0	4170.0	3500.0	5907.0	3216.0	6849.0	1135.0	1598.0	4154.0	757.0	4435.0	7658.0	29508.0	3448.0	6159.0	1846.0	1484.0	2318.0	1701.0	4524.0	3607.0	4212.0	2027.0	4368.0	1097.0	1173.0	9668.0	4991.0	5559.0	3153.0	3443.0	918.0	4940.0	4667.0	14808.0	5206.0	2626.0	5348.0	9196.0	871.0	5548.0	8032.0	10218.0	1660.0	5684.0	720.0	6255.0	2594.0
K01941	77.0	19.0	4.0	13.0	153.0	86.0	120.0	10.0	50.0	26.0	37.0	24.0	31.0	13.0	283.0	55.0	23.0	10.0	6.0	3.0	2.0	9.0	6.0	33.0	23.0	9.0	55.0	3456.0	27.0	27.0	20.0	35.0	67.0	1006.0	826.0	347.0	9.0	18.0	24.0	8.0	85.0	113.0	41.0	10.0	14.0	19.0	2.0	22.0	7.0
K01940	735.0	1384.0	368.0	822.0	4759.0	328.0	4156.0	244.0	881.0	392.0	190.0	453.0	3429.0	6322.0	3072.0	1502.0	555.0	235.0	274.0	484.0	955.0	347.0	218.0	864.0	1577.0	165.0	845.0	2354.0	233.0	247.0	396.0	991.0	412.0	2647.0	1353.0	14661.0	392.0	2155.0	896.0	178.0	356.0	900.0	799.0	9314.0	1014.0	5170.0	155.0	639.0	1020.0
K07729	1344.0	8009.0	720.0	1091.0	4088.0	2563.0	6168.0	8904.0	9069.0	1296.0	10384.0	207.0	4442.0	28999.0	10057.0	1431.0	8152.0	8758.0	2735.0	8546.0	1715.0	2561.0	2431.0	1526.0	7173.0	9170.0	1166.0	8099.0	1047.0	940.0	1897.0	695.0	10294.0	5284.0	6113.0	2024.0	313.0	11032.0	540.0	461.0	10780.0	1038.0	1167.0	19365.0	10814.0	7536.0	10510.0	808.0	8522.0
K07727	5695.0	8564.0	4168.0	3109.0	5029.0	5130.0	4505.0	9618.0	9535.0	4792.0	10891.0	4044.0	4390.0	973.0	9153.0	4651.0	9081.0	9528.0	3165.0	9377.0	4143.0	4869.0	6307.0	2334.0	7262.0	10053.0	1396.0	7841.0	5693.0	6141.0	4546.0	2727.0	10632.0	6369.0	9196.0	1200.0	5009.0	9680.0	4601.0	9213.0	11102.0	5113.0	7728.0	748.0	10522.0	11553.0	10904.0	6060.0	9164.0
K07726	18.0	42.0	11.0	22.0	632.0	18.0	20.0	17.0	89.0	16.0	15.0	38.0	773.0	244.0	332.0	220.0	32.0	7.0	11.0	6.0	12.0	12.0	14.0	47.0	19.0	8.0	62.0	5386.0	39.0	57.0	47.0	57.0	86.0	64.0	70.0	899.0	47.0	41.0	108.0	33.0	24.0	142.0	64.0	59.0	81.0	33.0	10.0	66.0	23.0
K07722	0.0	7.0	1.0	7.0	232.0	2.0	5.0	4.0	24.0	10.0	7.0	4.0	164.0	43.0	318.0	25.0	7.0	0.0	2.0	2.0	2.0	3.0	2.0	9.0	11.0	2.0	15.0	199.0	11.0	28.0	33.0	8.0	49.0	228.0	61.0	176.0	8.0	6.0	10.0	12.0	10.0	59.0	100.0	17.0	40.0	15.0	3.0	17.0	7.0
K07720	355.0	2.0	3.0	96.0	16.0	336.0	483.0	42.0	37.0	103.0	112.0	6.0	1630.0	435.0	1012.0	67.0	55.0	84.0	224.0	2.0	18.0	30.0	16.0	45.0	695.0	4.0	3.0	247.0	76.0	71.0	378.0	110.0	82.0	4077.0	3232.0	190.0	44.0	35.0	155.0	86.0	315.0	510.0	132.0	295.0	32.0	66.0	4.0	43.0	108.0
K00899	3.0	6.0	2.0	8.0	193.0	2.0	13.0	6.0	27.0	2.0	2.0	12.0	24.0	24.0	96.0	32.0	3.0	3.0	0.0	0.0	4.0	5.0	3.0	13.0	2.0	4.0	34.0	2117.0	7.0	18.0	6.0	19.0	3.0	11.0	21.0	169.0	3.0	0.0	7.0	6.0	3.0	17.0	4.0	5.0	1.0	17.0	1.0	2.0	84.0
K00891	350.0	525.0	108.0	471.0	6920.0	363.0	493.0	309.0	1283.0	383.0	294.0	591.0	2220.0	1168.0	4653.0	1945.0	807.0	341.0	392.0	165.0	455.0	239.0	284.0	1318.0	1880.0	252.0	1279.0	11161.0	362.0	351.0	564.0	979.0	415.0	2899.0	2039.0	15139.0	435.0	584.0	815.0	191.0	322.0	1071.0	280.0	326.0	628.0	468.0	72.0	557.0	405.0
K00895	9.0	6.0	1.0	7.0	25.0	3.0	24.0	10.0	40.0	19.0	2.0	8.0	64.0	156.0	96.0	24.0	15.0	2.0	10.0	2.0	3.0	10.0	5.0	152.0	28.0	4.0	31.0	6914.0	10.0	11.0	73.0	42.0	45.0	22.0	6.0	44.0	17.0	28.0	22.0	16.0	9.0	98.0	126.0	25.0	69.0	54.0	14.0	18.0	70.0
K00897	26.0	47.0	22.0	63.0	363.0	54.0	44.0	42.0	70.0	57.0	16.0	49.0	513.0	162.0	220.0	217.0	34.0	20.0	4292.0	136.0	118.0	29.0	175.0	4558.0	182.0	140.0	5957.0	285.0	60.0	219.0	33.0	96.0	38.0	54.0	100.0	187.0	32.0	24.0	38.0	44.0	3.0	37.0	183.0	948.0	34.0	41.0	25.0	65.0	52.0
K08151	10.0	90.0	16.0	50.0	761.0	49.0	51.0	52.0	135.0	40.0	29.0	93.0	319.0	421.0	519.0	263.0	62.0	25.0	20.0	11.0	22.0	36.0	35.0	125.0	86.0	32.0	144.0	111.0	58.0	88.0	59.0	179.0	175.0	123.0	33.0	455.0	12.0	36.0	43.0	5.0	21.0	175.0	70.0	38.0	76.0	47.0	10.0	58.0	33.0
K08153	2.0	26.0	6.0	17.0	91.0	53.0	58.0	43.0	37.0	9.0	4.0	1.0	30.0	39.0	46.0	172.0	19.0	13.0	89.0	40.0	91.0	25.0	33.0	57.0	707.0	11.0	2.0	8.0	8.0	8.0	5.0	5.0	27.0	108.0	92.0	56.0	1.0	0.0	1.0	0.0	86.0	3.0	44.0	6.0	39.0	47.0	4.0	3.0	130.0
K02948	11724.0	11102.0	12038.0	11423.0	11942.0	11911.0	9244.0	11816.0	11738.0	11689.0	11740.0	11731.0	11536.0	25064.0	12171.0	11961.0	11724.0	11707.0	9510.0	11440.0	11411.0	11911.0	11676.0	9478.0	11623.0	11665.0	8840.0	10621.0	11777.0	11670.0	12119.0	11543.0	11809.0	12124.0	12407.0	15309.0	11760.0	10585.0	11864.0	11716.0	11781.0	11954.0	11391.0	11709.0	11624.0	12509.0	11678.0	11844.0	11354.0
K02946	6199.0	9041.0	5002.0	3561.0	9393.0	5479.0	5007.0	10059.0	10429.0	5158.0	11059.0	4492.0	6609.0	24631.0	11505.0	6348.0	9650.0	9815.0	7972.0	9732.0	5046.0	5575.0	6740.0	7669.0	9935.0	10378.0	8127.0	10299.0	5983.0	6536.0	5243.0	3369.0	10989.0	6097.0	9061.0	15125.0	5368.0	10095.0	5430.0	9354.0	11177.0	5581.0	8243.0	11464.0	11038.0	11958.0	11055.0	6681.0	9644.0
K01768	110.0	585.0	113.0	372.0	9053.0	235.0	259.0	289.0	1172.0	260.0	200.0	620.0	1691.0	1168.0	3670.0	1883.0	642.0	201.0	126.0	122.0	347.0	211.0	258.0	909.0	898.0	230.0	1141.0	394.0	310.0	459.0	233.0	901.0	493.0	597.0	226.0	15063.0	396.0	546.0	752.0	123.0	142.0	796.0	180.0	348.0	554.0	362.0	87.0	450.0	389.0
K01761	25.0	29.0	7.0	45.0	587.0	21.0	26.0	30.0	100.0	21.0	16.0	36.0	80.0	133.0	440.0	110.0	27.0	13.0	10.0	6.0	10.0	18.0	13.0	66.0	52.0	14.0	77.0	1916.0	21.0	45.0	38.0	86.0	66.0	66.0	39.0	889.0	28.0	126.0	43.0	25.0	36.0	139.0	19.0	41.0	150.0	61.0	17.0	160.0	130.0
K01760	10921.0	4098.0	10927.0	11057.0	11072.0	9288.0	6785.0	2665.0	3037.0	10510.0	1210.0	11892.0	9092.0	1434.0	5188.0	11883.0	3877.0	3027.0	3221.0	2918.0	10287.0	9474.0	9152.0	4086.0	5222.0	2233.0	2464.0	2685.0	10761.0	10633.0	9891.0	11654.0	1510.0	7685.0	5877.0	26987.0	11724.0	1415.0	11957.0	11438.0	892.0	11424.0	10580.0	657.0	1391.0	3331.0	924.0	11327.0	3137.0
K08164	3.0	18.0	5.0	13.0	190.0	17.0	11.0	17.0	37.0	16.0	11.0	25.0	44.0	44.0	107.0	43.0	21.0	9.0	5.0	3.0	7.0	10.0	10.0	38.0	37.0	9.0	41.0	18.0	12.0	22.0	10.0	59.0	23.0	34.0	6.0	45.0	2.0	12.0	2.0	1.0	0.0	4.0	1.0	4.0	11.0	4.0	0.0	10.0	2.0
K02493	11796.0	12010.0	12283.0	11877.0	12354.0	11834.0	12813.0	11830.0	11794.0	11794.0	11730.0	11743.0	12028.0	7647.0	12242.0	11805.0	11743.0	11691.0	9545.0	11792.0	11816.0	11719.0	11653.0	9537.0	11764.0	11651.0	8858.0	10629.0	11775.0	11663.0	12104.0	11894.0	11804.0	12736.0	12432.0	15419.0	11766.0	12235.0	11988.0	11727.0	11800.0	11947.0	11776.0	11151.0	11899.0	12834.0	11701.0	11944.0	11717.0
K08166	7.0	30.0	9.0	21.0	332.0	3.0	7.0	9.0	53.0	5.0	15.0	33.0	41.0	18.0	228.0	75.0	62.0	71.0	169.0	4.0	4.0	9.0	9.0	31.0	38.0	11.0	64.0	70.0	12.0	16.0	24.0	71.0	45.0	39.0	21.0	452.0	21.0	22.0	23.0	8.0	7.0	34.0	7.0	17.0	22.0	12.0	5.0	23.0	7.0
K02496	4.0	18.0	2.0	13.0	171.0	4.0	9.0	9.0	56.0	3.0	4.0	14.0	38.0	36.0	397.0	15.0	7.0	2.0	6.0	1.0	2.0	4.0	4.0	21.0	4.0	4.0	18.0	1991.0	22.0	18.0	52.0	33.0	85.0	24.0	27.0	245.0	8.0	14.0	20.0	11.0	7.0	37.0	7.0	10.0	26.0	6.0	4.0	82.0	3.0
K02494	86.0	309.0	60.0	257.0	3476.0	81.0	96.0	133.0	651.0	141.0	107.0	326.0	491.0	161.0	2310.0	688.0	410.0	141.0	74.0	92.0	256.0	100.0	148.0	606.0	645.0	134.0	721.0	2065.0	155.0	123.0	197.0	497.0	211.0	196.0	84.0	12954.0	259.0	334.0	550.0	44.0	67.0	289.0	60.0	110.0	225.0	91.0	31.0	232.0	69.0
K02495	1358.0	1846.0	1159.0	1250.0	9118.0	732.0	4801.0	652.0	1810.0	810.0	432.0	829.0	6147.0	30216.0	6384.0	2735.0	1130.0	545.0	927.0	679.0	1222.0	730.0	467.0	1941.0	4044.0	367.0	1794.0	19037.0	590.0	529.0	1186.0	1767.0	805.0	4504.0	2782.0	28821.0	774.0	2678.0	1767.0	322.0	556.0	1920.0	932.0	1429.0	1616.0	5496.0	168.0	1217.0	1259.0
K02498	90.0	336.0	66.0	279.0	4037.0	102.0	120.0	159.0	725.0	163.0	124.0	370.0	572.0	433.0	2526.0	772.0	446.0	153.0	81.0	100.0	275.0	118.0	163.0	663.0	689.0	147.0	793.0	2113.0	174.0	174.0	207.0	581.0	255.0	263.0	109.0	13206.0	272.0	350.0	582.0	47.0	77.0	310.0	63.0	131.0	251.0	104.0	34.0	262.0	81.0
K08169	86.0	305.0	63.0	256.0	3749.0	79.0	90.0	130.0	647.0	143.0	116.0	342.0	486.0	141.0	2149.0	740.0	418.0	147.0	74.0	93.0	255.0	102.0	149.0	603.0	657.0	133.0	748.0	2043.0	143.0	120.0	221.0	514.0	173.0	199.0	88.0	13159.0	264.0	332.0	560.0	38.0	65.0	271.0	165.0	124.0	211.0	95.0	32.0	174.0	73.0
K14415	29.0	123.0	23.0	86.0	2147.0	47.0	44.0	75.0	369.0	79.0	57.0	160.0	289.0	85.0	1102.0	409.0	261.0	88.0	39.0	54.0	148.0	61.0	83.0	378.0	389.0	83.0	369.0	46.0	76.0	53.0	91.0	242.0	77.0	82.0	22.0	381.0	21.0	51.0	29.0	8.0	22.0	114.0	18.0	51.0	58.0	27.0	3.0	35.0	16.0
K06881	11709.0	10765.0	11972.0	11078.0	7801.0	11889.0	9229.0	11656.0	10995.0	11540.0	11639.0	11348.0	10757.0	24412.0	9567.0	11186.0	11233.0	11496.0	9264.0	11340.0	11215.0	11845.0	11514.0	8755.0	11123.0	11519.0	8042.0	8454.0	11607.0	11482.0	11889.0	10939.0	11522.0	12799.0	13068.0	988.0	11458.0	10112.0	11246.0	11652.0	11747.0	11536.0	11259.0	11524.0	11214.0	8014.0	11619.0	11421.0	11112.0
K00436	26.0	129.0	23.0	85.0	2163.0	47.0	44.0	75.0	378.0	79.0	57.0	156.0	278.0	63.0	1138.0	407.0	255.0	88.0	41.0	53.0	146.0	58.0	82.0	374.0	386.0	81.0	369.0	38.0	78.0	59.0	86.0	235.0	106.0	79.0	23.0	339.0	16.0	49.0	32.0	10.0	21.0	73.0	10.0	22.0	51.0	22.0	4.0	31.0	13.0
K06885	11066.0	10699.0	11942.0	11056.0	7603.0	11588.0	8732.0	11619.0	10927.0	11419.0	11543.0	11333.0	9101.0	1345.0	9084.0	10680.0	11182.0	11430.0	9253.0	11337.0	10965.0	11444.0	11450.0	8677.0	9579.0	11487.0	8001.0	8005.0	11534.0	11418.0	11738.0	10883.0	11423.0	10357.0	11193.0	824.0	11388.0	10080.0	11112.0	11583.0	11531.0	11118.0	11085.0	10708.0	11021.0	7727.0	11608.0	11362.0	10790.0
K03547	161.0	214.0	56.0	119.0	2373.0	241.0	312.0	174.0	476.0	153.0	113.0	216.0	900.0	625.0	1603.0	1007.0	313.0	144.0	515.0	101.0	467.0	252.0	130.0	447.0	763.0	96.0	395.0	2462.0	136.0	119.0	208.0	277.0	155.0	1462.0	1143.0	705.0	63.0	68.0	89.0	71.0	197.0	300.0	230.0	8967.0	217.0	210.0	76.0	178.0	450.0
K03546	90.0	242.0	62.0	122.0	2555.0	161.0	199.0	175.0	485.0	122.0	83.0	217.0	1180.0	726.0	1558.0	1130.0	316.0	143.0	520.0	101.0	467.0	254.0	132.0	448.0	760.0	97.0	403.0	2465.0	136.0	124.0	204.0	270.0	149.0	524.0	327.0	715.0	67.0	68.0	89.0	79.0	120.0	279.0	223.0	8939.0	220.0	195.0	75.0	169.0	420.0
K03545	12227.0	12058.0	12307.0	11871.0	12172.0	11949.0	13016.0	11848.0	11802.0	11828.0	11747.0	11733.0	13132.0	30281.0	12271.0	12025.0	11775.0	11747.0	9544.0	11793.0	11876.0	11978.0	11689.0	9566.0	12167.0	11666.0	8856.0	10636.0	11776.0	11662.0	12136.0	11899.0	11828.0	12824.0	12457.0	15137.0	11773.0	12234.0	12030.0	11735.0	11839.0	12025.0	11797.0	11913.0	12009.0	12896.0	11703.0	11940.0	11732.0
K03544	11785.0	11041.0	11331.0	11367.0	11891.0	11854.0	9182.0	11638.0	11696.0	11619.0	11744.0	11732.0	11509.0	25030.0	12445.0	11933.0	11712.0	11706.0	9507.0	11334.0	11285.0	11786.0	11638.0	9468.0	11258.0	11642.0	8840.0	10651.0	11724.0	11671.0	11693.0	11513.0	11755.0	13040.0	13011.0	15257.0	11766.0	10582.0	11743.0	11712.0	11839.0	11962.0	11374.0	11744.0	11612.0	12504.0	11670.0	11649.0	11328.0
K03543	194.0	708.0	146.0	580.0	9701.0	198.0	257.0	322.0	1570.0	322.0	274.0	804.0	1216.0	661.0	5135.0	1831.0	920.0	326.0	167.0	204.0	553.0	255.0	347.0	1366.0	1457.0	314.0	1713.0	5785.0	353.0	357.0	459.0	1275.0	584.0	586.0	285.0	28633.0	652.0	929.0	1320.0	165.0	239.0	1043.0	309.0	386.0	831.0	316.0	114.0	699.0	223.0
K06888	18.0	65.0	16.0	44.0	613.0	30.0	32.0	34.0	116.0	24.0	22.0	53.0	300.0	238.0	503.0	218.0	38.0	18.0	13.0	7.0	14.0	22.0	25.0	87.0	68.0	21.0	103.0	68.0	59.0	93.0	24.0	105.0	104.0	88.0	29.0	374.0	30.0	57.0	52.0	20.0	16.0	152.0	80.0	80.0	111.0	47.0	13.0	53.0	70.0
K10941	2.0	8.0	2.0	8.0	50.0	0.0	6.0	2.0	10.0	0.0	2.0	9.0	13.0	3.0	90.0	5.0	6.0	0.0	2.0	0.0	1.0	1.0	2.0	8.0	4.0	2.0	5.0	3.0	13.0	18.0	4.0	12.0	42.0	16.0	4.0	122.0	3.0	10.0	11.0	5.0	6.0	18.0	1.0	6.0	22.0	2.0	2.0	10.0	2.0
K03549	17661.0	20425.0	15735.0	14804.0	17013.0	16622.0	16862.0	21199.0	21183.0	16421.0	22524.0	15727.0	14895.0	29610.0	20085.0	15714.0	20678.0	21081.0	16018.0	21124.0	15752.0	16548.0	18043.0	16131.0	18189.0	21807.0	16133.0	10822.0	17259.0	17827.0	15818.0	14470.0	22200.0	16224.0	19418.0	15175.0	16603.0	21726.0	16271.0	20740.0	22502.0	16188.0	19249.0	4486.0	22063.0	19534.0	22526.0	17495.0	19823.0
K03548	4.0	3.0	4.0	5.0	0.0	0.0	0.0	4.0	14.0	0.0	0.0	2.0	1.0	21.0	71.0	4.0	5.0	1.0	2.0	0.0	0.0	2.0	0.0	7.0	0.0	0.0	7.0	386.0	9.0	10.0	0.0	0.0	8.0	3.0	10.0	62.0	4.0	4.0	3.0	2.0	2.0	11.0	1.0	3.0	6.0	3.0	0.0	64.0	0.0
K02236	22052.0	21163.0	22419.0	21942.0	14803.0	22808.0	16994.0	22816.0	21664.0	22563.0	23030.0	22592.0	16933.0	2127.0	18067.0	20309.0	22378.0	22944.0	14503.0	22307.0	21413.0	22593.0	22631.0	12515.0	19046.0	22805.0	10044.0	2092.0	22867.0	22609.0	22380.0	21601.0	22694.0	20388.0	21855.0	1491.0	22724.0	20138.0	21905.0	23096.0	22996.0	21844.0	21834.0	11575.0	21810.0	15283.0	23111.0	22193.0	21240.0
K02237	12185.0	11949.0	11590.0	11754.0	11420.0	11776.0	12784.0	11626.0	11656.0	11687.0	11707.0	11681.0	12006.0	29531.0	11949.0	11504.0	11718.0	11735.0	9520.0	11677.0	11797.0	11884.0	11630.0	9341.0	11279.0	11631.0	8771.0	3596.0	11642.0	11565.0	11532.0	11716.0	11685.0	12569.0	12193.0	14117.0	11665.0	12087.0	11742.0	11637.0	11764.0	11603.0	11598.0	11812.0	11778.0	12773.0	11671.0	11591.0	11651.0
K02234	9.0	70.0	15.0	33.0	857.0	31.0	29.0	32.0	112.0	28.0	26.0	69.0	263.0	175.0	441.0	259.0	48.0	21.0	16.0	8.0	21.0	24.0	24.0	74.0	63.0	21.0	114.0	62.0	46.0	68.0	14.0	115.0	60.0	68.0	22.0	584.0	34.0	29.0	47.0	10.0	10.0	101.0	10.0	36.0	61.0	24.0	7.0	39.0	13.0
K02232	214.0	383.0	76.0	293.0	4349.0	254.0	296.0	181.0	736.0	229.0	170.0	363.0	1188.0	556.0	2784.0	1115.0	456.0	164.0	94.0	125.0	291.0	127.0	191.0	666.0	1393.0	156.0	801.0	529.0	213.0	228.0	292.0	591.0	247.0	1694.0	1219.0	13756.0	321.0	463.0	642.0	98.0	278.0	580.0	194.0	210.0	448.0	192.0	53.0	285.0	195.0
K02233	215.0	380.0	76.0	292.0	4192.0	250.0	301.0	182.0	743.0	213.0	160.0	364.0	1236.0	643.0	2814.0	1080.0	457.0	164.0	100.0	123.0	291.0	125.0	194.0	700.0	1396.0	158.0	810.0	550.0	221.0	231.0	281.0	587.0	241.0	1634.0	1147.0	13075.0	311.0	365.0	623.0	85.0	242.0	523.0	194.0	208.0	318.0	164.0	38.0	196.0	179.0
K02230	30.0	76.0	16.0	39.0	872.0	36.0	41.0	37.0	144.0	42.0	33.0	74.0	420.0	393.0	505.0	283.0	54.0	24.0	31.0	8.0	25.0	27.0	30.0	124.0	84.0	24.0	145.0	270.0	58.0	84.0	48.0	119.0	114.0	337.0	189.0	636.0	49.0	47.0	66.0	19.0	18.0	165.0	53.0	38.0	79.0	39.0	7.0	45.0	46.0
K02231	372.0	646.0	142.0	449.0	7535.0	505.0	623.0	347.0	1332.0	366.0	283.0	653.0	2366.0	1465.0	4795.0	1943.0	801.0	293.0	179.0	215.0	672.0	362.0	335.0	1231.0	2176.0	279.0	1335.0	1108.0	371.0	387.0	551.0	1003.0	520.0	3066.0	2228.0	14923.0	414.0	571.0	778.0	167.0	485.0	957.0	441.0	9187.0	692.0	517.0	129.0	512.0	606.0
K02238	11338.0	10966.0	11296.0	11327.0	11626.0	11704.0	8932.0	11575.0	11604.0	11527.0	11686.0	11679.0	10058.0	1830.0	12374.0	11329.0	11631.0	11635.0	9491.0	11327.0	11264.0	11544.0	11579.0	9328.0	10965.0	11614.0	8766.0	10445.0	11677.0	11617.0	11636.0	11417.0	11665.0	12672.0	12838.0	14821.0	11729.0	10546.0	11686.0	11676.0	11787.0	11790.0	11267.0	10932.0	11438.0	8073.0	11656.0	11536.0	11199.0
K03723	12123.0	11998.0	11599.0	11796.0	12258.0	11724.0	12723.0	11659.0	11765.0	11718.0	11701.0	11729.0	12509.0	29969.0	12147.0	11754.0	11762.0	11743.0	9536.0	11686.0	11750.0	11850.0	11648.0	9555.0	11806.0	11643.0	8857.0	10567.0	11681.0	11640.0	11626.0	11841.0	11788.0	11757.0	11477.0	15305.0	11752.0	12217.0	11874.0	11689.0	11738.0	11927.0	11752.0	11876.0	11993.0	12880.0	11695.0	11721.0	11697.0
K03722	11652.0	11017.0	11322.0	11289.0	11462.0	11727.0	8979.0	11575.0	11577.0	11513.0	11672.0	11670.0	10906.0	24122.0	11973.0	11638.0	11632.0	11654.0	9118.0	11319.0	11232.0	11729.0	11607.0	9210.0	11145.0	11624.0	8730.0	3183.0	11656.0	11564.0	11472.0	11351.0	11707.0	11659.0	11923.0	14773.0	11692.0	10551.0	11620.0	11653.0	11742.0	11628.0	11191.0	11623.0	11523.0	8064.0	11660.0	11528.0	11058.0
K03727	496.0	962.0	270.0	509.0	294.0	35.0	3780.0	27.0	82.0	140.0	6.0	16.0	1580.0	5321.0	77.0	81.0	55.0	41.0	39.0	353.0	468.0	72.0	12.0	146.0	562.0	3.0	25.0	15.0	6.0	18.0	13.0	347.0	16.0	721.0	57.0	168.0	9.0	1663.0	162.0	21.0	58.0	83.0	413.0	199.0	409.0	4869.0	30.0	171.0	709.0
K03724	5601.0	8559.0	4178.0	3147.0	5919.0	5039.0	4352.0	9630.0	9651.0	4816.0	10888.0	4129.0	3678.0	690.0	8967.0	4532.0	9085.0	9489.0	7196.0	9492.0	4335.0	4883.0	6483.0	6792.0	7472.0	10194.0	7407.0	2604.0	5701.0	6349.0	4404.0	2795.0	10719.0	5286.0	8431.0	2216.0	5048.0	9732.0	4650.0	9209.0	10950.0	4918.0	7873.0	1672.0	10527.0	7252.0	10939.0	6137.0	9090.0
K11898	3.0	10.0	3.0	7.0	94.0	1.0	2.0	3.0	24.0	1.0	5.0	8.0	12.0	16.0	215.0	29.0	6.0	4.0	4.0	1.0	2.0	3.0	3.0	17.0	18.0	4.0	26.0	1738.0	4.0	2.0	1.0	25.0	10.0	7.0	18.0	84.0	4.0	10.0	4.0	1.0	0.0	7.0	3.0	2.0	3.0	3.0	0.0	5.0	2.0
K11896	94.0	324.0	66.0	271.0	3907.0	86.0	107.0	150.0	709.0	153.0	124.0	373.0	525.0	182.0	2386.0	761.0	437.0	157.0	80.0	95.0	269.0	114.0	158.0	640.0	661.0	140.0	804.0	2654.0	156.0	135.0	169.0	544.0	209.0	232.0	112.0	13604.0	302.0	352.0	577.0	46.0	77.0	321.0	65.0	133.0	243.0	106.0	37.0	317.0	82.0
K11897	58.0	183.0	36.0	171.0	1436.0	35.0	56.0	57.0	267.0	64.0	51.0	177.0	209.0	88.0	1241.0	304.0	152.0	57.0	32.0	38.0	113.0	43.0	68.0	234.0	255.0	51.0	372.0	1807.0	74.0	71.0	82.0	265.0	115.0	122.0	63.0	12730.0	253.0	290.0	520.0	32.0	50.0	206.0	50.0	95.0	160.0	68.0	27.0	146.0	62.0
K11894	3.0	6.0	1.0	7.0	189.0	2.0	10.0	9.0	26.0	4.0	2.0	15.0	23.0	25.0	142.0	29.0	6.0	3.0	3.0	0.0	4.0	6.0	2.0	16.0	2.0	3.0	26.0	82.0	14.0	24.0	0.0	15.0	16.0	7.0	5.0	171.0	2.0	4.0	2.0	2.0	4.0	28.0	2.0	12.0	10.0	5.0	1.0	67.0	3.0
K11895	91.0	319.0	65.0	266.0	3833.0	85.0	104.0	143.0	681.0	150.0	118.0	356.0	510.0	159.0	2315.0	748.0	428.0	152.0	77.0	94.0	268.0	109.0	155.0	625.0	659.0	138.0	785.0	2601.0	153.0	131.0	169.0	537.0	198.0	215.0	105.0	13329.0	289.0	345.0	560.0	42.0	73.0	300.0	62.0	127.0	230.0	99.0	34.0	248.0	78.0
K11892	93.0	328.0	68.0	270.0	3851.0	85.0	105.0	145.0	692.0	153.0	121.0	359.0	517.0	166.0	2387.0	769.0	432.0	154.0	80.0	95.0	269.0	111.0	155.0	630.0	676.0	142.0	805.0	4264.0	160.0	138.0	170.0	557.0	212.0	212.0	116.0	13266.0	285.0	346.0	557.0	40.0	73.0	295.0	61.0	127.0	224.0	99.0	33.0	246.0	77.0
K11893	92.0	318.0	65.0	265.0	3808.0	86.0	104.0	142.0	684.0	150.0	119.0	349.0	511.0	162.0	2300.0	750.0	425.0	152.0	77.0	94.0	267.0	110.0	157.0	638.0	659.0	138.0	784.0	2600.0	154.0	133.0	169.0	535.0	205.0	210.0	104.0	13311.0	285.0	343.0	563.0	46.0	75.0	303.0	68.0	130.0	243.0	103.0	35.0	261.0	86.0
K11890	58.0	178.0	35.0	167.0	1534.0	36.0	56.0	58.0	272.0	68.0	50.0	170.0	204.0	86.0	1225.0	309.0	152.0	55.0	32.0	39.0	118.0	43.0	66.0	232.0	255.0	51.0	366.0	3465.0	70.0	69.0	85.0	270.0	107.0	108.0	68.0	12522.0	247.0	276.0	509.0	29.0	45.0	185.0	45.0	90.0	148.0	67.0	25.0	131.0	56.0
K11891	91.0	319.0	65.0	267.0	3972.0	86.0	105.0	144.0	692.0	155.0	118.0	362.0	516.0	162.0	2317.0	756.0	432.0	152.0	78.0	96.0	275.0	109.0	156.0	628.0	659.0	138.0	790.0	4266.0	160.0	139.0	172.0	545.0	210.0	222.0	118.0	13373.0	300.0	352.0	565.0	45.0	76.0	312.0	63.0	136.0	231.0	104.0	36.0	256.0	81.0
K11325	1.0	27.0	5.0	2.0	41.0	8.0	0.0	1.0	4.0	0.0	0.0	0.0	163.0	88.0	0.0	118.0	0.0	0.0	4.0	0.0	0.0	2.0	3.0	4.0	0.0	1.0	4.0	8.0	15.0	10.0	0.0	0.0	1.0	0.0	0.0	9.0	4.0	0.0	0.0	0.0	0.0	37.0	2.0	6.0	12.0	2.0	0.0	2.0	0.0
K11329	2.0	55.0	10.0	3.0	94.0	18.0	3.0	4.0	15.0	0.0	0.0	1.0	328.0	176.0	1.0	239.0	1.0	0.0	9.0	0.0	0.0	4.0	7.0	10.0	0.0	4.0	8.0	16.0	22.0	14.0	1.0	4.0	3.0	3.0	1.0	18.0	8.0	0.0	0.0	0.0	0.0	74.0	3.0	12.0	25.0	2.0	0.0	8.0	0.0
K00151	4.0	22.0	4.0	28.0	346.0	6.0	16.0	13.0	70.0	5.0	15.0	39.0	47.0	16.0	321.0	64.0	24.0	9.0	6.0	3.0	4.0	9.0	11.0	31.0	25.0	13.0	52.0	284.0	15.0	14.0	6.0	49.0	23.0	32.0	16.0	432.0	13.0	15.0	28.0	6.0	9.0	61.0	10.0	17.0	32.0	14.0	5.0	18.0	11.0
K00150	1.0	27.0	5.0	2.0	41.0	8.0	4.0	1.0	4.0	0.0	0.0	0.0	163.0	88.0	0.0	119.0	0.0	0.0	5.0	0.0	0.0	2.0	4.0	4.0	2.0	1.0	4.0	8.0	18.0	20.0	0.0	1.0	1.0	8.0	3.0	24.0	4.0	3.0	6.0	3.0	0.0	41.0	4.0	7.0	15.0	139.0	0.0	2.0	198.0
K00407	83.0	321.0	59.0	269.0	3810.0	101.0	125.0	153.0	677.0	158.0	114.0	349.0	559.0	202.0	2466.0	739.0	430.0	148.0	76.0	96.0	268.0	114.0	160.0	648.0	672.0	146.0	765.0	151.0	163.0	161.0	160.0	542.0	188.0	250.0	99.0	13471.0	262.0	418.0	580.0	55.0	99.0	397.0	68.0	142.0	357.0	128.0	43.0	257.0	89.0
K00406	87.0	325.0	62.0	272.0	4241.0	107.0	130.0	157.0	725.0	165.0	119.0	362.0	611.0	427.0	2520.0	788.0	443.0	150.0	77.0	99.0	276.0	120.0	166.0	676.0	680.0	147.0	773.0	157.0	178.0	176.0	211.0	560.0	252.0	276.0	113.0	13711.0	277.0	434.0	606.0	66.0	108.0	467.0	113.0	166.0	394.0	146.0	47.0	298.0	101.0
K00405	111.0	448.0	82.0	351.0	6049.0	150.0	171.0	230.0	1058.0	235.0	175.0	514.0	851.0	279.0	3391.0	1155.0	685.0	237.0	115.0	151.0	414.0	175.0	246.0	1038.0	1057.0	228.0	1133.0	188.0	247.0	219.0	277.0	776.0	327.0	328.0	119.0	13894.0	284.0	468.0	619.0	69.0	120.0	526.0	121.0	173.0	451.0	161.0	48.0	321.0	108.0
K00404	111.0	447.0	82.0	351.0	5971.0	150.0	171.0	228.0	1051.0	235.0	175.0	510.0	843.0	278.0	3393.0	1150.0	685.0	236.0	115.0	150.0	413.0	175.0	245.0	1036.0	1057.0	227.0	1132.0	188.0	243.0	218.0	276.0	776.0	326.0	328.0	119.0	13889.0	282.0	466.0	616.0	69.0	121.0	514.0	119.0	170.0	442.0	154.0	48.0	314.0	108.0
K00158	5603.0	8522.0	4187.0	3121.0	4836.0	5034.0	4354.0	9612.0	9486.0	4781.0	10853.0	4083.0	3774.0	677.0	8349.0	5047.0	9076.0	9545.0	7473.0	9477.0	4448.0	4997.0	6441.0	6658.0	7655.0	10168.0	7252.0	738.0	5661.0	6266.0	4333.0	2632.0	10521.0	5049.0	8324.0	539.0	4975.0	9577.0	4526.0	9206.0	10888.0	4626.0	7855.0	10454.0	10325.0	7110.0	10974.0	5991.0	8864.0
K09386	41.0	187.0	43.0	132.0	3406.0	77.0	80.0	116.0	541.0	109.0	94.0	253.0	432.0	203.0	1537.0	607.0	337.0	118.0	57.0	68.0	180.0	91.0	113.0	481.0	487.0	113.0	534.0	99.0	112.0	129.0	103.0	412.0	129.0	208.0	84.0	1128.0	61.0	93.0	96.0	25.0	33.0	172.0	20.0	82.0	99.0	53.0	14.0	109.0	36.0
K09384	11045.0	10579.0	11209.0	10955.0	7435.0	11407.0	8479.0	11372.0	10812.0	11293.0	11511.0	11273.0	8357.0	1027.0	8995.0	10378.0	11112.0	11362.0	8718.0	11210.0	10608.0	11191.0	11392.0	8481.0	9065.0	11461.0	7964.0	1056.0	11425.0	11371.0	11202.0	10806.0	11340.0	10181.0	10964.0	574.0	11349.0	10054.0	10946.0	11509.0	11497.0	10883.0	10975.0	1811.0	10877.0	7602.0	11532.0	11081.0	10510.0
K04094	11505.0	10667.0	11243.0	10991.0	8121.0	11520.0	8698.0	11442.0	10939.0	11394.0	11574.0	11331.0	10301.0	24365.0	9350.0	10683.0	11225.0	11507.0	9040.0	11198.0	10729.0	11518.0	11443.0	8620.0	9595.0	11490.0	8075.0	1409.0	11507.0	11483.0	11296.0	10918.0	11486.0	10628.0	11198.0	1836.0	11447.0	10202.0	11100.0	11606.0	11509.0	11367.0	10986.0	2636.0	11199.0	7727.0	11562.0	11245.0	10516.0
K04095	607.0	1201.0	301.0	558.0	550.0	268.0	4029.0	340.0	419.0	240.0	253.0	31.0	2114.0	5668.0	614.0	262.0	359.0	380.0	4539.0	734.0	662.0	172.0	260.0	4854.0	850.0	386.0	5971.0	9172.0	99.0	240.0	123.0	411.0	220.0	1855.0	1241.0	144.0	52.0	1951.0	200.0	58.0	572.0	222.0	663.0	1190.0	784.0	4937.0	401.0	304.0	871.0
K04096	12115.0	12000.0	11598.0	11793.0	12114.0	11727.0	12726.0	11658.0	11756.0	11719.0	11704.0	11724.0	12510.0	29979.0	12152.0	11863.0	11760.0	11744.0	9533.0	11686.0	11835.0	11919.0	11652.0	9602.0	12027.0	11647.0	8856.0	10566.0	11680.0	11632.0	11687.0	11842.0	11819.0	11768.0	11478.0	15060.0	11759.0	12214.0	11873.0	11693.0	11739.0	11972.0	11748.0	11869.0	11999.0	15156.0	11689.0	11761.0	11733.0
K04097	163.0	597.0	116.0	494.0	7321.0	164.0	190.0	255.0	1255.0	280.0	208.0	634.0	959.0	286.0	4202.0	1416.0	812.0	277.0	140.0	187.0	515.0	201.0	291.0	1179.0	1286.0	264.0	1419.0	183.0	286.0	245.0	378.0	1006.0	392.0	397.0	162.0	26809.0	538.0	826.0	1139.0	114.0	187.0	748.0	134.0	288.0	650.0	245.0	86.0	501.0	172.0
K04090	89.0	334.0	67.0	273.0	4333.0	86.0	109.0	142.0	709.0	152.0	124.0	366.0	535.0	164.0	2643.0	841.0	440.0	156.0	79.0	99.0	271.0	115.0	159.0	636.0	690.0	144.0	796.0	115.0	158.0	153.0	191.0	573.0	222.0	239.0	88.0	13388.0	283.0	349.0	590.0	51.0	79.0	314.0	67.0	144.0	230.0	105.0	37.0	198.0	79.0
K04091	99.0	384.0	78.0	320.0	5002.0	114.0	176.0	192.0	847.0	176.0	149.0	455.0	682.0	563.0	3340.0	997.0	492.0	180.0	89.0	100.0	286.0	146.0	189.0	730.0	762.0	174.0	983.0	5780.0	190.0	224.0	242.0	716.0	350.0	340.0	184.0	14913.0	320.0	481.0	688.0	85.0	119.0	522.0	118.0	185.0	409.0	170.0	57.0	296.0	138.0
K04092	499.0	982.0	275.0	527.0	783.0	55.0	3798.0	51.0	142.0	159.0	20.0	52.0	1649.0	5596.0	265.0	177.0	82.0	54.0	44.0	356.0	478.0	88.0	26.0	190.0	595.0	16.0	87.0	61.0	21.0	36.0	41.0	429.0	60.0	765.0	75.0	1038.0	28.0	1771.0	194.0	38.0	92.0	197.0	426.0	235.0	547.0	4763.0	45.0	267.0	525.0
K04098	3.0	11.0	4.0	19.0	246.0	2.0	2.0	5.0	37.0	1.0	6.0	17.0	19.0	8.0	99.0	43.0	9.0	4.0	2.0	2.0	2.0	4.0	6.0	11.0	19.0	4.0	26.0	3.0	5.0	6.0	1.0	27.0	8.0	17.0	6.0	119.0	9.0	4.0	10.0	3.0	2.0	14.0	4.0	9.0	7.0	2.0	3.0	7.0	4.0
K01578	0.0	7.0	1.0	3.0	346.0	3.0	4.0	4.0	35.0	5.0	4.0	11.0	14.0	6.0	266.0	35.0	11.0	2.0	4.0	3.0	8.0	2.0	3.0	14.0	3.0	2.0	6.0	3.0	9.0	17.0	3.0	13.0	15.0	21.0	15.0	160.0	13.0	11.0	36.0	4.0	2.0	30.0	7.0	20.0	17.0	9.0	3.0	20.0	6.0
K01579	176.0	351.0	69.0	279.0	3911.0	183.0	277.0	162.0	719.0	216.0	159.0	354.0	879.0	491.0	2705.0	921.0	432.0	151.0	161.0	98.0	274.0	122.0	163.0	793.0	701.0	144.0	803.0	9203.0	196.0	185.0	308.0	575.0	289.0	1412.0	1018.0	13249.0	320.0	366.0	620.0	80.0	172.0	636.0	218.0	151.0	339.0	308.0	38.0	271.0	405.0
K01574	5447.0	2088.0	7044.0	7885.0	3047.0	6356.0	4150.0	1773.0	1369.0	6519.0	674.0	7275.0	5002.0	470.0	1066.0	5720.0	2100.0	1905.0	1546.0	1713.0	6375.0	6351.0	4945.0	1850.0	1713.0	1300.0	800.0	382.0	5791.0	5156.0	6889.0	8248.0	881.0	5096.0	2583.0	798.0	6408.0	509.0	6478.0	2372.0	540.0	6365.0	3158.0	276.0	610.0	573.0	632.0	5194.0	1734.0
K01575	9.0	28.0	7.0	23.0	86.0	52.0	58.0	42.0	44.0	7.0	3.0	9.0	172.0	109.0	77.0	546.0	68.0	89.0	313.0	32.0	8.0	27.0	20.0	93.0	9.0	9.0	11.0	1954.0	23.0	19.0	10.0	5.0	24.0	113.0	107.0	259.0	19.0	17.0	18.0	38.0	86.0	15.0	71.0	21.0	52.0	2328.0	12.0	68.0	146.0
K01576	4.0	16.0	4.0	22.0	410.0	3.0	5.0	8.0	51.0	6.0	11.0	27.0	32.0	11.0	238.0	69.0	17.0	9.0	4.0	2.0	3.0	6.0	7.0	22.0	22.0	6.0	43.0	5.0	10.0	17.0	3.0	33.0	27.0	27.0	8.0	345.0	13.0	8.0	20.0	5.0	5.0	41.0	8.0	14.0	15.0	12.0	4.0	12.0	6.0
K01577	5333.0	1627.0	3796.0	2669.0	1624.0	2850.0	2515.0	863.0	685.0	3751.0	548.0	3983.0	3428.0	390.0	293.0	4296.0	1204.0	1108.0	5771.0	1358.0	3497.0	2962.0	4117.0	5455.0	1773.0	1041.0	6172.0	191.0	4737.0	5443.0	2720.0	2437.0	473.0	2272.0	3441.0	232.0	4809.0	463.0	4421.0	8983.0	548.0	4455.0	7448.0	1113.0	544.0	418.0	591.0	5667.0	1473.0
K01571	105.0	30.0	20.0	69.0	71.0	128.0	193.0	53.0	55.0	67.0	56.0	46.0	729.0	240.0	232.0	186.0	33.0	44.0	377.0	9.0	229.0	172.0	15.0	64.0	985.0	6.0	15.0	417.0	31.0	33.0	87.0	28.0	31.0	1290.0	932.0	160.0	31.0	15.0	60.0	63.0	95.0	202.0	146.0	8921.0	132.0	152.0	63.0	88.0	190.0
K01572	126.0	32.0	22.0	60.0	110.0	119.0	188.0	53.0	46.0	43.0	38.0	53.0	1182.0	405.0	310.0	173.0	6.0	8.0	15.0	3.0	204.0	164.0	9.0	41.0	286.0	4.0	15.0	611.0	29.0	31.0	165.0	46.0	34.0	1221.0	959.0	74.0	65.0	23.0	110.0	74.0	88.0	237.0	249.0	8948.0	82.0	93.0	62.0	65.0	118.0
K02009	7.0	25.0	5.0	8.0	81.0	50.0	53.0	18.0	18.0	6.0	5.0	2.0	269.0	43.0	223.0	153.0	15.0	10.0	5.0	26.0	2.0	4.0	20.0	6.0	4.0	7.0	5.0	202.0	6.0	3.0	17.0	15.0	19.0	98.0	87.0	33.0	2.0	7.0	9.0	5.0	86.0	17.0	52.0	33.0	36.0	6.0	2.0	2.0	67.0
K02008	35520.0	32442.0	31494.0	28323.0	21549.0	31507.0	29026.0	33418.0	31950.0	31633.0	34438.0	30714.0	32105.0	101017.0	28355.0	31418.0	32691.0	33659.0	28071.0	33419.0	30380.0	31809.0	33398.0	25075.0	31784.0	33880.0	23619.0	5039.0	33476.0	34485.0	30233.0	27183.0	33820.0	32509.0	36191.0	2779.0	32628.0	31630.0	31502.0	41456.0	34534.0	31942.0	37757.0	26472.0	33543.0	30560.0	34386.0	34387.0	33159.0
K02005	186.0	227.0	45.0	141.0	1463.0	291.0	349.0	98.0	298.0	99.0	94.0	104.0	1231.0	919.0	1063.0	898.0	155.0	119.0	289.0	44.0	36.0	76.0	85.0	294.0	101.0	47.0	179.0	152.0	182.0	177.0	355.0	180.0	316.0	2338.0	1776.0	2141.0	196.0	190.0	283.0	122.0	333.0	1035.0	523.0	171.0	473.0	261.0	49.0	292.0	352.0
K02004	45000.0	49006.0	40308.0	40920.0	39850.0	40902.0	62220.0	44564.0	44712.0	40538.0	45888.0	39219.0	52072.0	117711.0	46324.0	40689.0	44031.0	44621.0	32666.0	45884.0	42104.0	41188.0	41216.0	31187.0	44935.0	44647.0	27373.0	8399.0	40785.0	41100.0	39960.0	39506.0	46227.0	51334.0	48355.0	34763.0	40220.0	53881.0	40966.0	44639.0	46627.0	41994.0	46763.0	64185.0	48508.0	73829.0	45963.0	42230.0	46580.0
K02007	118.0	84.0	30.0	32.0	222.0	170.0	231.0	61.0	57.0	48.0	41.0	49.0	842.0	312.0	334.0	435.0	24.0	17.0	20.0	29.0	208.0	164.0	29.0	46.0	287.0	11.0	16.0	213.0	40.0	38.0	79.0	19.0	42.0	1232.0	941.0	88.0	21.0	18.0	36.0	53.0	170.0	181.0	132.0	8928.0	141.0	99.0	64.0	67.0	210.0
K02006	49027.0	45439.0	44086.0	40425.0	29697.0	43721.0	46205.0	45445.0	43348.0	43543.0	46339.0	42122.0	48233.0	181399.0	38207.0	43393.0	44413.0	45748.0	37815.0	45671.0	42722.0	44470.0	45056.0	34096.0	44981.0	45684.0	31729.0	6946.0	45099.0	45993.0	42179.0	38793.0	45521.0	46338.0	49057.0	3681.0	44066.0	45321.0	43065.0	53136.0	46740.0	43563.0	49801.0	48768.0	46112.0	52560.0	46473.0	46231.0	45440.0
K02001	18.0	77.0	19.0	108.0	863.0	46.0	59.0	71.0	195.0	53.0	42.0	119.0	197.0	406.0	761.0	348.0	104.0	39.0	25.0	12.0	38.0	49.0	42.0	154.0	118.0	39.0	202.0	533.0	63.0	115.0	105.0	217.0	121.0	147.0	53.0	1542.0	51.0	73.0	74.0	24.0	19.0	191.0	124.0	32.0	97.0	53.0	7.0	141.0	34.0
K02000	34.0	103.0	40.0	122.0	887.0	75.0	112.0	110.0	222.0	56.0	45.0	158.0	421.0	469.0	778.0	602.0	102.0	43.0	31.0	15.0	242.0	207.0	45.0	185.0	396.0	39.0	198.0	550.0	63.0	109.0	102.0	217.0	124.0	144.0	52.0	1246.0	48.0	66.0	68.0	47.0	23.0	179.0	187.0	8908.0	163.0	131.0	67.0	184.0	144.0
K02003	43754.0	33262.0	39712.0	39215.0	31156.0	36747.0	51451.0	27167.0	26675.0	38345.0	25318.0	38972.0	50019.0	107282.0	30524.0	40314.0	28250.0	27852.0	29879.0	28994.0	39762.0	37335.0	36447.0	28222.0	32961.0	26375.0	25015.0	7663.0	38987.0	39395.0	36911.0	38343.0	25944.0	47185.0	40773.0	32495.0	39744.0	32338.0	40293.0	44251.0	25848.0	41281.0	44010.0	62949.0	27762.0	62281.0	25238.0	41387.0	31739.0
K02002	80.0	285.0	61.0	266.0	2614.0	112.0	133.0	181.0	549.0	147.0	118.0	357.0	493.0	793.0	2261.0	819.0	291.0	113.0	200.0	63.0	166.0	125.0	130.0	491.0	428.0	102.0	647.0	657.0	159.0	231.0	204.0	576.0	284.0	366.0	119.0	14734.0	328.0	399.0	631.0	61.0	75.0	403.0	181.0	137.0	307.0	147.0	37.0	304.0	117.0
K03060	12100.0	11993.0	11598.0	11790.0	12027.0	11723.0	12691.0	11650.0	11722.0	11693.0	11696.0	11724.0	12463.0	30146.0	12114.0	11976.0	11746.0	11742.0	9534.0	11684.0	11733.0	11842.0	11640.0	9399.0	11108.0	11637.0	8825.0	3698.0	11668.0	11629.0	11552.0	11792.0	11735.0	11782.0	11448.0	15032.0	11721.0	12204.0	11829.0	11702.0	11730.0	11735.0	11616.0	11858.0	11957.0	12826.0	11687.0	11708.0	11675.0
K01127	1.0	1.0	2.0	2.0	0.0	0.0	0.0	0.0	0.0	0.0	0.0	0.0	0.0	0.0	0.0	0.0	2.0	0.0	0.0	0.0	0.0	0.0	0.0	0.0	0.0	0.0	0.0	1.0	0.0	0.0	0.0	0.0	0.0	0.0	0.0	0.0	0.0	0.0	0.0	0.0	1.0	0.0	0.0	1.0	0.0	0.0	0.0	0.0	0.0
K09703	6.0	9.0	2.0	8.0	466.0	7.0	15.0	34.0	73.0	7.0	5.0	31.0	42.0	242.0	267.0	65.0	17.0	5.0	6.0	4.0	13.0	26.0	8.0	57.0	13.0	7.0	42.0	34.0	8.0	17.0	19.0	34.0	30.0	30.0	12.0	321.0	19.0	15.0	16.0	9.0	10.0	30.0	2.0	14.0	17.0	10.0	3.0	10.0	7.0
K09702	73.0	6.0	1.0	6.0	63.0	84.0	125.0	8.0	20.0	24.0	26.0	10.0	325.0	25.0	95.0	15.0	7.0	4.0	1.0	0.0	4.0	6.0	4.0	22.0	5.0	6.0	34.0	1806.0	21.0	25.0	27.0	16.0	13.0	989.0	802.0	163.0	10.0	4.0	23.0	12.0	81.0	94.0	58.0	6.0	2.0	10.0	1.0	13.0	3.0
K05311	11046.0	10582.0	11222.0	10933.0	7394.0	11390.0	8487.0	11410.0	10833.0	11298.0	11517.0	11316.0	8567.0	1040.0	9216.0	10251.0	11125.0	11392.0	9161.0	11193.0	10852.0	11367.0	11379.0	8503.0	9397.0	11457.0	7966.0	1064.0	11426.0	11373.0	11198.0	10805.0	11344.0	10100.0	10883.0	713.0	11359.0	10053.0	10948.0	11532.0	11417.0	10895.0	11000.0	10691.0	10912.0	7693.0	11596.0	11142.0	10635.0
K13829	1042.0	2072.0	568.0	1138.0	1564.0	97.0	7580.0	94.0	338.0	340.0	49.0	161.0	3290.0	10578.0	969.0	367.0	236.0	124.0	99.0	741.0	1037.0	172.0	81.0	462.0	1332.0	44.0	334.0	60.0	63.0	58.0	126.0	915.0	155.0	1488.0	131.0	12186.0	254.0	3560.0	806.0	58.0	151.0	298.0	853.0	455.0	942.0	9481.0	79.0	441.0	983.0
K10943	1.0	5.0	2.0	2.0	154.0	0.0	1.0	0.0	14.0	2.0	0.0	0.0	4.0	2.0	177.0	28.0	2.0	0.0	0.0	0.0	0.0	1.0	0.0	4.0	6.0	0.0	1.0	4.0	7.0	13.0	18.0	9.0	31.0	11.0	1.0	149.0	11.0	14.0	8.0	5.0	4.0	11.0	4.0	4.0	6.0	7.0	0.0	3.0	3.0
K07290	82.0	302.0	56.0	251.0	3549.0	77.0	92.0	127.0	624.0	140.0	107.0	322.0	471.0	134.0	2144.0	710.0	406.0	140.0	71.0	92.0	255.0	98.0	147.0	592.0	650.0	132.0	710.0	1815.0	142.0	115.0	190.0	500.0	220.0	180.0	75.0	12826.0	254.0	325.0	542.0	34.0	65.0	275.0	54.0	102.0	210.0	85.0	29.0	154.0	66.0
K10206	131.0	58.0	12.0	7.0	145.0	119.0	155.0	23.0	27.0	62.0	54.0	6.0	1071.0	551.0	237.0	320.0	9.0	4.0	15.0	2.0	4.0	9.0	18.0	15.0	39.0	5.0	14.0	269.0	58.0	52.0	159.0	41.0	114.0	1445.0	1055.0	99.0	54.0	36.0	72.0	53.0	99.0	332.0	147.0	77.0	104.0	54.0	11.0	33.0	24.0
K01966	17.0	43.0	7.0	45.0	880.0	30.0	61.0	37.0	169.0	41.0	23.0	63.0	360.0	341.0	607.0	289.0	52.0	17.0	17.0	11.0	23.0	37.0	28.0	258.0	73.0	20.0	124.0	7017.0	44.0	96.0	99.0	140.0	93.0	145.0	72.0	1944.0	76.0	246.0	136.0	79.0	88.0	412.0	111.0	113.0	376.0	139.0	40.0	270.0	131.0
K01965	4.0	36.0	6.0	29.0	838.0	24.0	30.0	28.0	111.0	23.0	17.0	54.0	282.0	261.0	540.0	250.0	37.0	14.0	10.0	10.0	20.0	24.0	17.0	81.0	52.0	16.0	85.0	100.0	31.0	71.0	35.0	100.0	72.0	101.0	44.0	1032.0	39.0	128.0	75.0	33.0	44.0	205.0	23.0	59.0	174.0	61.0	20.0	139.0	32.0
K01963	5525.0	1811.0	3863.0	2999.0	5533.0	2981.0	2750.0	818.0	1212.0	3894.0	484.0	4410.0	4619.0	1228.0	2987.0	5722.0	1503.0	1118.0	2221.0	1126.0	3875.0	3185.0	4084.0	1669.0	3183.0	822.0	1071.0	2286.0	4923.0	5489.0	2972.0	3034.0	651.0	3519.0	4080.0	14653.0	5142.0	686.0	5092.0	9144.0	406.0	5175.0	7520.0	9244.0	774.0	555.0	350.0	6078.0	1521.0
K01962	5430.0	1809.0	3862.0	2987.0	5470.0	2899.0	2634.0	811.0	1195.0	3874.0	458.0	4406.0	4597.0	1178.0	2901.0	5714.0	1503.0	1117.0	2221.0	1126.0	3875.0	3184.0	4084.0	1665.0	3181.0	822.0	1065.0	2289.0	4910.0	5463.0	2906.0	3024.0	640.0	2528.0	3289.0	14629.0	5139.0	679.0	5086.0	9136.0	327.0	5095.0	7504.0	9234.0	765.0	547.0	349.0	6066.0	1513.0
K01961	11034.0	4507.0	11007.0	11270.0	12773.0	9521.0	7078.0	3083.0	3636.0	10609.0	1487.0	12112.0	11363.0	2769.0	7498.0	13148.0	4368.0	3541.0	4359.0	3199.0	10752.0	9884.0	9284.0	4281.0	6035.0	2538.0	2644.0	4847.0	10971.0	10875.0	10387.0	11876.0	2066.0	8698.0	6415.0	29729.0	11936.0	1978.0	12276.0	11680.0	1449.0	12204.0	11147.0	18610.0	2340.0	1631.0	1459.0	11702.0	3819.0
K01960	9.0	2.0	1.0	4.0	62.0	2.0	24.0	8.0	33.0	18.0	0.0	5.0	57.0	67.0	63.0	15.0	10.0	1.0	6.0	2.0	1.0	8.0	3.0	146.0	15.0	3.0	25.0	6913.0	8.0	17.0	95.0	45.0	17.0	10.0	4.0	80.0	43.0	12.0	48.0	21.0	8.0	118.0	104.0	5.0	43.0	16.0	0.0	4.0	1.0
K01969	87.0	341.0	65.0	293.0	4298.0	103.0	134.0	161.0	744.0	166.0	125.0	377.0	598.0	214.0	2603.0	817.0	448.0	156.0	80.0	100.0	278.0	122.0	166.0	673.0	699.0	151.0	815.0	161.0	176.0	181.0	205.0	604.0	267.0	291.0	109.0	13981.0	288.0	455.0	612.0	72.0	112.0	462.0	80.0	166.0	381.0	153.0	50.0	292.0	107.0
K01968	87.0	338.0	65.0	282.0	4167.0	102.0	130.0	158.0	715.0	164.0	124.0	371.0	572.0	213.0	2578.0	807.0	446.0	156.0	80.0	100.0	278.0	121.0	166.0	666.0	697.0	150.0	807.0	158.0	170.0	175.0	204.0	602.0	267.0	281.0	106.0	13931.0	291.0	451.0	609.0	67.0	111.0	461.0	76.0	162.0	377.0	146.0	49.0	287.0	100.0
K07749	5623.0	2684.0	4008.0	3550.0	16034.0	3148.0	2846.0	1342.0	3090.0	4271.0	955.0	5181.0	5268.0	1282.0	7944.0	7055.0	2739.0	1636.0	6041.0	1697.0	4424.0	3340.0	4651.0	7691.0	4135.0	1530.0	8759.0	720.0	5263.0	5890.0	3319.0	4227.0	1099.0	3215.0	3870.0	41079.0	5665.0	1649.0	6223.0	9146.0	806.0	5577.0	7666.0	1614.0	1387.0	794.0	714.0	6453.0	1778.0
K07741	5466.0	2323.0	7071.0	7910.0	2942.0	6548.0	4303.0	2079.0	1634.0	6581.0	886.0	7250.0	5305.0	702.0	992.0	5654.0	2341.0	2174.0	5864.0	2108.0	6493.0	6430.0	5189.0	6385.0	1955.0	1676.0	6629.0	381.0	5842.0	5322.0	6942.0	8204.0	1055.0	5314.0	3020.0	241.0	6407.0	775.0	6447.0	2368.0	1047.0	6319.0	3419.0	1206.0	974.0	785.0	1001.0	5213.0	2132.0
K07742	11168.0	10710.0	11934.0	11065.0	8182.0	11680.0	8885.0	11639.0	10983.0	11446.0	11605.0	11371.0	9512.0	1999.0	9727.0	10850.0	11253.0	11497.0	5147.0	11211.0	10979.0	11515.0	11321.0	4101.0	10422.0	11383.0	2167.0	1517.0	11568.0	11330.0	11781.0	10966.0	11514.0	11819.0	12183.0	1874.0	11436.0	10215.0	11210.0	11640.0	11663.0	11379.0	10947.0	9876.0	11183.0	7951.0	11607.0	11456.0	11099.0
K07746	10.0	70.0	12.0	36.0	888.0	43.0	46.0	45.0	146.0	34.0	26.0	80.0	294.0	397.0	491.0	253.0	65.0	22.0	16.0	14.0	37.0	36.0	32.0	113.0	54.0	27.0	133.0	1778.0	49.0	81.0	18.0	125.0	46.0	106.0	43.0	780.0	34.0	33.0	55.0	14.0	28.0	171.0	19.0	34.0	90.0	37.0	8.0	71.0	28.0
K01299	518.0	63.0	28.0	25.0	250.0	203.0	347.0	49.0	79.0	69.0	45.0	28.0	1166.0	22808.0	188.0	528.0	49.0	64.0	7.0	6.0	92.0	292.0	46.0	95.0	1096.0	27.0	59.0	2043.0	46.0	60.0	71.0	39.0	109.0	1096.0	844.0	431.0	15.0	10.0	71.0	8.0	122.0	301.0	62.0	790.0	140.0	99.0	7.0	45.0	25.0
K01295	85.0	285.0	54.0	264.0	4444.0	81.0	87.0	124.0	668.0	143.0	101.0	313.0	461.0	130.0	2314.0	770.0	397.0	133.0	67.0	95.0	266.0	96.0	143.0	604.0	632.0	124.0	684.0	1768.0	149.0	139.0	202.0	489.0	224.0	194.0	86.0	13303.0	284.0	419.0	574.0	72.0	93.0	441.0	136.0	172.0	337.0	126.0	49.0	264.0	97.0
K01297	94.0	334.0	63.0	270.0	3486.0	92.0	106.0	137.0	642.0	147.0	113.0	330.0	910.0	357.0	2352.0	823.0	414.0	143.0	76.0	93.0	276.0	108.0	162.0	633.0	1344.0	138.0	729.0	2027.0	168.0	124.0	201.0	504.0	244.0	221.0	102.0	13730.0	309.0	454.0	604.0	70.0	106.0	490.0	103.0	189.0	422.0	169.0	50.0	298.0	100.0
K05603	56.0	176.0	35.0	168.0	1495.0	31.0	47.0	49.0	257.0	62.0	49.0	168.0	183.0	72.0	1193.0	282.0	141.0	50.0	30.0	39.0	111.0	36.0	63.0	212.0	247.0	47.0	339.0	1895.0	60.0	63.0	84.0	258.0	99.0	110.0	57.0	12546.0	251.0	284.0	521.0	30.0	48.0	190.0	49.0	96.0	171.0	67.0	29.0	128.0	58.0
K02926	12220.0	12058.0	12307.0	11870.0	12172.0	11946.0	13013.0	11841.0	11801.0	11829.0	11745.0	11735.0	13098.0	30256.0	12166.0	12026.0	11777.0	11747.0	9544.0	11793.0	11876.0	11978.0	11688.0	9566.0	12167.0	11666.0	8856.0	10589.0	11775.0	11662.0	12125.0	11884.0	11818.0	12819.0	12456.0	15314.0	11768.0	12232.0	12018.0	11730.0	11837.0	12023.0	11776.0	11883.0	12009.0	12893.0	11703.0	11947.0	11730.0
K00217	4.0	16.0	4.0	20.0	264.0	3.0	5.0	10.0	47.0	5.0	12.0	23.0	31.0	23.0	104.0	57.0	22.0	7.0	5.0	3.0	3.0	8.0	5.0	22.0	24.0	9.0	38.0	5.0	8.0	8.0	1.0	31.0	12.0	19.0	10.0	217.0	3.0	5.0	15.0	2.0	2.0	14.0	4.0	13.0	6.0	10.0	2.0	13.0	7.0
K00215	5826.0	8916.0	4253.0	3432.0	9381.0	5274.0	4720.0	9848.0	10366.0	5013.0	11046.0	4504.0	5394.0	1875.0	11984.0	5931.0	9605.0	9749.0	3686.0	9492.0	4754.0	5173.0	6506.0	3128.0	9029.0	10216.0	2258.0	10080.0	5883.0	6360.0	4732.0	3334.0	10924.0	7026.0	9564.0	15249.0	5347.0	10085.0	5266.0	9323.0	11201.0	5470.0	8041.0	9797.0	10933.0	11854.0	11021.0	6439.0	9474.0
K00210	6.0	54.0	10.0	28.0	351.0	26.0	27.0	24.0	64.0	19.0	15.0	44.0	243.0	157.0	237.0	176.0	29.0	12.0	11.0	4.0	11.0	17.0	18.0	55.0	44.0	16.0	74.0	56.0	27.0	42.0	40.0	84.0	30.0	75.0	30.0	1112.0	23.0	115.0	38.0	23.0	40.0	209.0	17.0	40.0	169.0	44.0	18.0	112.0	23.0
K00218	1.0	27.0	5.0	2.0	41.0	8.0	0.0	1.0	4.0	0.0	0.0	0.0	163.0	88.0	0.0	119.0	0.0	0.0	4.0	0.0	0.0	2.0	3.0	4.0	0.0	1.0	5.0	8.0	12.0	6.0	0.0	0.0	1.0	1.0	0.0	20.0	4.0	3.0	2.0	1.0	0.0	38.0	2.0	6.0	13.0	2.0	0.0	2.0	1.0
K00219	9.0	25.0	1.0	15.0	226.0	5.0	20.0	18.0	70.0	11.0	11.0	30.0	134.0	131.0	568.0	54.0	16.0	7.0	8.0	1.0	2.0	7.0	7.0	33.0	35.0	6.0	37.0	1993.0	26.0	31.0	62.0	38.0	113.0	288.0	70.0	567.0	21.0	36.0	41.0	12.0	19.0	125.0	12.0	18.0	105.0	175.0	6.0	93.0	238.0
K01034	4.0	2.0	1.0	36.0	143.0	1.0	2.0	1.0	8.0	1.0	1.0	3.0	14.0	7.0	149.0	17.0	0.0	0.0	1.0	0.0	0.0	5.0	0.0	0.0	1.0	0.0	3.0	3.0	4.0	6.0	2.0	7.0	11.0	2.0	2.0	12.0	4.0	0.0	7.0	3.0	2.0	43.0	2.0	5.0	0.0	1.0	1.0	2.0	1.0
K04517	1136.0	1328.0	359.0	769.0	4279.0	329.0	4226.0	211.0	800.0	389.0	188.0	347.0	3749.0	28447.0	2718.0	1436.0	567.0	326.0	423.0	456.0	800.0	459.0	207.0	847.0	1631.0	156.0	775.0	498.0	194.0	203.0	345.0	895.0	381.0	2445.0	1232.0	13361.0	350.0	2031.0	847.0	120.0	263.0	768.0	610.0	1118.0	818.0	5094.0	72.0	405.0	906.0
K01740	888.0	1592.0	393.0	1082.0	8075.0	401.0	4269.0	351.0	1471.0	547.0	311.0	706.0	3762.0	6050.0	5311.0	1909.0	974.0	413.0	423.0	547.0	1036.0	318.0	331.0	1560.0	1973.0	282.0	1522.0	7207.0	366.0	346.0	757.0	1514.0	610.0	3432.0	1939.0	26467.0	670.0	2350.0	1481.0	203.0	372.0	1275.0	845.0	534.0	974.0	5127.0	100.0	665.0	877.0
K01031	85.0	310.0	61.0	257.0	3704.0	96.0	100.0	144.0	654.0	158.0	118.0	340.0	513.0	182.0	2178.0	736.0	435.0	150.0	75.0	97.0	269.0	109.0	155.0	635.0	680.0	140.0	748.0	289.0	144.0	123.0	179.0	547.0	186.0	217.0	74.0	12740.0	255.0	330.0	539.0	35.0	60.0	253.0	56.0	109.0	215.0	96.0	28.0	164.0	73.0
K01746	1.0	1.0	1.0	37.0	1.0	10.0	12.0	1.0	1.0	29.0	17.0	0.0	38.0	36.0	20.0	28.0	41.0	61.0	168.0	0.0	2.0	8.0	2.0	2.0	11.0	1.0	1.0	5.0	4.0	4.0	2.0	2.0	10.0	107.0	90.0	29.0	13.0	2.0	10.0	4.0	4.0	52.0	1.0	0.0	14.0	12.0	0.0	6.0	0.0
K01745	183.0	679.0	134.0	605.0	7933.0	208.0	270.0	326.0	1457.0	341.0	254.0	761.0	1181.0	767.0	4932.0	1580.0	935.0	375.0	338.0	200.0	548.0	254.0	337.0	1471.0	1416.0	303.0	1660.0	10951.0	336.0	330.0	473.0	1242.0	478.0	518.0	204.0	26388.0	553.0	698.0	1150.0	94.0	153.0	715.0	199.0	243.0	534.0	376.0	66.0	369.0	397.0
K01744	43.0	23.0	9.0	78.0	377.0	18.0	60.0	25.0	108.0	32.0	18.0	27.0	184.0	258.0	447.0	117.0	17.0	8.0	12.0	5.0	12.0	27.0	15.0	197.0	55.0	9.0	56.0	9105.0	49.0	61.0	139.0	84.0	100.0	120.0	70.0	574.0	58.0	49.0	73.0	35.0	15.0	197.0	201.0	52.0	104.0	4528.0	8.0	170.0	392.0
K01749	128.0	397.0	78.0	298.0	4473.0	169.0	198.0	193.0	786.0	196.0	143.0	393.0	1190.0	747.0	2936.0	1261.0	475.0	167.0	176.0	130.0	284.0	136.0	196.0	707.0	722.0	159.0	826.0	2365.0	216.0	231.0	306.0	620.0	377.0	748.0	410.0	14496.0	337.0	500.0	658.0	105.0	212.0	652.0	212.0	210.0	511.0	352.0	64.0	413.0	443.0
K01039	2.0	12.0	2.0	14.0	466.0	3.0	17.0	8.0	49.0	10.0	5.0	29.0	51.0	25.0	185.0	53.0	14.0	4.0	4.0	3.0	12.0	6.0	6.0	22.0	12.0	6.0	33.0	36.0	14.0	23.0	24.0	43.0	33.0	44.0	29.0	340.0	18.0	19.0	50.0	11.0	13.0	54.0	3.0	27.0	25.0	12.0	4.0	20.0	8.0
K04518	14.0	63.0	13.0	58.0	871.0	32.0	52.0	53.0	156.0	34.0	26.0	70.0	498.0	632.0	427.0	420.0	101.0	95.0	332.0	14.0	26.0	44.0	27.0	182.0	73.0	19.0	106.0	100.0	73.0	110.0	83.0	116.0	94.0	196.0	79.0	1483.0	105.0	148.0	152.0	87.0	54.0	379.0	139.0	78.0	212.0	233.0	22.0	165.0	289.0
K03521	309.0	585.0	120.0	510.0	6254.0	266.0	390.0	270.0	1201.0	356.0	272.0	630.0	1393.0	1137.0	5179.0	1360.0	669.0	237.0	144.0	151.0	410.0	205.0	279.0	1159.0	1129.0	230.0	1332.0	7599.0	344.0	349.0	480.0	1061.0	513.0	2334.0	1388.0	27813.0	672.0	815.0	1314.0	183.0	288.0	1123.0	308.0	353.0	807.0	492.0	94.0	596.0	520.0
K03520	11.0	37.0	14.0	32.0	1530.0	9.0	22.0	18.0	131.0	14.0	23.0	72.0	109.0	92.0	347.0	205.0	50.0	17.0	8.0	10.0	25.0	18.0	18.0	54.0	45.0	13.0	107.0	44.0	30.0	71.0	7.0	97.0	42.0	112.0	63.0	837.0	46.0	37.0	97.0	24.0	16.0	111.0	10.0	83.0	39.0	34.0	16.0	77.0	26.0
K03523	753.0	1097.0	317.0	644.0	1136.0	366.0	4217.0	159.0	277.0	302.0	131.0	160.0	3056.0	6534.0	1130.0	884.0	220.0	203.0	762.0	401.0	726.0	288.0	90.0	325.0	1633.0	46.0	188.0	816.0	133.0	177.0	178.0	554.0	145.0	3622.0	2319.0	1001.0	89.0	1717.0	295.0	133.0	329.0	507.0	599.0	9184.0	628.0	5110.0	110.0	326.0	1017.0
K03522	309.0	576.0	117.0	504.0	6195.0	265.0	389.0	268.0	1188.0	355.0	267.0	622.0	1385.0	1131.0	5086.0	1340.0	663.0	234.0	142.0	150.0	408.0	203.0	276.0	1153.0	1113.0	225.0	1314.0	7597.0	339.0	346.0	476.0	1040.0	512.0	2325.0	1386.0	27798.0	678.0	814.0	1315.0	186.0	288.0	1125.0	309.0	352.0	804.0	493.0	94.0	595.0	520.0
K03525	1156.0	1359.0	364.0	777.0	4237.0	345.0	4256.0	212.0	810.0	409.0	194.0	364.0	4281.0	28531.0	2800.0	1270.0	524.0	246.0	121.0	451.0	846.0	467.0	223.0	830.0	2373.0	162.0	783.0	554.0	238.0	225.0	407.0	922.0	400.0	2600.0	1280.0	14134.0	390.0	2136.0	892.0	157.0	305.0	963.0	684.0	1156.0	1005.0	5001.0	87.0	495.0	673.0
K03524	6481.0	2831.0	4162.0	3496.0	5840.0	3154.0	6803.0	878.0	1346.0	4134.0	536.0	4425.0	7952.0	29536.0	3240.0	6154.0	1613.0	1226.0	2275.0	1490.0	4478.0	3536.0	4157.0	2005.0	4199.0	848.0	1146.0	9545.0	4947.0	5529.0	3117.0	3442.0	707.0	4866.0	4460.0	14655.0	5192.0	2344.0	5334.0	9172.0	522.0	5508.0	8058.0	10220.0	1377.0	5516.0	383.0	6247.0	2302.0
K03527	662.0	450.0	107.0	371.0	4695.0	334.0	532.0	213.0	887.0	290.0	212.0	432.0	2288.0	23746.0	3252.0	1354.0	527.0	228.0	111.0	109.0	351.0	415.0	232.0	968.0	1188.0	180.0	913.0	9492.0	264.0	282.0	462.0	725.0	462.0	1810.0	1237.0	14941.0	412.0	530.0	799.0	151.0	264.0	1061.0	367.0	1032.0	696.0	4801.0	75.0	517.0	574.0
K03526	585.0	434.0	101.0	361.0	4412.0	251.0	414.0	206.0	845.0	272.0	177.0	407.0	2572.0	23735.0	3115.0	1301.0	512.0	219.0	109.0	106.0	348.0	408.0	226.0	946.0	1167.0	174.0	873.0	9481.0	245.0	252.0	445.0	688.0	422.0	881.0	460.0	14516.0	388.0	512.0	770.0	143.0	180.0	923.0	325.0	1004.0	665.0	4784.0	69.0	478.0	563.0
K03529	11711.0	11096.0	12036.0	11388.0	11927.0	11902.0	9201.0	11799.0	11681.0	11673.0	11738.0	11712.0	11138.0	24537.0	12068.0	11677.0	11710.0	11705.0	9494.0	11436.0	11408.0	11895.0	11667.0	9322.0	11603.0	11662.0	8802.0	1618.0	11735.0	11632.0	12041.0	11491.0	11795.0	12103.0	12378.0	15188.0	11704.0	10552.0	11801.0	11669.0	11773.0	11828.0	11259.0	11680.0	11568.0	10295.0	11671.0	11748.0	11102.0
K03528	4.0	6.0	2.0	3.0	2.0	0.0	2.0	5.0	18.0	0.0	0.0	3.0	2.0	21.0	86.0	6.0	2.0	1.0	2.0	0.0	0.0	2.0	0.0	9.0	0.0	0.0	11.0	1988.0	16.0	15.0	2.0	1.0	39.0	8.0	16.0	75.0	4.0	5.0	4.0	4.0	3.0	30.0	1.0	2.0	10.0	6.0	0.0	70.0	1.0
K02217	64.0	97.0	716.0	92.0	120.0	153.0	225.0	202.0	99.0	123.0	32.0	11.0	727.0	490.0	349.0	217.0	21.0	5.0	25.0	108.0	61.0	77.0	45.0	136.0	853.0	26.0	35.0	9256.0	95.0	39.0	630.0	99.0	99.0	328.0	369.0	168.0	61.0	16.0	218.0	51.0	30.0	262.0	192.0	16.0	73.0	87.0	10.0	275.0	127.0
K03299	181.0	348.0	71.0	292.0	3662.0	227.0	276.0	181.0	693.0	185.0	153.0	348.0	548.0	210.0	2465.0	1279.0	443.0	162.0	155.0	125.0	296.0	132.0	176.0	647.0	746.0	150.0	767.0	1696.0	166.0	137.0	226.0	585.0	280.0	1306.0	957.0	12906.0	256.0	352.0	538.0	43.0	229.0	358.0	140.0	118.0	258.0	269.0	31.0	181.0	387.0
K03298	86.0	298.0	59.0	261.0	3540.0	78.0	87.0	132.0	641.0	139.0	107.0	322.0	471.0	184.0	2239.0	704.0	410.0	142.0	71.0	92.0	256.0	99.0	147.0	599.0	643.0	129.0	722.0	3574.0	136.0	110.0	168.0	485.0	172.0	189.0	88.0	12970.0	266.0	331.0	553.0	40.0	62.0	290.0	64.0	118.0	212.0	95.0	30.0	233.0	78.0
K03293	45574.0	51857.0	45889.0	45733.0	42509.0	48183.0	43616.0	54676.0	53806.0	46903.0	56670.0	45953.0	37985.0	15222.0	49536.0	43584.0	53541.0	54378.0	37579.0	54001.0	45202.0	47130.0	48369.0	37098.0	44824.0	55321.0	34757.0	10899.0	47010.0	46610.0	46842.0	45280.0	55830.0	45743.0	49373.0	29281.0	46120.0	53369.0	45308.0	46345.0	56740.0	44502.0	45305.0	8406.0	54629.0	53741.0	56598.0	45563.0	51760.0
K03292	340.0	32.0	6.0	24.0	54.0	339.0	464.0	14.0	22.0	88.0	109.0	4.0	955.0	202.0	592.0	511.0	14.0	9.0	12.0	8.0	85.0	7.0	21.0	39.0	708.0	5.0	27.0	1212.0	78.0	67.0	191.0	62.0	51.0	3962.0	3212.0	845.0	43.0	116.0	100.0	51.0	354.0	497.0	128.0	162.0	154.0	86.0	27.0	145.0	105.0
K03291	5.0	15.0	4.0	10.0	140.0	3.0	5.0	9.0	43.0	5.0	11.0	24.0	30.0	231.0	113.0	44.0	17.0	9.0	4.0	2.0	3.0	6.0	7.0	22.0	22.0	6.0	55.0	2167.0	9.0	9.0	1.0	30.0	10.0	21.0	25.0	293.0	14.0	6.0	16.0	3.0	3.0	18.0	4.0	6.0	13.0	13.0	2.0	9.0	7.0
K03297	5505.0	2266.0	7077.0	8053.0	4481.0	6400.0	4189.0	1832.0	1647.0	6592.0	717.0	7440.0	5180.0	608.0	2295.0	6026.0	2249.0	1950.0	1575.0	1751.0	6483.0	6390.0	5012.0	2072.0	1985.0	1342.0	1096.0	686.0	5877.0	5224.0	6989.0	8505.0	1021.0	5220.0	2615.0	13082.0	6663.0	795.0	6974.0	2409.0	577.0	6601.0	3247.0	387.0	767.0	649.0	652.0	5435.0	1820.0
K03296	430.0	1412.0	269.0	1147.0	17004.0	450.0	549.0	660.0	3009.0	724.0	522.0	1517.0	3035.0	2074.0	10699.0	3479.0	1801.0	616.0	424.0	403.0	1121.0	497.0	694.0	2912.0	3502.0	610.0	3223.0	12348.0	759.0	759.0	1142.0	2451.0	1379.0	1472.0	693.0	53810.0	1251.0	1546.0	2504.0	273.0	378.0	1985.0	957.0	635.0	1357.0	569.0	164.0	1101.0	373.0
K03295	11610.0	11871.0	11539.0	11723.0	12078.0	11544.0	12386.0	11547.0	11604.0	11600.0	11640.0	11665.0	10656.0	6666.0	11561.0	11241.0	11655.0	11632.0	9133.0	11673.0	11423.0	11377.0	11578.0	9288.0	10316.0	11606.0	8761.0	3132.0	11633.0	11601.0	11432.0	11734.0	11647.0	11226.0	11168.0	15628.0	11740.0	12300.0	11823.0	11661.0	11705.0	11616.0	11543.0	2238.0	11853.0	12793.0	11636.0	11672.0	11634.0
K03294	44979.0	50576.0	45552.0	45001.0	38121.0	48019.0	39737.0	54505.0	52984.0	46511.0	56532.0	45615.0	36256.0	10031.0	47080.0	43227.0	52892.0	54151.0	33176.0	53365.0	44423.0	47096.0	48010.0	31616.0	43506.0	55007.0	27889.0	5157.0	46811.0	46335.0	46714.0	44380.0	55882.0	44899.0	49127.0	17915.0	45914.0	51484.0	44797.0	46380.0	56703.0	44476.0	44836.0	16111.0	54393.0	44249.0	56599.0	45279.0	50571.0
K07190	1.0	27.0	5.0	2.0	41.0	8.0	0.0	1.0	4.0	0.0	0.0	0.0	163.0	88.0	0.0	118.0	0.0	0.0	4.0	0.0	0.0	2.0	3.0	4.0	0.0	1.0	4.0	8.0	11.0	6.0	0.0	0.0	1.0	0.0	0.0	7.0	4.0	0.0	0.0	0.0	0.0	37.0	2.0	6.0	12.0	1.0	0.0	2.0	0.0
K07192	8.0	29.0	7.0	18.0	209.0	14.0	14.0	30.0	55.0	6.0	7.0	8.0	684.0	164.0	110.0	147.0	50.0	62.0	180.0	2.0	2.0	24.0	9.0	66.0	14.0	4.0	12.0	41.0	25.0	25.0	37.0	10.0	60.0	134.0	21.0	170.0	19.0	6.0	21.0	20.0	10.0	115.0	52.0	21.0	57.0	12.0	3.0	21.0	16.0
K06020	81.0	303.0	58.0	247.0	3427.0	80.0	90.0	128.0	625.0	141.0	105.0	314.0	478.0	137.0	2168.0	683.0	405.0	140.0	70.0	92.0	255.0	98.0	146.0	594.0	642.0	132.0	706.0	193.0	138.0	107.0	213.0	501.0	201.0	185.0	78.0	12852.0	258.0	328.0	541.0	40.0	61.0	257.0	69.0	108.0	199.0	89.0	29.0	168.0	67.0
K06027	1.0	4.0	1.0	6.0	50.0	1.0	10.0	5.0	10.0	2.0	1.0	8.0	18.0	10.0	76.0	12.0	2.0	3.0	0.0	0.0	4.0	4.0	2.0	9.0	2.0	3.0	23.0	28.0	2.0	8.0	0.0	14.0	1.0	7.0	4.0	108.0	0.0	0.0	0.0	0.0	2.0	10.0	1.0	0.0	0.0	1.0	0.0	0.0	3.0
K09744	1.0	27.0	5.0	2.0	41.0	8.0	0.0	1.0	4.0	1.0	0.0	0.0	163.0	88.0	0.0	118.0	0.0	0.0	4.0	0.0	0.0	2.0	3.0	4.0	0.0	1.0	3.0	8.0	14.0	8.0	0.0	0.0	4.0	1.0	0.0	8.0	9.0	0.0	0.0	0.0	0.0	39.0	2.0	6.0	14.0	2.0	0.0	2.0	0.0
K09835	1.0	27.0	5.0	2.0	41.0	8.0	0.0	1.0	4.0	0.0	0.0	0.0	163.0	88.0	0.0	118.0	0.0	0.0	4.0	0.0	0.0	2.0	3.0	4.0	0.0	1.0	4.0	8.0	11.0	6.0	0.0	0.0	1.0	0.0	0.0	7.0	4.0	0.0	0.0	0.0	0.0	37.0	2.0	6.0	12.0	1.0	0.0	2.0	0.0
K09834	1.0	27.0	5.0	2.0	41.0	8.0	0.0	1.0	4.0	0.0	0.0	0.0	163.0	88.0	0.0	118.0	0.0	0.0	4.0	0.0	0.0	2.0	3.0	4.0	0.0	1.0	3.0	8.0	10.0	6.0	0.0	0.0	1.0	0.0	0.0	7.0	4.0	0.0	0.0	0.0	0.0	37.0	2.0	6.0	12.0	1.0	0.0	2.0	0.0
K10439	17004.0	7461.0	18306.0	19559.0	14778.0	15830.0	14883.0	4825.0	4920.0	17251.0	2213.0	19432.0	16432.0	8464.0	8059.0	17548.0	6295.0	5320.0	4964.0	5144.0	17250.0	16139.0	14201.0	6035.0	7242.0	3816.0	3610.0	11025.0	16693.0	16049.0	17268.0	20780.0	2893.0	13835.0	8790.0	28339.0	18241.0	3868.0	18733.0	13945.0	1746.0	18005.0	14255.0	10060.0	2726.0	6554.0	1976.0	16656.0	5645.0
K09833	1.0	27.0	5.0	2.0	41.0	8.0	0.0	1.0	4.0	0.0	0.0	0.0	163.0	88.0	0.0	118.0	0.0	0.0	4.0	0.0	0.0	2.0	3.0	4.0	0.0	1.0	3.0	8.0	10.0	6.0	0.0	0.0	1.0	0.0	0.0	7.0	4.0	0.0	0.0	0.0	0.0	37.0	2.0	6.0	12.0	1.0	0.0	2.0	0.0
K10697	1.0	27.0	5.0	2.0	41.0	8.0	0.0	1.0	4.0	0.0	0.0	0.0	163.0	88.0	0.0	118.0	0.0	0.0	4.0	0.0	0.0	2.0	3.0	4.0	0.0	1.0	4.0	8.0	11.0	6.0	0.0	0.0	1.0	0.0	0.0	7.0	4.0	0.0	0.0	0.0	0.0	37.0	2.0	6.0	12.0	1.0	0.0	2.0	0.0
K00179	13.0	9.0	2.0	11.0	238.0	10.0	19.0	10.0	28.0	39.0	22.0	16.0	745.0	85.0	482.0	68.0	17.0	5.0	4.0	0.0	6.0	5.0	7.0	22.0	23.0	4.0	33.0	35.0	15.0	28.0	58.0	36.0	37.0	330.0	147.0	227.0	32.0	26.0	57.0	60.0	18.0	113.0	60.0	15.0	64.0	31.0	4.0	13.0	4.0
K00177	26.0	3.0	1.0	6.0	82.0	13.0	37.0	13.0	46.0	61.0	28.0	8.0	602.0	204.0	520.0	72.0	14.0	2.0	8.0	2.0	1.0	10.0	10.0	163.0	34.0	4.0	38.0	6917.0	19.0	27.0	94.0	56.0	28.0	382.0	168.0	173.0	59.0	24.0	83.0	57.0	24.0	185.0	119.0	22.0	120.0	43.0	6.0	29.0	10.0
K00176	28.0	3.0	1.0	6.0	97.0	15.0	38.0	13.0	55.0	60.0	30.0	8.0	611.0	208.0	519.0	76.0	14.0	3.0	8.0	2.0	3.0	12.0	14.0	178.0	34.0	4.0	42.0	6918.0	22.0	30.0	77.0	57.0	37.0	387.0	170.0	239.0	59.0	22.0	91.0	60.0	27.0	195.0	75.0	28.0	139.0	47.0	8.0	47.0	18.0
K00175	55.0	18.0	5.0	16.0	514.0	21.0	74.0	48.0	128.0	92.0	38.0	34.0	711.0	551.0	773.0	156.0	32.0	6.0	98.0	9.0	46.0	40.0	17.0	321.0	107.0	10.0	79.0	14024.0	45.0	62.0	199.0	116.0	91.0	600.0	323.0	950.0	135.0	151.0	168.0	99.0	67.0	468.0	286.0	75.0	309.0	117.0	25.0	140.0	43.0
K00174	52.0	18.0	5.0	16.0	514.0	20.0	72.0	41.0	125.0	90.0	38.0	34.0	658.0	514.0	614.0	151.0	32.0	6.0	98.0	9.0	46.0	40.0	17.0	319.0	98.0	10.0	79.0	14024.0	43.0	61.0	194.0	113.0	88.0	478.0	305.0	944.0	132.0	151.0	166.0	91.0	64.0	457.0	276.0	75.0	286.0	114.0	25.0	140.0	43.0
K14338	27.0	125.0	25.0	85.0	2453.0	48.0	44.0	75.0	378.0	79.0	59.0	162.0	291.0	67.0	906.0	445.0	266.0	88.0	39.0	55.0	149.0	61.0	82.0	378.0	391.0	83.0	371.0	37.0	72.0	56.0	86.0	240.0	76.0	95.0	43.0	986.0	34.0	140.0	58.0	26.0	47.0	185.0	19.0	70.0	173.0	56.0	20.0	135.0	34.0
K14330	1.0	27.0	5.0	2.0	41.0	8.0	0.0	1.0	4.0	0.0	0.0	0.0	163.0	88.0	0.0	118.0	0.0	0.0	4.0	0.0	0.0	2.0	3.0	4.0	0.0	1.0	4.0	8.0	11.0	6.0	0.0	0.0	1.0	0.0	0.0	7.0	4.0	0.0	0.0	0.0	0.0	37.0	2.0	6.0	12.0	1.0	0.0	2.0	0.0
K14331	1.0	27.0	5.0	2.0	41.0	8.0	0.0	1.0	4.0	0.0	0.0	0.0	163.0	88.0	0.0	118.0	0.0	0.0	4.0	0.0	0.0	2.0	3.0	4.0	0.0	1.0	4.0	8.0	11.0	6.0	0.0	0.0	1.0	0.0	0.0	7.0	4.0	0.0	0.0	0.0	0.0	37.0	2.0	6.0	12.0	1.0	0.0	2.0	0.0
K14333	0.0	2.0	1.0	13.0	189.0	2.0	2.0	4.0	24.0	2.0	2.0	15.0	12.0	13.0	22.0	22.0	8.0	1.0	1.0	0.0	1.0	2.0	4.0	5.0	4.0	1.0	10.0	2.0	7.0	9.0	0.0	5.0	16.0	24.0	16.0	736.0	24.0	99.0	35.0	21.0	33.0	117.0	16.0	42.0	130.0	35.0	17.0	95.0	20.0
K04078	12200.0	12020.0	11603.0	11844.0	13163.0	11818.0	12872.0	11667.0	11847.0	11748.0	11730.0	11796.0	12922.0	30254.0	12436.0	12112.0	11793.0	11756.0	9545.0	11691.0	11739.0	11853.0	11662.0	9599.0	11775.0	11657.0	8947.0	10706.0	11734.0	11722.0	11661.0	11900.0	11803.0	12813.0	12299.0	15815.0	11788.0	12244.0	11929.0	11730.0	11827.0	12076.0	11758.0	11926.0	12017.0	12899.0	11702.0	11770.0	11718.0
K04079	629.0	405.0	93.0	281.0	3967.0	295.0	479.0	179.0	757.0	239.0	162.0	364.0	2504.0	23322.0	2806.0	1272.0	478.0	206.0	88.0	98.0	333.0	383.0	200.0	827.0	1098.0	162.0	804.0	9257.0	215.0	193.0	385.0	612.0	363.0	1507.0	976.0	13563.0	352.0	377.0	695.0	99.0	210.0	789.0	259.0	918.0	463.0	213.0	43.0	284.0	182.0
K04077	12228.0	12176.0	11632.0	11935.0	15581.0	11874.0	12930.0	11766.0	12251.0	11838.0	11799.0	11964.0	13663.0	30494.0	13374.0	12679.0	12064.0	11848.0	9592.0	11748.0	11925.0	11934.0	11749.0	9990.0	12225.0	11745.0	9333.0	10750.0	11825.0	11788.0	11748.0	12151.0	11890.0	13009.0	12342.0	16346.0	11820.0	12304.0	11967.0	11739.0	11852.0	12216.0	11773.0	11967.0	12119.0	13083.0	11708.0	11815.0	11966.0
K04074	11051.0	10588.0	11214.0	10947.0	7367.0	11422.0	8540.0	11401.0	10828.0	11298.0	11535.0	11316.0	8723.0	1332.0	9260.0	10428.0	11195.0	11479.0	5125.0	11097.0	10785.0	11346.0	11254.0	4014.0	9236.0	11341.0	2086.0	1277.0	11422.0	11228.0	11193.0	10801.0	11375.0	10520.0	11122.0	760.0	11356.0	10071.0	10961.0	11556.0	11507.0	10976.0	10861.0	9762.0	10955.0	7681.0	11574.0	11095.0	10711.0
K04075	12199.0	12034.0	12291.0	11825.0	12063.0	11913.0	12991.0	11824.0	11783.0	11787.0	11742.0	11718.0	12435.0	30121.0	12113.0	11747.0	11769.0	11740.0	5260.0	11660.0	11766.0	11963.0	11526.0	5056.0	12025.0	11541.0	2966.0	10588.0	11729.0	11472.0	12097.0	11860.0	11805.0	12805.0	12368.0	15086.0	11738.0	12220.0	11988.0	11697.0	11836.0	11980.0	11573.0	10939.0	11986.0	12856.0	11678.0	11885.0	11683.0
K04072	24005.0	23285.0	23057.0	22974.0	15661.0	23209.0	25068.0	22914.0	21906.0	23031.0	23124.0	22664.0	23576.0	58367.0	19166.0	21530.0	22540.0	23117.0	18351.0	23140.0	22863.0	23386.0	22927.0	17416.0	22002.0	22963.0	16041.0	6169.0	22920.0	22810.0	22610.0	22356.0	22817.0	22334.0	22366.0	1627.0	22752.0	23416.0	22328.0	23148.0	23195.0	22351.0	22936.0	23304.0	23008.0	24980.0	23253.0	22767.0	22396.0
K04073	32.0	154.0	32.0	101.0	2507.0	52.0	55.0	85.0	434.0	84.0	69.0	187.0	313.0	82.0	1381.0	496.0	278.0	97.0	46.0	56.0	150.0	69.0	88.0	402.0	430.0	93.0	436.0	242.0	85.0	64.0	106.0	298.0	116.0	112.0	38.0	766.0	29.0	75.0	50.0	19.0	29.0	119.0	19.0	36.0	72.0	39.0	7.0	54.0	20.0
K04070	548.0	57.0	28.0	4.0	10.0	213.0	351.0	28.0	31.0	89.0	60.0	10.0	1531.0	22903.0	185.0	316.0	41.0	62.0	7.0	3.0	65.0	267.0	46.0	41.0	414.0	19.0	28.0	286.0	40.0	50.0	104.0	33.0	32.0	1365.0	1040.0	34.0	24.0	21.0	79.0	35.0	122.0	209.0	38.0	782.0	142.0	71.0	4.0	14.0	19.0
K13641	8.0	29.0	6.0	32.0	582.0	19.0	27.0	30.0	109.0	19.0	16.0	50.0	147.0	65.0	250.0	88.0	29.0	12.0	7.0	5.0	12.0	18.0	13.0	63.0	42.0	12.0	92.0	1992.0	21.0	51.0	19.0	77.0	75.0	88.0	48.0	230.0	8.0	20.0	53.0	18.0	9.0	68.0	43.0	20.0	34.0	16.0	2.0	86.0	15.0
K13640	938.0	1016.0	296.0	509.0	316.0	152.0	3995.0	45.0	115.0	180.0	26.0	18.0	2546.0	27985.0	105.0	344.0	92.0	101.0	39.0	354.0	533.0	337.0	53.0	201.0	976.0	21.0	51.0	49.0	12.0	37.0	50.0	353.0	46.0	947.0	106.0	260.0	12.0	1666.0	199.0	31.0	104.0	183.0	425.0	944.0	567.0	4938.0	34.0	192.0	733.0
K13643	86.0	305.0	62.0	257.0	3466.0	85.0	100.0	135.0	651.0	145.0	110.0	318.0	549.0	160.0	2276.0	693.0	412.0	144.0	75.0	93.0	260.0	107.0	147.0	612.0	657.0	131.0	719.0	2065.0	157.0	130.0	196.0	490.0	192.0	200.0	85.0	12940.0	278.0	334.0	561.0	47.0	69.0	317.0	77.0	109.0	226.0	102.0	29.0	238.0	73.0
K13642	3.0	20.0	4.0	15.0	191.0	17.0	10.0	17.0	38.0	16.0	11.0	24.0	47.0	43.0	132.0	42.0	22.0	9.0	5.0	4.0	7.0	12.0	10.0	42.0	38.0	9.0	42.0	18.0	10.0	20.0	10.0	60.0	32.0	48.0	13.0	30.0	2.0	11.0	3.0	1.0	6.0	29.0	1.0	0.0	16.0	5.0	0.0	11.0	4.0
K02027	40314.0	36969.0	41462.0	43098.0	40108.0	41436.0	38312.0	36772.0	36576.0	41366.0	35874.0	42739.0	41178.0	19574.0	39360.0	39581.0	37181.0	36856.0	20877.0	35987.0	40332.0	41071.0	39451.0	21449.0	36255.0	36015.0	15968.0	8433.0	40847.0	39994.0	41663.0	44084.0	36064.0	43274.0	39662.0	45185.0	41457.0	35296.0	41839.0	37334.0	35521.0	41234.0	37324.0	23668.0	35159.0	64597.0	35484.0	40068.0	35703.0
K02026	13536.0	13618.0	12042.0	13260.0	19761.0	12746.0	17902.0	12282.0	13227.0	12339.0	12210.0	12741.0	25719.0	40970.0	20874.0	13744.0	12605.0	12221.0	10415.0	12106.0	12977.0	12691.0	12021.0	11110.0	16109.0	11975.0	10436.0	6564.0	12239.0	12463.0	12508.0	14087.0	12616.0	21029.0	17918.0	31836.0	12227.0	14474.0	13470.0	12113.0	12416.0	13462.0	12968.0	32105.0	12949.0	42514.0	11897.0	12708.0	13393.0
K02025	13605.0	13590.0	12023.0	13219.0	19452.0	12790.0	17989.0	12239.0	13172.0	12320.0	12230.0	12714.0	25661.0	41094.0	21281.0	13716.0	12585.0	12212.0	6135.0	11969.0	12857.0	12655.0	11861.0	6509.0	15964.0	11845.0	4520.0	6498.0	12220.0	12285.0	12595.0	14068.0	12595.0	22044.0	18648.0	31691.0	12207.0	14478.0	13471.0	12110.0	12488.0	13538.0	12835.0	31330.0	12934.0	40190.0	11868.0	12614.0	13303.0
K02024	54.0	169.0	29.0	151.0	1011.0	31.0	40.0	43.0	215.0	54.0	35.0	131.0	142.0	53.0	889.0	225.0	120.0	41.0	24.0	35.0	99.0	32.0	55.0	182.0	224.0	41.0	319.0	6104.0	60.0	46.0	80.0	210.0	94.0	76.0	71.0	12162.0	239.0	259.0	487.0	23.0	35.0	146.0	40.0	70.0	122.0	54.0	22.0	123.0	48.0
K02023	11275.0	11596.0	11416.0	11747.0	19524.0	11798.0	9004.0	12015.0	13008.0	11820.0	11940.0	12563.0	10576.0	4022.0	16759.0	12671.0	12410.0	11836.0	8960.0	11421.0	11374.0	11729.0	11910.0	10467.0	11199.0	11967.0	10585.0	3907.0	11979.0	12117.0	11653.0	12937.0	12031.0	11096.0	11227.0	30080.0	11964.0	10861.0	12247.0	11619.0	11595.0	11828.0	11091.0	2168.0	11433.0	7857.0	11604.0	11618.0	10683.0
K02022	80.0	327.0	66.0	246.0	3464.0	108.0	136.0	138.0	554.0	124.0	93.0	307.0	980.0	843.0	2122.0	949.0	263.0	89.0	73.0	57.0	161.0	100.0	119.0	447.0	396.0	100.0	606.0	5778.0	181.0	225.0	240.0	553.0	312.0	325.0	177.0	14563.0	324.0	448.0	648.0	86.0	113.0	612.0	188.0	218.0	403.0	164.0	59.0	415.0	109.0
K02021	1.0	11.0	1.0	20.0	262.0	4.0	16.0	10.0	43.0	7.0	3.0	18.0	41.0	57.0	85.0	30.0	10.0	4.0	2.0	2.0	10.0	6.0	5.0	22.0	10.0	5.0	34.0	33.0	7.0	18.0	7.0	23.0	12.0	30.0	12.0	183.0	10.0	15.0	26.0	8.0	7.0	31.0	6.0	14.0	14.0	25.0	2.0	8.0	41.0
K02020	262.0	559.0	111.0	469.0	6163.0	238.0	321.0	256.0	1111.0	274.0	218.0	546.0	1317.0	636.0	4725.0	1304.0	607.0	212.0	203.0	144.0	390.0	188.0	241.0	961.0	1016.0	206.0	1185.0	5936.0	294.0	296.0	431.0	908.0	537.0	1825.0	1117.0	26832.0	569.0	772.0	1182.0	135.0	256.0	937.0	218.0	306.0	649.0	288.0	84.0	542.0	311.0
K02029	39513.0	35732.0	38062.0	37529.0	40896.0	37777.0	32625.0	35787.0	36145.0	38614.0	35580.0	39763.0	35454.0	13592.0	38948.0	40051.0	36478.0	36149.0	30350.0	35424.0	37624.0	37713.0	38909.0	29469.0	33789.0	35740.0	27859.0	20481.0	39844.0	40454.0	37311.0	38393.0	35800.0	36380.0	37698.0	58398.0	40121.0	33601.0	39977.0	43917.0	35102.0	39254.0	41294.0	33134.0	34770.0	39756.0	35237.0	40358.0	34912.0
K02028	40087.0	42025.0	38283.0	37204.0	35668.0	39949.0	34517.0	44326.0	43582.0	39266.0	45776.0	38814.0	33943.0	33693.0	41547.0	37763.0	43599.0	44432.0	31290.0	43579.0	37920.0	39575.0	40922.0	29301.0	38368.0	44763.0	26960.0	14985.0	40356.0	40747.0	38673.0	36875.0	45341.0	39942.0	43741.0	29858.0	39664.0	42179.0	38845.0	43981.0	45878.0	38651.0	41463.0	34056.0	44236.0	41934.0	45808.0	40047.0	42203.0
K03885	11134.0	10833.0	11290.0	11263.0	12432.0	11468.0	8629.0	11375.0	11493.0	11443.0	11451.0	11753.0	9446.0	1613.0	11812.0	11695.0	11402.0	11305.0	5035.0	10989.0	11021.0	11468.0	11374.0	4905.0	9924.0	11261.0	2995.0	10104.0	11608.0	11443.0	11409.0	11509.0	11517.0	10558.0	10857.0	14814.0	11705.0	10205.0	11625.0	11625.0	11256.0	11588.0	11086.0	9947.0	11041.0	7821.0	11278.0	11425.0	10777.0
K12999	1.0	0.0	1.0	35.0	1.0	0.0	2.0	0.0	0.0	0.0	0.0	0.0	2.0	0.0	48.0	4.0	0.0	1.0	10.0	0.0	0.0	5.0	0.0	0.0	0.0	0.0	2.0	2.0	2.0	0.0	0.0	1.0	0.0	0.0	0.0	3.0	1.0	1.0	1.0	1.0	0.0	44.0	0.0	0.0	0.0	1.0	0.0	1.0	0.0
K12990	5328.0	1813.0	3792.0	2672.0	1620.0	2833.0	2518.0	1090.0	970.0	3726.0	779.0	4025.0	3206.0	429.0	1036.0	4340.0	1441.0	1364.0	1539.0	1415.0	3425.0	3012.0	4016.0	1014.0	2510.0	1182.0	392.0	1735.0	4760.0	5305.0	2751.0	2516.0	715.0	2271.0	3490.0	393.0	4805.0	750.0	4444.0	8987.0	822.0	4489.0	7259.0	217.0	850.0	596.0	917.0	5636.0	1613.0
K12996	2.0	0.0	1.0	56.0	1.0	0.0	2.0	0.0	0.0	0.0	0.0	0.0	9.0	1.0	14.0	15.0	52.0	80.0	225.0	0.0	0.0	5.0	0.0	0.0	2.0	0.0	1.0	5.0	3.0	3.0	3.0	1.0	8.0	0.0	0.0	38.0	3.0	2.0	3.0	2.0	0.0	45.0	0.0	1.0	0.0	2.0	0.0	0.0	0.0
K12997	7.0	192.0	10.0	66.0	120.0	63.0	53.0	246.0	254.0	16.0	217.0	7.0	140.0	81.0	280.0	141.0	273.0	320.0	221.0	211.0	16.0	60.0	55.0	20.0	121.0	250.0	28.0	19.0	48.0	41.0	43.0	4.0	202.0	70.0	206.0	33.0	20.0	295.0	17.0	36.0	348.0	46.0	5.0	12.0	294.0	171.0	343.0	12.0	234.0
K12994	3.0	12.0	4.0	5.0	74.0	1.0	2.0	3.0	16.0	1.0	5.0	7.0	18.0	8.0	235.0	24.0	9.0	3.0	2.0	2.0	2.0	3.0	3.0	8.0	17.0	4.0	20.0	2.0	4.0	2.0	23.0	38.0	34.0	15.0	7.0	59.0	0.0	0.0	6.0	1.0	0.0	12.0	2.0	8.0	6.0	2.0	0.0	9.0	2.0
K12995	2.0	10.0	3.0	5.0	59.0	1.0	2.0	3.0	15.0	1.0	4.0	8.0	14.0	7.0	100.0	23.0	6.0	3.0	2.0	1.0	2.0	3.0	3.0	7.0	18.0	5.0	20.0	2.0	7.0	2.0	25.0	38.0	34.0	7.0	2.0	28.0	3.0	0.0	7.0	7.0	0.0	10.0	1.0	1.0	4.0	0.0	0.0	0.0	0.0
K08978	118.0	297.0	57.0	260.0	3568.0	97.0	111.0	139.0	637.0	151.0	107.0	327.0	1127.0	324.0	2243.0	823.0	415.0	157.0	129.0	93.0	252.0	102.0	153.0	652.0	665.0	133.0	709.0	261.0	167.0	142.0	315.0	532.0	223.0	204.0	63.0	12552.0	314.0	324.0	646.0	96.0	61.0	419.0	184.0	145.0	213.0	99.0	26.0	178.0	158.0
K03088	2022.0	3994.0	837.0	3029.0	39321.0	1562.0	6002.0	1532.0	7086.0	1936.0	1368.0	3443.0	14375.0	11273.0	27258.0	8243.0	3837.0	1361.0	822.0	1210.0	2765.0	1245.0	1554.0	7689.0	6495.0	1290.0	7137.0	56039.0	1879.0	1984.0	3826.0	5968.0	3993.0	12104.0	7248.0	116599.0	3371.0	5661.0	6575.0	1306.0	1793.0	7464.0	4061.0	2381.0	5203.0	9584.0	538.0	3588.0	3243.0
K03089	94.0	363.0	72.0	305.0	4864.0	124.0	144.0	187.0	808.0	194.0	137.0	425.0	841.0	845.0	2736.0	1020.0	485.0	166.0	88.0	105.0	292.0	139.0	181.0	723.0	745.0	162.0	864.0	2213.0	201.0	230.0	242.0	683.0	319.0	343.0	138.0	14400.0	323.0	485.0	642.0	77.0	121.0	521.0	91.0	188.0	426.0	167.0	56.0	387.0	109.0
K03086	12274.0	12103.0	12321.0	11902.0	12668.0	11960.0	13072.0	11874.0	11951.0	11858.0	11770.0	11796.0	13298.0	30564.0	12761.0	12159.0	11829.0	11765.0	9573.0	11802.0	11887.0	12001.0	11715.0	9820.0	12263.0	11687.0	8997.0	17987.0	11833.0	11720.0	12181.0	12021.0	11924.0	13059.0	12616.0	15805.0	11827.0	12288.0	12095.0	11775.0	11867.0	12235.0	11851.0	11952.0	12111.0	12958.0	11711.0	11987.0	11826.0
K03087	91.0	440.0	85.0	258.0	3598.0	118.0	95.0	139.0	654.0	141.0	104.0	317.0	1294.0	586.0	2135.0	1275.0	413.0	140.0	91.0	92.0	255.0	107.0	162.0	613.0	654.0	136.0	736.0	2099.0	202.0	149.0	166.0	484.0	174.0	187.0	79.0	12939.0	285.0	339.0	535.0	45.0	68.0	458.0	66.0	145.0	289.0	244.0	32.0	241.0	275.0
K08970	4.0	25.0	6.0	20.0	545.0	22.0	23.0	25.0	71.0	21.0	15.0	38.0	78.0	70.0	197.0	86.0	33.0	12.0	6.0	7.0	18.0	16.0	15.0	55.0	43.0	14.0	75.0	321.0	15.0	37.0	20.0	83.0	77.0	58.0	25.0	272.0	12.0	19.0	30.0	5.0	5.0	54.0	36.0	18.0	15.0	11.0	3.0	27.0	7.0
K03082	428.0	55.0	27.0	61.0	75.0	116.0	214.0	40.0	57.0	39.0	21.0	10.0	1068.0	22713.0	29.0	397.0	38.0	62.0	22.0	4.0	81.0	290.0	45.0	93.0	1090.0	22.0	30.0	316.0	27.0	31.0	26.0	7.0	52.0	110.0	42.0	86.0	19.0	13.0	49.0	41.0	44.0	151.0	44.0	749.0	140.0	90.0	5.0	29.0	23.0
K08974	100.0	32.0	21.0	82.0	60.0	113.0	178.0	26.0	37.0	30.0	31.0	53.0	774.0	268.0	205.0	401.0	45.0	61.0	506.0	10.0	213.0	148.0	7.0	19.0	299.0	4.0	3.0	22.0	41.0	36.0	46.0	38.0	33.0	1120.0	816.0	126.0	57.0	25.0	83.0	69.0	92.0	204.0	197.0	8947.0	90.0	122.0	62.0	73.0	200.0
K07507	11722.0	11174.0	11353.0	11374.0	12984.0	11781.0	9032.0	11648.0	11839.0	11615.0	11740.0	11820.0	10718.0	24324.0	12852.0	11741.0	11757.0	11660.0	9222.0	11355.0	11259.0	11782.0	11662.0	9493.0	10704.0	11667.0	9082.0	3409.0	11692.0	11633.0	11612.0	11618.0	11758.0	11967.0	12171.0	26173.0	11919.0	10673.0	12148.0	11640.0	11744.0	11729.0	11370.0	11672.0	11481.0	7949.0	11654.0	11552.0	10928.0
K07506	100.0	414.0	84.0	292.0	4677.0	126.0	131.0	169.0	785.0	164.0	142.0	409.0	940.0	414.0	2704.0	1130.0	470.0	169.0	88.0	100.0	272.0	140.0	190.0	707.0	727.0	162.0	886.0	2088.0	197.0	187.0	177.0	622.0	221.0	290.0	110.0	13663.0	295.0	349.0	603.0	55.0	87.0	441.0	87.0	165.0	295.0	120.0	39.0	228.0	110.0
K07505	1.0	5.0	1.0	7.0	194.0	1.0	10.0	6.0	18.0	2.0	1.0	10.0	19.0	11.0	78.0	26.0	2.0	3.0	0.0	0.0	4.0	4.0	2.0	9.0	2.0	3.0	24.0	28.0	2.0	12.0	0.0	14.0	11.0	7.0	4.0	127.0	1.0	7.0	4.0	1.0	2.0	10.0	18.0	14.0	10.0	18.0	7.0	8.0	19.0
K07503	496.0	962.0	270.0	509.0	294.0	35.0	3780.0	27.0	82.0	140.0	6.0	16.0	1580.0	5320.0	80.0	81.0	55.0	41.0	39.0	353.0	468.0	72.0	12.0	146.0	562.0	3.0	26.0	15.0	4.0	5.0	13.0	348.0	14.0	718.0	54.0	88.0	10.0	1666.0	162.0	22.0	58.0	86.0	413.0	199.0	409.0	4869.0	30.0	171.0	709.0
K07501	5.0	22.0	8.0	15.0	229.0	3.0	7.0	8.0	51.0	7.0	10.0	28.0	54.0	24.0	255.0	42.0	18.0	10.0	4.0	3.0	4.0	7.0	8.0	24.0	20.0	6.0	45.0	6.0	16.0	15.0	27.0	34.0	21.0	40.0	14.0	472.0	22.0	22.0	29.0	13.0	8.0	70.0	9.0	17.0	38.0	18.0	5.0	24.0	7.0
K08698	1.0	27.0	5.0	2.0	41.0	8.0	0.0	1.0	4.0	0.0	0.0	0.0	163.0	88.0	0.0	118.0	0.0	0.0	4.0	0.0	0.0	2.0	3.0	4.0	0.0	1.0	3.0	8.0	10.0	6.0	0.0	0.0	1.0	0.0	0.0	7.0	4.0	0.0	0.0	0.0	0.0	37.0	2.0	6.0	12.0	1.0	0.0	2.0	0.0
K10773	12194.0	11998.0	11597.0	11810.0	12166.0	11804.0	12835.0	11660.0	11763.0	11740.0	11726.0	11735.0	13114.0	30204.0	12089.0	11871.0	11756.0	11738.0	9531.0	11679.0	11682.0	11850.0	11637.0	9545.0	11797.0	11643.0	8857.0	10613.0	11720.0	11672.0	11671.0	11848.0	11798.0	12875.0	12297.0	15812.0	11789.0	12327.0	11914.0	11742.0	11848.0	12111.0	11766.0	11913.0	12139.0	12905.0	11708.0	11827.0	11658.0
K14286	1.0	4.0	1.0	6.0	50.0	1.0	10.0	5.0	10.0	2.0	1.0	8.0	18.0	10.0	76.0	12.0	2.0	3.0	0.0	0.0	4.0	4.0	2.0	9.0	2.0	3.0	23.0	28.0	1.0	8.0	0.0	14.0	1.0	7.0	4.0	108.0	0.0	0.0	0.0	0.0	2.0	10.0	0.0	0.0	0.0	1.0	0.0	0.0	1.0
K10778	95.0	356.0	70.0	295.0	4410.0	121.0	140.0	180.0	779.0	183.0	137.0	401.0	646.0	476.0	2778.0	853.0	470.0	166.0	85.0	104.0	285.0	135.0	181.0	731.0	737.0	159.0	860.0	567.0	180.0	199.0	214.0	660.0	262.0	318.0	124.0	14073.0	293.0	457.0	619.0	71.0	113.0	447.0	83.0	172.0	406.0	151.0	51.0	367.0	108.0
K14287	83.0	308.0	58.0	253.0	3428.0	80.0	95.0	130.0	633.0	139.0	107.0	327.0	475.0	131.0	2268.0	691.0	408.0	141.0	72.0	93.0	257.0	99.0	149.0	603.0	645.0	134.0	719.0	2011.0	144.0	110.0	173.0	497.0	207.0	190.0	81.0	12933.0	260.0	333.0	551.0	41.0	66.0	281.0	60.0	110.0	229.0	93.0	31.0	177.0	69.0
K00140	247.0	881.0	177.0	758.0	9922.0	239.0	300.0	419.0	1798.0	408.0	326.0	952.0	1504.0	857.0	6515.0	2024.0	1080.0	381.0	207.0	245.0	659.0	331.0	409.0	1675.0	1719.0	354.0	2036.0	4285.0	444.0	439.0	600.0	1552.0	753.0	859.0	352.0	41774.0	890.0	1266.0	1802.0	202.0	288.0	1297.0	236.0	449.0	973.0	432.0	129.0	794.0	330.0
K05501	84.0	297.0	58.0	247.0	3425.0	81.0	89.0	132.0	637.0	141.0	105.0	316.0	478.0	146.0	2099.0	681.0	405.0	140.0	72.0	92.0	255.0	99.0	146.0	600.0	642.0	131.0	716.0	2060.0	143.0	111.0	167.0	485.0	169.0	181.0	78.0	12812.0	256.0	323.0	535.0	37.0	60.0	254.0	67.0	104.0	199.0	85.0	29.0	222.0	67.0
K01903	104.0	347.0	68.0	352.0	4395.0	109.0	156.0	176.0	810.0	191.0	133.0	398.0	974.0	777.0	2703.0	964.0	473.0	157.0	170.0	107.0	285.0	141.0	175.0	901.0	730.0	154.0	841.0	9082.0	205.0	222.0	251.0	645.0	343.0	450.0	192.0	14494.0	320.0	503.0	661.0	89.0	129.0	636.0	173.0	231.0	518.0	4549.0	66.0	492.0	270.0
K01902	104.0	347.0	68.0	352.0	4395.0	109.0	156.0	176.0	810.0	191.0	133.0	398.0	974.0	777.0	2707.0	964.0	473.0	157.0	170.0	107.0	285.0	141.0	175.0	901.0	730.0	154.0	841.0	9082.0	206.0	223.0	251.0	645.0	343.0	450.0	192.0	14494.0	320.0	503.0	661.0	89.0	129.0	636.0	173.0	231.0	518.0	4549.0	66.0	492.0	270.0
K01907	32.0	155.0	31.0	107.0	2611.0	67.0	72.0	99.0	438.0	100.0	72.0	206.0	348.0	136.0	1373.0	489.0	291.0	101.0	48.0	57.0	156.0	76.0	96.0	436.0	429.0	94.0	443.0	91.0	97.0	121.0	96.0	319.0	110.0	143.0	37.0	753.0	29.0	70.0	54.0	19.0	22.0	111.0	16.0	35.0	85.0	38.0	6.0	53.0	19.0
K01906	19.0	3.0	1.0	2.0	279.0	12.0	10.0	4.0	17.0	33.0	19.0	9.0	64.0	164.0	22.0	78.0	3.0	2.0	7.0	2.0	9.0	3.0	3.0	4.0	10.0	1.0	7.0	189.0	4.0	17.0	3.0	10.0	11.0	278.0	214.0	30.0	19.0	8.0	7.0	7.0	6.0	35.0	2.0	12.0	18.0	7.0	2.0	12.0	3.0
K01908	86.0	329.0	64.0	283.0	3994.0	102.0	119.0	153.0	702.0	160.0	119.0	355.0	561.0	236.0	2446.0	761.0	439.0	150.0	78.0	98.0	274.0	112.0	162.0	644.0	688.0	146.0	765.0	186.0	171.0	162.0	183.0	576.0	236.0	240.0	92.0	12843.0	258.0	333.0	566.0	41.0	67.0	286.0	61.0	123.0	241.0	102.0	32.0	185.0	80.0
K14534	14.0	1.0	1.0	1.0	9.0	15.0	11.0	0.0	4.0	57.0	31.0	3.0	107.0	138.0	178.0	58.0	0.0	0.0	0.0	0.0	0.0	0.0	2.0	4.0	7.0	1.0	3.0	2.0	9.0	24.0	16.0	16.0	11.0	207.0	172.0	6.0	25.0	6.0	33.0	15.0	6.0	36.0	6.0	0.0	38.0	27.0	0.0	1.0	2.0
K00147	1158.0	1465.0	401.0	873.0	4786.0	452.0	4383.0	284.0	916.0	428.0	209.0	453.0	4439.0	29007.0	2942.0	1753.0	630.0	351.0	369.0	486.0	1033.0	636.0	260.0	925.0	2649.0	186.0	864.0	2612.0	260.0	267.0	414.0	995.0	420.0	2615.0	1374.0	14613.0	398.0	2146.0	918.0	177.0	394.0	1050.0	793.0	10056.0	1108.0	5253.0	156.0	627.0	1101.0
K07769	1.0	27.0	5.0	2.0	41.0	8.0	0.0	1.0	4.0	0.0	0.0	0.0	163.0	88.0	0.0	118.0	0.0	0.0	4.0	0.0	0.0	2.0	3.0	4.0	0.0	1.0	4.0	8.0	11.0	6.0	0.0	0.0	1.0	0.0	0.0	7.0	4.0	0.0	0.0	0.0	0.0	37.0	2.0	6.0	12.0	1.0	0.0	2.0	0.0
K06203	7.0	26.0	6.0	19.0	291.0	21.0	23.0	29.0	72.0	20.0	14.0	45.0	84.0	295.0	279.0	74.0	31.0	13.0	8.0	6.0	11.0	18.0	15.0	63.0	43.0	15.0	79.0	2034.0	30.0	43.0	11.0	75.0	55.0	58.0	36.0	306.0	11.0	14.0	40.0	4.0	5.0	51.0	3.0	12.0	27.0	11.0	1.0	88.0	7.0
K06202	86.0	301.0	58.0	247.0	3442.0	82.0	90.0	132.0	648.0	142.0	107.0	317.0	486.0	160.0	2244.0	685.0	405.0	141.0	72.0	92.0	255.0	101.0	150.0	612.0	642.0	131.0	716.0	400.0	141.0	110.0	191.0	486.0	173.0	188.0	69.0	12945.0	263.0	328.0	543.0	45.0	64.0	276.0	77.0	113.0	222.0	91.0	31.0	241.0	77.0
K09921	86.0	311.0	60.0	260.0	3625.0	82.0	96.0	135.0	664.0	144.0	108.0	327.0	496.0	131.0	2334.0	696.0	415.0	141.0	74.0	95.0	264.0	102.0	149.0	612.0	646.0	134.0	723.0	2066.0	159.0	133.0	174.0	505.0	216.0	211.0	88.0	13002.0	265.0	340.0	552.0	42.0	73.0	306.0	61.0	117.0	234.0	101.0	33.0	242.0	76.0
K09920	3.0	9.0	2.0	8.0	51.0	0.0	6.0	3.0	17.0	0.0	2.0	9.0	14.0	3.0	92.0	8.0	6.0	0.0	2.0	0.0	1.0	1.0	2.0	8.0	4.0	2.0	15.0	1939.0	16.0	16.0	4.0	12.0	43.0	14.0	19.0	138.0	3.0	8.0	11.0	3.0	6.0	19.0	2.0	6.0	22.0	4.0	2.0	11.0	2.0
K09927	5.0	26.0	3.0	35.0	570.0	9.0	26.0	18.0	95.0	11.0	15.0	49.0	76.0	106.0	421.0	81.0	27.0	10.0	7.0	5.0	13.0	11.0	12.0	51.0	15.0	12.0	70.0	1934.0	17.0	35.0	37.0	70.0	99.0	50.0	37.0	662.0	32.0	33.0	62.0	15.0	14.0	84.0	55.0	60.0	51.0	27.0	9.0	35.0	44.0
K09024	6.0	21.0	6.0	13.0	277.0	5.0	6.0	10.0	51.0	6.0	10.0	21.0	31.0	26.0	174.0	64.0	19.0	8.0	6.0	4.0	10.0	7.0	8.0	19.0	37.0	10.0	55.0	1953.0	13.0	15.0	6.0	57.0	23.0	20.0	30.0	163.0	9.0	7.0	32.0	5.0	3.0	23.0	2.0	8.0	10.0	9.0	3.0	10.0	2.0
K02909	11725.0	11104.0	12038.0	11424.0	11929.0	11913.0	9247.0	11819.0	11746.0	11691.0	11740.0	11732.0	11574.0	25105.0	12182.0	11972.0	11721.0	11707.0	9509.0	11440.0	11410.0	11911.0	11677.0	9481.0	11643.0	11665.0	8850.0	12558.0	11778.0	11663.0	12120.0	11542.0	11809.0	12235.0	12434.0	15339.0	11764.0	10588.0	11862.0	11717.0	11784.0	11959.0	11392.0	11706.0	11649.0	12517.0	11678.0	11838.0	11381.0
K08218	111.0	354.0	66.0	280.0	4009.0	95.0	154.0	156.0	759.0	195.0	112.0	352.0	1015.0	556.0	2448.0	1015.0	452.0	142.0	92.0	101.0	269.0	134.0	158.0	1011.0	683.0	139.0	794.0	22848.0	184.0	178.0	398.0	656.0	305.0	280.0	132.0	14113.0	351.0	454.0	651.0	87.0	130.0	682.0	246.0	175.0	474.0	181.0	50.0	375.0	97.0
K02904	11724.0	11102.0	12038.0	11422.0	11942.0	11912.0	9246.0	11818.0	11740.0	11689.0	11740.0	11728.0	11581.0	25052.0	12168.0	11963.0	11722.0	11707.0	9510.0	11440.0	11411.0	11911.0	11676.0	9477.0	11632.0	11665.0	8840.0	10621.0	11777.0	11670.0	12112.0	11543.0	11774.0	12243.0	12425.0	15124.0	11762.0	10584.0	11863.0	11718.0	11784.0	11927.0	11356.0	11709.0	11643.0	12508.0	11678.0	11837.0	11354.0
K02906	12220.0	12058.0	12307.0	11870.0	12172.0	11947.0	13015.0	11843.0	11804.0	11831.0	11745.0	11735.0	13146.0	30291.0	12171.0	12028.0	11777.0	11747.0	9544.0	11793.0	11876.0	11978.0	11688.0	9568.0	12176.0	11666.0	8856.0	10632.0	11777.0	11672.0	12125.0	11885.0	11818.0	12938.0	12474.0	15322.0	11768.0	12235.0	12020.0	11733.0	11840.0	12028.0	11776.0	11883.0	12030.0	12896.0	11703.0	11947.0	11730.0
K02907	11699.0	11014.0	11324.0	11358.0	11798.0	11764.0	9067.0	11632.0	11689.0	11598.0	11718.0	11725.0	10949.0	24802.0	12161.0	11698.0	11705.0	11704.0	9503.0	11334.0	11285.0	11781.0	11633.0	9460.0	11267.0	11640.0	8836.0	10547.0	11695.0	11653.0	11601.0	11492.0	11702.0	12163.0	12237.0	15016.0	11749.0	10574.0	11735.0	11704.0	11762.0	11813.0	11300.0	11687.0	11606.0	12485.0	11662.0	11619.0	11305.0
K02902	11651.0	11103.0	12036.0	11423.0	11941.0	11819.0	9109.0	11810.0	11731.0	11666.0	11713.0	11731.0	11299.0	25061.0	12175.0	11962.0	11722.0	11705.0	9509.0	11438.0	11407.0	11905.0	11668.0	9475.0	11606.0	11664.0	8841.0	10560.0	11743.0	11634.0	12108.0	11537.0	11808.0	11132.0	11605.0	15324.0	11752.0	10585.0	11855.0	11707.0	11702.0	11875.0	11389.0	11699.0	11620.0	12496.0	11677.0	11830.0	11353.0
K00230	7.0	6.0	1.0	8.0	52.0	2.0	11.0	10.0	28.0	2.0	4.0	10.0	28.0	64.0	284.0	22.0	2.0	3.0	5.0	0.0	4.0	6.0	2.0	16.0	2.0	3.0	34.0	2012.0	2.0	10.0	0.0	19.0	8.0	10.0	21.0	155.0	4.0	6.0	7.0	4.0	3.0	24.0	18.0	3.0	2.0	6.0	0.0	63.0	5.0
K00231	12.0	41.0	6.0	28.0	174.0	14.0	42.0	14.0	74.0	18.0	9.0	20.0	255.0	243.0	137.0	159.0	16.0	4.0	92.0	5.0	10.0	17.0	13.0	183.0	31.0	6.0	48.0	6984.0	25.0	44.0	31.0	53.0	19.0	61.0	29.0	357.0	28.0	41.0	39.0	27.0	17.0	154.0	42.0	37.0	103.0	204.0	12.0	42.0	285.0
K00239	614.0	1350.0	345.0	828.0	4805.0	158.0	3951.0	210.0	914.0	338.0	148.0	428.0	2767.0	6260.0	3046.0	1205.0	534.0	202.0	218.0	460.0	754.0	213.0	199.0	1010.0	1316.0	164.0	898.0	9296.0	227.0	246.0	391.0	1038.0	369.0	1325.0	364.0	14584.0	384.0	2171.0	873.0	138.0	197.0	833.0	668.0	407.0	936.0	5102.0	94.0	587.0	854.0
K06209	109.0	5.0	3.0	4.0	8.0	103.0	149.0	32.0	25.0	65.0	53.0	8.0	477.0	358.0	206.0	228.0	4.0	5.0	85.0	5.0	37.0	25.0	11.0	8.0	68.0	2.0	7.0	253.0	33.0	33.0	94.0	28.0	55.0	1329.0	1041.0	42.0	29.0	7.0	59.0	42.0	83.0	190.0	38.0	46.0	24.0	32.0	2.0	16.0	13.0
K09928	7.0	65.0	13.0	31.0	567.0	30.0	36.0	36.0	94.0	21.0	17.0	43.0	257.0	374.0	573.0	219.0	41.0	17.0	11.0	4.0	15.0	24.0	23.0	68.0	60.0	20.0	98.0	89.0	43.0	67.0	38.0	96.0	98.0	75.0	32.0	1098.0	41.0	133.0	59.0	33.0	43.0	218.0	59.0	55.0	193.0	60.0	20.0	111.0	29.0
K01012	301.0	361.0	71.0	328.0	4239.0	282.0	394.0	171.0	745.0	275.0	213.0	369.0	1238.0	771.0	3412.0	1045.0	432.0	153.0	165.0	99.0	275.0	126.0	167.0	658.0	714.0	145.0	804.0	2492.0	232.0	245.0	423.0	589.0	404.0	2961.0	2120.0	14214.0	387.0	486.0	736.0	144.0	294.0	949.0	289.0	227.0	489.0	376.0	55.0	392.0	435.0
K01011	223.0	842.0	174.0	672.0	9600.0	243.0	307.0	389.0	1718.0	377.0	306.0	835.0	1961.0	1159.0	6954.0	2351.0	1004.0	363.0	568.0	219.0	668.0	313.0	374.0	1470.0	2292.0	331.0	1769.0	4959.0	481.0	553.0	433.0	1346.0	744.0	878.0	398.0	29453.0	718.0	1029.0	1370.0	196.0	261.0	1328.0	298.0	448.0	961.0	880.0	120.0	850.0	1002.0
K03503	4.0	30.0	5.0	5.0	330.0	11.0	9.0	8.0	56.0	8.0	4.0	18.0	204.0	99.0	89.0	151.0	6.0	3.0	9.0	4.0	8.0	3.0	5.0	22.0	3.0	2.0	17.0	2139.0	31.0	26.0	36.0	19.0	18.0	16.0	28.0	372.0	51.0	15.0	48.0	17.0	2.0	155.0	54.0	14.0	45.0	15.0	2.0	88.0	3.0
K03502	11539.0	10672.0	11243.0	10965.0	7671.0	11618.0	8853.0	11448.0	10918.0	11329.0	11559.0	11335.0	9928.0	23921.0	9331.0	10887.0	11231.0	11526.0	5080.0	11110.0	10927.0	11627.0	11299.0	4152.0	9670.0	11359.0	2122.0	6305.0	11447.0	11243.0	11337.0	10841.0	11428.0	11301.0	11744.0	986.0	11420.0	10073.0	11047.0	11575.0	11624.0	11345.0	10982.0	10556.0	11094.0	12069.0	11577.0	11257.0	10865.0
K03501	12220.0	12057.0	12307.0	11856.0	12121.0	11947.0	13015.0	11841.0	11797.0	11830.0	11745.0	11727.0	12818.0	30079.0	12170.0	11775.0	11777.0	11747.0	9539.0	11792.0	11875.0	11975.0	11687.0	9567.0	12175.0	11665.0	8856.0	10586.0	11756.0	11646.0	12117.0	11883.0	11780.0	12932.0	12472.0	15310.0	11750.0	12213.0	12002.0	11700.0	11840.0	11996.0	11725.0	11867.0	12018.0	12880.0	11697.0	11928.0	11712.0
K03500	11353.0	11311.0	11366.0	11565.0	15846.0	11757.0	8949.0	11762.0	12340.0	11707.0	11822.0	12069.0	10796.0	2454.0	14524.0	12174.0	12100.0	11798.0	9573.0	11430.0	11494.0	11624.0	11758.0	9890.0	11526.0	11767.0	9571.0	3736.0	11833.0	11776.0	11744.0	12021.0	12007.0	12199.0	12272.0	28095.0	11974.0	10898.0	12216.0	11704.0	11782.0	12070.0	11329.0	11063.0	11666.0	8184.0	11688.0	11735.0	11282.0
K02278	167.0	331.0	67.0	277.0	4077.0	186.0	243.0	157.0	707.0	187.0	154.0	369.0	668.0	270.0	2458.0	820.0	448.0	160.0	77.0	97.0	269.0	122.0	170.0	674.0	695.0	148.0	811.0	155.0	177.0	177.0	255.0	587.0	231.0	1314.0	922.0	13987.0	291.0	442.0	614.0	72.0	188.0	533.0	92.0	170.0	380.0	146.0	48.0	301.0	107.0
K02279	570.0	507.0	117.0	363.0	6434.0	265.0	382.0	247.0	1106.0	284.0	208.0	540.0	2066.0	23003.0	3480.0	1498.0	739.0	306.0	115.0	151.0	478.0	443.0	288.0	1083.0	1484.0	246.0	1205.0	226.0	245.0	229.0	331.0	838.0	326.0	525.0	186.0	14383.0	321.0	495.0	685.0	93.0	172.0	631.0	105.0	931.0	554.0	233.0	56.0	327.0	137.0
K02276	176.0	672.0	130.0	548.0	8058.0	197.0	238.0	294.0	1389.0	308.0	232.0	717.0	1456.0	852.0	4720.0	1778.0	856.0	298.0	151.0	193.0	535.0	233.0	329.0	1319.0	1349.0	286.0	1543.0	322.0	356.0	343.0	370.0	1101.0	457.0	492.0	176.0	27190.0	564.0	782.0	1194.0	120.0	186.0	826.0	160.0	315.0	684.0	392.0	85.0	517.0	433.0
K02274	136.0	561.0	113.0	436.0	7498.0	175.0	221.0	271.0	1294.0	270.0	226.0	648.0	1497.0	827.0	4268.0	1649.0	779.0	274.0	143.0	162.0	440.0	217.0	293.0	1183.0	1167.0	262.0	1356.0	307.0	337.0	343.0	330.0	985.0	488.0	594.0	217.0	16088.0	390.0	582.0	766.0	119.0	173.0	848.0	171.0	272.0	616.0	384.0	76.0	453.0	404.0
K02275	187.0	711.0	141.0	583.0	8443.0	202.0	256.0	315.0	1480.0	327.0	263.0	776.0	1648.0	878.0	5162.0	1870.0	910.0	317.0	166.0	199.0	547.0	249.0	350.0	1371.0	1401.0	304.0	1647.0	336.0	383.0	380.0	407.0	1198.0	559.0	656.0	240.0	28093.0	607.0	821.0	1250.0	136.0	207.0	981.0	210.0	340.0	739.0	427.0	96.0	552.0	451.0
K12508	36.0	164.0	35.0	109.0	3010.0	55.0	55.0	90.0	468.0	88.0	78.0	204.0	342.0	91.0	1610.0	543.0	294.0	103.0	51.0	62.0	159.0	74.0	94.0	422.0	441.0	97.0	448.0	48.0	91.0	81.0	95.0	328.0	99.0	141.0	51.0	721.0	36.0	61.0	52.0	13.0	28.0	112.0	16.0	58.0	67.0	45.0	10.0	70.0	23.0
K12506	51.0	61.0	14.0	53.0	1442.0	71.0	77.0	58.0	181.0	113.0	72.0	112.0	976.0	976.0	548.0	350.0	80.0	29.0	29.0	16.0	41.0	48.0	40.0	136.0	127.0	34.0	160.0	480.0	54.0	142.0	78.0	211.0	143.0	718.0	497.0	2575.0	99.0	246.0	149.0	63.0	96.0	405.0	46.0	110.0	350.0	140.0	36.0	270.0	60.0
K06596	81.0	346.0	64.0	247.0	3424.0	93.0	93.0	125.0	609.0	137.0	97.0	299.0	789.0	296.0	2147.0	886.0	394.0	133.0	76.0	90.0	253.0	96.0	148.0	588.0	626.0	130.0	674.0	89.0	164.0	129.0	172.0	466.0	200.0	168.0	58.0	12556.0	249.0	315.0	528.0	37.0	60.0	321.0	57.0	110.0	228.0	81.0	27.0	154.0	62.0
K06598	2.0	8.0	2.0	10.0	50.0	0.0	6.0	2.0	10.0	0.0	2.0	9.0	13.0	3.0	84.0	4.0	6.0	0.0	2.0	0.0	1.0	1.0	2.0	8.0	4.0	2.0	4.0	3.0	11.0	9.0	4.0	12.0	41.0	12.0	4.0	133.0	2.0	9.0	11.0	3.0	6.0	18.0	1.0	6.0	20.0	2.0	2.0	10.0	2.0
K07978	1.0	27.0	5.0	2.0	41.0	8.0	0.0	1.0	4.0	1.0	0.0	2.0	164.0	89.0	1.0	119.0	1.0	0.0	4.0	0.0	0.0	2.0	3.0	4.0	0.0	1.0	4.0	66.0	14.0	11.0	0.0	0.0	1.0	0.0	6.0	13.0	4.0	0.0	0.0	0.0	0.0	40.0	2.0	10.0	12.0	1.0	0.0	3.0	0.0
K07979	11142.0	10554.0	11186.0	10954.0	7425.0	11413.0	8558.0	11387.0	10855.0	11287.0	11554.0	11295.0	8991.0	1303.0	10165.0	10125.0	11124.0	11381.0	4885.0	11061.0	10544.0	11216.0	11226.0	4075.0	8984.0	11337.0	2099.0	1367.0	11438.0	11230.0	11398.0	10894.0	11516.0	11212.0	11645.0	856.0	11380.0	10081.0	11053.0	11583.0	11510.0	11135.0	10878.0	1030.0	10907.0	11938.0	11516.0	11143.0	10772.0
K10907	143.0	33.0	20.0	46.0	59.0	128.0	188.0	30.0	40.0	68.0	58.0	53.0	1007.0	456.0	250.0	206.0	46.0	69.0	175.0	1.0	207.0	147.0	14.0	21.0	306.0	2.0	11.0	263.0	37.0	35.0	97.0	43.0	136.0	1332.0	1045.0	152.0	43.0	10.0	84.0	66.0	93.0	296.0	175.0	8960.0	114.0	98.0	63.0	88.0	128.0
K09819	1491.0	2905.0	816.0	1400.0	803.0	113.0	11329.0	121.0	247.0	427.0	20.0	30.0	5056.0	15890.0	181.0	721.0	244.0	236.0	722.0	1066.0	1439.0	241.0	40.0	322.0	1706.0	9.0	63.0	58.0	39.0	34.0	34.0	1036.0	80.0	2132.0	162.0	258.0	42.0	4998.0	487.0	85.0	171.0	291.0	1240.0	568.0	1205.0	3414.0	91.0	348.0	1495.0
K09818	4.0	29.0	8.0	20.0	55.0	8.0	15.0	44.0	43.0	6.0	6.0	8.0	352.0	186.0	102.0	517.0	74.0	96.0	562.0	9.0	41.0	37.0	5.0	42.0	58.0	3.0	5.0	15.0	36.0	29.0	3.0	4.0	16.0	33.0	12.0	94.0	22.0	28.0	18.0	34.0	4.0	53.0	22.0	22.0	25.0	53.0	7.0	18.0	91.0
K09817	1409.0	1123.0	352.0	564.0	708.0	338.0	4328.0	147.0	273.0	300.0	86.0	105.0	4515.0	51345.0	626.0	1102.0	258.0	291.0	744.0	374.0	844.0	786.0	124.0	325.0	2423.0	61.0	139.0	2894.0	98.0	123.0	141.0	483.0	153.0	1351.0	414.0	576.0	130.0	1735.0	343.0	126.0	169.0	530.0	631.0	10605.0	795.0	758.0	105.0	281.0	903.0
K09816	911.0	168.0	83.0	118.0	427.0	303.0	561.0	121.0	208.0	160.0	81.0	101.0	2959.0	46177.0	625.0	1035.0	206.0	252.0	709.0	22.0	379.0	719.0	113.0	238.0	1880.0	59.0	122.0	2884.0	98.0	119.0	134.0	140.0	137.0	663.0	369.0	571.0	119.0	84.0	187.0	112.0	115.0	459.0	246.0	10432.0	411.0	373.0	80.0	179.0	527.0
K09815	1353.0	251.0	130.0	183.0	478.0	447.0	833.0	179.0	271.0	205.0	102.0	150.0	4066.0	69084.0	696.0	1416.0	294.0	395.0	1001.0	28.0	650.0	1146.0	153.0	312.0	2560.0	78.0	146.0	3093.0	105.0	132.0	143.0	146.0	154.0	756.0	397.0	580.0	111.0	71.0	212.0	130.0	153.0	572.0	315.0	20039.0	582.0	527.0	140.0	228.0	739.0
K09812	1085.0	1127.0	332.0	627.0	1295.0	311.0	4242.0	144.0	318.0	293.0	98.0	146.0	3945.0	28959.0	1002.0	952.0	244.0	239.0	675.0	374.0	771.0	534.0	89.0	462.0	1356.0	47.0	182.0	9245.0	116.0	165.0	314.0	567.0	282.0	2291.0	1203.0	1671.0	154.0	1848.0	401.0	167.0	253.0	807.0	678.0	9974.0	894.0	5150.0	127.0	474.0	953.0
K09811	1086.0	1129.0	333.0	640.0	1295.0	318.0	4263.0	153.0	328.0	298.0	101.0	148.0	4007.0	28995.0	999.0	962.0	218.0	206.0	310.0	370.0	782.0	541.0	98.0	471.0	2058.0	50.0	182.0	9294.0	138.0	177.0	334.0	569.0	322.0	2411.0	1227.0	1677.0	157.0	1849.0	403.0	176.0	256.0	864.0	674.0	9972.0	911.0	5153.0	120.0	467.0	878.0
K09810	105.0	358.0	68.0	314.0	4468.0	113.0	166.0	180.0	832.0	203.0	135.0	405.0	1019.0	711.0	3060.0	976.0	513.0	219.0	253.0	105.0	299.0	145.0	187.0	882.0	1405.0	161.0	864.0	9118.0	221.0	240.0	312.0	671.0	369.0	431.0	178.0	14604.0	370.0	508.0	698.0	108.0	142.0	710.0	272.0	235.0	525.0	228.0	65.0	435.0	140.0
K10015	9.0	30.0	10.0	22.0	267.0	4.0	9.0	13.0	71.0	9.0	21.0	45.0	54.0	19.0	234.0	73.0	32.0	17.0	8.0	4.0	6.0	12.0	12.0	38.0	39.0	12.0	91.0	1942.0	14.0	22.0	2.0	62.0	20.0	49.0	33.0	705.0	30.0	30.0	40.0	8.0	12.0	56.0	10.0	20.0	36.0	19.0	6.0	29.0	10.0
K10014	4.0	14.0	4.0	10.0	133.0	2.0	4.0	7.0	36.0	4.0	10.0	22.0	26.0	9.0	110.0	36.0	16.0	8.0	4.0	2.0	3.0	6.0	6.0	17.0	19.0	6.0	44.0	379.0	6.0	11.0	1.0	30.0	9.0	21.0	17.0	282.0	12.0	7.0	18.0	3.0	4.0	17.0	3.0	6.0	13.0	9.0	2.0	8.0	3.0
K10017	10.0	30.0	10.0	22.0	267.0	5.0	10.0	15.0	73.0	11.0	22.0	48.0	54.0	28.0	236.0	74.0	34.0	17.0	9.0	4.0	6.0	12.0	12.0	38.0	39.0	12.0	97.0	3560.0	18.0	25.0	2.0	62.0	20.0	50.0	44.0	879.0	31.0	28.0	40.0	9.0	11.0	69.0	12.0	20.0	45.0	20.0	6.0	35.0	10.0
K10016	9.0	30.0	10.0	22.0	267.0	4.0	9.0	13.0	71.0	9.0	21.0	45.0	54.0	19.0	234.0	73.0	32.0	17.0	8.0	4.0	6.0	12.0	12.0	38.0	39.0	12.0	91.0	1942.0	14.0	21.0	2.0	62.0	20.0	49.0	33.0	705.0	30.0	30.0	40.0	8.0	12.0	56.0	10.0	19.0	36.0	19.0	6.0	29.0	10.0
K10013	17.0	54.0	19.0	39.0	457.0	8.0	15.0	24.0	128.0	14.0	35.0	76.0	93.0	35.0	425.0	132.0	54.0	28.0	14.0	7.0	10.0	21.0	21.0	65.0	76.0	22.0	168.0	7069.0	24.0	25.0	4.0	116.0	32.0	83.0	83.0	1136.0	48.0	52.0	64.0	14.0	19.0	92.0	18.0	31.0	58.0	29.0	10.0	50.0	17.0
K10012	89.0	295.0	58.0	246.0	3308.0	77.0	91.0	128.0	612.0	138.0	105.0	315.0	688.0	169.0	2073.0	675.0	404.0	139.0	69.0	91.0	254.0	98.0	145.0	588.0	641.0	129.0	710.0	2006.0	134.0	101.0	218.0	484.0	181.0	170.0	71.0	12741.0	260.0	321.0	541.0	40.0	61.0	261.0	67.0	131.0	203.0	85.0	28.0	216.0	68.0
K10019	12.0	44.0	12.0	31.0	550.0	25.0	27.0	33.0	104.0	24.0	23.0	60.0	98.0	82.0	368.0	110.0	46.0	20.0	11.0	8.0	21.0	22.0	22.0	68.0	78.0	22.0	121.0	3285.0	25.0	36.0	13.0	129.0	33.0	68.0	42.0	249.0	18.0	17.0	12.0	5.0	6.0	36.0	4.0	15.0	20.0	10.0	3.0	20.0	6.0
K10018	14.0	54.0	15.0	38.0	750.0	28.0	30.0	37.0	129.0	27.0	28.0	67.0	112.0	89.0	451.0	139.0	55.0	23.0	14.0	11.0	30.0	25.0	26.0	78.0	97.0	27.0	142.0	3287.0	25.0	36.0	15.0	160.0	39.0	78.0	47.0	265.0	25.0	23.0	17.0	7.0	8.0	39.0	4.0	18.0	22.0	13.0	5.0	24.0	8.0
K01466	500.0	959.0	269.0	458.0	301.0	36.0	3773.0	51.0	103.0	142.0	7.0	14.0	1794.0	5196.0	38.0	75.0	58.0	40.0	43.0	355.0	466.0	85.0	13.0	130.0	547.0	4.0	25.0	74.0	8.0	9.0	11.0	348.0	14.0	705.0	58.0	76.0	14.0	1654.0	156.0	19.0	57.0	77.0	401.0	180.0	392.0	392.0	26.0	106.0	386.0
K13590	3.0	50.0	8.0	17.0	837.0	19.0	20.0	16.0	94.0	10.0	6.0	25.0	236.0	122.0	566.0	216.0	20.0	5.0	9.0	5.0	12.0	14.0	10.0	45.0	13.0	10.0	42.0	46.0	51.0	65.0	26.0	46.0	65.0	79.0	49.0	1268.0	47.0	126.0	74.0	33.0	42.0	254.0	23.0	75.0	155.0	59.0	20.0	143.0	29.0
K01464	76.0	187.0	41.0	132.0	3438.0	78.0	91.0	143.0	563.0	117.0	97.0	251.0	703.0	174.0	1967.0	612.0	323.0	116.0	62.0	67.0	180.0	109.0	110.0	504.0	492.0	112.0	530.0	722.0	119.0	140.0	181.0	429.0	146.0	174.0	77.0	970.0	76.0	96.0	103.0	36.0	34.0	170.0	36.0	67.0	100.0	86.0	13.0	83.0	197.0
K01465	6855.0	10306.0	4635.0	4235.0	14183.0	5574.0	8847.0	10090.0	11252.0	5394.0	11196.0	4903.0	8523.0	30154.0	14284.0	7239.0	10149.0	10014.0	8089.0	10082.0	5668.0	5660.0	6896.0	8494.0	10820.0	10510.0	8991.0	12361.0	6136.0	6748.0	5009.0	4288.0	11245.0	8011.0	9847.0	29386.0	5693.0	12199.0	6132.0	9451.0	11408.0	6292.0	8675.0	11831.0	11856.0	12483.0	11122.0	6916.0	10091.0
K01462	23896.0	23983.0	23872.0	23696.0	23947.0	23532.0	25448.0	23440.0	23433.0	23435.0	23389.0	23435.0	24472.0	37123.0	23931.0	23369.0	23436.0	23387.0	18696.0	23465.0	23497.0	23519.0	23269.0	18918.0	22794.0	23278.0	17606.0	11829.0	23396.0	23230.0	23648.0	23634.0	23461.0	24206.0	23594.0	29223.0	23434.0	24307.0	23731.0	23370.0	23470.0	23437.0	23368.0	22956.0	23681.0	29881.0	23369.0	23512.0	23304.0
K01463	98.0	352.0	75.0	320.0	4862.0	124.0	141.0	191.0	766.0	181.0	142.0	397.0	631.0	486.0	2667.0	902.0	496.0	200.0	454.0	108.0	317.0	158.0	174.0	687.0	786.0	161.0	844.0	284.0	161.0	182.0	187.0	650.0	213.0	298.0	125.0	13009.0	270.0	325.0	577.0	40.0	62.0	317.0	56.0	151.0	210.0	117.0	34.0	206.0	146.0
K13599	6.0	27.0	6.0	27.0	778.0	24.0	26.0	26.0	95.0	25.0	18.0	51.0	296.0	425.0	248.0	236.0	38.0	14.0	8.0	8.0	20.0	25.0	20.0	80.0	50.0	15.0	78.0	99.0	32.0	66.0	32.0	102.0	77.0	101.0	40.0	1045.0	44.0	129.0	72.0	35.0	46.0	190.0	24.0	63.0	180.0	60.0	20.0	140.0	38.0
K13598	4.0	27.0	6.0	27.0	713.0	22.0	25.0	25.0	83.0	25.0	16.0	51.0	277.0	420.0	246.0	232.0	38.0	12.0	8.0	8.0	18.0	23.0	16.0	65.0	50.0	14.0	74.0	97.0	26.0	63.0	32.0	101.0	67.0	95.0	38.0	980.0	39.0	122.0	63.0	28.0	42.0	175.0	17.0	53.0	160.0	55.0	18.0	123.0	29.0
K01468	91.0	338.0	65.0	333.0	4214.0	105.0	155.0	168.0	764.0	185.0	127.0	385.0	639.0	346.0	2479.0	814.0	490.0	218.0	261.0	102.0	287.0	135.0	169.0	833.0	706.0	152.0	847.0	9209.0	179.0	190.0	250.0	632.0	254.0	283.0	120.0	13294.0	286.0	367.0	601.0	57.0	87.0	437.0	129.0	136.0	301.0	147.0	37.0	202.0	127.0
K01469	12.0	86.0	21.0	42.0	757.0	33.0	30.0	35.0	123.0	29.0	27.0	64.0	269.0	166.0	542.0	265.0	54.0	23.0	18.0	9.0	21.0	27.0	24.0	86.0	84.0	27.0	130.0	68.0	41.0	64.0	40.0	144.0	101.0	88.0	38.0	1207.0	49.0	136.0	71.0	27.0	42.0	211.0	60.0	62.0	166.0	50.0	20.0	133.0	26.0
K09252	14.0	41.0	13.0	30.0	596.0	12.0	14.0	19.0	112.0	7.0	25.0	68.0	90.0	80.0	476.0	121.0	40.0	21.0	11.0	6.0	8.0	17.0	26.0	66.0	57.0	17.0	106.0	129.0	25.0	23.0	30.0	109.0	62.0	85.0	42.0	895.0	50.0	40.0	62.0	22.0	19.0	110.0	21.0	39.0	77.0	29.0	12.0	66.0	23.0
K02041	11212.0	10930.0	11289.0	11248.0	11664.0	11575.0	8744.0	11561.0	11566.0	11492.0	11668.0	11693.0	9488.0	1351.0	11755.0	11198.0	11574.0	11556.0	9233.0	11293.0	11236.0	11541.0	11554.0	9160.0	10992.0	11620.0	8819.0	3173.0	11623.0	11591.0	11387.0	11450.0	11569.0	11462.0	11808.0	13792.0	11613.0	10396.0	11531.0	11569.0	11567.0	11302.0	11074.0	10838.0	11151.0	7804.0	11620.0	11326.0	10706.0
K02040	12395.0	12502.0	12395.0	12147.0	16021.0	12142.0	13209.0	11987.0	12477.0	11983.0	11874.0	12064.0	14198.0	30550.0	14277.0	13497.0	12199.0	11892.0	9639.0	11891.0	12009.0	12020.0	11844.0	10210.0	11918.0	11805.0	9619.0	12354.0	12005.0	11847.0	12330.0	12407.0	12115.0	13929.0	13213.0	28047.0	12033.0	12561.0	12562.0	11775.0	11980.0	12627.0	11869.0	12022.0	12324.0	12974.0	11733.0	12118.0	11884.0
K02043	10.0	44.0	11.0	35.0	775.0	28.0	40.0	39.0	127.0	30.0	25.0	62.0	136.0	90.0	364.0	133.0	51.0	23.0	12.0	9.0	24.0	27.0	21.0	82.0	64.0	25.0	130.0	1971.0	33.0	62.0	14.0	126.0	47.0	73.0	44.0	528.0	15.0	23.0	40.0	6.0	6.0	46.0	4.0	23.0	27.0	16.0	4.0	37.0	10.0
K02045	163.0	356.0	69.0	273.0	3891.0	190.0	229.0	158.0	709.0	180.0	144.0	358.0	725.0	552.0	2538.0	890.0	440.0	154.0	83.0	98.0	267.0	119.0	163.0	658.0	686.0	146.0	791.0	2114.0	184.0	175.0	229.0	567.0	226.0	1233.0	895.0	13160.0	274.0	344.0	576.0	48.0	149.0	426.0	73.0	133.0	253.0	113.0	32.0	263.0	82.0
K02044	22241.0	21517.0	22496.0	22164.0	18998.0	22937.0	17149.0	22951.0	22412.0	22794.0	23191.0	22955.0	18029.0	2329.0	20825.0	21260.0	22699.0	22934.0	18387.0	22483.0	22010.0	22837.0	22934.0	17627.0	20395.0	23079.0	16743.0	4149.0	23080.0	22969.0	22607.0	22247.0	22981.0	21542.0	22715.0	14421.0	22983.0	20490.0	22495.0	23094.0	22987.0	22261.0	22001.0	12669.0	22039.0	15407.0	23158.0	22439.0	21221.0
K02047	167.0	374.0	74.0	286.0	4079.0	207.0	239.0	174.0	747.0	195.0	155.0	381.0	768.0	595.0	2646.0	932.0	460.0	162.0	87.0	101.0	274.0	129.0	172.0	696.0	724.0	155.0	832.0	2132.0	193.0	196.0	247.0	626.0	287.0	1267.0	901.0	13214.0	278.0	357.0	578.0	48.0	149.0	451.0	108.0	134.0	266.0	117.0	32.0	272.0	84.0
K02046	167.0	374.0	74.0	286.0	4079.0	207.0	239.0	174.0	747.0	195.0	155.0	381.0	768.0	595.0	2646.0	932.0	460.0	162.0	87.0	101.0	274.0	129.0	172.0	696.0	724.0	155.0	832.0	2132.0	193.0	196.0	247.0	626.0	286.0	1266.0	901.0	13214.0	278.0	357.0	578.0	50.0	149.0	452.0	108.0	134.0	266.0	117.0	32.0	272.0	84.0
K02049	2264.0	4465.0	1066.0	2926.0	31763.0	1126.0	8898.0	1259.0	5385.0	1603.0	1028.0	2696.0	10255.0	36519.0	18929.0	7297.0	3404.0	1373.0	1246.0	1418.0	2993.0	1307.0	1252.0	5016.0	7206.0	1087.0	5877.0	11812.0	1310.0	1356.0	1676.0	5047.0	2077.0	5858.0	2765.0	94519.0	2058.0	5919.0	4651.0	474.0	875.0	3250.0	1500.0	2243.0	2914.0	6100.0	331.0	1874.0	1673.0
K02048	172.0	391.0	76.0	300.0	4384.0	212.0	254.0	188.0	813.0	205.0	164.0	411.0	809.0	634.0	3067.0	976.0	476.0	172.0	94.0	103.0	286.0	138.0	178.0	730.0	728.0	160.0	885.0	4150.0	205.0	226.0	252.0	656.0	318.0	1301.0	932.0	13714.0	306.0	378.0	606.0	61.0	158.0	531.0	119.0	150.0	290.0	133.0	37.0	355.0	91.0
K05549	80.0	288.0	56.0	238.0	3242.0	77.0	85.0	121.0	583.0	136.0	103.0	304.0	439.0	124.0	1890.0	660.0	397.0	137.0	67.0	90.0	249.0	96.0	140.0	570.0	634.0	128.0	691.0	71.0	132.0	98.0	142.0	456.0	125.0	163.0	62.0	13147.0	251.0	399.0	544.0	46.0	84.0	316.0	61.0	121.0	308.0	112.0	39.0	217.0	77.0
K05548	31.0	150.0	31.0	122.0	2298.0	51.0	51.0	88.0	431.0	83.0	73.0	185.0	312.0	91.0	1196.0	468.0	281.0	97.0	47.0	56.0	151.0	69.0	89.0	398.0	428.0	94.0	423.0	45.0	86.0	65.0	89.0	287.0	88.0	95.0	31.0	644.0	22.0	72.0	40.0	11.0	23.0	98.0	22.0	28.0	74.0	43.0	5.0	46.0	23.0
K03319	21907.0	14521.0	25273.0	26645.0	12500.0	24051.0	16687.0	14647.0	13205.0	24306.0	12618.0	25758.0	18300.0	1897.0	10337.0	21504.0	15031.0	14889.0	11754.0	14416.0	23329.0	23817.0	21212.0	12094.0	12370.0	13790.0	9388.0	2123.0	22964.0	21594.0	24895.0	27176.0	12796.0	20458.0	15910.0	971.0	24145.0	10765.0	23811.0	16227.0	12207.0	23505.0	17288.0	2292.0	11816.0	8527.0	12444.0	21468.0	13718.0
K03316	6114.0	9715.0	4479.0	3679.0	8640.0	5186.0	8266.0	9798.0	10188.0	4996.0	10959.0	4319.0	5461.0	6193.0	10390.0	5935.0	9499.0	9721.0	3332.0	9842.0	5022.0	5050.0	6482.0	2908.0	8412.0	10186.0	1964.0	2848.0	5769.0	6231.0	4460.0	3378.0	10738.0	6254.0	8580.0	2227.0	5030.0	11328.0	4804.0	9205.0	11163.0	5005.0	8143.0	932.0	10948.0	11832.0	10943.0	6259.0	9557.0
K03317	13.0	63.0	12.0	15.0	660.0	66.0	65.0	29.0	86.0	10.0	9.0	26.0	214.0	153.0	367.0	480.0	27.0	17.0	93.0	42.0	83.0	15.0	41.0	52.0	31.0	9.0	40.0	2394.0	38.0	35.0	49.0	28.0	85.0	162.0	134.0	1155.0	44.0	113.0	58.0	35.0	132.0	222.0	127.0	77.0	232.0	87.0	32.0	208.0	179.0
K03315	11131.0	10621.0	11220.0	10950.0	7587.0	11560.0	8703.0	11446.0	10894.0	11335.0	11553.0	11283.0	8558.0	1132.0	9576.0	10466.0	11145.0	11386.0	8823.0	11263.0	10760.0	11243.0	11447.0	8581.0	9152.0	11475.0	7991.0	1339.0	11488.0	11421.0	11353.0	10872.0	11410.0	11383.0	11905.0	811.0	11410.0	10063.0	11029.0	11541.0	11660.0	11135.0	11194.0	1873.0	10933.0	7620.0	11543.0	11105.0	10794.0
K03312	91.0	45.0	9.0	39.0	142.0	103.0	141.0	37.0	71.0	65.0	52.0	16.0	491.0	263.0	502.0	199.0	46.0	41.0	379.0	8.0	62.0	31.0	15.0	40.0	780.0	13.0	42.0	342.0	41.0	43.0	77.0	69.0	74.0	1131.0	911.0	134.0	37.0	12.0	55.0	21.0	85.0	190.0	87.0	21.0	43.0	353.0	2.0	90.0	473.0
K03313	966.0	1048.0	305.0	538.0	837.0	186.0	4061.0	89.0	235.0	218.0	44.0	65.0	2725.0	28353.0	601.0	468.0	136.0	115.0	51.0	362.0	548.0	372.0	73.0	398.0	1063.0	39.0	150.0	9052.0	55.0	94.0	144.0	474.0	113.0	1152.0	186.0	1787.0	81.0	1880.0	280.0	70.0	181.0	523.0	506.0	1014.0	877.0	4893.0	65.0	441.0	561.0
K03310	828.0	126.0	62.0	134.0	178.0	470.0	781.0	136.0	212.0	240.0	173.0	92.0	2336.0	24059.0	1661.0	679.0	163.0	199.0	736.0	22.0	341.0	463.0	96.0	122.0	1549.0	38.0	100.0	2463.0	187.0	184.0	315.0	125.0	196.0	4713.0	3444.0	1404.0	151.0	200.0	261.0	180.0	361.0	838.0	297.0	9787.0	529.0	776.0	103.0	291.0	1176.0
K03311	17375.0	13283.0	15341.0	14195.0	9096.0	14489.0	15143.0	12387.0	11686.0	15284.0	12118.0	15359.0	14839.0	29782.0	10330.0	15068.0	12525.0	12735.0	15663.0	12949.0	15205.0	14846.0	15593.0	14171.0	13188.0	12535.0	14199.0	3862.0	16209.0	16854.0	13997.0	13612.0	11892.0	13595.0	14753.0	1032.0	16185.0	12183.0	15571.0	20573.0	12165.0	15646.0	19018.0	21633.0	12116.0	13251.0	12287.0	17092.0	13309.0
K02945	11757.0	11065.0	11331.0	11360.0	11944.0	11841.0	9142.0	11625.0	11690.0	11578.0	11718.0	11726.0	11055.0	24760.0	12290.0	11831.0	11704.0	11702.0	9502.0	11332.0	11363.0	11846.0	11638.0	9483.0	11446.0	11644.0	8841.0	10208.0	11710.0	11661.0	11627.0	11494.0	11736.0	12692.0	12758.0	15316.0	11746.0	10581.0	11717.0	11688.0	11832.0	11950.0	11366.0	11744.0	11626.0	12475.0	11672.0	11661.0	11250.0
K06162	97.0	353.0	72.0	292.0	4555.0	125.0	146.0	184.0	773.0	185.0	139.0	397.0	650.0	272.0	2574.0	871.0	478.0	169.0	85.0	105.0	295.0	136.0	176.0	707.0	744.0	166.0	885.0	2087.0	174.0	197.0	168.0	665.0	202.0	274.0	110.0	13053.0	257.0	338.0	580.0	36.0	66.0	288.0	56.0	128.0	231.0	102.0	30.0	192.0	79.0
K06163	13.0	44.0	11.0	35.0	775.0	29.0	43.0	41.0	132.0	32.0	27.0	64.0	185.0	125.0	500.0	138.0	51.0	23.0	13.0	9.0	24.0	27.0	21.0	84.0	73.0	25.0	137.0	1971.0	34.0	67.0	14.0	128.0	51.0	194.0	62.0	553.0	15.0	23.0	42.0	7.0	11.0	59.0	8.0	23.0	56.0	21.0	4.0	36.0	11.0
K06160	2.0	38.0	6.0	8.0	256.0	10.0	4.0	6.0	30.0	8.0	7.0	17.0	183.0	91.0	171.0	141.0	12.0	5.0	6.0	3.0	8.0	5.0	7.0	18.0	2.0	3.0	23.0	72.0	15.0	20.0	24.0	31.0	50.0	22.0	15.0	387.0	32.0	15.0	20.0	8.0	7.0	64.0	7.0	19.0	30.0	11.0	5.0	22.0	5.0
K06166	13.0	44.0	11.0	35.0	775.0	28.0	41.0	39.0	129.0	30.0	27.0	64.0	138.0	90.0	500.0	135.0	51.0	23.0	13.0	9.0	24.0	27.0	21.0	82.0	64.0	25.0	137.0	1971.0	34.0	67.0	14.0	128.0	46.0	75.0	44.0	553.0	15.0	23.0	42.0	7.0	8.0	58.0	8.0	23.0	35.0	18.0	4.0	36.0	11.0
K00359	540.0	1043.0	315.0	552.0	502.0	159.0	3958.0	146.0	179.0	202.0	40.0	108.0	2309.0	5607.0	413.0	824.0	109.0	99.0	508.0	401.0	1000.0	416.0	57.0	191.0	1878.0	19.0	28.0	47.0	37.0	45.0	29.0	357.0	58.0	1009.0	276.0	206.0	28.0	1667.0	184.0	98.0	157.0	171.0	553.0	17942.0	588.0	750.0	149.0	221.0	1000.0
K06164	13.0	43.0	11.0	35.0	775.0	28.0	41.0	39.0	129.0	30.0	27.0	64.0	137.0	90.0	500.0	134.0	51.0	23.0	13.0	9.0	24.0	27.0	21.0	81.0	63.0	24.0	137.0	1971.0	34.0	67.0	14.0	128.0	51.0	75.0	44.0	553.0	15.0	23.0	42.0	7.0	8.0	58.0	8.0	23.0	35.0	18.0	4.0	36.0	11.0
K06165	13.0	44.0	11.0	35.0	775.0	28.0	41.0	39.0	129.0	30.0	27.0	64.0	137.0	90.0	500.0	134.0	51.0	23.0	13.0	9.0	24.0	27.0	21.0	82.0	64.0	25.0	137.0	1971.0	34.0	67.0	14.0	128.0	51.0	75.0	44.0	553.0	15.0	23.0	42.0	7.0	8.0	58.0	8.0	23.0	35.0	18.0	4.0	36.0	11.0
K06168	641.0	434.0	101.0	361.0	4413.0	332.0	524.0	205.0	835.0	296.0	200.0	407.0	2541.0	23882.0	3136.0	1413.0	512.0	220.0	181.0	108.0	367.0	413.0	230.0	948.0	1850.0	176.0	874.0	9533.0	265.0	269.0	437.0	688.0	429.0	1866.0	1252.0	14397.0	394.0	504.0	772.0	145.0	258.0	1002.0	303.0	997.0	654.0	4653.0	63.0	482.0	352.0
K06169	2.0	28.0	5.0	2.0	64.0	8.0	2.0	2.0	13.0	1.0	0.0	6.0	169.0	91.0	47.0	129.0	1.0	1.0	4.0	1.0	0.0	3.0	4.0	14.0	0.0	2.0	15.0	1899.0	21.0	17.0	3.0	1.0	15.0	12.0	17.0	103.0	14.0	4.0	6.0	3.0	5.0	78.0	4.0	9.0	30.0	9.0	0.0	13.0	1.0
K04835	1.0	4.0	1.0	6.0	50.0	2.0	10.0	5.0	11.0	2.0	2.0	8.0	27.0	16.0	78.0	12.0	3.0	3.0	0.0	0.0	4.0	4.0	2.0	9.0	2.0	3.0	26.0	224.0	2.0	8.0	0.0	14.0	1.0	7.0	6.0	108.0	0.0	0.0	0.0	0.0	2.0	12.0	0.0	0.0	0.0	1.0	0.0	1.0	1.0
K11991	29.0	129.0	26.0	123.0	2147.0	48.0	46.0	79.0	382.0	78.0	57.0	160.0	277.0	83.0	1081.0	412.0	263.0	88.0	41.0	54.0	148.0	65.0	82.0	377.0	389.0	83.0	380.0	2023.0	78.0	56.0	86.0	237.0	71.0	71.0	36.0	343.0	17.0	44.0	27.0	7.0	19.0	109.0	11.0	21.0	52.0	23.0	4.0	93.0	12.0
K11996	505.0	1020.0	282.0	472.0	524.0	99.0	3838.0	58.0	152.0	148.0	14.0	22.0	1780.0	5384.0	314.0	363.0	78.0	52.0	195.0	386.0	479.0	81.0	45.0	158.0	562.0	12.0	55.0	2209.0	46.0	64.0	44.0	354.0	88.0	852.0	173.0	604.0	35.0	1683.0	193.0	48.0	160.0	252.0	489.0	222.0	524.0	463.0	38.0	230.0	525.0
K07560	11610.0	11014.0	11323.0	11317.0	11050.0	11665.0	8924.0	11604.0	11589.0	11543.0	11674.0	11671.0	10907.0	24488.0	11924.0	11557.0	11666.0	11690.0	9493.0	11326.0	11265.0	11760.0	11619.0	9399.0	11204.0	11626.0	8760.0	10503.0	11645.0	11574.0	11582.0	11395.0	11704.0	10889.0	11354.0	13936.0	11697.0	10438.0	11648.0	11645.0	11637.0	11666.0	11329.0	11631.0	11451.0	12426.0	11643.0	11477.0	11271.0
K07567	605.0	156.0	62.0	131.0	1189.0	269.0	497.0	151.0	285.0	153.0	98.0	127.0	2534.0	23420.0	1505.0	855.0	172.0	196.0	711.0	24.0	356.0	500.0	86.0	422.0	1490.0	42.0	160.0	7431.0	137.0	152.0	283.0	166.0	275.0	1643.0	1177.0	1044.0	123.0	92.0	218.0	122.0	180.0	734.0	335.0	9790.0	418.0	4621.0	86.0	299.0	336.0
K07566	11837.0	12247.0	11621.0	12031.0	15515.0	11748.0	12688.0	11758.0	12375.0	11806.0	11808.0	12046.0	12126.0	7699.0	14376.0	12403.0	12125.0	11821.0	5340.0	11646.0	11838.0	11675.0	11604.0	5635.0	11894.0	11632.0	3669.0	12565.0	11847.0	11615.0	11812.0	12307.0	11936.0	12831.0	12236.0	28127.0	12059.0	12563.0	12434.0	11768.0	11838.0	12250.0	11733.0	10321.0	12119.0	12740.0	11697.0	11934.0	11506.0
K07568	684.0	464.0	123.0	382.0	4512.0	365.0	607.0	272.0	920.0	320.0	208.0	459.0	2781.0	23669.0	3177.0	1861.0	602.0	341.0	790.0	121.0	608.0	594.0	238.0	1078.0	2171.0	181.0	898.0	16421.0	291.0	297.0	503.0	723.0	406.0	1869.0	1261.0	14370.0	446.0	514.0	835.0	212.0	270.0	1107.0	456.0	9867.0	766.0	437.0	127.0	482.0	413.0
K02492	116.0	370.0	72.0	284.0	3900.0	149.0	180.0	171.0	717.0	178.0	127.0	347.0	974.0	596.0	2542.0	1038.0	438.0	155.0	169.0	124.0	290.0	116.0	184.0	657.0	1365.0	149.0	751.0	2273.0	195.0	193.0	271.0	525.0	321.0	778.0	391.0	13366.0	305.0	395.0	594.0	79.0	173.0	471.0	205.0	194.0	385.0	329.0	48.0	289.0	417.0
K10713	4.0	16.0	4.0	11.0	258.0	6.0	8.0	10.0	57.0	7.0	11.0	30.0	58.0	11.0	141.0	43.0	20.0	9.0	4.0	4.0	4.0	8.0	10.0	23.0	20.0	8.0	46.0	8.0	16.0	15.0	3.0	38.0	25.0	35.0	13.0	427.0	25.0	9.0	46.0	5.0	7.0	44.0	5.0	10.0	24.0	8.0	4.0	19.0	5.0
K10714	4.0	18.0	4.0	10.0	218.0	5.0	7.0	9.0	54.0	7.0	10.0	22.0	51.0	11.0	234.0	38.0	17.0	8.0	4.0	2.0	3.0	7.0	7.0	20.0	19.0	8.0	41.0	7.0	15.0	13.0	3.0	35.0	22.0	26.0	10.0	345.0	16.0	6.0	19.0	3.0	5.0	29.0	5.0	6.0	13.0	7.0	2.0	13.0	3.0
K01929	12198.0	12008.0	11602.0	11815.0	12177.0	11807.0	12837.0	11661.0	11773.0	11739.0	11728.0	11742.0	13066.0	30204.0	12258.0	12016.0	11768.0	11747.0	9544.0	11688.0	11752.0	11855.0	11651.0	9562.0	11823.0	11647.0	8875.0	10614.0	11717.0	11663.0	11663.0	11866.0	11802.0	12754.0	12271.0	15253.0	11767.0	12231.0	11889.0	11720.0	11815.0	12005.0	11755.0	11881.0	11996.0	12883.0	11694.0	11741.0	11699.0
K01928	23237.0	22607.0	22826.0	22763.0	19590.0	23247.0	21372.0	23052.0	22584.0	23033.0	23234.0	23051.0	21421.0	31233.0	21193.0	22365.0	22880.0	23116.0	18195.0	22904.0	22597.0	23183.0	23055.0	18068.0	21127.0	23106.0	16821.0	11831.0	23140.0	23033.0	22886.0	22669.0	23170.0	22918.0	23228.0	15940.0	23115.0	22288.0	22832.0	23248.0	23314.0	22895.0	22810.0	22575.0	22945.0	20568.0	23293.0	22881.0	22461.0
K01923	6489.0	3033.0	4173.0	3515.0	6248.0	3227.0	6881.0	1149.0	1636.0	4164.0	760.0	4454.0	7706.0	29699.0	3728.0	6323.0	1859.0	1489.0	2321.0	1706.0	4537.0	3620.0	4224.0	2050.0	4389.0	1103.0	1204.0	9809.0	5014.0	5586.0	3148.0	3472.0	907.0	4960.0	4682.0	14949.0	5218.0	2636.0	5358.0	9203.0	875.0	5560.0	8007.0	10264.0	1663.0	5694.0	723.0	6267.0	2605.0
K01922	3.0	1.0	2.0	50.0	51.0	0.0	2.0	24.0	22.0	0.0	0.0	7.0	143.0	81.0	41.0	137.0	53.0	80.0	235.0	3.0	2.0	22.0	0.0	34.0	2.0	1.0	1.0	22.0	23.0	18.0	8.0	1.0	44.0	5.0	2.0	39.0	18.0	14.0	17.0	32.0	0.0	69.0	35.0	5.0	3.0	0.0	0.0	8.0	0.0
K01921	12209.0	12020.0	11605.0	11827.0	12576.0	11814.0	12859.0	11676.0	11820.0	11754.0	11735.0	11766.0	13333.0	30228.0	12576.0	11970.0	11779.0	11751.0	9549.0	11688.0	11758.0	11860.0	11655.0	9587.0	11858.0	11653.0	8921.0	12509.0	11722.0	11698.0	11670.0	11889.0	11819.0	13144.0	12353.0	15466.0	11787.0	12243.0	11907.0	11731.0	11830.0	12048.0	11748.0	11887.0	12086.0	12887.0	11690.0	11739.0	11694.0
K01920	92.0	368.0	71.0	288.0	4232.0	110.0	125.0	161.0	738.0	167.0	123.0	378.0	750.0	591.0	2584.0	929.0	452.0	154.0	85.0	100.0	275.0	122.0	167.0	675.0	697.0	148.0	802.0	2124.0	193.0	185.0	230.0	598.0	284.0	295.0	123.0	14169.0	309.0	457.0	616.0	72.0	109.0	513.0	78.0	171.0	401.0	150.0	50.0	363.0	100.0
K01926	11066.0	10612.0	11230.0	11021.0	7550.0	11449.0	8566.0	11443.0	10885.0	11339.0	11540.0	11328.0	9205.0	1422.0	9473.0	10570.0	11198.0	11485.0	9406.0	11231.0	10911.0	11376.0	11412.0	8566.0	10063.0	11468.0	7976.0	1253.0	11465.0	11416.0	11346.0	10846.0	11462.0	10388.0	11100.0	811.0	11417.0	10088.0	11048.0	11603.0	11511.0	11128.0	11215.0	10734.0	10979.0	7756.0	11600.0	11151.0	10850.0
K01925	12267.0	11998.0	11598.0	11810.0	12121.0	11886.0	12946.0	11658.0	11759.0	11758.0	11747.0	11735.0	13055.0	30196.0	12171.0	11994.0	11762.0	11745.0	9542.0	11687.0	11750.0	11853.0	11648.0	9555.0	11803.0	11643.0	8856.0	10612.0	11720.0	11670.0	11664.0	11844.0	11785.0	13721.0	13057.0	15252.0	11768.0	12231.0	11893.0	11723.0	11892.0	12079.0	11752.0	11887.0	11994.0	12885.0	11695.0	11751.0	11701.0
K01924	12196.0	11998.0	11598.0	11811.0	12118.0	11806.0	12835.0	11658.0	11757.0	11738.0	11723.0	11735.0	13054.0	30196.0	12168.0	11995.0	11762.0	11744.0	9541.0	11687.0	11750.0	11853.0	11648.0	9555.0	11806.0	11643.0	8856.0	10613.0	11713.0	11660.0	11654.0	11843.0	11757.0	12752.0	12269.0	15260.0	11770.0	12230.0	11893.0	11723.0	11815.0	12020.0	11717.0	11881.0	11995.0	12886.0	11694.0	11741.0	11700.0
K07789	98.0	329.0	68.0	269.0	3782.0	85.0	100.0	140.0	708.0	142.0	127.0	355.0	530.0	169.0	2579.0	776.0	426.0	152.0	80.0	96.0	261.0	111.0	165.0	645.0	693.0	143.0	792.0	3726.0	149.0	127.0	202.0	581.0	273.0	231.0	113.0	13212.0	270.0	332.0	594.0	52.0	76.0	338.0	112.0	135.0	274.0	98.0	37.0	268.0	90.0
K07788	93.0	313.0	62.0	257.0	3624.0	83.0	97.0	134.0	672.0	140.0	117.0	332.0	499.0	150.0	2392.0	728.0	411.0	145.0	76.0	93.0	257.0	105.0	157.0	630.0	658.0	134.0	745.0	3723.0	147.0	120.0	171.0	517.0	224.0	212.0	106.0	13108.0	262.0	331.0	565.0	49.0	73.0	305.0	75.0	130.0	266.0	97.0	35.0	270.0	89.0
K07785	1.0	27.0	5.0	2.0	180.0	9.0	1.0	2.0	14.0	4.0	2.0	5.0	169.0	89.0	4.0	130.0	4.0	0.0	5.0	2.0	7.0	2.0	4.0	7.0	0.0	1.0	4.0	10.0	16.0	14.0	1.0	8.0	5.0	6.0	3.0	42.0	11.0	8.0	5.0	3.0	2.0	57.0	4.0	16.0	23.0	6.0	2.0	8.0	2.0
K07787	81.0	295.0	56.0	245.0	3601.0	81.0	94.0	121.0	628.0	137.0	102.0	314.0	484.0	129.0	2023.0	665.0	393.0	133.0	67.0	92.0	252.0	96.0	148.0	598.0	619.0	127.0	682.0	410.0	152.0	131.0	177.0	453.0	221.0	221.0	97.0	13518.0	279.0	416.0	599.0	63.0	97.0	408.0	173.0	152.0	364.0	121.0	47.0	276.0	90.0
K07782	7.0	42.0	7.0	27.0	486.0	28.0	40.0	38.0	100.0	23.0	17.0	61.0	94.0	113.0	421.0	103.0	44.0	17.0	9.0	5.0	15.0	25.0	21.0	71.0	50.0	22.0	114.0	4043.0	28.0	51.0	35.0	110.0	76.0	63.0	67.0	572.0	8.0	16.0	32.0	4.0	11.0	55.0	4.0	10.0	35.0	24.0	2.0	40.0	15.0
K05835	5.0	19.0	6.0	14.0	284.0	5.0	8.0	10.0	55.0	8.0	11.0	29.0	33.0	14.0	136.0	51.0	23.0	9.0	5.0	4.0	10.0	8.0	8.0	26.0	23.0	8.0	57.0	2150.0	11.0	16.0	5.0	41.0	13.0	35.0	36.0	479.0	26.0	29.0	25.0	10.0	10.0	57.0	8.0	18.0	35.0	22.0	6.0	27.0	16.0
K14661	1.0	6.0	1.0	6.0	60.0	3.0	12.0	7.0	16.0	3.0	4.0	13.0	22.0	14.0	80.0	15.0	8.0	3.0	2.0	0.0	4.0	5.0	4.0	11.0	4.0	5.0	26.0	30.0	9.0	15.0	0.0	14.0	1.0	8.0	4.0	116.0	4.0	0.0	0.0	1.0	2.0	22.0	2.0	4.0	8.0	2.0	0.0	2.0	1.0
K00782	97.0	349.0	68.0	267.0	3777.0	143.0	188.0	178.0	734.0	193.0	136.0	354.0	608.0	327.0	2475.0	772.0	438.0	159.0	88.0	128.0	272.0	137.0	178.0	814.0	696.0	144.0	782.0	7165.0	165.0	159.0	221.0	546.0	182.0	430.0	245.0	13394.0	299.0	352.0	594.0	73.0	165.0	391.0	180.0	143.0	360.0	300.0	44.0	214.0	482.0
K00783	11283.0	11016.0	12007.0	11400.0	11825.0	11790.0	9022.0	11798.0	11694.0	11644.0	11716.0	11717.0	10208.0	2171.0	12087.0	11442.0	11678.0	11647.0	9501.0	11439.0	11345.0	11640.0	11633.0	9419.0	11210.0	11644.0	8801.0	10532.0	11748.0	11627.0	12089.0	11526.0	11784.0	12036.0	12356.0	14937.0	11747.0	10559.0	11823.0	11707.0	11740.0	11796.0	11362.0	10947.0	11497.0	12272.0	11667.0	11815.0	11076.0
K00784	11153.0	10662.0	11241.0	11005.0	8155.0	11537.0	8695.0	11458.0	10965.0	11352.0	11556.0	11356.0	9023.0	1287.0	9799.0	10601.0	11231.0	11494.0	9414.0	11235.0	10934.0	11393.0	11423.0	8706.0	9451.0	11478.0	8069.0	10018.0	11487.0	11451.0	11399.0	10931.0	11404.0	11308.0	11827.0	968.0	11418.0	10099.0	11029.0	11569.0	11597.0	11232.0	11208.0	10798.0	11026.0	7752.0	11611.0	11239.0	10788.0
K00786	191.0	152.0	29.0	97.0	2519.0	216.0	280.0	110.0	450.0	124.0	108.0	175.0	556.0	161.0	1569.0	453.0	269.0	94.0	52.0	56.0	149.0	81.0	86.0	419.0	409.0	89.0	391.0	65.0	124.0	110.0	127.0	276.0	137.0	2059.0	1612.0	465.0	22.0	68.0	48.0	20.0	173.0	318.0	42.0	86.0	72.0	49.0	14.0	69.0	33.0
K00039	3.0	22.0	5.0	13.0	363.0	22.0	15.0	23.0	56.0	17.0	13.0	33.0	51.0	58.0	116.0	65.0	33.0	10.0	6.0	3.0	7.0	14.0	14.0	44.0	44.0	14.0	53.0	216.0	14.0	22.0	10.0	62.0	26.0	36.0	9.0	24.0	2.0	11.0	1.0	1.0	0.0	2.0	1.0	4.0	16.0	9.0	1.0	10.0	6.0
K00036	11645.0	11983.0	11581.0	11771.0	12439.0	11592.0	12463.0	11640.0	11765.0	11615.0	11674.0	11783.0	11166.0	7087.0	12152.0	11627.0	11735.0	11696.0	9525.0	11683.0	11666.0	11581.0	11611.0	9392.0	10725.0	11639.0	8917.0	3255.0	11677.0	11634.0	11495.0	11865.0	11788.0	11279.0	11178.0	15780.0	11708.0	12238.0	11803.0	11672.0	11693.0	11571.0	11664.0	11141.0	11868.0	12757.0	11697.0	11734.0	11610.0
K00037	1.0	7.0	2.0	6.0	60.0	2.0	12.0	7.0	14.0	2.0	2.0	11.0	21.0	12.0	99.0	18.0	8.0	3.0	1.0	0.0	4.0	5.0	4.0	10.0	5.0	4.0	27.0	29.0	3.0	8.0	0.0	14.0	4.0	8.0	4.0	112.0	1.0	0.0	0.0	1.0	2.0	11.0	0.0	1.0	0.0	2.0	0.0	2.0	2.0
K00034	9.0	34.0	7.0	11.0	787.0	14.0	12.0	31.0	95.0	11.0	9.0	34.0	254.0	210.0	148.0	490.0	16.0	7.0	86.0	9.0	15.0	26.0	12.0	78.0	19.0	3.0	41.0	1618.0	25.0	34.0	31.0	32.0	54.0	172.0	39.0	555.0	36.0	22.0	41.0	23.0	17.0	102.0	22.0	46.0	96.0	43.0	16.0	46.0	37.0
K00035	4.0	28.0	6.0	21.0	389.0	20.0	22.0	24.0	57.0	18.0	14.0	36.0	68.0	67.0	233.0	74.0	29.0	12.0	6.0	4.0	11.0	17.0	14.0	53.0	43.0	14.0	69.0	47.0	13.0	29.0	10.0	76.0	28.0	52.0	14.0	153.0	4.0	11.0	23.0	2.0	9.0	14.0	2.0	5.0	19.0	7.0	1.0	13.0	5.0
K00033	12023.0	11751.0	11567.0	11551.0	8963.0	11674.0	12658.0	11577.0	11199.0	11549.0	11603.0	11504.0	11865.0	29796.0	9939.0	11626.0	11397.0	11654.0	9832.0	11604.0	11694.0	11903.0	11512.0	8875.0	10755.0	11524.0	8209.0	3618.0	11549.0	11527.0	11329.0	11355.0	11576.0	11423.0	11335.0	2072.0	11439.0	11804.0	11253.0	11638.0	11640.0	11288.0	11677.0	20624.0	11716.0	12823.0	11716.0	11530.0	11791.0
K00030	25.0	36.0	5.0	10.0	140.0	17.0	18.0	3.0	35.0	30.0	21.0	10.0	445.0	130.0	277.0	162.0	4.0	2.0	8.0	0.0	3.0	4.0	11.0	32.0	12.0	4.0	15.0	172.0	32.0	26.0	56.0	35.0	125.0	128.0	94.0	176.0	17.0	16.0	28.0	20.0	11.0	134.0	26.0	18.0	70.0	38.0	4.0	29.0	94.0
K00031	188.0	408.0	81.0	373.0	4651.0	205.0	287.0	196.0	854.0	225.0	178.0	436.0	1605.0	1047.0	3395.0	1316.0	496.0	174.0	184.0	111.0	289.0	152.0	189.0	885.0	772.0	166.0	890.0	9102.0	238.0	246.0	361.0	719.0	386.0	1632.0	1032.0	14903.0	389.0	514.0	759.0	124.0	217.0	889.0	285.0	267.0	573.0	4710.0	64.0	508.0	461.0
K01259	22961.0	22146.0	19546.0	17393.0	18723.0	19507.0	19415.0	22053.0	21850.0	20145.0	23077.0	19751.0	18710.0	30497.0	20466.0	20722.0	21924.0	22228.0	17897.0	22358.0	19505.0	19679.0	22040.0	16960.0	20362.0	22732.0	16421.0	2366.0	22018.0	23157.0	18481.0	16872.0	22700.0	18535.0	22757.0	15362.0	21441.0	22221.0	20675.0	29769.0	23067.0	20752.0	26546.0	13546.0	22690.0	15841.0	23157.0	23115.0	21646.0
K01258	22593.0	21222.0	22445.0	21910.0	15111.0	22982.0	17327.0	22813.0	21755.0	22652.0	23082.0	22630.0	18129.0	24956.0	18580.0	20793.0	22359.0	22899.0	13850.0	22285.0	21511.0	22836.0	22676.0	12721.0	19506.0	22828.0	10155.0	13229.0	22900.0	22650.0	22552.0	21735.0	22814.0	21432.0	22646.0	1445.0	22776.0	20148.0	22016.0	23102.0	23039.0	22251.0	21959.0	12355.0	21943.0	15373.0	23108.0	22289.0	21341.0
K01255	135.0	475.0	788.0	403.0	5234.0	277.0	358.0	400.0	935.0	301.0	176.0	450.0	1252.0	974.0	3421.0	1236.0	547.0	208.0	543.0	224.0	549.0	358.0	241.0	795.0	1400.0	198.0	925.0	2555.0	307.0	287.0	755.0	774.0	469.0	613.0	415.0	15885.0	366.0	630.0	849.0	128.0	202.0	862.0	165.0	296.0	652.0	451.0	92.0	742.0	510.0
K01256	12043.0	11972.0	11575.0	11780.0	12137.0	11674.0	12602.0	11578.0	11695.0	11641.0	11667.0	11693.0	11721.0	29592.0	11768.0	11675.0	11713.0	11706.0	9079.0	11673.0	11486.0	11659.0	11630.0	9377.0	10773.0	11636.0	8841.0	3228.0	11650.0	11603.0	11523.0	11776.0	11708.0	11308.0	11177.0	15332.0	11707.0	12212.0	11795.0	11643.0	11715.0	11627.0	11585.0	2937.0	11865.0	12686.0	11627.0	11657.0	11451.0
K01251	113.0	370.0	72.0	308.0	4464.0	127.0	149.0	169.0	774.0	215.0	155.0	397.0	1278.0	844.0	2657.0	1020.0	463.0	158.0	92.0	101.0	279.0	127.0	181.0	711.0	732.0	154.0	823.0	536.0	216.0	230.0	252.0	619.0	359.0	851.0	404.0	14332.0	366.0	493.0	689.0	103.0	132.0	667.0	249.0	227.0	504.0	335.0	56.0	339.0	348.0
K01250	5.0	28.0	6.0	22.0	85.0	54.0	62.0	20.0	29.0	15.0	10.0	8.0	105.0	128.0	72.0	295.0	20.0	9.0	3.0	27.0	2.0	8.0	20.0	56.0	12.0	8.0	8.0	275.0	21.0	19.0	17.0	10.0	13.0	172.0	122.0	204.0	2.0	11.0	7.0	7.0	87.0	32.0	58.0	19.0	59.0	2310.0	5.0	59.0	122.0
K01253	3.0	14.0	3.0	7.0	224.0	2.0	5.0	4.0	31.0	2.0	5.0	10.0	18.0	11.0	136.0	56.0	10.0	4.0	3.0	2.0	2.0	5.0	4.0	13.0	26.0	6.0	25.0	83.0	6.0	13.0	21.0	33.0	26.0	19.0	9.0	69.0	5.0	7.0	6.0	4.0	3.0	8.0	2.0	4.0	7.0	8.0	1.0	2.0	0.0
K09008	87.0	336.0	66.0	278.0	4181.0	102.0	120.0	155.0	715.0	164.0	123.0	365.0	575.0	415.0	2473.0	794.0	445.0	153.0	79.0	100.0	275.0	115.0	163.0	655.0	694.0	147.0	782.0	128.0	166.0	172.0	225.0	589.0	266.0	259.0	91.0	13188.0	273.0	355.0	584.0	48.0	75.0	299.0	62.0	131.0	247.0	103.0	34.0	197.0	80.0
K09000	1.0	27.0	5.0	2.0	41.0	8.0	0.0	1.0	4.0	1.0	0.0	0.0	171.0	89.0	3.0	118.0	0.0	0.0	4.0	0.0	0.0	2.0	3.0	4.0	1.0	1.0	3.0	8.0	13.0	14.0	10.0	0.0	46.0	4.0	0.0	8.0	10.0	2.0	2.0	2.0	0.0	59.0	36.0	6.0	14.0	2.0	0.0	2.0	0.0
K09001	521.0	416.0	97.0	308.0	4330.0	226.0	331.0	182.0	783.0	204.0	144.0	381.0	1856.0	23010.0	2605.0	1190.0	488.0	215.0	88.0	102.0	340.0	386.0	209.0	735.0	1101.0	167.0	824.0	2166.0	198.0	194.0	248.0	604.0	302.0	372.0	140.0	13577.0	290.0	358.0	628.0	58.0	123.0	485.0	88.0	888.0	418.0	181.0	39.0	297.0	107.0
K09003	1.0	8.0	1.0	6.0	221.0	3.0	12.0	8.0	22.0	3.0	3.0	17.0	29.0	14.0	95.0	35.0	7.0	4.0	1.0	1.0	4.0	6.0	4.0	13.0	5.0	5.0	29.0	30.0	6.0	19.0	0.0	17.0	14.0	12.0	4.0	116.0	4.0	5.0	12.0	6.0	4.0	30.0	1.0	4.0	10.0	5.0	1.0	8.0	2.0
K09004	80.0	290.0	58.0	250.0	3984.0	83.0	98.0	127.0	632.0	144.0	98.0	314.0	526.0	139.0	2048.0	729.0	402.0	135.0	66.0	93.0	265.0	98.0	145.0	591.0	637.0	129.0	697.0	101.0	150.0	130.0	169.0	480.0	169.0	214.0	94.0	12968.0	258.0	332.0	562.0	46.0	64.0	299.0	59.0	134.0	209.0	89.0	32.0	193.0	78.0
K09005	515.0	416.0	95.0	282.0	4348.0	228.0	340.0	179.0	765.0	220.0	153.0	379.0	1826.0	23221.0	2514.0	1198.0	491.0	214.0	84.0	101.0	340.0	384.0	213.0	716.0	1118.0	168.0	824.0	171.0	202.0	207.0	254.0	614.0	333.0	660.0	219.0	14067.0	315.0	480.0	658.0	84.0	165.0	637.0	89.0	925.0	577.0	222.0	59.0	320.0	126.0
K09006	1.0	1.0	2.0	2.0	50.0	0.0	0.0	1.0	3.0	0.0	0.0	0.0	3.0	0.0	0.0	0.0	2.0	0.0	0.0	0.0	0.0	0.0	0.0	0.0	0.0	1.0	0.0	1.0	3.0	8.0	0.0	0.0	0.0	4.0	0.0	0.0	1.0	2.0	0.0	2.0	1.0	0.0	0.0	4.0	0.0	0.0	0.0	0.0	0.0
K09007	85.0	305.0	60.0	256.0	3448.0	80.0	97.0	131.0	631.0	150.0	110.0	324.0	594.0	144.0	2281.0	680.0	414.0	140.0	147.0	95.0	260.0	99.0	149.0	594.0	645.0	134.0	716.0	81.0	158.0	121.0	204.0	497.0	245.0	290.0	101.0	12963.0	259.0	339.0	556.0	49.0	70.0	302.0	102.0	111.0	238.0	105.0	31.0	169.0	81.0
K08234	21.0	69.0	14.0	70.0	678.0	16.0	30.0	67.0	134.0	16.0	24.0	55.0	780.0	207.0	657.0	346.0	71.0	75.0	196.0	7.0	49.0	55.0	18.0	92.0	81.0	17.0	90.0	2059.0	39.0	43.0	150.0	95.0	115.0	60.0	45.0	878.0	43.0	45.0	66.0	24.0	15.0	227.0	46.0	76.0	78.0	35.0	17.0	114.0	27.0
K00259	28.0	90.0	30.0	80.0	1079.0	49.0	105.0	64.0	165.0	32.0	25.0	121.0	680.0	364.0	434.0	525.0	128.0	132.0	676.0	16.0	261.0	183.0	30.0	92.0	361.0	17.0	92.0	251.0	72.0	104.0	92.0	86.0	108.0	139.0	62.0	1940.0	100.0	172.0	134.0	110.0	69.0	375.0	252.0	8976.0	323.0	228.0	97.0	226.0	369.0
K00252	106.0	370.0	85.0	321.0	4356.0	135.0	189.0	176.0	763.0	170.0	136.0	429.0	981.0	611.0	2547.0	1086.0	455.0	160.0	93.0	102.0	481.0	264.0	172.0	695.0	982.0	150.0	795.0	138.0	200.0	206.0	203.0	596.0	279.0	324.0	131.0	14108.0	317.0	478.0	654.0	129.0	117.0	491.0	158.0	9069.0	493.0	403.0	113.0	401.0	468.0
K00253	113.0	459.0	88.0	362.0	6421.0	149.0	169.0	231.0	1094.0	247.0	185.0	538.0	859.0	267.0	3531.0	1211.0	708.0	244.0	120.0	154.0	420.0	178.0	244.0	1039.0	1081.0	230.0	1165.0	170.0	247.0	228.0	290.0	826.0	333.0	369.0	132.0	14451.0	307.0	520.0	658.0	76.0	131.0	539.0	89.0	191.0	442.0	181.0	54.0	336.0	116.0
K00256	3.0	2.0	2.0	2.0	494.0	3.0	2.0	0.0	33.0	0.0	6.0	8.0	26.0	10.0	142.0	57.0	6.0	2.0	2.0	1.0	1.0	4.0	4.0	25.0	2.0	0.0	6.0	2.0	4.0	12.0	0.0	7.0	11.0	20.0	15.0	157.0	3.0	8.0	19.0	7.0	4.0	33.0	8.0	31.0	19.0	10.0	5.0	41.0	14.0
K00257	543.0	2088.0	424.0	1695.0	29221.0	626.0	756.0	973.0	4835.0	1092.0	838.0	2396.0	3893.0	1885.0	16033.0	5587.0	3044.0	1042.0	528.0	669.0	1811.0	768.0	1063.0	4571.0	4717.0	984.0	5170.0	7605.0	1095.0	1050.0	1233.0	3678.0	1380.0	1962.0	824.0	69635.0	1587.0	2232.0	3168.0	382.0	550.0	2580.0	557.0	940.0	1918.0	832.0	249.0	1450.0	635.0
K00255	0.0	4.0	1.0	16.0	64.0	0.0	6.0	2.0	17.0	0.0	0.0	7.0	6.0	51.0	46.0	15.0	3.0	0.0	0.0	0.0	0.0	1.0	0.0	6.0	4.0	0.0	10.0	4.0	6.0	16.0	25.0	15.0	33.0	29.0	21.0	697.0	19.0	103.0	34.0	27.0	32.0	155.0	16.0	36.0	137.0	44.0	16.0	95.0	49.0
K01079	642.0	1446.0	367.0	935.0	6632.0	195.0	3959.0	261.0	1197.0	400.0	190.0	541.0	2868.0	5830.0	3501.0	1554.0	819.0	364.0	405.0	505.0	903.0	263.0	267.0	1296.0	2331.0	235.0	1209.0	2193.0	291.0	280.0	354.0	1178.0	348.0	1170.0	234.0	14447.0	351.0	2180.0	825.0	144.0	186.0	714.0	589.0	405.0	873.0	7504.0	85.0	620.0	1084.0
K01078	60.0	181.0	34.0	202.0	1545.0	35.0	59.0	52.0	268.0	60.0	48.0	176.0	218.0	92.0	1158.0	295.0	176.0	111.0	191.0	40.0	116.0	47.0	74.0	238.0	249.0	48.0	349.0	71.0	74.0	77.0	91.0	267.0	164.0	125.0	44.0	12485.0	249.0	267.0	526.0	40.0	52.0	294.0	93.0	102.0	206.0	64.0	30.0	160.0	75.0
K01071	11044.0	10612.0	11228.0	10992.0	7615.0	11440.0	8538.0	11411.0	10850.0	11303.0	11515.0	11326.0	8727.0	1127.0	9053.0	10515.0	11201.0	11484.0	9325.0	11227.0	10894.0	11354.0	11407.0	8522.0	9366.0	11465.0	7966.0	1225.0	11447.0	11391.0	11205.0	10816.0	11351.0	10195.0	10967.0	762.0	11380.0	10075.0	10964.0	11561.0	11502.0	10940.0	11042.0	10703.0	10948.0	7705.0	11601.0	11157.0	10835.0
K01070	93.0	370.0	70.0	280.0	4183.0	107.0	119.0	161.0	729.0	162.0	126.0	372.0	716.0	300.0	2620.0	939.0	445.0	156.0	86.0	99.0	275.0	121.0	167.0	668.0	711.0	150.0	807.0	2121.0	185.0	167.0	205.0	608.0	263.0	264.0	112.0	13686.0	283.0	438.0	602.0	58.0	104.0	455.0	74.0	154.0	372.0	140.0	46.0	327.0	92.0
K01073	1.0	24.0	5.0	5.0	86.0	51.0	52.0	34.0	31.0	11.0	6.0	2.0	26.0	36.0	14.0	313.0	44.0	42.0	369.0	32.0	38.0	22.0	19.0	8.0	48.0	8.0	1.0	0.0	3.0	2.0	10.0	4.0	8.0	100.0	89.0	142.0	0.0	1.0	0.0	4.0	85.0	14.0	46.0	11.0	42.0	28.0	8.0	7.0	139.0
K01077	117.0	426.0	82.0	348.0	5706.0	134.0	176.0	243.0	1027.0	233.0	161.0	489.0	1044.0	311.0	3158.0	1101.0	673.0	225.0	192.0	154.0	411.0	188.0	235.0	1096.0	1025.0	216.0	1089.0	7473.0	242.0	217.0	357.0	758.0	327.0	266.0	101.0	13070.0	297.0	369.0	627.0	56.0	90.0	451.0	274.0	179.0	304.0	152.0	37.0	253.0	100.0
K01076	80.0	290.0	53.0	236.0	3384.0	79.0	91.0	124.0	595.0	141.0	96.0	307.0	477.0	360.0	2021.0	675.0	398.0	133.0	66.0	92.0	252.0	94.0	142.0	586.0	627.0	127.0	671.0	74.0	138.0	105.0	163.0	442.0	181.0	178.0	63.0	12646.0	251.0	315.0	538.0	39.0	57.0	328.0	104.0	117.0	218.0	258.0	32.0	173.0	289.0
K02788	5493.0	2086.0	7054.0	7908.0	2661.0	6384.0	4149.0	1776.0	1328.0	6550.0	662.0	7255.0	5360.0	556.0	731.0	5918.0	2133.0	1978.0	6118.0	1844.0	6476.0	6351.0	5097.0	6317.0	1835.0	1413.0	6601.0	386.0	5828.0	5315.0	6927.0	8192.0	858.0	5060.0	2643.0	252.0	6419.0	505.0	6460.0	2396.0	528.0	6370.0	3328.0	1182.0	603.0	585.0	647.0	5206.0	1763.0
K02782	5.0	4.0	1.0	6.0	50.0	2.0	11.0	5.0	10.0	2.0	2.0	8.0	26.0	12.0	229.0	13.0	3.0	3.0	4.0	0.0	4.0	4.0	2.0	9.0	3.0	3.0	24.0	28.0	1.0	8.0	2.0	14.0	1.0	7.0	4.0	109.0	0.0	0.0	0.0	0.0	2.0	10.0	8.0	8.0	8.0	9.0	7.0	6.0	14.0
K02783	44.0	246.0	36.0	51.0	453.0	115.0	139.0	341.0	382.0	42.0	235.0	87.0	376.0	149.0	1142.0	215.0	292.0	313.0	426.0	225.0	241.0	250.0	74.0	148.0	447.0	268.0	136.0	5381.0	48.0	66.0	77.0	94.0	239.0	123.0	241.0	457.0	6.0	295.0	9.0	34.0	358.0	66.0	93.0	8902.0	378.0	290.0	410.0	78.0	427.0
K02781	5617.0	8543.0	4192.0	3090.0	5085.0	5054.0	4376.0	9680.0	9584.0	4798.0	10865.0	4108.0	3744.0	641.0	8817.0	4555.0	9075.0	9511.0	7559.0	9487.0	4464.0	5039.0	6453.0	6769.0	7696.0	10180.0	7330.0	4373.0	5656.0	6278.0	4358.0	2707.0	10541.0	5084.0	8345.0	659.0	4961.0	9579.0	4516.0	9176.0	10890.0	4623.0	7875.0	10464.0	10343.0	7139.0	10981.0	6001.0	8936.0
K02786	5479.0	2086.0	7054.0	7908.0	2661.0	6384.0	4149.0	1776.0	1328.0	6550.0	662.0	7255.0	5357.0	555.0	732.0	5919.0	2133.0	1978.0	6118.0	1844.0	6476.0	6351.0	5097.0	6317.0	1835.0	1413.0	6601.0	386.0	5828.0	5316.0	6914.0	8192.0	866.0	5061.0	2643.0	243.0	6419.0	505.0	6460.0	2400.0	528.0	6369.0	3327.0	1182.0	603.0	585.0	647.0	5206.0	1764.0
K01060	19.0	8.0	3.0	9.0	86.0	4.0	21.0	46.0	51.0	14.0	14.0	17.0	358.0	105.0	141.0	196.0	61.0	85.0	232.0	3.0	36.0	43.0	5.0	54.0	52.0	8.0	28.0	60.0	8.0	13.0	17.0	19.0	46.0	84.0	34.0	245.0	5.0	12.0	17.0	8.0	3.0	81.0	40.0	4.0	24.0	6.0	0.0	6.0	8.0
K01786	536.0	108.0	50.0	150.0	250.0	286.0	413.0	83.0	102.0	107.0	54.0	28.0	1738.0	22932.0	425.0	582.0	66.0	87.0	4313.0	172.0	260.0	310.0	238.0	4633.0	1265.0	156.0	5930.0	2378.0	76.0	220.0	122.0	59.0	45.0	1212.0	1018.0	301.0	39.0	33.0	97.0	63.0	209.0	265.0	264.0	1734.0	208.0	171.0	34.0	96.0	288.0
K01785	11724.0	10970.0	11302.0	11209.0	11299.0	11789.0	9111.0	11594.0	11579.0	11523.0	11706.0	11688.0	10865.0	24409.0	11510.0	11575.0	11641.0	11656.0	4844.0	11190.0	11119.0	11748.0	11452.0	4908.0	11022.0	11505.0	2906.0	10049.0	11624.0	11410.0	11671.0	11455.0	11679.0	12588.0	12623.0	14117.0	11719.0	10436.0	11702.0	11661.0	11783.0	11691.0	11215.0	10666.0	11346.0	7872.0	11617.0	11344.0	10775.0
K01784	17876.0	14433.0	18721.0	19989.0	19079.0	18397.0	17317.0	13644.0	13788.0	18454.0	12536.0	19385.0	19178.0	31784.0	15175.0	18793.0	14204.0	13843.0	11799.0	13469.0	18512.0	18494.0	16733.0	12103.0	14185.0	13045.0	10249.0	18652.0	17704.0	17121.0	18902.0	20623.0	13098.0	19646.0	16072.0	31213.0	18584.0	13252.0	19075.0	14264.0	12567.0	19240.0	15320.0	21332.0	13210.0	16208.0	12455.0	17429.0	14094.0
K01783	12486.0	18965.0	12688.0	12284.0	16033.0	14159.0	14869.0	20600.0	20671.0	12865.0	22060.0	11816.0	13281.0	30274.0	20566.0	12044.0	19632.0	20116.0	10953.0	19938.0	12635.0	13877.0	14035.0	10798.0	17793.0	20810.0	9993.0	11184.0	12692.0	12490.0	13770.0	12141.0	21888.0	15712.0	17439.0	15735.0	11934.0	21340.0	12139.0	11905.0	22263.0	12205.0	12238.0	12374.0	21766.0	19512.0	22033.0	12236.0	19075.0
K01782	112.0	431.0	93.0	371.0	5502.0	141.0	183.0	222.0	944.0	213.0	166.0	481.0	866.0	691.0	3641.0	1052.0	549.0	182.0	104.0	115.0	304.0	161.0	201.0	801.0	829.0	184.0	1002.0	6151.0	247.0	308.0	261.0	808.0	514.0	560.0	245.0	13661.0	307.0	413.0	658.0	76.0	107.0	612.0	148.0	207.0	392.0	184.0	42.0	403.0	124.0
K01788	144.0	86.0	44.0	119.0	210.0	156.0	213.0	120.0	115.0	79.0	41.0	68.0	955.0	365.0	505.0	582.0	99.0	134.0	4975.0	154.0	470.0	241.0	186.0	4648.0	1242.0	136.0	5904.0	509.0	86.0	223.0	164.0	48.0	109.0	1026.0	896.0	294.0	39.0	29.0	51.0	60.0	87.0	309.0	350.0	9883.0	123.0	2486.0	97.0	179.0	440.0
K02526	42.0	45.0	24.0	32.0	225.0	34.0	71.0	30.0	76.0	14.0	16.0	74.0	354.0	117.0	305.0	165.0	55.0	49.0	375.0	9.0	213.0	148.0	13.0	23.0	301.0	8.0	53.0	2052.0	11.0	7.0	39.0	42.0	29.0	50.0	31.0	391.0	21.0	10.0	26.0	26.0	14.0	48.0	71.0	8892.0	88.0	127.0	65.0	66.0	262.0
K02527	121.0	343.0	69.0	302.0	4142.0	125.0	176.0	179.0	783.0	217.0	147.0	392.0	729.0	692.0	2617.0	864.0	469.0	158.0	95.0	105.0	299.0	138.0	186.0	848.0	1412.0	156.0	830.0	9278.0	212.0	219.0	295.0	641.0	323.0	568.0	332.0	13596.0	341.0	389.0	646.0	78.0	101.0	556.0	242.0	169.0	385.0	202.0	47.0	315.0	115.0
K02525	20.0	42.0	10.0	36.0	219.0	54.0	57.0	26.0	50.0	11.0	13.0	22.0	47.0	18.0	130.0	43.0	33.0	19.0	9.0	30.0	5.0	10.0	26.0	28.0	22.0	14.0	42.0	83.0	11.0	8.0	16.0	34.0	17.0	114.0	98.0	309.0	14.0	8.0	18.0	3.0	91.0	23.0	46.0	13.0	52.0	36.0	5.0	15.0	71.0
K02523	101.0	341.0	67.0	291.0	4294.0	108.0	150.0	171.0	781.0	193.0	131.0	388.0	943.0	659.0	2617.0	944.0	468.0	156.0	89.0	103.0	280.0	135.0	175.0	838.0	725.0	151.0	830.0	9077.0	202.0	210.0	312.0	644.0	338.0	392.0	164.0	14292.0	361.0	485.0	676.0	97.0	129.0	673.0	237.0	182.0	472.0	178.0	55.0	399.0	110.0
K02520	12220.0	12057.0	12307.0	11856.0	12171.0	11946.0	13013.0	11841.0	11800.0	11829.0	11745.0	11728.0	12513.0	30176.0	12155.0	11890.0	11777.0	11747.0	9475.0	11790.0	11872.0	11978.0	11687.0	9566.0	12166.0	11666.0	8856.0	10632.0	11759.0	11647.0	12125.0	11881.0	11815.0	12813.0	12454.0	15311.0	11750.0	12220.0	12004.0	11701.0	11836.0	12020.0	11776.0	11880.0	12006.0	12891.0	11703.0	11939.0	11724.0
K02258	87.0	330.0	64.0	273.0	4127.0	102.0	113.0	152.0	704.0	166.0	119.0	360.0	751.0	337.0	2441.0	908.0	447.0	153.0	77.0	99.0	274.0	121.0	162.0	659.0	691.0	145.0	777.0	176.0	177.0	166.0	199.0	585.0	263.0	269.0	100.0	13876.0	290.0	434.0	599.0	60.0	103.0	426.0	70.0	153.0	341.0	131.0	45.0	287.0	91.0
K02259	91.0	369.0	72.0	299.0	4333.0	112.0	127.0	159.0	752.0	169.0	126.0	385.0	959.0	692.0	2565.0	1059.0	452.0	156.0	159.0	104.0	280.0	127.0	172.0	701.0	702.0	150.0	803.0	190.0	206.0	210.0	212.0	601.0	324.0	324.0	118.0	14393.0	313.0	475.0	636.0	77.0	114.0	558.0	127.0	185.0	427.0	315.0	52.0	332.0	362.0
K02528	12220.0	12058.0	12307.0	11870.0	12172.0	11946.0	13013.0	11841.0	11801.0	11829.0	11745.0	11735.0	13096.0	30257.0	12171.0	12024.0	11777.0	11747.0	9544.0	11793.0	11876.0	11978.0	11688.0	9566.0	12167.0	11666.0	8856.0	10632.0	11777.0	11671.0	12125.0	11883.0	11820.0	12819.0	12455.0	15300.0	11769.0	12233.0	12020.0	11734.0	11838.0	12029.0	11774.0	11883.0	12009.0	12891.0	11703.0	11947.0	11731.0
K02529	53446.0	68911.0	57138.0	60424.0	60143.0	63835.0	55100.0	75465.0	74937.0	58772.0	78567.0	57456.0	51496.0	64583.0	72169.0	52725.0	73025.0	74372.0	34524.0	72393.0	56970.0	61984.0	59087.0	34985.0	61368.0	75305.0	27787.0	44365.0	56148.0	53582.0	62090.0	61175.0	78136.0	69503.0	68673.0	47786.0	54961.0	72824.0	55275.0	42885.0	79284.0	55474.0	45652.0	36633.0	76188.0	74758.0	78151.0	51791.0	69298.0
K03781	76.0	257.0	55.0	230.0	2484.0	57.0	109.0	123.0	464.0	95.0	86.0	245.0	423.0	321.0	2065.0	701.0	205.0	79.0	140.0	55.0	138.0	90.0	93.0	363.0	398.0	83.0	509.0	2446.0	123.0	143.0	176.0	466.0	260.0	367.0	122.0	13304.0	309.0	341.0	625.0	49.0	71.0	385.0	180.0	149.0	274.0	435.0	32.0	245.0	609.0
K03780	76.0	10.0	3.0	7.0	200.0	86.0	119.0	5.0	25.0	26.0	29.0	10.0	15.0	8.0	140.0	42.0	9.0	5.0	3.0	3.0	11.0	6.0	4.0	10.0	25.0	5.0	23.0	257.0	18.0	16.0	52.0	35.0	7.0	999.0	808.0	41.0	17.0	6.0	11.0	8.0	79.0	90.0	13.0	12.0	4.0	5.0	3.0	21.0	4.0
K03783	119.0	45.0	23.0	100.0	371.0	129.0	241.0	91.0	145.0	67.0	46.0	82.0	920.0	467.0	592.0	355.0	116.0	128.0	619.0	14.0	258.0	201.0	23.0	236.0	383.0	15.0	66.0	6978.0	73.0	67.0	103.0	103.0	83.0	1243.0	874.0	557.0	96.0	60.0	146.0	99.0	112.0	367.0	224.0	8951.0	201.0	162.0	70.0	124.0	239.0
K03782	174.0	658.0	129.0	540.0	7805.0	192.0	217.0	287.0	1365.0	310.0	227.0	683.0	1330.0	752.0	4631.0	1638.0	853.0	291.0	148.0	192.0	530.0	223.0	316.0	1299.0	1340.0	278.0	1532.0	4113.0	350.0	324.0	377.0	1071.0	504.0	573.0	250.0	27722.0	559.0	881.0	1184.0	139.0	209.0	920.0	192.0	327.0	747.0	293.0	93.0	583.0	208.0
K03785	5619.0	2091.0	7054.0	7958.0	2666.0	6559.0	4390.0	1808.0	1360.0	6619.0	727.0	7255.0	5419.0	617.0	1038.0	6086.0	2135.0	1982.0	6129.0	1847.0	6481.0	6377.0	5100.0	6361.0	1859.0	1414.0	6607.0	643.0	5865.0	5362.0	6981.0	8213.0	960.0	7157.0	4327.0	314.0	6439.0	517.0	6483.0	2407.0	689.0	6605.0	3418.0	1201.0	627.0	623.0	656.0	5245.0	1783.0
K03784	66.0	130.0	737.0	165.0	343.0	232.0	329.0	276.0	166.0	146.0	52.0	79.0	1112.0	452.0	442.0	352.0	125.0	135.0	696.0	145.0	396.0	322.0	74.0	90.0	1406.0	44.0	48.0	2216.0	108.0	49.0	592.0	93.0	138.0	328.0	403.0	381.0	39.0	27.0	195.0	90.0	124.0	265.0	152.0	8898.0	153.0	189.0	73.0	333.0	375.0
K03787	196.0	383.0	76.0	299.0	4467.0	207.0	276.0	181.0	812.0	244.0	178.0	401.0	1011.0	598.0	2788.0	1027.0	477.0	165.0	103.0	104.0	282.0	136.0	181.0	841.0	749.0	159.0	876.0	9491.0	234.0	225.0	320.0	673.0	357.0	1646.0	1182.0	14213.0	368.0	503.0	696.0	103.0	210.0	791.0	258.0	234.0	494.0	217.0	61.0	397.0	131.0
K03786	636.0	1378.0	357.0	828.0	5168.0	157.0	3956.0	218.0	954.0	352.0	162.0	455.0	3177.0	6184.0	3251.0	1177.0	561.0	214.0	140.0	462.0	773.0	220.0	206.0	1019.0	2037.0	178.0	955.0	9030.0	240.0	243.0	353.0	1118.0	349.0	1257.0	257.0	14856.0	404.0	2170.0	905.0	146.0	195.0	833.0	623.0	438.0	928.0	5098.0	90.0	571.0	902.0
K03789	6328.0	9938.0	5245.0	4010.0	9548.0	5482.0	8656.0	10082.0	10458.0	5266.0	11068.0	4483.0	7005.0	6942.0	11425.0	6164.0	9653.0	9796.0	8002.0	10082.0	5384.0	5326.0	6714.0	7611.0	10532.0	10358.0	8101.0	3336.0	5993.0	6541.0	5140.0	3653.0	10957.0	7657.0	9867.0	15052.0	5331.0	11734.0	5516.0	9360.0	11262.0	5504.0	8480.0	10895.0	11271.0	12276.0	11074.0	6788.0	10001.0
K00342	110.0	363.0	74.0	309.0	4572.0	110.0	158.0	180.0	835.0	197.0	143.0	418.0	1000.0	795.0	2807.0	1003.0	490.0	168.0	96.0	106.0	285.0	142.0	186.0	878.0	752.0	159.0	883.0	9091.0	217.0	239.0	297.0	678.0	360.0	450.0	180.0	14716.0	381.0	508.0	721.0	117.0	140.0	726.0	189.0	207.0	531.0	199.0	61.0	431.0	156.0
K09789	1.0	1.0	1.0	0.0	9.0	0.0	4.0	0.0	1.0	1.0	0.0	0.0	1.0	1.0	10.0	0.0	1.0	0.0	0.0	0.0	1.0	0.0	0.0	2.0	2.0	1.0	0.0	0.0	4.0	2.0	47.0	7.0	5.0	0.0	0.0	26.0	28.0	0.0	29.0	2.0	1.0	46.0	97.0	0.0	6.0	1.0	0.0	1.0	1.0
K09788	85.0	307.0	59.0	266.0	3583.0	84.0	103.0	140.0	656.0	143.0	109.0	335.0	490.0	152.0	2351.0	700.0	416.0	145.0	73.0	93.0	263.0	107.0	154.0	619.0	643.0	134.0	737.0	654.0	153.0	123.0	176.0	517.0	211.0	220.0	84.0	13118.0	278.0	339.0	569.0	43.0	74.0	305.0	66.0	112.0	229.0	102.0	31.0	245.0	76.0
K09787	11087.0	10650.0	11923.0	11039.0	7422.0	11569.0	8739.0	11608.0	10893.0	11402.0	11565.0	11323.0	9209.0	1545.0	9444.0	10601.0	11212.0	11483.0	5135.0	11204.0	10878.0	11432.0	11297.0	4031.0	10132.0	11365.0	2087.0	1458.0	11514.0	11242.0	11738.0	10870.0	11446.0	10620.0	11330.0	824.0	11390.0	10076.0	11136.0	11605.0	11532.0	11067.0	10923.0	9800.0	10968.0	7731.0	11583.0	11314.0	10829.0
K09786	85.0	309.0	61.0	255.0	3608.0	84.0	107.0	135.0	646.0	153.0	113.0	328.0	553.0	198.0	2268.0	724.0	410.0	143.0	72.0	90.0	256.0	102.0	148.0	602.0	643.0	134.0	738.0	2041.0	160.0	140.0	168.0	500.0	183.0	250.0	109.0	13026.0	266.0	332.0	542.0	47.0	65.0	302.0	57.0	114.0	222.0	89.0	30.0	171.0	69.0
K09781	6.0	36.0	5.0	34.0	479.0	23.0	22.0	28.0	109.0	21.0	14.0	28.0	85.0	135.0	565.0	96.0	28.0	11.0	12.0	5.0	10.0	17.0	14.0	73.0	65.0	14.0	63.0	2012.0	31.0	34.0	60.0	81.0	75.0	79.0	46.0	965.0	35.0	127.0	46.0	32.0	35.0	181.0	25.0	42.0	158.0	206.0	18.0	177.0	265.0
K09780	94.0	383.0	77.0	303.0	4240.0	112.0	133.0	165.0	760.0	165.0	131.0	390.0	757.0	553.0	2586.0	947.0	456.0	160.0	90.0	101.0	277.0	124.0	174.0	681.0	736.0	157.0	840.0	2134.0	200.0	199.0	188.0	611.0	224.0	277.0	113.0	13171.0	272.0	364.0	577.0	51.0	78.0	359.0	67.0	136.0	272.0	123.0	34.0	193.0	124.0
K10960	1.0	27.0	5.0	2.0	44.0	8.0	2.0	1.0	5.0	0.0	1.0	0.0	165.0	88.0	0.0	121.0	0.0	0.0	5.0	0.0	0.0	2.0	3.0	4.0	0.0	1.0	6.0	8.0	12.0	18.0	3.0	1.0	15.0	7.0	0.0	56.0	6.0	2.0	8.0	3.0	1.0	44.0	3.0	6.0	23.0	9.0	0.0	3.0	2.0
K04033	54.0	172.0	32.0	160.0	1520.0	34.0	55.0	52.0	264.0	60.0	43.0	164.0	204.0	70.0	1268.0	272.0	135.0	50.0	26.0	36.0	105.0	40.0	64.0	205.0	230.0	45.0	339.0	261.0	64.0	64.0	79.0	237.0	90.0	111.0	43.0	12568.0	246.0	263.0	511.0	31.0	44.0	192.0	46.0	90.0	144.0	59.0	28.0	122.0	55.0
K04031	19.0	25.0	6.0	9.0	81.0	51.0	57.0	40.0	44.0	10.0	8.0	2.0	62.0	54.0	400.0	154.0	16.0	9.0	10.0	28.0	4.0	21.0	20.0	41.0	4.0	7.0	8.0	554.0	7.0	3.0	107.0	19.0	13.0	95.0	92.0	13.0	10.0	3.0	21.0	13.0	88.0	19.0	55.0	34.0	35.0	17.0	2.0	3.0	150.0
K04037	1.0	27.0	5.0	2.0	44.0	8.0	2.0	1.0	5.0	0.0	1.0	0.0	165.0	88.0	0.0	121.0	0.0	0.0	5.0	0.0	0.0	2.0	3.0	4.0	0.0	1.0	6.0	8.0	13.0	12.0	3.0	1.0	13.0	4.0	0.0	56.0	4.0	0.0	8.0	1.0	1.0	39.0	3.0	6.0	23.0	9.0	0.0	3.0	2.0
K04034	2.0	10.0	1.0	12.0	115.0	2.0	17.0	8.0	24.0	2.0	6.0	19.0	41.0	21.0	137.0	19.0	9.0	3.0	3.0	0.0	4.0	5.0	6.0	15.0	6.0	7.0	29.0	30.0	5.0	17.0	8.0	28.0	9.0	14.0	8.0	192.0	0.0	7.0	14.0	3.0	6.0	23.0	2.0	4.0	26.0	6.0	2.0	2.0	5.0
K04035	2.0	58.0	10.0	4.0	275.0	16.0	2.0	3.0	20.0	0.0	1.0	3.0	332.0	178.0	128.0	253.0	0.0	0.0	8.0	0.0	2.0	3.0	6.0	7.0	1.0	3.0	9.0	17.0	26.0	18.0	20.0	5.0	25.0	7.0	2.0	93.0	12.0	4.0	9.0	4.0	2.0	82.0	56.0	19.0	26.0	10.0	1.0	7.0	3.0
K04038	1.0	27.0	5.0	2.0	44.0	8.0	2.0	1.0	5.0	0.0	1.0	0.0	165.0	88.0	0.0	121.0	0.0	0.0	5.0	0.0	0.0	2.0	3.0	4.0	0.0	1.0	6.0	8.0	13.0	12.0	3.0	1.0	13.0	4.0	0.0	56.0	5.0	0.0	8.0	1.0	1.0	39.0	3.0	6.0	23.0	10.0	0.0	3.0	2.0
K04039	1.0	27.0	5.0	2.0	44.0	8.0	2.0	1.0	5.0	0.0	1.0	0.0	165.0	88.0	0.0	121.0	0.0	0.0	5.0	0.0	0.0	2.0	3.0	4.0	0.0	1.0	6.0	8.0	13.0	12.0	3.0	1.0	13.0	4.0	0.0	56.0	5.0	0.0	8.0	1.0	1.0	39.0	3.0	6.0	23.0	10.0	0.0	3.0	2.0
K07046	106.0	388.0	84.0	333.0	5767.0	118.0	145.0	189.0	922.0	186.0	170.0	498.0	726.0	519.0	3125.0	1044.0	522.0	193.0	98.0	111.0	307.0	154.0	202.0	813.0	779.0	173.0	978.0	184.0	203.0	217.0	266.0	769.0	377.0	408.0	142.0	14701.0	361.0	409.0	692.0	79.0	110.0	500.0	153.0	227.0	361.0	4493.0	59.0	343.0	210.0
K07047	164.0	475.0	91.0	433.0	7156.0	203.0	246.0	257.0	1200.0	251.0	181.0	529.0	1232.0	400.0	3885.0	1315.0	701.0	244.0	119.0	178.0	421.0	189.0	264.0	1128.0	1111.0	232.0	1154.0	2382.0	268.0	254.0	424.0	840.0	505.0	731.0	291.0	15251.0	347.0	638.0	712.0	127.0	267.0	789.0	250.0	261.0	691.0	2541.0	76.0	560.0	323.0
K07044	78.0	283.0	54.0	238.0	3368.0	75.0	89.0	118.0	581.0	136.0	98.0	304.0	438.0	122.0	1921.0	680.0	392.0	135.0	64.0	90.0	248.0	95.0	139.0	568.0	624.0	123.0	681.0	80.0	141.0	126.0	195.0	461.0	180.0	188.0	64.0	13410.0	273.0	416.0	560.0	60.0	90.0	368.0	63.0	129.0	320.0	130.0	41.0	228.0	81.0
K07045	125.0	340.0	68.0	287.0	4839.0	93.0	135.0	150.0	761.0	164.0	127.0	378.0	1495.0	495.0	2747.0	916.0	437.0	159.0	99.0	106.0	339.0	118.0	167.0	685.0	715.0	145.0	803.0	206.0	172.0	217.0	226.0	559.0	212.0	583.0	191.0	13847.0	305.0	449.0	667.0	124.0	109.0	518.0	92.0	194.0	425.0	156.0	53.0	309.0	168.0
K07042	12196.0	12053.0	12306.0	11864.0	12137.0	11944.0	12988.0	11836.0	11769.0	11813.0	11745.0	11727.0	13083.0	30222.0	12117.0	12010.0	11765.0	11745.0	9537.0	11790.0	11874.0	11970.0	11684.0	9415.0	12158.0	11664.0	8830.0	3719.0	11762.0	11650.0	12043.0	11840.0	11814.0	12925.0	12467.0	15291.0	11729.0	12227.0	11970.0	11716.0	11832.0	11904.0	11670.0	11879.0	11983.0	12879.0	11703.0	11939.0	11729.0
K07043	159.0	466.0	787.0	441.0	4834.0	271.0	360.0	382.0	891.0	316.0	193.0	416.0	1427.0	892.0	3298.0	1082.0	492.0	167.0	98.0	211.0	463.0	280.0	228.0	775.0	1860.0	190.0	865.0	2108.0	293.0	231.0	857.0	737.0	448.0	684.0	499.0	14409.0	387.0	508.0	866.0	136.0	157.0	791.0	280.0	224.0	515.0	4698.0	73.0	603.0	474.0
K07040	12091.0	11962.0	11589.0	11761.0	11313.0	11685.0	12643.0	11617.0	11623.0	11636.0	11662.0	11669.0	12292.0	29498.0	11822.0	11681.0	11705.0	11727.0	9518.0	11674.0	11712.0	11815.0	11616.0	9329.0	11046.0	11622.0	8744.0	3197.0	11632.0	11562.0	11514.0	11686.0	11647.0	11309.0	11184.0	14048.0	11685.0	12095.0	11767.0	11672.0	11679.0	11531.0	11577.0	11795.0	11763.0	12750.0	11669.0	11586.0	11568.0
K07048	7.0	10.0	1.0	8.0	134.0	5.0	17.0	15.0	46.0	3.0	5.0	19.0	49.0	26.0	177.0	29.0	13.0	5.0	5.0	0.0	4.0	8.0	5.0	22.0	6.0	7.0	47.0	2091.0	7.0	14.0	10.0	17.0	8.0	22.0	21.0	184.0	2.0	8.0	3.0	6.0	3.0	24.0	3.0	4.0	7.0	9.0	0.0	64.0	3.0
K02584	4.0	22.0	5.0	20.0	533.0	8.0	28.0	20.0	66.0	13.0	11.0	29.0	69.0	35.0	267.0	95.0	21.0	10.0	6.0	2.0	11.0	14.0	12.0	31.0	37.0	15.0	72.0	320.0	19.0	42.0	21.0	64.0	67.0	36.0	23.0	383.0	35.0	34.0	43.0	14.0	14.0	50.0	6.0	17.0	53.0	20.0	5.0	17.0	10.0
K10039	11299.0	17534.0	8415.0	6400.0	13103.0	10221.0	8850.0	19616.0	19859.0	9688.0	22028.0	8427.0	7796.0	1765.0	18988.0	9925.0	18768.0	19431.0	10480.0	19155.0	8921.0	10014.0	12958.0	9472.0	15704.0	20601.0	9368.0	3548.0	11456.0	12480.0	8913.0	5728.0	21404.0	10799.0	17090.0	13555.0	10173.0	19737.0	9548.0	18352.0	22270.0	9533.0	15610.0	11213.0	21159.0	14373.0	22230.0	12028.0	17966.0
K10038	4.0	10.0	3.0	6.0	61.0	2.0	4.0	4.0	24.0	3.0	4.0	13.0	20.0	9.0	92.0	26.0	8.0	3.0	3.0	1.0	2.0	3.0	3.0	8.0	18.0	5.0	36.0	3748.0	10.0	11.0	1.0	24.0	5.0	7.0	30.0	44.0	1.0	2.0	3.0	0.0	0.0	8.0	2.0	8.0	0.0	0.0	0.0	6.0	1.0
K10037	5.0	14.0	4.0	8.0	93.0	2.0	4.0	7.0	34.0	5.0	9.0	17.0	20.0	10.0	99.0	35.0	14.0	7.0	4.0	2.0	2.0	5.0	3.0	15.0	19.0	6.0	49.0	3751.0	11.0	11.0	1.0	28.0	8.0	12.0	32.0	211.0	3.0	5.0	11.0	1.0	2.0	9.0	3.0	5.0	6.0	5.0	1.0	6.0	2.0
K10036	65.0	16.0	9.0	10.0	64.0	31.0	39.0	15.0	34.0	62.0	42.0	21.0	157.0	422.0	141.0	138.0	12.0	8.0	17.0	3.0	8.0	12.0	15.0	14.0	44.0	7.0	51.0	4186.0	28.0	33.0	10.0	33.0	17.0	550.0	454.0	217.0	35.0	17.0	26.0	16.0	14.0	73.0	37.0	19.0	41.0	27.0	1.0	26.0	3.0
K04781	0.0	2.0	1.0	1.0	1.0	0.0	2.0	0.0	2.0	2.0	0.0	1.0	1.0	0.0	25.0	4.0	2.0	0.0	1.0	0.0	0.0	0.0	0.0	0.0	1.0	0.0	8.0	512.0	2.0	0.0	0.0	1.0	4.0	1.0	17.0	1.0	2.0	1.0	2.0	2.0	0.0	4.0	0.0	1.0	0.0	1.0	0.0	2.0	1.0
K02404	160.0	307.0	60.0	255.0	3459.0	164.0	216.0	129.0	630.0	170.0	136.0	322.0	543.0	187.0	2396.0	695.0	405.0	141.0	71.0	91.0	253.0	97.0	147.0	595.0	642.0	132.0	707.0	80.0	170.0	157.0	176.0	499.0	219.0	1239.0	885.0	12950.0	260.0	340.0	558.0	52.0	144.0	357.0	60.0	116.0	233.0	92.0	32.0	180.0	72.0
K05783	80.0	288.0	56.0	238.0	3396.0	77.0	85.0	122.0	593.0	136.0	103.0	303.0	441.0	126.0	1892.0	684.0	395.0	137.0	67.0	90.0	249.0	97.0	140.0	570.0	639.0	128.0	689.0	72.0	131.0	99.0	160.0	465.0	138.0	152.0	51.0	12568.0	239.0	309.0	522.0	28.0	58.0	214.0	50.0	92.0	182.0	80.0	24.0	129.0	61.0
K05782	13.0	61.0	14.0	44.0	738.0	28.0	35.0	41.0	148.0	33.0	33.0	74.0	148.0	89.0	704.0	154.0	63.0	27.0	18.0	10.0	27.0	29.0	27.0	104.0	88.0	29.0	150.0	1995.0	48.0	65.0	19.0	147.0	92.0	100.0	51.0	755.0	35.0	55.0	58.0	19.0	15.0	141.0	17.0	29.0	62.0	34.0	8.0	63.0	18.0
K05781	13.0	44.0	11.0	35.0	775.0	29.0	43.0	41.0	130.0	32.0	26.0	62.0	183.0	125.0	500.0	138.0	51.0	23.0	13.0	9.0	24.0	27.0	21.0	84.0	73.0	25.0	132.0	1971.0	34.0	67.0	14.0	126.0	51.0	192.0	62.0	528.0	15.0	23.0	42.0	7.0	9.0	48.0	8.0	23.0	56.0	20.0	4.0	36.0	10.0
K05780	13.0	44.0	11.0	34.0	636.0	28.0	42.0	40.0	121.0	28.0	26.0	59.0	180.0	124.0	500.0	130.0	48.0	23.0	12.0	7.0	17.0	27.0	21.0	81.0	73.0	25.0	131.0	1970.0	33.0	65.0	13.0	119.0	50.0	188.0	60.0	508.0	9.0	18.0	41.0	5.0	7.0	43.0	8.0	17.0	54.0	17.0	2.0	31.0	8.0
K05786	110.0	330.0	65.0	284.0	3776.0	107.0	133.0	177.0	717.0	169.0	129.0	360.0	569.0	414.0	2346.0	817.0	437.0	157.0	172.0	100.0	301.0	141.0	165.0	671.0	765.0	149.0	793.0	2266.0	168.0	177.0	258.0	588.0	296.0	437.0	239.0	13918.0	298.0	457.0	605.0	69.0	107.0	493.0	126.0	149.0	377.0	183.0	44.0	341.0	147.0
K05785	5.0	2.0	2.0	3.0	12.0	0.0	1.0	4.0	21.0	0.0	1.0	3.0	1.0	21.0	58.0	5.0	3.0	0.0	3.0	0.0	0.0	2.0	0.0	4.0	0.0	0.0	11.0	2101.0	3.0	6.0	80.0	3.0	38.0	5.0	28.0	25.0	6.0	0.0	0.0	1.0	1.0	31.0	141.0	1.0	12.0	6.0	0.0	62.0	0.0
K05784	80.0	288.0	56.0	238.0	3244.0	77.0	85.0	122.0	584.0	136.0	103.0	304.0	439.0	124.0	1890.0	659.0	397.0	137.0	67.0	90.0	249.0	96.0	140.0	570.0	633.0	128.0	690.0	71.0	130.0	98.0	142.0	456.0	122.0	150.0	49.0	12495.0	236.0	302.0	518.0	26.0	54.0	213.0	49.0	91.0	181.0	78.0	24.0	129.0	61.0
K05788	92.0	337.0	66.0	281.0	4407.0	105.0	123.0	163.0	757.0	168.0	125.0	376.0	785.0	587.0	2586.0	950.0	452.0	154.0	81.0	100.0	278.0	126.0	171.0	687.0	710.0	149.0	802.0	2166.0	188.0	190.0	248.0	611.0	321.0	309.0	128.0	14182.0	320.0	482.0	633.0	89.0	123.0	508.0	98.0	185.0	428.0	161.0	57.0	380.0	111.0
K01442	5835.0	8720.0	4223.0	3306.0	6249.0	5300.0	4664.0	9742.0	9796.0	4932.0	10953.0	4206.0	4714.0	991.0	9782.0	4694.0	9187.0	9537.0	11572.0	9687.0	4535.0	4954.0	6695.0	11569.0	7809.0	10352.0	13492.0	915.0	5761.0	6527.0	4642.0	2947.0	10682.0	7223.0	10116.0	12672.0	5226.0	9832.0	5097.0	9190.0	11167.0	5032.0	8358.0	2670.0	10489.0	13774.0	10978.0	6286.0	9131.0
K01443	11529.0	10727.0	11265.0	11103.0	8320.0	11538.0	8753.0	11473.0	11031.0	11374.0	11574.0	11423.0	10790.0	24469.0	10184.0	11086.0	11268.0	11559.0	9421.0	11214.0	11018.0	11675.0	11462.0	8782.0	10596.0	11504.0	8132.0	3314.0	11515.0	11497.0	11489.0	10994.0	11615.0	10405.0	10999.0	1724.0	11424.0	10121.0	11106.0	11614.0	11483.0	11296.0	11305.0	11528.0	11188.0	14441.0	11616.0	11393.0	10992.0
K01446	2.0	1.0	1.0	139.0	1.0	2.0	3.0	0.0	1.0	0.0	0.0	0.0	2.0	8.0	12.0	6.0	44.0	65.0	180.0	8.0	68.0	19.0	10.0	8.0	20.0	1.0	3.0	5.0	3.0	3.0	0.0	1.0	8.0	1.0	0.0	28.0	2.0	2.0	1.0	2.0	1.0	152.0	0.0	1.0	1.0	0.0	1.0	0.0	58.0
K01447	5576.0	8586.0	4172.0	3078.0	5792.0	5145.0	4484.0	9700.0	9666.0	4793.0	10881.0	4096.0	3433.0	906.0	8878.0	4773.0	9111.0	9493.0	2944.0	9435.0	4164.0	4904.0	6355.0	2365.0	7314.0	10084.0	1463.0	764.0	5663.0	6143.0	4514.0	2747.0	10734.0	5493.0	8574.0	1746.0	5019.0	9700.0	4637.0	9185.0	11194.0	4930.0	7922.0	713.0	10549.0	7077.0	10916.0	6046.0	8927.0
K01448	423.0	473.0	107.0	356.0	4811.0	438.0	609.0	228.0	894.0	339.0	258.0	452.0	2214.0	1468.0	4222.0	1791.0	508.0	205.0	564.0	118.0	534.0	292.0	209.0	884.0	2405.0	164.0	883.0	13248.0	314.0	315.0	591.0	725.0	517.0	3909.0	2954.0	14474.0	427.0	519.0	808.0	200.0	389.0	1183.0	460.0	9198.0	673.0	582.0	136.0	584.0	553.0
K01449	14.0	1.0	1.0	0.0	17.0	2.0	10.0	3.0	4.0	17.0	11.0	0.0	727.0	215.0	222.0	42.0	0.0	1.0	0.0	0.0	0.0	0.0	0.0	0.0	2.0	0.0	1.0	0.0	3.0	6.0	64.0	19.0	21.0	122.0	57.0	62.0	14.0	0.0	55.0	38.0	0.0	47.0	7.0	2.0	12.0	0.0	0.0	0.0	0.0
K02069	5639.0	8688.0	4222.0	3269.0	7233.0	5095.0	4411.0	9724.0	9963.0	4865.0	10923.0	4262.0	4155.0	934.0	9423.0	5331.0	9334.0	9599.0	7677.0	9542.0	4606.0	5088.0	6538.0	7198.0	8075.0	10262.0	7695.0	2747.0	5742.0	6324.0	4449.0	2904.0	10609.0	5173.0	8377.0	1235.0	5006.0	9636.0	4579.0	9203.0	10923.0	4822.0	7915.0	10525.0	10453.0	11517.0	10988.0	6178.0	9076.0
K05569	8.0	22.0	8.0	28.0	276.0	4.0	17.0	26.0	66.0	17.0	13.0	31.0	228.0	191.0	219.0	168.0	23.0	5.0	155.0	10.0	46.0	28.0	8.0	28.0	87.0	9.0	36.0	61.0	32.0	54.0	8.0	41.0	38.0	44.0	17.0	352.0	28.0	19.0	19.0	14.0	7.0	49.0	20.0	56.0	28.0	317.0	3.0	27.0	469.0
K02063	7.0	24.0	5.0	19.0	246.0	19.0	22.0	27.0	67.0	18.0	13.0	35.0	65.0	89.0	278.0	58.0	25.0	12.0	9.0	3.0	12.0	16.0	13.0	53.0	52.0	13.0	75.0	2031.0	22.0	41.0	10.0	75.0	27.0	51.0	29.0	154.0	5.0	11.0	2.0	2.0	3.0	33.0	3.0	5.0	11.0	7.0	0.0	72.0	9.0
K05566	6.0	40.0	11.0	17.0	323.0	11.0	8.0	26.0	56.0	22.0	14.0	30.0	493.0	284.0	194.0	278.0	24.0	4.0	161.0	9.0	45.0	30.0	12.0	30.0	66.0	8.0	39.0	67.0	44.0	43.0	4.0	45.0	28.0	130.0	48.0	365.0	26.0	11.0	18.0	9.0	7.0	79.0	14.0	54.0	22.0	29.0	3.0	24.0	22.0
K05565	3.0	11.0	3.0	15.0	74.0	2.0	15.0	22.0	38.0	8.0	6.0	12.0	13.0	18.0	80.0	21.0	9.0	1.0	154.0	6.0	37.0	23.0	4.0	19.0	69.0	4.0	14.0	6.0	17.0	33.0	0.0	3.0	13.0	42.0	14.0	147.0	11.0	11.0	7.0	8.0	4.0	14.0	7.0	15.0	9.0	318.0	2.0	9.0	466.0
K05563	6.0	43.0	8.0	28.0	342.0	18.0	19.0	24.0	80.0	18.0	18.0	44.0	72.0	270.0	654.0	79.0	32.0	13.0	10.0	5.0	12.0	14.0	16.0	56.0	60.0	16.0	68.0	24.0	31.0	38.0	21.0	97.0	82.0	63.0	18.0	285.0	7.0	27.0	25.0	9.0	7.0	35.0	10.0	13.0	46.0	21.0	3.0	24.0	8.0
K05562	6.0	43.0	8.0	28.0	342.0	18.0	19.0	24.0	80.0	18.0	18.0	44.0	72.0	270.0	654.0	79.0	32.0	13.0	10.0	5.0	12.0	14.0	16.0	56.0	60.0	16.0	68.0	24.0	31.0	38.0	21.0	97.0	82.0	63.0	18.0	285.0	7.0	27.0	25.0	9.0	7.0	35.0	10.0	13.0	46.0	21.0	3.0	24.0	8.0
K05561	6.0	43.0	8.0	28.0	342.0	18.0	19.0	24.0	80.0	18.0	18.0	44.0	72.0	270.0	654.0	79.0	32.0	13.0	10.0	5.0	12.0	14.0	16.0	56.0	60.0	16.0	68.0	24.0	31.0	38.0	21.0	97.0	82.0	63.0	18.0	285.0	7.0	27.0	25.0	9.0	7.0	35.0	10.0	13.0	46.0	21.0	3.0	24.0	8.0
K02064	7.0	24.0	5.0	19.0	246.0	19.0	22.0	27.0	67.0	20.0	13.0	38.0	65.0	89.0	283.0	58.0	27.0	12.0	9.0	3.0	12.0	16.0	13.0	53.0	52.0	13.0	75.0	2031.0	22.0	41.0	10.0	75.0	28.0	52.0	29.0	339.0	6.0	11.0	3.0	2.0	3.0	45.0	3.0	5.0	11.0	7.0	0.0	79.0	9.0
K03338	64.0	200.0	39.0	182.0	1470.0	49.0	67.0	93.0	313.0	81.0	61.0	199.0	275.0	233.0	1455.0	329.0	174.0	64.0	41.0	44.0	119.0	73.0	79.0	303.0	303.0	61.0	412.0	1969.0	83.0	89.0	97.0	332.0	123.0	165.0	62.0	12731.0	244.0	283.0	514.0	29.0	47.0	188.0	58.0	113.0	158.0	70.0	24.0	131.0	61.0
K03332	5.0	191.0	9.0	7.0	119.0	62.0	50.0	246.0	254.0	15.0	217.0	0.0	36.0	0.0	264.0	4.0	232.0	260.0	42.0	210.0	15.0	55.0	54.0	20.0	120.0	250.0	27.0	14.0	28.0	23.0	42.0	4.0	192.0	61.0	204.0	6.0	3.0	279.0	1.0	1.0	347.0	5.0	6.0	10.0	294.0	172.0	343.0	5.0	234.0
K03333	8.0	25.0	7.0	14.0	235.0	5.0	8.0	7.0	55.0	5.0	11.0	28.0	42.0	67.0	224.0	62.0	17.0	9.0	5.0	2.0	4.0	9.0	12.0	36.0	37.0	10.0	57.0	8.0	10.0	10.0	2.0	51.0	22.0	39.0	11.0	189.0	17.0	8.0	19.0	12.0	6.0	38.0	10.0	17.0	44.0	13.0	4.0	25.0	12.0
K03335	66.0	210.0	42.0	206.0	1728.0	58.0	94.0	109.0	367.0	87.0	68.0	221.0	334.0	478.0	1490.0	375.0	186.0	72.0	43.0	48.0	133.0	86.0	90.0	352.0	315.0	69.0	469.0	3999.0	92.0	122.0	102.0	366.0	167.0	200.0	104.0	13108.0	254.0	299.0	550.0	37.0	55.0	254.0	103.0	127.0	188.0	84.0	27.0	159.0	103.0
K03336	61.0	199.0	39.0	194.0	1602.0	52.0	70.0	96.0	331.0	84.0	61.0	202.0	279.0	236.0	1324.0	333.0	177.0	64.0	42.0	47.0	126.0	73.0	80.0	309.0	306.0	61.0	412.0	2028.0	86.0	92.0	94.0	338.0	125.0	176.0	73.0	12772.0	251.0	288.0	515.0	30.0	48.0	198.0	59.0	119.0	162.0	74.0	25.0	138.0	65.0
K03337	65.0	211.0	42.0	199.0	1538.0	52.0	71.0	99.0	340.0	81.0	66.0	209.0	289.0	243.0	1540.0	353.0	183.0	68.0	44.0	46.0	121.0	77.0	83.0	314.0	324.0	66.0	433.0	1972.0	90.0	93.0	98.0	355.0	129.0	179.0	68.0	12736.0	244.0	283.0	514.0	29.0	47.0	191.0	61.0	114.0	161.0	74.0	24.0	131.0	63.0
K14733	0.0	3.0	1.0	1.0	139.0	0.0	3.0	0.0	5.0	0.0	0.0	3.0	2.0	2.0	20.0	24.0	2.0	0.0	0.0	0.0	0.0	0.0	0.0	0.0	2.0	0.0	3.0	1.0	1.0	7.0	0.0	1.0	6.0	5.0	0.0	10.0	2.0	0.0	1.0	3.0	0.0	0.0	0.0	5.0	1.0	1.0	1.0	3.0	1.0
[truncated: 2,491 more rows]
[truncated: 292 more columns]
