# Supplementary material for: A cross-sectional analysis about bacterial vaginosis, high-risk human papillomavirus infection, and cervical intraepithelial neoplasia in Chinese women
Source: Sci Rep. 2022 Apr 22;12:6609. doi: 10.1038/s41598-022-10532-1 (PMC9033840; doi:10.1038/s41598-022-10532-1)
Supplement: Supplementary file 4 — Supplementary Information 4. [file 41598_2022_10532_MOESM4_ESM.xlsx]

## Sheet: Table S1
Table S1. Population Characterization of All Participants
Sample number	Age	Parturition	Gestation	Contraception	Number of sexual partners	CST cluster	BV infection	HPV infection	Multiple HPV infection	CIN
1-1	25	0	0	1	1	3	0	0	0	0
1-2	33	1	2	1	2	4	1	0	0	0
1-4	44	2	3	3	1	4	1	0	0	0
2-3	65	3	5	5	1	4	1	0	0	0
2-5	39	2	2	1	1	4	1	0	0	0
2-9	50	1	3	3	1	3	0	0	0	0
2-14	26	0	0	1	1	1	0	0	0	0
2-18	49	1	2	3	1	3	0	0	0	0
2-21	41	1	1	1	1	4	0	0	0	0
2-26	60	2	4	3	1	4	1	0	0	0
3-3	46	1	1	1	1	3	1	0	0	0
3-4	30	2	2	1	1	4	0	0	0	0
3-6	56	2	3	1	1	4	0	0	0	0
3-7	51	1	3	3	1	4	1	0	0	0
3-12	41	1	2	1	1	4	1	0	0	0
3-14	31	0	1	1	1	3	0	0	0	0
3-15	30	0	0	1	1	4	0	0	0	0
3-18	28	0	0	1	1	4	1	0	0	0
3-21	59	2	2	1	1	4	1	0	0	0
3-22	38	2	2	1	1	1	1	0	0	0
3-32	36	1	2	1	1	1	1	1	0	1
3-46	39	1	1	1	1	4	1	0	0	0
4-6	48	1	2	3	1	4	1	0	0	0
4-10	34	2	2	1	1	1	0	0	0	0
4-15	30	0	0	1	1	3	0	0	0	0
4-21	33	1	1	1	1	4	0	0	0	0
4-22	39	1	1	3	1	3	1	0	0	0
4-23	56	2	4	3	1	4	1	0	0	0
4-24	29	1	1	1	1	3	0	0	0	0
4-26	26	1	1	1	1	3	1	0	0	0
4-27	35	0	0	1	1	1	0	0	0	0
4-30	52	1	2	3	1	4	1	0	0	0
4-34	33	2	2	1	1	1	0	0	0	0
4-38	42	1	2	3	1	1	0	0	0	0
4-41	45	1	1	3	1	3	0	0	0	0
4-44	39	1	1	1	1	4	1	0	0	0
4-48	40	2	2	3	1	1	0	0	0	0
4-50	43	1	2	3	1	3	0	0	0	0
4-58	24	0	0	1	1	1	1	0	0	0
4-59	28	1	1	1	1	1	1	0	0	0
4-60	27	0	0	1	1	4	0	0	0	0
4-62	32	1	1	1	1	3	1	0	0	0
4-66	25	0	0	1	1	3	0	0	0	0
4-67	31	2	2	1	1	4	0	0	0	0
4-68	29	1	1	1	1	3	0	0	0	0
4-69	30	2	2	1	1	3	0	0	0	0
4-70	41	2	2	1	1	4	0	0	0	0
4-71	50	1	2	3	1	4	0	0	0	0
4-73	39	2	2	1	1	1	0	0	0	0
4-74	45	1	2	1	1	3	0	0	0	0
4-76	55	1	2	3	1	4	1	0	0	0
4-77	27	1	1	1	1	3	0	0	0	0
4-90	57	1	2	3	1	3	0	0	0	0
4-92	64	2	4	3	1	4	1	0	0	0
4-94	43	1	1	2	1	1	0	0	0	0
4-100	31	1	1	1	1	4	1	0	0	0
5-1	38	2	3	1	1	1	0	0	0	0
5-2	30	1	1	1	1	1	0	0	0	0
5-6	25	0	0	1	1	3	0	0	0	0
5-7	55	2	3	4	1	2	0	0	0	0
5-10	40	1	1	1	1	1	0	0	0	0
5-11	38	2	2	1	1	3	1	0	0	0
5-12	36	2	2	1	1	3	0	0	0	0
5-13	43	1	1	1	1	3	0	0	0	0
5-18	29	1	1	1	1	4	1	0	0	0
5-19	26	0	0	1	1	1	1	0	0	0
5-26	32	1	1	1	1	3	0	0	0	0
5-33	33	2	2	1	1	3	0	0	0	0
5-35	35	2	2	1	1	2	0	0	0	0
5-36	38	1	1	1	1	1	0	0	0	0
5-37	52	1	2	3	1	4	1	0	0	0
5-38	35	1	1	1	1	1	0	0	0	0
6-3	23	0	0	1	1	3	0	0	0	0
6-12	43	2	3	1	1	3	0	0	0	0
6-19	33	2	2	3	1	5	1	0	0	0
6-20	34	1	1	1	1	1	1	0	0	0
6-21	35	1	1	3	1	1	1	0	0	0
6-22	34	1	1	1	1	4	1	0	0	0
6-23	35	1	1	1	1	2	0	0	0	0
6-24	33	1	1	1	1	4	1	0	0	0
6-25	49	1	2	3	1	4	0	0	0	0
6-28	32	1	1	1	2	4	1	0	0	0
6-29	39	2	2	1	1	3	1	0	0	0
6-38	24	0	0	1	1	3	0	0	0	0
6-47	25	0	0	1	1	3	0	0	0	0
6-48	48	1	1	3	1	4	1	0	0	0
7-2	35	1	1	1	1	1	1	0	0	0
7-14	26	0	1	1	1	3	0	0	0	0
7-19	31	2	2	1	1	3	0	0	0	0
7-39	28	1	1	1	1	1	1	0	0	0
7-44	26	1	1	1	1	3	0	0	0	0
7-46	34	2	2	1	1	1	0	0	0	0
7-48	38	1	1	1	1	1	0	0	0	0
1-3	57	2	3	3	1	4	1	1	1	1
1-5	33	1	2	1	1	3	1	1	0	1
2-2	28	1	1	1	1	3	0	1	0	0
2-4	36	1	2	1	1	4	0	1	0	0
2-6	62	2	4	5	1	3	0	1	0	1
2-7	60	1	3	4	1	4	1	1	0	0
2-8	31	1	1	1	2	3	0	1	1	0
2-11	45	1	2	1	1	3	0	1	1	0
2-12	51	1	2	3	1	1	0	1	1	0
2-13	25	0	0	1	1	4	1	1	1	0
2-17	24	0	0	1	1	1	1	1	0	0
2-22	27	1	1	1	1	3	0	1	1	0
2-24	51	1	2	3	2	3	0	1	1	1
2-25	50	1	1	3	1	3	0	1	1	0
2-27	38	2	2	1	1	3	0	1	0	1
2-28	41	1	1	1	1	1	1	1	1	1
3-1	60	2	4	3	1	4	1	1	1	1
3-2	40	1	3	1	1	1	1	1	1	1
3-8	43	2	3	1	2	1	0	1	1	1
3-9	33	2	2	1	1	1	0	1	0	1
3-10	38	2	3	1	1	1	0	1	1	1
3-11	40	1	3	1	1	3	1	1	0	0
3-13	28	1	2	1	1	3	0	1	0	0
3-17	50	1	1	3	1	3	0	1	0	0
3-19	30	2	2	1	2	4	0	1	1	1
3-20	47	1	2	5	1	1	0	1	0	0
3-23	31	1	2	5	2	4	1	1	1	1
3-24	28	1	1	1	1	1	0	1	0	0
3-25	53	1	3	5	1	4	1	1	1	0
3-26	35	2	2	1	1	3	0	1	0	1
3-27	35	1	2	1	1	4	1	1	0	0
3-28	31	0	0	5	1	3	0	1	0	0
3-29	32	1	2	1	1	1	1	1	1	0
3-30	44	1	2	1	1	4	0	1	0	0
3-31	58	1	2	5	1	4	0	1	0	0
3-33	25	0	0	1	1	4	1	1	0	0
3-34	35	2	2	1	1	3	0	1	0	0
3-35	64	4	5	5	1	4	1	1	1	0
3-36	35	2	2	1	1	1	1	1	1	0
3-37	28	1	1	1	1	3	0	1	0	0
3-39	39	2	2	1	1	1	1	1	1	0
3-40	43	1	2	1	1	3	0	1	0	0
3-41	37	1	2	3	1	3	0	1	0	0
3-43	26	0	1	1	3	3	0	1	1	1
3-44	37	2	2	3	1	4	0	1	0	1
3-47	34	2	2	1	1	1	0	1	0	1
3-48	36	1	2	1	1	1	0	1	0	1
4-1	34	1	2	1	2	3	0	1	1	1
4-2	41	1	1	3	1	3	0	1	0	1
4-3	31	2	2	1	1	3	0	1	0	0
4-4	54	1	2	3	1	4	0	1	0	1
4-5	45	1	2	1	1	4	0	1	0	0
4-7	22	0	0	1	2	3	0	1	0	0
4-8	38	2	2	1	1	3	0	1	0	0
4-9	29	1	1	1	1	1	1	1	0	0
4-11	46	1	2	3	1	3	0	1	1	1
4-12	32	2	2	1	1	3	0	1	0	0
4-16	53	1	3	3	1	4	0	1	1	1
4-17	45	1	3	1	1	1	0	1	0	1
4-19	41	1	2	1	2	1	1	1	1	1
4-20	29	1	1	1	2	1	1	1	1	1
4-28	32	1	1	1	1	4	0	1	1	1
4-29	30	2	2	1	1	3	0	1	0	1
4-32	58	2	2	5	1	4	1	1	0	0
4-33	36	1	1	1	1	4	1	1	0	0
4-36	35	1	2	1	2	1	1	1	1	1
4-37	28	0	1	1	1	1	1	1	0	0
4-39	40	2	2	1	1	3	0	1	0	1
4-40	27	0	0	1	1	1	0	1	0	0
4-43	31	1	3	1	1	1	1	1	1	0
4-45	32	2	2	1	2	3	0	1	1	1
4-46	55	2	2	1	1	4	0	1	1	0
4-47	62	3	5	5	1	1	0	1	0	0
4-49	32	2	2	1	1	3	0	1	0	0
4-51	28	1	1	1	1	4	0	1	0	1
4-52	53	1	2	3	1	4	1	1	0	0
4-53	60	2	4	5	1	4	1	1	0	0
4-54	45	1	2	1	1	3	0	1	0	0
4-55	34	2	2	1	1	1	1	1	0	0
4-56	30	2	2	1	1	1	1	1	1	0
4-63	43	1	2	1	1	3	0	1	1	0
4-79	31	1	2	1	1	4	1	1	0	1
4-80	31	1	1	1	1	4	1	1	1	0
4-81	49	1	1	1	1	4	1	1	1	0
4-82	65	2	2	5	1	4	1	1	0	0
4-83	29	0	0	1	1	3	1	1	0	0
4-84	32	0	0	2	1	3	1	1	1	1
4-85	24	0	0	1	1	1	1	1	1	0
4-86	62	2	2	5	1	4	0	1	0	1
4-87	37	1	1	1	1	3	0	1	0	0
4-89	35	1	1	1	1	3	0	1	1	0
4-91	52	1	3	1	1	3	0	1	0	0
4-93	26	0	0	1	1	4	1	1	1	1
4-99	33	1	1	1	1	3	0	1	0	1
5-3	37	1	1	1	1	1	0	1	0	1
5-4	43	2	3	1	1	3	0	1	1	1
5-5	39	1	1	1	1	4	0	1	0	0
5-9	42	1	2	1	1	1	1	1	0	0
5-15	31	1	1	1	2	1	0	1	1	0
5-16	36	1	1	1	1	3	1	1	0	0
5-17	34	1	1	1	1	4	1	1	0	0
5-20	56	1	3	5	1	4	1	1	0	0
5-21	31	0	1	1	1	3	0	1	1	1
5-22	42	0	0	1	1	4	1	1	0	0
5-23	51	1	1	1	1	4	0	1	1	0
5-24	52	1	2	3	1	4	1	1	0	0
5-25	41	1	2	4	1	1	0	1	0	1
5-28	32	0	1	1	1	3	1	1	0	0
5-29	33	1	1	1	1	1	0	1	0	1
5-30	65	3	5	5	1	3	0	1	0	1
5-31	43	1	2	1	1	3	0	1	0	0
5-32	32	0	1	1	2	1	1	1	1	0
5-34	39	1	2	1	1	1	0	1	1	1
5-39	33	2	2	1	1	1	0	1	1	1
5-40	38	1	1	1	1	1	0	1	0	0
6-1	38	1	1	1	1	4	1	1	1	1
6-4	39	1	1	1	1	1	1	1	0	1
6-5	21	0	0	1	1	1	1	1	1	0
6-6	43	2	3	1	2	3	1	1	1	1
6-7	30	2	2	1	1	1	1	1	1	0
6-8	29	0	1	1	1	3	1	1	0	1
6-10	28	1	1	1	1	3	0	1	1	0
6-11	40	1	1	1	1	3	0	1	0	0
6-13	40	2	3	1	1	3	0	1	1	0
6-14	30	1	1	1	1	1	0	1	0	1
6-15	30	1	1	1	1	3	0	1	0	0
6-16	29	0	0	1	1	1	1	1	0	0
6-17	32	0	1	1	1	1	1	1	1	0
6-18	57	2	2	5	1	3	1	1	1	1
6-30	28	1	2	1	1	3	0	1	0	0
6-31	48	2	2	1	1	3	1	1	1	1
6-32	24	0	0	1	1	3	0	1	1	1
6-33	51	1	1	1	1	3	0	1	0	0
6-34	32	2	2	1	1	1	1	1	0	1
6-35	35	1	1	1	1	1	1	1	0	0
6-36	33	0	0	1	1	4	0	1	0	0
6-37	31	0	0	1	1	1	1	1	0	0
6-39	34	1	1	1	1	3	0	1	0	0
6-40	24	0	0	1	1	3	0	1	0	0
6-41	22	0	0	1	2	3	0	1	1	0
6-43	30	0	0	1	2	3	1	1	1	1
6-44	27	0	0	1	1	3	0	1	1	0
6-45	41	1	2	1	1	1	1	1	0	1
7-1	46	2	2	1	1	3	0	1	1	0
7-5	40	1	1	1	1	1	1	1	0	1
7-6	46	1	1	1	1	4	1	1	0	0
7-7	41	1	1	1	1	3	0	1	0	0
7-8	43	0	1	1	1	3	1	1	0	0
7-9	56	1	1	1	1	4	1	1	1	0
7-11	30	1	1	1	1	1	1	1	1	0
7-12	42	1	1	1	1	1	1	1	0	1
7-13	34	1	1	1	1	1	1	1	0	0
7-15	24	0	1	1	1	3	0	1	0	0
7-16	43	0	0	1	1	1	1	1	0	1
7-17	36	1	2	1	1	1	1	1	0	0
7-18	34	2	2	1	1	3	1	1	0	1
7-21	36	1	1	1	1	4	1	1	0	0
7-22	29	0	0	1	1	3	0	1	1	0
7-23	44	1	1	1	1	1	1	1	0	0
7-24	39	1	1	1	2	3	1	1	1	1
7-25	24	0	1	1	3	1	0	1	1	1
7-26	35	2	2	1	2	1	0	1	1	1
7-27	29	1	1	1	1	3	0	1	1	1
7-29	33	0	1	1	1	1	1	1	0	0
7-30	51	1	2	1	1	4	0	1	0	0
7-32	40	2	2	1	1	3	0	1	0	0
7-33	34	1	2	1	1	3	0	1	1	0
7-34	65	3	4	5	1	4	1	1	1	0
7-35	23	0	0	1	1	3	1	1	1	1
7-36	38	1	1	1	1	1	1	1	0	0
7-37	32	0	0	1	1	3	0	1	0	0
7-40	26	1	2	1	1	1	1	1	0	0
7-42	36	1	1	1	1	3	0	1	0	1
7-43	53	2	2	1	1	4	0	1	0	0
7-45	25	0	0	1	2	1	1	1	0	0
7-47	33	1	1	1	1	4	1	1	0	1
8-1	55	2	2	1	1	3	1	1	0	1
8-3	54	1	3	1	1	4	1	1	0	0
8-4	44	1	3	1	1	3	1	1	0	1
8-5	52	1	2	1	1	1	0	1	0	0
8-7	19	0	0	1	1	1	1	1	0	1
8-8	65	3	5	5	2	4	1	1	1	1
8-9	35	1	1	1	1	1	0	1	0	0
8-10	56	1	3	5	1	4	1	1	0	0
8-11	44	2	2	1	1	1	1	1	1	0
8-12	41	1	1	1	1	4	1	1	0	1
8-13	25	0	0	1	1	3	0	1	1	0
8-14	42	2	2	1	1	4	1	1	0	1
8-15	49	1	1	1	1	1	0	1	0	0
8-17	44	1	2	1	1	1	0	1	0	0
8-19	28	0	0	1	1	1	1	1	0	0
8-20	44	1	2	3	1	1	0	1	0	0
8-21	42	1	1	1	1	3	0	1	0	0
8-22	30	2	2	1	1	4	1	1	0	0
8-23	37	1	1	1	1	1	1	1	1	1
8-24	33	1	2	1	1	1	1	1	0	1
8-25	27	1	1	1	1	1	0	1	0	0
9-1	49	1	1	1	1	3	0	1	0	0
9-2	29	0	0	1	1	3	1	0	0	0
9-3	39	1	2	1	1	3	1	1	1	1
9-4	41	1	1	1	2	3	0	1	1	0
9-5	45	2	2	1	1	4	1	1	0	1
9-6	55	1	3	5	1	4	0	1	0	0
9-7	35	1	2	1	1	1	1	1	1	1
9-8	24	0	0	1	1	3	0	1	0	1
9-9	54	1	3	3	1	4	1	1	0	0
9-12	36	1	1	1	1	1	0	1	0	0
9-13	34	0	1	1	1	1	0	1	0	0
9-14	50	1	1	3	1	4	0	1	0	0
10-1	40	1	2	1	1	3	0	1	0	0
10-2	23	0	0	1	1	NA	0	1	0	0
10-3	38	0	2	1	1	4	1	1	0	1
10-5	24	0	0	1	2	4	1	1	1	0
10-6	38	1	1	1	1	3	1	1	0	1
10-7	49	2	2	1	1	3	0	1	1	0
10-8	40	1	2	1	1	3	1	1	1	1
10-9	43	1	3	1	1	3	0	1	0	1
10-10	61	2	3	5	1	4	0	1	1	1
10-11	32	1	1	1	1	3	0	1	1	1
10-12	35	1	2	1	1	4	0	1	1	1
10-13	57	1	2	3	1	NA	1	0	0	0
10-14	62	2	2	3	1	4	1	0	0	0
10-15	35	1	1	1	1	3	0	1	0	1
10-16	36	1	1	1	2	3	0	1	1	1
10-17	47	1	2	3	1	4	0	1	0	1
10-18	36	2	2	1	1	3	0	1	0	1
10-19	42	1	2	1	1	3	0	1	1	0
10-20	45	2	2	1	2	3	1	1	0	1
10-21	39	0	0	1	1	3	1	1	1	0
10-22	25	0	0	1	1	4	1	0	0	0
10-23	25	0	0	1	1	3	0	1	0	0
10-24	35	2	2	1	1	1	1	1	0	1
11-1	59	1	1	3	1	NA	0	0	0	0
11-2	34	1	1	1	1	NA	0	0	0	0
11-3	37	1	3	1	1	3	0	0	0	0
11-4	36	1	2	1	1	3	0	0	0	0
11-5	42	1	2	1	1	4	0	0	0	0
11-6	35	2	2	1	1	NA	0	0	0	0
11-7	32	0	0	1	1	1	0	0	0	0
11-8	39	0	0	5	1	1	0	0	0	0
11-9	58	1	2	3	1	4	1	0	0	0
11-10	36	1	3	1	1	3	0	0	0	0
11-11	55	1	3	3	1	3	0	0	0	0
11-12	49	1	2	1	1	3	0	0	0	0
11-13	30	2	2	1	1	3	0	0	0	0
11-14	48	2	3	1	1	4	0	0	0	0
11-15	41	2	4	1	1	4	0	0	0	0
11-16	55	1	2	1	1	4	1	0	0	0
11-17	36	1	1	1	1	4	1	0	0	0
11-18	37	1	1	1	1	4	0	0	0	0
11-19	35	1	2	1	1	3	0	0	0	0
11-20	37	1	1	1	1	3	0	0	0	0
11-21	36	2	2	1	1	3	0	0	0	0
11-22	37	1	2	1	1	3	0	0	0	0
11-23	48	1	1	1	1	NA	0	0	0	0
11-24	38	1	2	1	1	3	0	0	0	0
12-1	38	2	2	1	1	3	0	0	0	0
12-2	42	2	3	1	1	1	0	0	0	0
12-3	36	1	2	1	1	3	0	0	0	0
12-4	28	0	0	1	2	4	1	0	0	0
12-5	27	0	0	1	1	3	0	0	0	0
12-6	32	1	2	1	1	1	0	0	0	0
12-7	35	1	1	1	1	4	0	0	0	0
12-8	34	1	1	1	1	NA	0	0	0	0
12-9	31	1	2	1	1	4	0	0	0	0
12-10	27	0	0	1	1	4	0	0	0	0
12-11	32	1	1	1	1	4	0	0	0	0
12-12	28	0	0	1	1	4	1	0	0	0
12-13	39	1	2	1	1	3	0	0	0	0
12-14	38	2	2	1	1	4	1	0	0	0
12-15	28	1	1	1	1	4	0	0	0	0
12-16	32	1	1	1	1	4	0	0	0	0
12-17	37	1	2	1	1	4	0	0	0	0
12-18	34	1	1	1	1	3	0	0	0	0
12-19	31	1	1	1	1	1	0	0	0	0
12-20	31	2	2	1	1	3	0	0	0	0
12-21	30	1	2	1	1	1	0	0	0	0
12-22	27	0	0	1	1	3	0	0	0	0
12-23	29	1	1	1	1	3	0	0	0	0
12-24	51	1	2	1	1	3	0	0	0	0
13-1	28	0	0	1	1	3	0	0	0	0
13-2	35	1	1	1	1	3	0	0	0	0
13-3	33	1	1	1	1	1	0	0	0	0
13-4	27	0	0	1	1	1	0	0	0	0
13-5	36	1	3	1	1	3	0	0	0	0
13-6	33	1	1	1	1	3	0	0	0	0
13-7	39	1	2	1	1	1	0	0	0	0
13-8	56	1	3	1	1	4	0	0	0	0
13-9	30	1	1	1	1	4	1	0	0	0
13-10	33	1	1	1	1	3	0	0	0	0
13-11	37	2	3	1	1	3	0	0	0	0
13-12	35	1	1	1	1	4	1	0	0	0
13-13	54	1	3	3	1	3	0	0	0	0
13-14	37	1	2	1	1	1	0	0	0	0
13-15	26	0	0	1	1	3	0	0	0	0
13-16	30	1	2	1	1	4	1	0	0	0
13-17	35	2	2	1	1	3	0	0	0	0
13-18	36	1	1	1	1	4	0	0	0	0
13-19	28	0	1	1	1	1	0	0	0	0
13-20	26	0	0	1	1	4	1	0	0	0
13-21	32	1	1	1	1	1	0	0	0	0
13-22	36	1	2	1	1	1	0	0	0	0
13-23	34	1	1	1	1	3	0	0	0	0
13-24	27	1	1	1	1	1	0	0	0	0
14-1	29	0	0	1	1	1	0	0	0	0
14-2	27	1	1	1	1	3	0	0	0	0
14-3	39	1	2	1	1	4	1	0	0	0
14-4	39	1	1	1	1	4	1	0	0	0
14-5	25	0	0	1	1	1	0	0	0	0
14-6	64	2	4	5	1	4	0	0	0	0
14-7	34	1	2	1	1	1	0	0	0	0
14-8	36	2	2	1	1	4	0	0	0	0
14-9	56	1	3	1	1	NA	0	0	0	0
14-10	25	0	0	1	1	4	0	0	0	0
14-11	36	1	2	1	1	3	0	0	0	0
14-12	27	1	1	1	1	1	0	0	0	0
14-13	31	2	3	1	1	1	0	0	0	0
14-14	36	2	2	1	1	4	0	0	0	0
14-15	26	0	0	1	1	1	0	0	0	0
14-16	32	0	0	1	1	3	0	0	0	0
14-17	35	1	3	1	1	4	0	0	0	0
14-18	44	1	2	1	1	3	0	0	0	0
14-19	27	0	1	1	1	1	0	0	0	0
14-20	31	1	1	1	1	1	0	0	0	0
14-21	31	0	0	1	1	3	0	0	0	0
14-22	25	0	0	1	1	3	0	0	0	0
14-23	59	1	2	3	1	NA	0	0	0	0
14-24	25	0	0	1	1	3	0	0	0	0
14-25	30	1	1	1	1	1	0	0	0	0
13-25	56	2	3	5	1	4	1	1	0	1
Table S1. Population Characterization of All Participants. Detailed information about all enrolled participants were showed in the table. Every participant had her own sample number as shown in line 1. Age was displayed as years. Gestation, Parturition, Number of sexual partners line were presented as numbers. Contraception 1 to 5 means Using Condom, taking contraceptive, having intrauterine devi…

## Sheet: Table S2
Table S2. OTU Taxonomy based on Silva Database
Sample Number	2-2	2-3	2-5	2-7	2-8	2-9	2-11	2-12	2-14	2-16	2-18	2-21	2-22	2-23	2-26	2-27	3-2	3-3	3-4	3-6	3-7	3-12	3-14	3-15	3-18	3-19	3-21	3-22	3-24	3-26	3-27	3-28	3-29	3-32	3-33	3-34	3-37	3-38	3-41	3-44	3-46	3-47	3-48	4-1	4-4	4-5	4-7	4-12	4-20
Lactobacillus_iners	32760	1125	537	3544	50393	54050	52431	4311	16010	4977	56452	3210	47291	1461	6575	21882	744	60525	1568	3453	1654	754	42520	564	474	29846	841	2759	2213	54933	155	57490	6786	2282	937	49194	52788	1961	55644	945	1954	554	1311	39814	3100	20859	36026	35483	6535
Herbaspirillum_huttiense	0	0	0	0	0	0	0	0	0	0	0	0	0	0	0	0	0	0	0	0	0	0	0	0	0	0	0	0	0	0	0	0	0	0	0	0	0	0	0	0	0	0	0	0	0	0	0	0	0
Lactobacillus_crispatus	2752	643	960	570	1844	1476	3033	51591	37667	1473	2156	305	296	177	4183	17418	57749	475	825	1187	727	1339	2365	1607	1638	3308	558	52800	57408	1618	189	1756	54863	58512	469	9000	6034	885	3754	4081	3319	51924	51173	13157	543	5399	5745	10302	43063
Gardnerella_vaginalis	21911	1962	16505	50267	894	1959	3363	4492	3630	33186	1127	34008	1143	16545	1296	1833	0	1285	191	965	48421	741	1911	9424	87	28568	874	876	311	1196	11509	112	518	484	34338	2561	1455	55128	154	129	36901	48	59	202	51728	28819	4384	3142	2012
Pseudomonas_moraviensis	0	0	0	0	0	0	0	0	0	0	0	0	0	0	0	0	0	2	0	0	0	0	0	656	99	184	342	251	268	344	2	1	612	1	1	0	16	2	436	1	0	2	0	0	0	1	0	0	0
Serratia_marcescens	0	0	0	1	1154	1	1	0	2	1	0	309	354	264	372	472	0	246	700	1	1	1	0	0	0	0	15	0	0	1	0	0	0	0	0	0	0	0	0	0	0	0	0	0	0	1	3	0	0
Escherichia_coli	0	6	8	0	10	13	6	39	4	1	0	47	24	5	62	25	96	1	35	10	7	708	5	14	0	1	27	4	16	0	121	406	578	182	318	266	94	141	0	1	1	273	4	0	1	1	0	0	28
Ralstonia_pickettii	129	999	161	471	452	193	670	287	588	146	116	3044	4370	5769	16894	7711	369	1230	4361	22927	2961	6611	612	439	202	671	19207	1075	258	478	23	271	758	435	1239	245	240	642	934	1379	411	1531	922	114	577	151	746	1795	338
Streptococcus_anginosus	5	492	177	8	4	0	12	0	1	0	0	1	11	2	64	38	0	0	218	264	74	11754	78	117	10164	959	150	112	199	166	52	147	257	206	223	294	128	685	22	9	6	9	12	0	0	0	47	1	3
Lactobacillus_jensenii	17	1	2	147	7906	115	27	68	82	71	182	38	14	11	59	18	1301	227	216	141	95	85	13324	47	9	46	11	1156	837	38	0	3	21	21	0	43	195	8	8	20	36	238	21	1112	366	1646	6313	1580	1844
Streptococcus_agalactiae	0	0	1	0	1340	0	0	2	0	1	1	6	3	1	6	5	0	5	50975	157	103	250	291	1	2	2	0	0	1	0	0	0	6	0	0	0	0	0	3	0	0	0	0	0	0	0	0	0	0
Aerococcus_christensenii	367	19996	326	1874	110	80	479	136	146	1131	107	88	152	9446	259	737	0	205	0	27	171	7	102	1	0	1	112	7	8	63	10	52	70	71	4896	157	40	43	19	17	23	7	33	0	55	3996	589	222	122
Lactobacillus_gasseri	177	3876	49	121	191	39	26	1073	66	1920	77	1	3	0	6	267	5	2	7	5	2	3	5	7308	21	142	49	317	262	346	83	1	31	534	37	73	170	165	223	13614	211	149	407	0	6	12	54	57	10
Prevotella_bivia	48	4	120	0	7	1	147	448	10	7	0	15	29	1588	22	11	0	35	91	80	28	355	14	1326	44525	177	1302	296	550	314	152	2	16	6	86	2	7	7	69	16	18	14	38	0	4	19	617	143	473
Bifidobacterium_breve	98	26814	159	132	2	0	0	1	2	1	0	1	1	1	0	445	5	0	0	1	0	0	2	2	0	0	0	0	1	0	0	0	0	499	0	1	0	0	148	37510	85	86	68	0	0	0	0	0	0
Streptococcus_infantis	1	3	1	5	6	5	4	1	3	2	2	3	1	1	0	1	36	0	1	0	0	15	4	5	1	0	9	3	3	0	5	39	1	11	23	2	0	0	6	4	2	4	7	0	0	1	217	24	3
Prevotella_timonensis	81	3057	29660	82	4	0	12	9	2	1	0	2	7	321	58	40	0	233	127	27	20	270	3	636	4	0	532	1	5	3	15182	98	150	93	198	148	52	90	23	10	8	6	23	0	0	0	6	1	26
Chlamydia_trachomatis	0	0	0	0	0	0	46	0	0	0	0	0	0	0	0	0	0	0	0	0	0	0	0	0	0	0	0	0	0	0	0	0	0	0	0	0	0	0	0	0	0	0	0	0	8	0	0	0	0
Bifidobacterium_dentium	2	2	285	2	1	0	1	38	0	3	1	1	0	5	1	3	12	16	123	115	131	27534	189	6	0	1	9	0	1	0	11	0	0	0	16	1	0	2	0	0	1	0	3	0	0	0	68	0	0
Prevotella_amnii	1	2	11	0	0	0	0	0	0	15	0	1	0	0	0	0	0	0	0	0	0	0	0	0	0	0	0	0	0	0	0	0	0	0	0	0	0	0	0	0	0	0	0	0	0	0	0	0	78
Sneathia_amnii	1	0	8	0	4	1	84	0	1	2	0	9	84	4543	38	38	0	31	0	9	44	2	84	111	0	1	0	0	0	0	4971	10	71	21	27	27	19	32	0	0	0	0	0	0	3	0	62	101	10
Sneathia_sanguinegens	0	0	0	0	0	0	101	0	0	0	0	18	99	8664	76	60	0	47	0	1	80	0	1	0	0	0	0	0	0	0	3	0	0	4	0	1	1	1	0	0	0	0	0	0	0	0	2	3	4
Bifidobacterium_longum	0	0	0	0	0	0	0	0	0	0	0	0	0	0	0	0	41	5	0	0	0	1	2	47	0	0	5	0	1	0	331	7	7	20	17	3	0	4	0	445	0	1	2	0	0	1	14	1	133
Lactobacillus_delbrueckii	1	0	0	0	0	0	0	10	3	0	0	0	0	0	0	0	2	0	0	0	0	0	0	0	0	0	1	605	5	2	0	1	3	7	1	630	1	0	346	262	19825	145	415	2	0	0	1	2	1
Streptococcus_lutetiensis	0	0	0	0	0	0	0	0	0	1	2	0	0	0	0	0	0	0	0	0	0	0	0	0	0	0	0	0	0	0	0	1	0	0	0	0	0	0	0	0	0	0	0	0	0	0	0	0	0
Klebsiella_variicola	0	0	0	0	1	1	0	20	1	1	1	5	0	0	0	3	80	2	0	0	0	1	0	0	0	0	0	1	2	0	0	6	140	18	0	1	4	0	87	0	0	0	0	0	0	0	84	0	1
Mycoplasma_hominis	1	0	0	0	8	10	55	11	3	5	1	2	22	999	18	9	0	7	0	1	13	0	0	0	0	0	0	0	0	0	0	0	0	0	0	0	0	0	0	0	0	0	0	0	0	0	0	0	0
Prevotella_colorans	0	0	174	0	2	0	10	3	0	0	0	0	0	1	0	0	0	0	67	8	342	11	2	281	0	0	251	3	1	2	7158	17	53	47	93	65	37	48	6	0	1	0	3	0	0	0	1	0	0
Dialister_micraerophilus	1	23	221	1	8	8	8	16	4	23	4	0	2	23	0	20	0	0	13	1	114	6	3	48	121	7	4	5	21	7	54	0	2	2	0	2	17	1	0	0	0	0	0	0	51	3	19	7	51
Ureaplasma_parvum	92	88	8	3153	53	27	238	412	77	1156	957	32	73	18	86	3045	0	302	3	20	8	1	85	9	12	75	8	57	485	612	0	5	19	14	80	21	188	13	251	11	10	1309	156	29	179	432	41	454	549
Alloscardovia_omnicolens	0	0	124	0	0	0	0	0	0	0	0	5	1	4	3	3	0	2	33	39	39	6750	47	0	0	0	0	0	0	0	0	0	0	0	0	0	0	0	0	0	0	0	0	0	0	0	0	0	1
Veillonellaceae_bacterium_KA00182	31	44	8412	29	0	0	0	0	0	0	0	0	0	0	0	0	0	0	0	0	0	83	0	0	0	0	0	0	0	0	0	0	0	0	0	0	0	0	0	0	0	0	0	0	0	0	0	0	9
Comamonas_denitrificans	0	0	7	0	0	0	0	0	0	0	0	5	27	5	19	8	0	6	0	106	1	29	0	0	0	0	0	0	0	0	0	0	0	0	0	0	0	0	0	0	0	0	0	0	0	0	0	0	0
Enterococcus_faecalis	0	1	0	0	0	0	0	0	0	0	0	0	0	0	0	0	0	0	0	0	0	2	1	1	0	0	0	0	0	0	0	0	0	0	0	0	0	0	0	0	0	0	0	0	0	0	8	0	0
Clostridiales_bacterium_KA00274	0	0	1	0	0	0	0	0	0	1	0	0	0	0	0	0	0	0	0	0	0	0	0	0	0	0	0	0	0	0	0	0	0	0	0	0	0	0	0	0	0	0	0	0	0	0	1	0	34
Porphyromonas_asaccharolytica	1	1	731	3	3	0	0	10	1	0	0	0	2	1	52	0	0	0	31	1	23	12	0	1	0	0	156	2	0	0	0	0	0	0	0	0	0	0	0	0	0	0	0	0	0	0	0	0	3
Veillonellaceae_bacterium_DNF00626	11	10	1485	7	1	0	7	0	3	0	0	1	2	86	1	3	0	2	13	3	14	22	0	453	1652	12	42	29	51	34	5543	50	114	43	71	49	32	49	1	0	0	0	0	0	0	0	70	5	1
Prevotella_sp_S7-1-8	0	0	0	0	0	0	0	0	0	0	0	0	0	0	0	0	0	0	0	0	0	0	0	0	0	0	0	0	0	0	6	0	0	0	1	0	0	0	0	0	0	0	0	0	0	0	0	0	16
Microbacterium_laevaniformans	0	0	0	0	0	0	0	0	0	0	0	0	0	0	0	0	0	0	0	0	0	2	0	0	0	0	0	0	0	0	0	0	0	0	0	0	0	0	0	0	0	1	0	0	0	0	0	0	0
Lactobacillus_salivarius	0	0	0	0	0	0	0	0	0	0	0	0	0	0	0	0	4	0	0	0	0	0	0	0	0	0	0	0	0	0	0	25	0	0	0	0	0	0	0	0	0	0	0	0	6	0	0	0	5
Staphylococcus_caprae	0	0	0	1	5	2	4	172	3	4	5	2	0	0	2	1	0	2	0	0	1	0	1	1	0	0	2	1	1	4	4	1	7	6	1	1	1	151	0	0	1	1	1	0	0	3	28	72	0
Rhizobium_phaseoli	25	102	37	28	56	12	130	36	76	14	16	257	748	989	1903	322	20	102	379	4267	187	706	55	57	38	57	4196	107	51	80	3	72	82	37	221	43	41	71	168	258	44	132	122	143	203	51	125	478	108
Acinetobacter_sp_SWBY1	0	0	0	0	0	0	0	0	0	0	0	0	0	0	0	0	0	0	0	0	0	0	0	0	0	0	0	0	0	0	0	0	0	0	0	0	0	0	0	0	0	0	0	0	0	0	0	0	0
Prevotella_buccalis	0	0	4	0	2	0	0	0	0	0	0	0	2	0	8	0	0	0	14	235	0	3	0	132	0	0	0	0	0	0	3236	13	50	15	31	29	13	24	0	0	0	0	0	0	0	0	0	0	0
Hydrogenophilus_thermoluteolus	0	0	8	0	0	0	0	0	0	1	0	4	9	8	4	4	0	2	0	0	0	11	0	0	0	0	0	0	0	0	0	0	0	0	0	0	0	0	0	0	0	0	0	0	0	4	0	24	15
Alcanivorax_dieselolei	0	0	0	0	0	0	0	0	0	0	0	0	0	0	0	0	0	0	0	0	0	0	0	0	0	0	0	0	0	0	0	0	0	0	0	0	0	0	0	0	0	0	0	0	0	0	0	0	0
Ostreobium_sp_HV05042	0	0	0	0	0	0	0	0	0	0	0	0	0	0	0	0	0	0	0	0	0	0	0	0	0	0	0	0	0	0	0	0	0	0	0	0	0	0	0	0	0	0	0	0	0	0	0	0	0
Cutibacterium_acnes	0	0	1	0	0	0	0	0	0	0	0	2	0	1	13	1	0	1	0	1	3	2	2	0	1	0	0	0	0	0	1	0	1	0	1	1	0	0	0	0	2	0	3	2	6	0	9	5	0
Lactobacillus_reuteri	190	6	2	2	2	1	1	24	124	1	27	0	2	0	47	121	724	1	5	7	4	7	28	465	19	61	49	251	670	718	13	42	189	19	26	298	58	86	32	28	47	9	97	303	12	58	227	786	72
Coriobacteriales_bacterium_DNF00809	2	0	0	0	0	0	13	0	0	23	0	1	2	277	1	3	0	5	0	0	7	2	0	101	0	0	0	0	1	0	1259	11	27	16	37	27	20	21	0	0	0	0	0	0	2	0	78	1	61
Halomonas_aquamarina	0	0	0	0	0	0	0	0	0	0	0	0	0	0	0	0	0	0	0	0	0	0	0	0	0	0	0	0	0	0	0	0	0	0	0	0	0	0	0	0	0	0	0	0	0	0	0	0	0
Anaerococcus_lactolyticus	3	261	22	0	0	0	1	0	0	0	0	1	3	1	2	13	0	6	2	9	36	13	0	0	2	1	131	0	1	1	1	0	0	0	5	0	0	0	2	1	2	2	4	0	0	0	0	0	0
Gemella_asaccharolytica	0	0	0	0	0	0	9	2	0	1	0	0	4	195	4	1	0	1	0	0	5	0	0	0	0	0	0	0	0	0	0	0	0	0	0	0	0	0	0	0	0	0	0	0	0	0	248	5	0
Veillonella_montpellierensis	0	0	0	0	0	0	0	0	0	0	0	0	0	0	0	0	0	0	0	0	0	0	0	0	0	0	0	0	0	0	0	0	0	0	0	0	0	0	5	0	0	0	0	5	41	0	0	0	14
Lactobacillus_paralimentarius	0	0	0	0	0	0	0	0	0	0	0	0	0	0	0	0	0	0	0	0	0	0	0	0	0	0	0	0	0	0	0	0	0	0	0	0	0	0	0	0	0	0	0	0	0	0	0	0	0
Geobacillus_subterraneus	0	0	0	0	0	0	0	0	0	0	0	0	0	0	0	0	0	0	0	0	0	0	0	0	0	0	0	0	0	0	0	0	0	0	0	0	0	0	0	0	0	0	0	0	0	0	0	0	0
Campylobacter_ureolyticus	0	14	0	0	0	1	0	9	0	0	0	0	0	0	0	2	0	0	0	0	0	0	0	0	0	0	25	0	0	0	0	0	0	0	0	0	0	0	0	0	0	0	0	0	0	0	0	0	0
Helicobacter_rodentium	0	0	0	0	0	0	0	0	0	0	0	0	0	0	0	0	0	0	0	0	0	0	0	0	0	0	0	0	0	0	0	0	0	0	0	0	0	0	0	0	0	0	0	0	0	0	0	0	0
Bifidobacterium_asteroides	0	0	0	0	0	0	0	0	0	0	0	0	0	0	0	0	0	0	0	0	0	0	0	0	0	0	0	0	0	0	0	0	0	0	0	0	0	0	0	0	0	0	0	0	0	0	0	0	0
Corynebacterium_amycolatum	14	0	0	0	0	0	7	0	9	0	0	1	6	7	1841	9	0	3	0	0	0	6	0	0	0	0	0	0	0	0	0	0	0	0	0	0	0	0	0	0	0	2	0	0	0	0	0	0	0
Paraburkholderia_caledonica	1	25	10	20	7	4	6	2	11	3	10	98	126	108	126	746	3	15	31	207	10	118	23	4	4	24	337	59	8	10	0	41	29	12	82	18	6	26	7	16	33	20	28	3	38	12	35	61	11
Anaerococcus_prevotii	4	74	274	4	5	1	27	2	1	1	2	0	10	0	8	1	0	4	79	195	4	531	4	49	0	0	0	0	1	0	740	6	15	9	29	11	7	10	46	1	0	0	0	0	0	0	6	2	9
Romboutsia_ilealis	0	0	0	0	1	8	0	5	0	0	0	9	0	0	0	0	25	1	0	0	0	0	0	0	0	0	0	0	4	0	0	17	3	12	0	0	0	1	0	0	0	0	2	0	2	0	99	2	123
Lactococcus_lactis	0	0	0	0	0	0	0	0	0	0	0	0	0	0	0	0	0	0	0	0	0	0	0	0	0	0	0	0	0	0	0	0	0	0	0	0	0	1	0	0	0	0	0	0	0	0	4	0	0
Ochrobactrum_pseudogrignonense	0	0	0	0	0	0	0	0	0	0	0	0	0	0	0	0	0	0	0	0	0	0	0	0	0	0	0	0	0	0	0	0	0	0	0	0	0	0	0	0	0	0	0	0	0	0	0	0	0
Fusobacterium_mortiferum	0	0	0	0	0	0	0	0	0	0	0	0	0	0	0	0	0	0	0	0	0	0	0	80	0	0	0	0	0	0	38	1	0	1	0	0	0	0	0	0	0	0	0	0	0	0	0	0	0
Prevotella_disiens	8	30	0	0	4	0	47	0	0	0	0	1	2	202	519	2	0	19	0	24	1	1	3	1	0	0	0	0	1	0	4	0	0	0	1	0	0	0	18	0	0	0	0	0	0	1	1	0	2
Neisseria_mucosa	0	1	1	0	0	0	0	1	0	1	0	0	1	0	0	1	0	0	1	0	0	1	0	0	0	1	0	0	1	0	0	0	1	0	0	0	0	0	0	0	0	1	0	0	0	0	0	0	0
Lactobacillus_coleohominis	0	0	0	0	195	4	235	3	8	4	2	0	0	6	0	0	0	0	9	2	5	0	1	0	0	0	0	0	0	0	0	5	4	8	0	9	203	6	0	0	0	0	0	2	0	0	0	0	139
Clostridium_sp_ND2	0	0	0	0	0	0	0	0	0	0	0	0	0	0	0	0	0	0	0	0	0	0	0	0	0	0	0	0	0	0	0	0	0	0	0	0	0	0	0	0	0	0	0	0	0	0	0	0	0
Prevotella_melaninogenica	0	0	0	0	0	0	0	0	0	0	1	0	0	0	0	0	0	0	0	0	0	0	0	1	6	0	1	2	2	1	1	0	1	0	0	2	0	1	0	0	1	0	0	0	0	0	0	0	0
Arcanobacterium_hippocoleae	0	0	0	0	0	0	0	0	0	0	0	0	0	0	0	0	0	0	0	0	0	0	0	0	0	0	0	0	0	0	0	0	0	0	0	0	0	0	0	0	0	0	0	0	0	0	0	0	0
Prevotella_corporis	0	0	1	0	0	0	0	0	0	0	0	0	0	1	0	0	0	0	0	0	0	1	0	0	0	0	0	0	0	0	6	0	0	0	0	0	0	0	0	0	0	0	0	0	0	0	0	0	0
Bacteroides_plebeius	0	0	0	0	1	0	0	0	0	0	0	0	0	0	0	1	0	0	0	0	0	0	0	0	0	0	0	0	0	0	0	0	0	2	0	0	0	0	0	0	0	0	0	0	0	0	0	0	0
Lactobacillus_zymae	0	0	0	0	0	0	0	0	0	0	0	0	0	0	0	0	0	0	0	0	0	0	0	0	0	0	0	0	0	0	0	0	0	0	0	0	0	0	0	0	0	0	0	0	0	0	0	0	0
Alcanivorax_venustensis	0	0	0	0	0	0	0	0	0	0	0	0	0	0	0	0	0	0	0	0	0	0	0	0	0	0	0	0	0	0	0	0	0	0	0	0	0	0	0	1	0	0	0	0	0	0	0	0	0
Anaerococcus_hydrogenalis	6	332	5	0	0	0	0	0	0	0	0	0	12	3	4	155	0	0	14	349	0	6	3	0	0	0	0	0	0	0	0	0	0	0	0	0	0	0	0	0	0	0	0	0	0	0	0	3	0
Weissella_cibaria	0	0	0	0	0	4	0	1	0	0	0	1	0	0	0	0	0	0	0	0	0	0	0	0	0	0	0	0	1	0	0	0	0	0	0	0	0	0	0	0	0	0	1	0	0	0	0	0	0
Lactobacillus_sp_SF6D	0	0	0	0	0	0	0	0	0	0	0	0	0	0	0	0	0	0	0	0	0	0	0	0	0	0	0	0	0	0	0	0	0	0	0	0	0	0	0	0	0	0	0	0	0	0	0	0	0
Porphyromonadaceae_bacterium_C941	0	0	0	0	0	0	2	0	0	0	0	0	0	0	0	0	0	0	0	0	41	0	0	0	0	0	0	0	0	0	0	0	0	0	0	0	0	0	0	0	0	0	0	0	0	0	0	0	0
Acinetobacter_johnsonii	0	0	0	0	0	0	0	0	0	0	0	0	0	0	18	1	0	0	0	0	0	2	0	0	0	0	0	0	0	0	0	2	1	1	0	0	4	0	0	0	0	0	0	0	1	1	0	31	0
Bacteroides_dorei	0	0	0	0	1	0	0	5	0	0	0	1	0	0	0	0	18	1	0	0	0	0	0	1	0	2	0	1	1	0	0	80	5	6	0	2	4	2	0	0	0	0	0	0	0	0	1	0	64
Bacillus_simplex	0	0	0	0	1	0	0	0	0	0	0	0	0	0	0	0	0	0	0	0	0	0	0	0	0	0	0	0	0	0	0	0	0	0	0	0	0	0	0	0	0	0	0	0	1	0	0	7	0
Vibrio_gigantis	0	0	0	0	0	0	0	0	0	0	0	0	0	0	0	0	0	0	0	0	0	0	0	0	0	0	0	0	0	0	0	0	0	0	0	0	0	0	0	0	0	0	0	0	0	0	0	0	0
Faecalibacterium_prausnitzii	1	0	0	0	3	12	1	2	1	1	0	20	0	0	0	0	30	7	2	1	0	0	1	3	0	0	38	0	16	1	0	38	7	24	38	0	0	1	5	0	0	0	23	0	11	0	53	0	44
Paraburkholderia_ferrariae	2	2	0	3	13	1	0	0	9	0	2	35	41	56	249	29	11	23	226	192	30	18	8	3	4	3	13	9	7	3	1	1	6	6	4	10	1	1	4	33	6	10	54	17	40	10	37	140	13
Porphyromonas_somerae	0	0	0	0	0	0	0	0	0	0	0	0	0	0	0	0	0	0	0	0	0	0	0	12	5	5	927	10	3	10	0	1	0	0	10	0	0	0	0	0	0	0	0	0	0	0	0	0	0
Bacillus_anthracis	0	0	0	0	0	0	0	0	0	0	0	0	0	0	0	0	0	0	0	0	0	0	0	0	0	0	3	0	0	0	0	0	0	0	0	0	0	0	0	0	0	0	0	0	0	0	0	0	0
Streptococcus_hyointestinalis	0	0	0	0	0	0	0	0	0	0	0	0	0	0	0	0	0	0	0	0	0	0	0	0	0	0	0	0	0	0	0	0	0	0	0	0	0	0	0	0	0	0	0	0	0	0	0	0	0
Mobiluncus_curtisii	0	0	5	0	0	0	0	0	0	0	0	3	9	2	48	8	0	5	2	49	0	18	0	2	1	0	48	1	1	0	0	0	0	0	0	0	0	0	0	0	0	0	0	0	0	0	0	0	2
Aeromonas_caviae	0	0	0	0	0	0	0	0	0	0	0	0	0	0	0	0	1	0	0	0	0	2	0	0	0	0	0	0	0	0	0	0	0	0	0	0	0	0	0	0	0	0	0	0	0	0	0	0	0
Bacillus_thermoamylovorans	0	28	0	0	0	0	0	0	0	0	0	0	0	0	0	1	0	0	0	0	0	0	0	0	0	0	0	0	0	0	0	0	0	0	0	0	0	0	0	0	0	0	0	0	0	0	0	0	0
Lactococcus_garvieae	0	0	0	0	0	0	0	0	0	0	0	0	1	0	0	0	0	0	0	0	0	0	0	0	0	0	0	0	0	0	0	0	0	0	0	0	0	0	0	0	0	0	0	0	0	0	0	0	0
Peptoniphilus_lacrimalis	1	2	57	0	1	0	0	0	0	0	0	0	0	2	20	0	0	0	12	1	0	1	0	0	0	0	1	0	0	0	1	0	0	0	0	0	1	0	3	0	0	0	1	0	0	0	0	0	3
Haladaptatus_litoreus	0	0	0	0	0	0	0	0	0	0	0	0	0	0	0	0	0	0	0	0	0	0	0	0	0	0	0	0	0	0	0	0	0	0	0	0	0	0	0	0	0	0	0	0	0	0	0	0	0
Methylobacterium_brachiatum	0	0	0	0	0	0	0	0	0	0	0	0	0	0	0	0	0	0	0	0	0	0	0	0	0	0	0	0	0	0	0	0	0	0	0	0	0	0	0	0	0	0	0	0	0	0	0	0	0
Sulfitobacter_sp	0	0	0	0	0	0	0	0	0	0	0	0	0	0	0	0	0	0	0	0	0	0	0	0	0	0	0	0	0	0	0	0	0	0	0	0	1	0	0	0	0	0	0	0	0	0	0	0	0
Bacteroides_massiliensis	0	0	0	0	0	4	0	0	0	0	0	0	0	0	0	0	0	0	0	0	0	0	0	0	0	0	0	0	0	0	0	0	0	0	0	0	0	0	0	0	0	0	0	0	0	0	0	0	0
Acinetobacter_sp_ACNIH1	0	0	0	0	0	0	0	0	0	0	0	0	0	0	0	0	0	0	0	0	0	0	0	0	0	0	0	0	0	0	0	0	0	0	0	0	0	0	0	0	0	0	0	0	0	0	1	0	0
Ruegeria_lacuscaerulensis	0	0	0	0	0	0	0	0	0	0	0	0	0	0	0	0	0	0	0	0	0	0	0	0	0	0	1	0	1	0	0	0	0	1	0	0	0	0	0	0	0	0	0	0	0	0	0	0	0
Caulobacter_sp	0	0	9	0	0	0	0	0	5	2	0	4	16	12	66	7	0	6	1	1	0	9	3	0	0	0	0	0	0	0	0	2	0	1	0	0	0	0	0	1	0	0	0	0	4	1	13	0	0
Pelomonas_saccharophila	5	10	1	2	3	0	2	0	4	0	0	6	19	23	483	9	2	17	38	295	36	3	0	14	3	10	541	27	6	4	0	1	5	23	15	2	0	6	6	12	6	22	2	0	10	0	17	65	26
Porphyromonas_sp_HMSC065F10	1	0	0	0	0	0	0	0	0	0	3	0	1	1	332	0	0	5	0	0	0	0	0	0	0	0	0	0	0	0	0	0	0	0	0	0	0	0	0	0	0	0	0	0	0	0	0	0	0
Thalassospira_sp	0	0	0	0	0	0	0	0	0	0	0	0	0	0	0	0	0	0	0	0	0	0	0	0	0	0	0	0	0	0	0	0	0	0	0	0	0	0	0	0	0	0	0	0	0	0	0	0	0
Anoxybacillus_flavithermus	1	0	0	0	0	0	0	0	0	0	0	0	0	0	7	0	0	0	0	0	0	0	0	0	0	0	0	0	0	0	0	0	0	0	0	0	0	0	0	0	0	0	0	0	0	0	0	0	0
Ostreobium_quekettii	0	0	0	0	0	0	0	0	0	0	0	0	0	0	0	0	0	0	0	0	0	0	0	0	0	0	0	0	0	0	0	0	0	0	0	0	0	0	0	0	0	0	0	0	0	0	0	0	0
Lactobacillus_apis	0	0	0	0	0	0	0	0	0	0	0	0	0	0	0	0	0	0	0	0	0	0	0	0	0	0	0	0	0	0	0	0	0	0	0	0	0	0	0	0	0	0	0	0	0	0	0	0	0
Moraxella_osloensis	0	6	0	0	1	0	0	0	1	0	0	5	10	4	9	598	0	6	0	3	0	0	0	1	0	0	31	0	0	1	0	0	0	0	0	0	0	0	0	0	0	0	0	0	0	0	0	0	0
Prevotella_salivae	0	0	0	0	0	0	0	0	0	0	0	0	0	0	0	0	0	0	0	0	0	0	0	0	0	0	1	0	0	0	0	0	0	2	0	0	0	0	0	0	0	0	0	0	0	0	0	0	0
Novosphingobium_capsulatum	0	0	0	0	0	0	0	0	0	0	0	0	0	0	0	0	0	0	0	0	0	0	0	0	0	0	0	0	0	0	0	0	0	0	0	0	0	0	0	0	0	0	0	0	0	0	0	0	0
Hyphomicrobium_zavarzinii	0	0	0	0	0	0	0	0	0	0	0	0	0	0	0	0	0	0	0	0	0	0	0	0	0	0	0	0	0	0	0	0	0	0	0	0	0	0	0	0	0	0	0	0	0	0	0	0	0
Methylorubrum_extorquens	0	0	0	0	0	0	0	0	0	0	0	0	0	0	0	0	0	0	0	0	0	0	0	4	1	0	201	3	1	4	0	0	0	0	0	0	0	0	0	0	0	0	0	0	0	0	0	0	0
Peptoniphilus_sp_BV3AC2	0	0	0	0	1	0	3	0	0	0	0	0	0	0	0	0	0	1	17	0	29	0	0	4	1	1	92	0	3	1	0	0	1	0	2	0	0	0	4	0	0	0	1	0	0	0	0	0	0
Bacteroides_acidifaciens	0	0	0	8	0	0	0	0	0	0	0	1	0	0	0	0	1	0	0	0	0	0	0	8	2	7	4	14	10	26	0	2	18	12	5	8	8	14	3	2	4	3	7	0	0	0	0	0	0
Moryella_sp_KHD1	1	3	238	4	3	0	0	0	0	0	0	0	0	0	0	0	0	0	29	1	0	10	3	25	0	0	0	0	0	0	58	4	8	1	5	1	3	9	0	0	0	0	0	0	0	0	0	3	21
Corynebacterium_tuberculostearicum	0	0	0	0	1	0	7	0	1	0	0	0	1	0	29	0	0	0	0	154	0	0	0	0	0	0	0	0	1	2	0	0	0	0	0	0	0	1	0	0	0	0	1	0	3	0	4	76	0
Clostridium_perfringens	0	0	0	0	0	0	0	0	0	0	0	0	0	0	0	0	0	0	0	0	0	0	0	0	0	0	0	0	0	0	0	2	0	0	0	0	0	0	0	0	0	0	1	0	0	0	5	0	0
Corynebacterium_glucuronolyticum	0	0	0	14	0	0	0	0	0	0	0	0	0	0	0	0	0	4	0	38	2	2	1	0	0	0	0	0	0	0	0	0	0	0	0	0	0	0	0	0	0	0	0	0	0	0	0	0	0
Streptomyces_venezuelae	0	0	0	0	0	0	0	0	0	0	0	0	0	0	0	0	1	0	0	0	0	0	0	0	0	0	0	0	0	0	0	0	0	0	0	0	0	0	0	0	0	0	0	0	0	0	0	0	0
Lactobacillus_aviarius	0	0	0	0	0	0	0	0	0	0	0	0	0	0	0	0	0	0	0	0	0	0	0	0	0	0	0	0	0	0	0	0	0	0	0	0	0	0	0	0	0	0	0	0	0	0	0	0	0
Rothia_aeria	0	0	0	0	0	0	0	0	0	0	0	0	0	0	1	0	0	0	0	0	0	0	0	0	0	1	0	0	1	0	0	0	0	0	1	0	0	0	0	0	0	0	0	0	0	0	0	0	0
Vibrio_splendidus	0	0	0	0	0	0	0	0	0	0	0	0	0	0	0	0	0	0	0	0	0	0	0	0	0	0	0	0	0	0	0	0	0	0	0	0	0	0	0	0	0	0	0	0	0	0	0	0	0
Corynebacterium_sp_HL99	0	0	0	0	0	0	0	0	0	0	0	0	0	0	0	0	0	0	0	0	0	0	0	0	0	0	0	0	0	0	0	0	0	0	0	0	0	0	0	0	0	0	0	0	0	0	0	0	0
Cupriavidus_gilardii	0	0	0	0	0	0	0	0	0	0	0	0	0	0	0	0	0	0	0	0	0	0	0	0	0	0	0	0	0	0	0	0	0	0	0	0	0	0	0	0	0	0	0	0	0	0	0	0	0
Prevotella_pallens	0	0	0	0	0	0	0	0	0	0	0	0	0	0	0	0	0	0	0	0	0	0	0	0	0	1	0	0	2	0	0	0	0	0	0	0	0	0	0	0	0	0	0	0	0	0	0	0	0
Meiothermus_timidus	0	0	0	0	0	0	0	0	0	0	0	0	0	0	0	0	0	0	0	0	0	0	0	0	0	0	0	0	0	0	0	0	0	0	0	0	0	0	0	0	0	0	0	0	0	0	0	0	0
Corynebacterium_thomssenii	0	0	0	0	0	0	0	0	0	0	0	0	0	0	0	0	0	0	0	0	0	0	0	0	0	0	0	0	0	0	0	0	0	0	0	0	0	0	0	0	0	0	0	0	1	1	0	55	0
Aeribacillus_pallidus	0	0	0	0	0	0	0	0	0	0	0	0	0	0	0	0	0	0	0	0	0	0	0	0	0	0	0	0	0	0	0	0	0	0	0	0	0	0	0	0	0	0	0	0	0	0	0	0	0
Porphyromonas_canoris	0	0	0	0	0	0	0	0	0	0	0	0	0	0	0	0	0	0	0	0	0	0	0	0	0	0	0	0	0	0	0	0	0	0	0	0	0	0	0	0	0	0	0	0	0	0	0	0	0
Sutterella_sanguinus	0	0	0	0	0	0	0	0	0	0	0	0	0	0	0	0	0	0	0	0	0	0	0	0	0	0	0	0	0	0	0	0	0	0	0	0	0	0	0	0	0	0	0	0	0	0	0	0	0
Lactobacillus_mucosae	18	352	10	21	0	0	0	1	4	2	3	0	1	0	0	41	0	4	0	0	0	0	12	0	0	0	0	0	0	0	0	0	0	0	0	0	0	0	0	0	0	0	0	0	0	1	0	0	0
[Pseudomonas]_geniculata	1	0	0	0	0	0	0	0	0	0	0	0	0	0	3	0	0	0	0	0	0	0	0	0	0	0	0	0	1	0	0	0	0	0	0	0	0	0	0	0	0	0	0	0	0	0	0	0	0
Prevotella_sp_oral_clone_P4PB_83_P2	0	0	0	0	0	0	0	0	0	0	0	0	0	0	0	0	0	0	0	0	0	0	0	0	0	0	0	0	0	0	0	0	0	0	0	0	0	0	0	0	0	0	0	0	0	0	0	0	0
Bacteroides_coprophilus	1	0	0	0	0	0	0	0	0	0	0	0	0	0	0	0	0	0	0	0	0	0	0	0	0	0	0	0	0	0	0	0	0	0	0	0	0	0	0	0	0	0	0	0	0	0	0	0	0
Pediococcus_pentosaceus	0	0	0	0	0	0	0	0	0	0	1	0	0	0	0	0	0	0	0	0	0	0	0	0	0	0	0	0	0	1	0	2	1	9	0	1	0	0	0	0	0	0	1	0	0	0	0	0	0
Haemophilus_parainfluenzae	2	0	0	1	4	0	1	0	3	1	0	1	2	1	280	1	9	1	1	0	0	1	0	1	1	1	1	0	0	1	0	3	0	0	1	0	0	1	0	1	0	0	0	0	0	0	0	0	0
Photobacterium_phosphoreum	0	0	0	0	0	0	0	0	0	0	0	0	0	0	0	0	0	0	0	0	0	0	0	0	0	0	0	0	0	0	0	0	0	0	0	0	0	0	0	0	0	0	0	0	0	0	0	0	0
Agrobacterium_radiobacter	0	0	3	0	0	0	0	0	0	0	0	0	1	2	0	2	0	0	0	1	0	3	0	0	0	0	0	0	0	0	0	0	0	0	0	0	0	0	0	0	0	0	0	0	0	0	0	0	0
Bacteroides_fragilis	0	0	0	0	0	0	0	0	0	0	0	0	0	0	13	0	0	0	0	0	0	0	0	0	0	0	0	0	0	0	0	3	1	2	0	0	0	0	1	0	0	0	0	0	0	0	0	0	30
Bacteroides_cellulosilyticus	0	0	0	0	0	0	0	0	0	0	0	0	0	0	0	0	0	0	0	0	0	0	0	0	0	0	0	0	0	0	0	0	1	0	0	0	0	0	1	0	0	0	0	0	0	0	0	0	0
Dysgonomonas_mossii	0	0	0	0	0	0	0	0	0	0	0	0	0	0	0	0	0	0	0	0	0	0	0	0	0	0	0	0	0	0	0	0	0	0	0	0	0	0	0	0	0	0	0	0	0	0	0	0	0
Exiguobacterium_undae	0	0	0	0	0	0	0	0	0	0	0	0	0	0	0	0	0	0	0	0	0	0	0	0	0	0	0	0	0	0	0	0	0	0	0	0	0	0	0	0	0	0	0	0	0	0	0	0	0
Ruminococcus_bicirculans	0	0	0	0	0	0	0	1	0	0	0	0	0	0	0	0	0	0	0	0	0	0	0	0	0	0	0	0	4	0	0	0	0	0	0	0	0	0	0	0	0	0	2	0	0	0	0	0	0
Mesorhizobium_ciceri	0	1	0	0	1	0	0	0	0	0	0	1	5	0	0	0	0	4	0	0	0	0	0	0	0	0	0	0	0	0	0	0	1	0	2	0	0	0	0	0	1	0	0	0	0	1	0	0	0
Sphingomonas_faeni	0	0	0	0	0	0	0	0	0	0	0	0	0	0	0	0	0	0	0	0	0	0	0	0	0	0	0	0	0	0	0	0	1	0	0	0	0	0	0	0	0	0	0	0	2	0	0	0	0
Campylobacter_concisus	0	0	0	0	0	0	0	0	1	0	0	0	0	0	0	0	0	0	0	0	0	0	0	0	1	0	0	0	0	1	0	0	0	0	0	0	0	0	0	0	0	0	0	0	0	0	0	0	0
Synechococcales_cyanobacterium_LEGE_06116	0	0	0	0	0	0	0	0	0	0	0	0	0	0	0	0	0	0	0	0	0	0	0	0	0	0	0	0	0	0	0	0	0	0	0	0	0	0	0	0	0	0	0	0	0	0	0	0	0
Veillonella_atypica	0	0	0	0	0	0	0	0	0	0	0	0	2	0	0	60	0	1	0	0	0	0	0	0	0	1	0	0	0	0	0	0	0	3	0	0	1	0	0	0	0	0	0	0	0	3	2	130	0
Porphyromonas_cangingivalis	0	0	0	0	0	0	0	0	0	0	0	0	0	0	0	0	0	0	0	0	0	0	0	0	0	0	0	0	0	0	0	0	0	0	0	0	0	0	0	0	0	0	0	0	0	0	0	0	0
[Eubacterium]_brachy	0	0	0	0	0	0	0	0	0	0	0	0	0	0	0	0	0	0	0	0	0	0	0	0	0	0	0	0	0	0	0	0	0	0	0	0	0	0	0	0	0	0	0	0	0	0	0	0	0
Proteus_mirabilis	0	0	0	0	0	0	0	0	0	0	0	0	0	0	0	0	0	0	0	0	0	0	0	0	0	0	0	0	0	0	0	0	0	0	0	0	0	0	0	0	0	0	0	1	0	0	0	0	0
Clostridiales_bacterium_KA00134	0	0	0	0	0	0	0	0	0	0	0	0	0	0	0	0	0	0	0	0	0	0	0	0	0	0	74	3	2	2	0	0	0	0	0	0	0	0	0	0	0	0	0	0	0	0	0	0	0
Dialister_sp_Marseille-P5638	0	0	0	0	0	0	0	1	0	0	0	0	0	0	0	0	0	0	0	0	0	0	0	0	0	0	0	0	0	0	0	0	0	0	0	0	0	0	0	0	0	0	0	0	0	0	0	0	0
bacterium_enrichment_culture_clone_Anammox_9	0	0	0	0	0	0	0	0	0	0	0	0	0	0	0	0	0	0	0	0	0	0	0	0	0	0	0	0	0	0	0	0	0	0	0	0	0	0	0	0	0	0	0	0	0	0	0	0	0
Prevotella_nanceiensis	0	0	0	0	0	0	0	0	0	0	0	0	0	0	0	0	0	0	0	0	0	0	0	0	0	0	0	0	0	0	1	0	0	0	0	0	0	0	0	0	0	0	0	0	0	0	0	0	0
Rothia_mucilaginosa	0	0	0	0	0	0	1	0	0	0	1	0	0	0	0	0	1	0	0	0	0	0	0	1	0	1	1	0	0	0	0	4	1	0	5	1	0	1	0	0	0	0	0	0	3	0	8	72	0
Pinus_greggii	0	0	0	0	0	0	0	0	0	0	0	0	0	0	71	0	0	0	0	0	1	0	0	0	0	0	0	0	0	0	0	0	0	0	0	0	0	0	0	0	0	0	0	0	2	0	0	0	0
Thermus_thermophilus	0	0	0	0	0	0	0	0	0	0	0	0	0	0	0	0	0	0	0	0	0	0	0	0	0	0	0	0	0	0	0	0	0	0	0	0	0	0	0	0	0	0	0	0	0	0	0	0	0
Prevotellaceae_bacterium_S4-A16	0	1	222	0	0	0	0	0	0	0	0	0	0	0	0	0	0	0	0	0	0	5	0	0	0	0	0	0	0	0	0	0	0	0	0	0	0	0	0	0	0	0	0	0	0	0	0	0	0
Bacteroides_uniformis	0	0	0	0	5	0	0	0	0	0	0	1	45	0	2	1	3	1	0	0	0	0	0	0	0	0	0	0	0	0	0	3	0	1	0	0	0	0	0	0	0	0	0	0	0	0	5	0	3
Pseudomonas_pachastrellae	0	0	0	0	0	0	0	0	0	0	0	0	0	0	0	0	0	0	0	0	0	0	0	0	0	0	0	0	0	0	0	0	0	0	0	0	0	0	0	0	0	0	0	0	0	0	0	0	0
Gaiella_sp_EBR4-RS1	0	0	0	0	0	0	0	0	0	0	0	0	1	0	56	1	0	4	0	0	0	0	0	1	0	1	96	1	0	0	0	0	0	0	2	0	0	0	0	0	0	1	2	0	9	0	0	0	0
Porphyromonas_endodontalis	0	0	0	0	0	0	0	0	0	0	0	0	0	0	0	0	0	0	0	0	0	0	0	0	0	0	0	0	0	0	0	0	0	0	0	0	0	0	0	0	0	0	0	0	0	0	0	0	0
Lolium_perenne	0	0	0	0	0	0	1	0	0	2	12	0	0	0	0	0	0	0	0	1	22	0	0	0	0	0	0	0	0	0	0	0	0	0	1	0	0	0	0	0	0	0	0	0	0	0	1	0	0
Commensalibacter_sp_AMU001	0	0	0	0	0	0	0	0	0	0	0	0	0	0	0	0	0	0	0	0	0	0	0	0	0	0	0	0	0	0	0	0	0	0	0	0	0	0	0	0	0	0	0	0	0	0	0	0	0
Prevotella_nigrescens	0	0	0	0	0	0	0	0	0	0	0	0	0	0	0	0	0	0	0	0	0	0	0	0	0	0	0	0	0	0	0	0	0	0	0	0	0	0	0	0	0	0	0	0	0	0	0	0	0
Acinetobacter_radioresistens	1	0	1	10	0	0	0	0	0	0	0	0	0	0	0	0	0	1	0	4	0	0	1	3	0	0	1	0	0	0	0	19	1	0	0	0	7	0	0	2	0	0	0	0	0	0	0	0	0
Desulfovibrio_piger	0	0	0	0	0	0	0	0	0	0	0	0	0	0	0	0	0	0	0	0	0	0	0	0	0	0	0	0	0	0	0	0	0	0	0	0	0	0	0	0	0	0	0	0	0	0	1	0	0
Dialister_pneumosintes	0	0	0	0	0	0	0	0	0	0	0	0	0	0	0	0	0	0	10	1	0	1	0	0	0	0	0	0	0	0	0	0	0	0	0	0	0	0	0	0	0	0	0	0	0	0	0	0	0
Clostridiaceae_bacterium_DJF_VR76	0	0	0	0	0	0	0	0	0	0	0	0	0	0	0	0	0	0	0	0	0	0	0	0	0	0	0	0	0	0	0	0	0	0	0	0	0	0	0	0	0	0	0	0	0	0	0	0	1
Tamilnaduibacter_salinus	0	0	0	0	0	0	0	0	0	0	0	0	0	0	0	0	0	0	0	0	0	0	0	0	0	0	0	0	0	0	0	0	0	0	0	0	0	0	0	0	0	0	0	0	0	0	0	0	0
Prevotella_oris	0	0	0	0	0	0	0	0	0	0	0	0	0	0	0	0	0	0	0	0	0	0	0	0	0	0	0	0	0	0	0	0	0	0	0	0	0	0	0	0	0	0	0	0	0	0	0	0	0
Kosakonia_radicincitans	0	7	1	0	0	0	0	0	0	0	0	0	0	0	0	0	0	0	0	0	0	0	0	0	0	0	0	0	0	0	0	0	0	1	0	0	0	0	0	0	0	0	0	0	0	0	0	1	0
Propionibacterium_lymphophilum	0	41	6	2	0	0	0	0	2	0	0	2	1	0	10	2	0	1	0	0	0	3	0	0	0	0	0	0	0	0	0	0	0	0	0	0	0	0	2	0	0	0	0	0	0	0	0	0	0
Lachnospiraceae_bacterium_28-4	0	0	0	0	0	0	0	0	0	0	0	0	0	0	0	0	0	0	0	0	0	0	0	1	0	0	0	0	1	0	0	0	0	0	0	0	0	0	0	0	0	1	0	0	0	0	0	0	0
Nocardioides_albus	0	0	0	0	0	0	0	0	0	0	0	0	0	0	0	0	0	0	0	0	0	0	0	0	0	0	0	0	0	0	0	0	0	0	0	0	0	0	0	0	0	0	0	0	0	0	0	0	0
Corynebacterium_simulans	2	0	0	0	0	0	0	0	1	0	0	1	0	0	59	0	0	0	0	0	0	0	0	0	0	0	0	0	0	0	0	0	0	0	0	0	0	0	0	0	0	0	2	0	1	0	0	6	0
Bacteroides_caccae	0	0	0	0	0	0	0	1	0	0	0	0	0	0	0	0	1	0	0	0	0	0	0	0	0	0	0	0	0	0	0	10	0	0	0	0	0	0	0	0	0	0	0	0	0	0	1	0	76
Helicobacter_canis	0	0	0	0	0	0	0	0	0	0	0	0	0	0	0	0	0	0	0	0	0	0	0	0	0	0	0	0	0	0	0	0	0	0	0	0	0	0	0	0	0	0	0	0	0	0	0	0	0
Akkermansia_muciniphila	0	1	0	0	0	0	0	1	0	0	0	0	0	0	1	0	0	0	0	0	0	0	0	101	27	57	16	46	51	12	31	0	22	55	27	52	22	19	25	27	25	31	35	0	0	0	23	0	0
Methylobacterium_aquaticum	0	0	0	0	0	0	0	0	0	0	0	0	0	0	0	0	0	0	0	4	5	165	0	0	0	0	0	0	0	0	0	0	0	0	0	0	0	0	0	0	0	0	0	0	1	0	3	0	0
Corynebacterium_kroppenstedtii	0	0	0	0	0	0	0	0	0	0	0	0	0	0	0	0	0	0	0	0	0	0	0	0	0	0	0	0	0	0	0	0	0	0	0	0	0	0	0	0	0	0	0	0	0	0	0	0	0
Turicibacter_sp_H121	0	0	0	0	0	0	0	0	0	0	0	0	0	0	0	0	11	0	0	0	0	0	0	0	0	0	0	0	0	0	0	1	0	0	0	0	0	0	0	0	0	0	0	0	0	0	18	0	0
Alloprevotella_tannerae	0	0	0	0	0	0	0	0	0	0	0	0	0	0	0	0	0	0	0	0	0	0	0	0	0	0	0	0	0	0	0	0	0	0	0	0	1	0	0	0	0	0	0	0	0	0	0	0	0
Lactobacillus_similis	0	0	0	0	0	0	0	0	0	0	0	0	0	0	0	0	2	0	0	0	0	0	0	0	0	1	0	0	0	1	0	0	0	0	0	0	0	0	0	0	0	0	0	0	0	0	0	0	0
Providencia_stuartii	0	0	0	0	0	0	0	0	0	0	0	0	0	0	0	0	0	0	0	0	0	0	0	0	0	0	0	0	0	0	0	0	0	0	0	0	0	0	0	0	0	0	0	0	0	0	0	0	0
Treponema_medium	0	0	0	0	0	0	0	0	0	0	0	0	0	0	0	0	0	0	0	0	0	0	0	0	0	0	0	0	0	0	0	0	0	0	0	0	0	0	0	0	0	0	0	0	0	0	0	8	0
Brevundimonas_vesicularis	0	0	1	0	1	0	0	0	0	0	0	0	0	0	6	1	0	0	0	0	0	5	2	4	0	0	47	0	0	0	0	2	0	0	0	0	0	0	0	0	0	0	0	0	0	0	0	0	0
[Clostridium]_spiroforme	0	0	0	0	0	0	0	0	0	0	0	0	0	0	0	0	0	0	0	0	0	0	0	0	0	0	0	0	0	0	0	0	0	0	0	0	0	0	0	0	0	0	0	0	0	0	0	0	0
Lactobacillus_fermentum	0	0	0	0	0	0	0	0	0	0	0	0	0	0	0	0	2	0	0	0	0	0	0	0	0	0	0	0	0	0	0	0	0	4	0	0	0	0	0	0	0	0	0	0	0	0	58	0	0
Lactobacillus_agilis	0	0	0	0	0	0	0	0	0	0	0	0	0	0	0	0	0	0	0	0	0	0	0	0	0	0	0	0	0	0	0	0	0	141	0	0	0	0	0	0	0	0	0	0	0	0	0	0	0
Collinsella_aerofaciens	0	0	0	0	0	39	1	3	0	3	0	46	0	0	2	0	24	2	2	0	1	0	0	2	0	0	2	0	4	0	3	0	0	0	4	0	0	0	0	0	0	0	0	0	4	1	13	2	88
Lactobacillus_ruminis	0	0	0	0	0	7	0	0	0	0	0	4	0	0	0	0	0	0	0	0	0	0	0	1	0	0	0	0	5	0	0	0	0	0	0	0	0	0	0	0	0	0	0	0	0	0	0	0	0
Cetobacterium_sp_ZOR0034	0	0	0	0	0	0	0	0	0	0	0	0	0	0	0	0	0	0	0	0	0	0	0	0	0	0	0	0	0	0	0	0	0	0	0	0	0	0	0	0	0	0	0	0	0	0	0	0	0
Fictibacillus_arsenicus	0	0	0	0	0	0	0	0	0	0	0	0	0	0	0	0	0	0	0	0	0	0	0	0	0	0	0	0	0	0	0	0	0	0	0	0	0	0	0	0	0	0	0	0	0	0	0	0	0
Faecalibaculum_rodentium	0	0	0	0	0	0	0	0	0	0	0	0	0	0	0	0	0	0	0	0	0	0	0	0	0	0	0	0	0	0	0	0	0	0	0	0	1	1	0	0	0	0	0	0	0	0	0	0	0
Synechococcus_sp_RS9916	0	0	0	0	0	0	0	0	0	0	0	0	0	0	0	0	0	0	0	0	0	0	0	0	0	0	0	0	0	0	0	0	0	0	0	0	0	0	0	0	0	0	0	0	0	0	0	0	0
Brachybacterium_paraconglomeratum	0	0	0	0	0	0	0	0	0	0	0	0	0	0	0	0	0	0	0	0	0	0	0	0	0	0	0	0	0	0	0	0	0	0	0	0	0	0	0	0	1	0	0	0	0	0	0	0	0
Neisseria_sp_M-S-TSA_21	0	0	0	0	0	0	0	0	0	0	0	0	0	0	0	0	0	0	0	0	0	0	0	0	0	0	0	0	0	0	0	0	0	0	0	0	0	0	0	0	0	0	0	0	0	0	0	0	0
[Eubacterium]_nodatum	0	0	0	0	0	0	0	0	0	0	0	0	0	0	0	0	0	0	0	0	0	0	0	0	0	0	0	0	0	0	0	0	0	0	0	0	0	0	0	0	0	0	0	0	0	0	0	0	0
Virgulinella_fragilis	0	0	0	0	0	0	0	0	0	0	0	0	0	0	0	0	0	0	0	0	0	0	0	0	0	0	0	0	0	0	0	0	0	0	0	0	0	0	0	0	0	0	0	0	0	0	0	0	0
Staphylococcus_sciuri	0	0	0	0	0	0	0	0	0	0	0	0	0	0	0	0	1	0	0	0	0	0	0	0	0	0	0	0	0	0	1	0	0	0	0	0	0	0	0	0	0	0	1	0	0	0	0	0	0
Frischella_perrara	0	0	0	0	0	0	0	0	0	0	0	0	0	0	0	0	0	0	0	0	0	0	0	0	0	0	0	0	0	0	0	0	0	0	0	0	0	0	0	0	0	0	0	0	0	0	0	0	0
Lactobacillus_kunkeei	0	0	0	0	0	0	0	0	0	0	0	0	0	0	0	0	0	0	0	0	0	0	0	0	0	0	0	0	0	0	0	0	0	0	0	0	0	0	0	0	0	0	0	0	0	0	0	0	0
Aquabacterium_citratiphilum	0	0	0	0	0	0	0	0	0	0	0	0	0	0	0	0	0	0	0	0	0	0	0	0	0	0	0	0	0	0	0	0	1	0	0	0	0	0	0	0	0	0	0	0	0	0	0	0	0
Firmicutes_bacterium_M10-2	0	0	0	0	0	0	0	0	0	0	0	0	0	0	0	0	0	0	0	0	0	0	0	1	3	0	2	2	0	3	1	0	0	0	0	0	1	1	0	0	0	0	0	0	0	0	0	0	0
Sphingobium_sp_YG1	0	0	0	0	0	0	0	0	2	0	0	0	0	0	0	0	0	0	0	0	0	0	0	0	0	0	0	0	0	0	0	0	0	0	0	0	0	0	0	0	0	0	0	0	0	0	0	0	0
Nocardioides_sp	0	0	0	0	0	0	0	0	0	0	0	6	0	0	0	0	0	0	0	0	0	0	0	0	0	0	0	0	0	0	0	0	0	0	0	0	0	0	0	0	0	0	0	0	0	0	0	0	0
Ottowia_sp_oral_taxon_894	0	0	0	0	0	0	0	0	0	0	0	0	0	0	0	0	0	0	0	0	0	0	0	0	0	0	0	0	0	0	0	0	0	0	0	0	0	0	0	0	0	0	0	0	0	0	0	0	0
Trichinella_pseudospiralis	0	0	0	0	0	0	0	0	0	0	0	0	0	0	0	0	0	0	0	0	0	0	0	0	0	5	1	0	0	13	0	0	0	3	0	2	0	9	0	1	3	6	1	0	0	0	0	0	0
Limnobacter_humi	0	0	0	0	0	0	0	0	0	0	0	0	0	0	0	0	0	0	0	0	0	0	0	0	0	0	0	0	0	0	0	0	0	0	0	0	0	0	0	0	0	0	0	0	0	0	0	0	0
Bacteroidales_bacterium_KA00251	0	0	0	0	0	0	0	0	0	0	0	0	0	0	0	0	0	0	0	0	0	0	0	0	0	0	0	0	0	0	0	0	0	0	0	0	0	0	0	0	0	0	0	0	0	0	0	0	2
Aerococcus_urinaeequi	0	0	0	0	0	0	0	0	0	0	0	0	0	0	0	0	0	0	0	0	0	0	0	0	0	0	0	0	0	0	0	0	0	3	0	0	0	0	0	0	0	0	0	0	0	0	0	0	0
Dokdonia_genika	0	0	0	0	0	0	0	0	0	0	0	0	0	0	0	0	0	0	0	0	0	0	0	0	0	0	0	0	0	0	0	0	0	0	0	0	0	0	0	0	0	0	0	0	0	0	0	0	0
Bacteroides_eggerthii	0	0	0	0	0	0	0	0	0	0	0	0	0	0	0	0	0	0	0	0	0	0	0	0	0	0	0	0	0	0	0	2	0	0	0	0	0	0	0	0	0	0	0	0	0	0	0	0	0
Brevundimonas_diminuta	0	0	0	0	0	0	0	0	0	0	0	0	0	0	0	0	0	0	1	1	0	98	0	0	0	0	0	0	0	0	0	0	0	0	0	0	0	0	0	0	0	0	0	0	0	0	0	0	0
Poterioochromonas_sp_DS	2	0	2	2	0	0	0	0	0	0	0	0	0	0	0	0	0	0	0	0	0	0	0	0	0	0	0	0	0	0	0	0	0	0	0	0	0	0	0	0	0	0	0	0	0	0	0	0	0
Pseudomonas_psychrotolerans	0	0	0	0	0	0	0	0	0	0	0	0	0	0	0	0	0	0	0	1	8	1	0	0	0	0	0	0	0	0	0	4	0	1	0	0	0	0	0	1	0	0	0	0	13	0	0	0	0
Acinetobacter_baumannii	0	0	0	0	0	0	0	0	0	0	0	0	0	0	0	0	0	0	0	0	0	0	0	0	0	0	0	0	0	0	0	0	0	0	0	0	0	0	0	0	0	0	0	0	7	0	0	5	0
Actinomyces_graevenitzii	0	0	0	0	0	0	0	0	0	0	0	0	0	0	0	0	0	0	0	0	0	0	0	0	0	0	0	0	0	0	0	0	0	0	0	0	0	0	0	0	0	0	0	0	0	0	0	0	0
Olsenella_uli	0	0	0	0	0	0	0	0	0	0	0	0	0	0	0	0	0	0	0	0	0	0	0	0	0	0	0	0	0	0	0	0	0	0	0	0	0	0	0	0	0	0	0	0	0	0	0	0	0
Candidatus_Arthromitus_sp_SFB-mouse-NL	0	0	0	0	0	0	0	0	0	0	0	0	0	0	0	0	0	0	0	0	0	0	0	0	0	0	0	0	0	0	0	0	0	0	0	0	0	0	0	0	0	0	0	0	0	0	0	0	0
Porphyromonas_macacae	0	0	0	0	0	0	0	0	0	0	0	0	0	0	0	0	0	0	0	0	0	0	0	0	0	0	0	0	0	0	0	0	0	0	0	0	0	0	0	0	0	0	0	0	0	0	0	0	0
Bacillus_vireti	0	0	0	0	0	0	0	0	0	0	0	0	0	0	0	0	0	0	0	0	0	0	0	0	0	0	0	0	0	0	0	0	0	0	0	0	0	0	0	0	0	0	0	0	0	0	0	0	0
Bacteroides_coprocola	0	0	0	0	2	0	0	0	0	0	0	0	0	0	0	0	0	0	1	0	0	0	0	0	0	0	1	0	1	0	0	5	0	4	0	0	0	0	0	0	0	0	0	0	0	0	0	0	0
Aeriscardovia_aeriphila	0	0	0	0	0	0	0	0	0	0	0	0	0	0	0	0	0	0	0	0	0	0	0	0	0	0	0	0	0	0	0	0	0	0	0	0	0	0	0	0	0	0	0	0	0	0	0	0	0
Sphingopyxis_chilensis	0	0	0	0	0	0	0	0	0	0	0	0	0	0	0	0	0	0	0	0	0	0	0	0	0	0	0	0	0	0	0	0	0	0	0	0	0	0	0	0	0	0	0	0	0	0	0	0	0
Oscillibacter_sp_PEA192	0	0	0	0	0	0	0	0	0	0	0	0	0	0	0	0	0	0	0	0	0	0	0	0	0	0	0	0	0	0	0	0	0	0	0	0	0	0	0	0	0	0	0	0	0	0	0	0	8
Planoglabratella_opercularis	0	0	0	0	0	0	0	0	0	0	0	0	0	0	0	0	0	0	0	0	0	0	0	0	0	0	0	0	0	0	0	0	0	0	0	0	0	0	0	0	0	0	0	0	0	0	0	0	0
Gordonibacter_sp_Marseille-P4307	1	3	86	1	1	0	0	0	0	0	0	0	0	0	0	0	0	0	0	0	0	7	0	0	0	0	0	0	0	0	0	0	0	0	0	0	0	0	0	0	0	0	0	0	0	0	0	0	0
Dictyopteris_undulata	0	0	0	0	0	0	0	0	0	0	0	0	0	0	0	0	0	0	0	0	0	0	0	0	0	0	0	0	0	0	0	0	0	0	0	0	0	0	0	0	0	0	0	0	0	0	0	0	0
Phascolarctobacterium_faecium	0	0	1	0	0	0	0	0	0	0	0	0	0	0	0	0	0	0	0	0	0	0	0	0	0	0	0	0	0	0	0	15	0	5	0	0	0	0	0	0	0	0	0	0	0	0	0	0	0
Variovorax_paradoxus	0	0	0	0	0	0	0	0	0	0	0	0	0	0	0	0	0	0	0	0	0	0	0	0	0	0	0	0	0	0	0	5	0	0	0	0	0	0	0	0	0	0	0	0	0	0	0	0	0
Prevotella_sp_DNF00663	0	0	0	0	0	0	0	0	0	0	0	0	0	0	0	0	0	0	0	0	0	0	0	0	0	0	0	0	0	0	0	0	0	0	0	0	0	0	0	0	0	0	0	0	0	0	1	0	0
Anaerostipes_hadrus	0	0	0	0	0	0	0	0	0	0	0	0	0	0	0	0	1	1	0	0	0	0	0	0	0	0	1	0	2	0	0	1	1	0	0	0	0	0	1	0	0	0	0	0	0	0	3	0	2
[Bacillus]_thermocloacae	0	0	0	0	0	0	0	0	0	0	0	0	0	0	0	0	0	0	0	0	0	0	0	0	0	0	0	0	0	0	0	0	0	0	0	0	0	0	0	0	0	0	0	0	0	0	0	0	0
Alistipes_onderdonkii	0	0	0	0	0	0	0	0	0	0	0	0	0	0	0	0	2	0	0	0	0	0	0	0	0	0	0	0	0	1	0	1	1	3	0	1	0	1	4	1	0	1	0	0	0	0	2	0	0
Bacteroides_sp_canine_oral_taxon_040	0	0	0	0	0	0	0	0	0	0	0	0	0	0	0	0	0	0	0	0	0	0	0	0	0	0	0	0	0	0	0	0	0	0	0	0	0	0	0	0	0	0	0	0	0	0	0	0	0
Pseudomonas_veronii	0	0	0	0	0	0	0	0	0	0	0	0	0	0	0	0	0	0	0	0	0	0	0	0	0	0	0	1	0	0	0	0	0	0	0	0	0	0	0	0	0	0	0	0	0	0	0	0	0
Stenotrophomonas_chelatiphaga	0	0	0	0	0	0	0	0	0	0	0	0	0	0	0	0	0	0	0	0	0	0	0	0	0	0	0	0	0	0	0	0	0	0	0	0	0	0	0	0	0	0	0	0	0	0	0	0	0
Alcaligenes_faecalis	0	0	0	0	0	0	0	0	0	0	0	0	0	0	0	0	0	0	0	0	0	0	0	0	0	0	0	0	0	0	0	0	0	0	0	0	0	0	0	0	0	0	0	0	0	0	2	0	0
Deinococcus_xinjiangensis	0	0	0	0	0	0	0	0	0	0	0	0	0	0	0	0	0	0	0	0	0	0	0	0	0	0	0	0	0	0	0	0	0	0	0	0	0	0	0	0	0	0	0	0	0	0	0	0	0
Candidatus_Captivus_acidiprotistae	0	0	0	0	0	0	0	0	0	0	0	0	5	0	0	0	0	0	0	0	0	0	0	0	0	0	0	0	0	0	0	0	0	1	0	0	0	0	0	0	0	0	0	0	0	0	0	0	0
Blautia_obeum	0	0	0	0	0	0	0	0	0	0	0	2	0	0	0	1	0	0	0	0	0	0	0	4	0	0	4	0	0	0	2	1	0	0	0	0	0	0	0	0	0	0	1	0	0	0	35	0	18
Sediminivirga_luteola	0	0	0	0	0	0	0	0	0	0	0	0	0	0	0	0	0	0	0	0	0	0	0	0	0	0	0	0	0	0	0	0	0	0	0	0	0	0	0	0	0	0	0	0	0	0	0	0	0
Lachnospiraceae_bacterium_GAM79	0	0	0	0	0	0	0	1	0	0	0	0	0	0	0	0	1	0	0	0	0	0	0	0	0	0	0	0	0	0	0	2	1	0	0	0	0	0	2	0	0	0	0	0	0	0	4	0	3
Cenchrus_americanus	0	0	0	0	0	0	0	0	0	0	0	0	0	0	0	0	0	0	0	0	0	0	0	0	0	0	0	0	0	0	0	0	0	0	0	0	0	0	0	0	0	0	0	0	0	0	0	0	0
Prevotella_intermedia	0	0	0	0	0	0	0	0	0	0	0	0	0	0	0	0	0	0	0	0	0	0	0	0	0	0	0	0	0	0	0	0	0	0	0	0	0	0	0	0	0	0	0	0	0	0	0	0	0
Bifidobacterium_pseudolongum	0	0	0	1	0	0	0	0	0	0	0	0	0	0	0	0	3	0	0	0	0	0	0	13	3	16	2	10	19	44	4	0	8	23	9	18	15	72	5	5	8	1	16	0	0	0	2	0	0
Psychrobacter_faecalis	0	0	0	0	0	0	0	0	0	0	0	0	0	0	0	0	0	0	0	0	0	0	0	0	0	0	0	0	0	0	0	0	0	0	0	0	0	0	0	0	0	0	0	0	0	0	0	0	0
Tatumella_ptyseos	0	0	0	0	0	0	0	0	0	0	0	0	0	0	0	0	0	0	0	0	0	0	0	0	0	0	0	0	0	0	0	0	0	0	0	0	0	0	0	0	0	0	0	0	0	0	0	0	0
Bacteroidetes_bacterium_OLB10	0	0	0	0	0	0	0	0	0	0	0	0	0	0	0	0	0	0	0	0	0	0	0	0	0	0	0	0	0	0	0	0	0	0	0	0	0	0	0	0	0	0	0	0	0	0	0	0	0
Tissierella_praeacuta	0	0	0	0	0	0	0	0	0	0	0	0	0	0	0	0	0	0	0	0	0	0	0	0	0	0	0	0	0	0	0	0	0	0	0	0	0	0	0	0	0	0	0	0	0	0	0	0	0
Ruminococcus_flavefaciens	0	0	0	0	0	0	0	0	0	0	0	0	0	0	0	0	0	0	0	0	0	0	0	0	0	0	0	0	0	0	0	0	0	0	0	0	0	0	0	0	0	0	0	0	0	0	0	0	0
Parabacteroides_goldsteinii	0	0	0	0	0	0	0	0	0	0	0	0	0	0	0	0	0	0	0	0	0	0	0	0	1	0	0	0	0	0	0	0	0	0	0	0	0	0	0	0	0	0	0	0	0	0	1	0	0
Prevotella_bergensis	0	2	0	0	0	0	0	0	0	0	0	0	0	0	26	0	0	0	0	0	0	0	0	0	0	0	0	0	0	0	0	0	0	0	1	0	0	0	0	0	0	0	1	0	0	0	0	0	0
Ileibacterium_valens	0	0	0	0	0	1	0	0	1	0	0	0	0	0	1	0	0	0	1	0	0	0	0	48	28	12	14	17	32	66	15	0	44	19	21	23	32	50	43	31	22	17	15	0	0	0	0	0	0
Methylophaga_nitratireducenticrescens	0	0	0	0	0	0	0	0	0	0	0	0	0	0	0	0	0	0	0	0	0	0	0	0	0	0	0	0	0	0	0	0	0	0	0	0	0	0	0	0	0	0	0	0	0	0	0	0	0
Shewanella_bicestrii	0	0	0	0	0	0	0	0	0	0	0	0	0	0	0	0	0	0	0	0	0	0	0	0	0	0	0	0	0	0	0	0	0	0	0	0	0	0	0	0	0	0	0	3	0	0	0	0	0
Bacteroides_thetaiotaomicron	0	0	0	0	0	0	0	0	0	0	0	0	0	0	0	0	2	0	0	0	0	0	0	1	0	0	0	0	0	3	0	10	7	1	2	4	1	0	0	0	1	1	0	0	0	0	0	0	1
Corynebacterium_durum	0	0	0	0	0	0	0	0	0	0	0	0	0	0	0	0	0	0	0	0	0	0	0	0	0	0	0	0	0	0	0	0	0	0	0	0	0	0	0	0	0	0	0	0	0	0	0	0	0
Bacillus_thermolactis	0	0	0	0	0	0	0	0	0	0	0	0	0	0	0	0	0	0	0	0	0	0	0	0	0	0	0	0	0	0	0	0	0	0	0	0	0	0	0	0	0	0	0	0	0	0	0	0	0
Corynebacterium_propinquum	0	0	0	0	0	0	0	0	0	0	0	0	0	0	0	0	0	0	0	0	0	0	0	0	0	0	0	0	0	0	0	0	0	0	0	0	0	0	0	0	0	0	0	0	0	0	0	0	0
Limnobacter_thiooxidans	0	0	0	0	0	0	0	0	0	0	0	0	0	0	0	0	0	0	0	0	0	0	0	0	0	0	0	0	0	0	0	0	0	0	0	0	0	0	0	0	0	0	0	0	0	0	0	0	0
Curvibacter_lanceolatus	0	0	0	0	0	0	0	0	0	0	0	0	0	0	0	0	0	0	0	0	0	0	0	0	0	0	0	0	0	0	0	0	0	1	0	0	0	0	0	0	0	0	0	0	1	3	1	3	0
bacterium_ic1296	0	0	0	0	0	0	0	0	0	0	0	0	0	0	0	0	0	0	0	0	0	0	0	0	0	0	0	0	0	0	0	0	0	0	0	0	0	0	0	0	0	0	0	0	0	0	0	0	0
Tannerella_sp_oral_taxon_HOT-286	0	0	0	0	0	0	0	0	0	0	0	0	0	0	0	0	0	0	0	0	0	0	0	0	0	0	0	0	0	0	0	0	0	0	0	0	0	0	0	0	0	0	0	0	0	0	3	0	0
Musa_itinerans	0	0	0	0	0	0	0	0	0	0	0	0	0	0	0	0	0	0	0	0	0	0	0	0	0	0	0	0	0	0	0	0	0	0	0	0	0	0	0	0	0	0	0	0	0	0	0	0	0
Prevotella_sp_canine_oral_taxon_284	0	0	0	0	0	0	0	0	0	0	0	0	0	0	0	0	0	0	0	0	0	0	0	0	0	0	0	0	0	0	0	0	0	0	0	0	0	0	0	0	0	0	0	0	0	0	0	0	0
Clostridium_butyricum	0	0	0	0	0	0	0	0	0	0	0	0	0	0	0	0	0	0	0	0	0	0	0	0	0	0	0	0	0	0	0	0	0	0	0	0	0	0	0	0	0	0	0	0	0	0	0	0	0
Bacillaceae_bacterium_BM62	0	0	0	0	0	0	0	0	0	0	0	0	0	0	0	0	0	0	0	0	0	0	0	0	0	0	0	0	0	0	0	0	0	0	0	0	0	0	0	0	0	0	0	0	0	0	0	0	0
Phalacroma_mitra	0	0	0	0	0	0	0	0	0	0	0	0	0	0	0	0	0	0	0	0	0	0	0	0	0	0	0	0	0	0	0	0	0	0	0	0	0	0	0	0	0	0	0	0	0	0	0	0	0
Erythrobacter_sp	0	0	0	0	0	0	0	0	0	0	0	0	0	0	0	0	0	0	0	0	0	0	0	0	0	0	0	0	0	0	0	0	0	1	0	0	0	0	0	0	0	0	0	0	0	0	0	0	0
Rhodocista_sp_SCSIO_13435	0	0	0	0	0	0	0	0	0	0	0	2	56	1	0	0	0	0	0	0	0	0	0	0	0	0	0	0	0	0	0	0	0	0	0	0	0	0	0	0	0	0	0	0	2	0	2	1	1
Peptoniphilus_koenoeneniae	0	0	0	0	0	0	0	0	0	0	0	0	0	0	0	0	0	0	0	0	0	0	0	0	0	0	0	0	0	0	0	0	0	0	0	0	0	0	0	0	0	0	0	0	0	0	0	0	0
Acinetobacter_ursingii	0	0	0	0	0	0	0	0	0	0	0	0	0	0	0	0	0	0	0	0	0	0	0	0	0	0	0	0	0	0	0	0	0	0	0	0	0	0	0	0	0	0	0	0	0	0	0	0	0
Brochothrix_thermosphacta	0	0	0	0	0	0	0	0	0	0	0	0	0	0	0	0	0	0	0	0	0	0	0	0	0	0	0	0	0	0	0	0	0	0	0	0	0	0	0	0	0	0	0	0	0	0	0	0	0
Corynebacterium_suicordis	0	0	0	0	0	0	0	0	0	0	0	0	1	0	0	0	0	0	0	0	0	0	0	0	0	0	0	0	0	0	0	0	0	0	0	0	0	0	0	0	0	0	0	0	0	0	0	0	0
Planomicrobium_glaciei	0	0	0	0	0	0	0	0	0	0	0	0	0	0	0	0	0	0	0	0	0	0	0	0	0	0	0	0	0	0	0	0	0	0	0	0	0	0	0	0	0	0	0	0	0	0	0	0	0
Prevotella_sp_RS2	0	0	0	0	0	0	0	0	0	0	0	0	0	0	0	0	0	0	0	0	0	0	0	0	0	0	0	0	0	0	0	0	0	0	0	0	0	0	0	0	0	0	0	0	0	0	0	0	0
Arenimonas_daejeonensis	0	0	0	0	0	0	0	0	0	0	0	0	0	0	0	0	0	0	0	0	0	0	0	0	0	0	0	0	0	0	0	0	0	0	0	0	0	0	0	0	0	0	0	0	0	0	0	0	0
Azospirillum_sp_47_25	0	0	0	0	0	0	0	0	0	0	0	0	0	0	0	0	0	0	0	0	0	0	0	0	0	0	0	0	0	0	0	0	0	0	0	0	0	0	0	0	0	0	0	0	0	0	0	0	0
Megasphaera_elsdenii	0	0	0	0	0	0	0	8	0	0	0	0	0	0	0	0	0	0	0	0	0	0	0	0	0	0	0	0	0	0	0	0	0	0	0	0	0	0	0	0	0	0	0	0	0	0	0	0	0
Arthrobacter_agilis	0	0	0	0	0	0	0	0	0	0	0	0	0	0	0	0	0	0	0	8	0	0	0	0	0	0	0	0	0	0	0	0	0	0	0	0	0	0	0	0	0	0	0	0	5	0	0	0	0
TM7_phylum_sp_oral_clone_FR058	0	0	0	0	0	0	0	0	0	0	0	0	0	0	0	0	0	0	0	0	0	0	0	0	0	0	0	0	0	0	0	0	0	0	0	0	0	0	0	0	0	0	0	0	0	0	0	0	0
Treponema_bryantii	0	0	0	0	0	0	0	0	0	0	0	0	0	0	0	0	0	0	0	0	0	0	0	0	0	0	0	0	0	0	0	0	0	0	0	0	0	0	0	0	0	0	0	0	0	0	0	0	0
Collinsella_stercoris	0	0	0	0	0	0	0	0	0	0	0	0	0	0	0	0	0	0	0	0	0	0	0	0	0	0	0	0	0	0	0	0	0	0	0	0	0	0	0	0	0	0	0	0	0	0	0	0	0
Haemophilus_parahaemolyticus	0	0	0	0	0	0	0	0	0	0	0	0	0	0	0	0	0	0	0	0	0	0	0	0	0	0	0	0	0	0	0	0	0	0	0	0	0	0	0	0	0	0	0	0	0	0	0	0	0
Bacteroides_caecimuris	0	0	0	0	0	0	0	0	0	0	0	0	0	0	0	0	0	0	0	0	0	0	0	0	0	0	0	0	0	0	0	0	1	0	0	0	0	0	0	0	0	0	0	0	0	0	0	0	0
Absiella_argi	0	0	0	0	0	0	0	0	0	0	0	0	0	0	0	0	0	0	0	0	0	0	0	0	0	0	0	0	0	0	0	0	0	0	0	0	0	0	0	0	0	0	0	0	0	0	0	0	0
Prevotella_denticola	0	0	0	0	0	0	0	0	0	0	0	0	0	0	0	0	0	0	0	0	0	0	0	0	0	0	0	0	0	0	0	0	0	0	0	0	0	0	0	0	0	0	0	0	0	0	0	0	0
Helcococcus_sp_canine_oral_taxon_069	0	0	0	0	0	0	0	0	0	0	0	0	0	0	0	0	0	0	0	0	0	0	0	0	0	0	0	0	0	0	0	0	0	0	0	0	0	0	0	0	0	0	0	0	0	0	0	0	0
Lachnospiraceae_oral_clone_MCE9_31	0	0	0	0	0	0	0	0	0	0	0	0	0	0	0	0	0	0	0	0	0	0	0	0	0	0	0	0	0	0	0	0	0	0	0	0	0	0	0	0	0	0	0	0	0	0	0	0	0
Lactobacillus_ingluviei	0	0	0	0	0	0	0	0	0	0	0	0	0	0	0	0	0	0	0	0	0	0	0	0	0	0	0	0	0	0	0	0	0	0	0	0	0	0	0	0	0	0	0	0	0	0	0	0	0
Brevundimonas_basaltis	1	0	0	0	0	0	0	0	0	0	0	0	0	0	2	0	0	0	0	0	0	0	0	0	0	0	0	0	0	0	0	0	0	0	0	0	0	0	0	0	0	0	0	0	0	0	0	0	0
Leptotrichia_wadei	0	0	0	0	0	0	0	0	0	0	0	0	0	0	0	0	0	0	0	0	0	0	0	1	0	1	0	0	0	0	0	0	0	0	0	0	0	0	0	0	0	0	0	0	0	0	0	0	0
Caecibacterium_sporoformans	0	0	0	0	0	0	0	0	0	0	0	0	0	0	0	0	0	0	0	0	0	0	0	0	0	0	0	0	0	0	0	0	0	0	0	0	0	0	0	0	0	0	0	0	0	0	0	0	0
Micromonospora_echinospora	0	0	1	0	6	0	0	0	0	0	0	0	3	0	0	0	0	0	4	0	1	7	0	0	0	0	0	0	0	0	0	0	0	0	0	0	0	0	0	0	0	0	0	0	0	0	0	0	0
Alistipes_inops	0	0	0	0	0	0	0	0	0	0	0	0	0	0	0	0	0	0	0	0	0	0	0	1	1	0	0	0	0	1	0	0	1	0	2	2	1	1	0	2	0	0	0	0	0	0	0	0	0
Criibacterium_bergeronii	0	0	0	0	0	0	0	0	0	0	0	0	0	0	0	0	0	0	0	0	0	0	0	0	0	0	0	0	0	0	0	0	0	0	0	0	0	0	0	0	0	0	0	0	0	0	0	0	0
Sutterella_wadsworthensis	0	0	0	0	0	0	0	0	0	0	0	0	0	0	0	0	0	0	0	0	0	0	0	0	0	0	0	0	0	0	0	0	0	0	0	0	0	0	0	0	0	0	0	0	0	0	0	0	0
Desulfovibrio_fairfieldensis	0	0	0	0	0	0	0	0	0	0	0	0	0	0	0	0	0	0	0	0	0	0	0	0	0	0	0	0	0	0	0	5	0	0	0	0	0	0	0	0	0	0	0	0	0	0	0	0	0
Bracteacoccus_minor	0	0	0	0	0	0	0	0	0	0	0	0	0	0	0	0	0	0	0	0	0	0	0	0	0	0	0	0	0	0	0	0	0	0	0	0	0	0	0	0	0	0	0	0	0	0	0	0	0
Actinomyces_dentalis	0	0	0	0	0	0	0	0	0	0	0	0	0	0	0	0	0	0	0	0	0	0	0	0	0	0	0	0	0	0	0	0	0	0	0	0	0	0	0	0	0	0	0	0	0	0	0	0	0
Ferrimonas_marina	0	0	0	0	0	0	0	0	0	0	0	0	0	0	0	0	0	0	0	0	0	0	0	0	0	0	0	0	0	0	0	0	0	0	0	0	0	0	0	0	0	0	0	0	0	0	0	0	0
Ruminococcus_sp	0	0	0	0	0	0	0	0	0	0	0	0	0	0	0	0	0	0	0	0	0	0	0	0	0	0	0	0	0	0	0	0	0	0	0	0	0	0	0	0	0	0	0	0	0	0	0	0	0
Clostridium_sp_Culture-54	0	0	0	0	0	0	0	0	0	0	0	0	0	0	0	0	0	0	0	0	0	0	0	0	0	0	0	0	0	0	0	0	0	0	0	0	0	0	0	0	0	0	0	0	0	0	0	0	0
Parahymenobacter_ocellatus	0	0	0	0	0	0	0	0	0	0	0	0	0	0	0	0	0	0	0	0	0	0	0	0	0	0	0	0	0	0	0	0	0	0	0	0	0	0	0	0	0	0	0	0	0	0	0	0	0
Corynebacterium_riegelii	0	0	0	0	0	0	0	0	0	0	0	0	0	0	0	0	0	0	0	0	0	0	0	0	0	0	0	0	0	0	0	0	0	0	0	0	0	0	0	0	0	0	0	0	0	0	0	0	0
Peptostreptococcaceae_bacterium_feline_oral_taxon_069	0	0	0	0	0	0	0	0	0	0	0	0	0	0	0	0	0	0	0	0	0	0	0	0	0	0	0	0	0	0	0	0	0	0	0	0	0	0	0	0	0	0	0	0	0	0	0	0	0
Bacteroides_graminisolvens	0	0	0	0	0	0	0	0	0	0	0	0	0	0	0	0	0	0	0	0	0	0	0	0	0	0	0	0	0	0	0	0	0	0	0	0	0	0	0	0	0	0	0	0	0	0	0	0	0
bacterium_ZSGR24	0	0	0	0	0	0	0	0	0	0	0	0	0	0	0	0	0	0	0	0	0	0	0	0	0	0	0	0	0	0	0	0	0	0	0	0	0	0	0	0	0	1	0	0	0	0	0	0	0
Methanobacterium_congolense	0	0	0	0	0	0	0	0	0	0	0	0	0	0	0	0	0	0	0	0	0	0	0	0	0	0	0	0	0	0	0	0	0	0	0	0	0	0	0	0	0	0	0	0	0	0	0	0	0
Novispirillum_itersonii	0	0	0	0	0	0	0	0	0	0	0	0	0	0	0	0	0	0	0	0	0	0	0	0	0	0	0	0	0	0	0	0	0	0	0	0	0	0	0	0	0	0	0	0	0	0	0	0	0
Treponema_sp_canine_oral_taxon_087	0	0	0	0	0	0	0	0	0	0	0	0	0	0	0	0	0	0	0	0	0	0	0	0	0	0	0	0	0	0	0	0	0	0	0	0	0	0	0	0	0	0	0	0	0	0	0	0	0
Peptoniphilaceae_bacterium_FC2	1	0	0	0	0	0	0	0	0	0	0	0	0	0	31	0	0	3	0	0	0	0	0	0	0	0	0	0	0	0	0	0	0	0	0	0	0	0	0	0	0	0	0	0	0	0	0	0	0
Selenomonas_ruminantium	0	0	0	0	0	0	0	0	0	0	0	0	0	0	0	0	0	0	0	0	0	0	0	0	0	0	0	0	0	0	0	0	0	0	0	0	0	0	0	0	0	0	0	0	0	0	0	0	0
Perlucidibaca_piscinae	0	0	0	0	0	0	0	0	0	0	0	0	0	0	0	0	0	0	0	0	0	0	0	0	0	0	0	0	0	0	0	0	0	0	0	0	0	0	0	0	0	0	0	0	0	0	0	0	0
Prevotella_baroniae	0	0	0	0	0	0	0	0	0	0	0	0	0	0	0	0	0	0	0	0	0	0	0	0	0	0	0	0	0	0	0	0	0	0	0	0	0	0	0	0	0	0	0	0	0	0	0	0	0
Desmochloris_halophila	0	0	0	0	0	0	0	0	0	0	0	0	0	0	0	0	0	0	0	0	0	0	0	0	0	0	0	0	0	0	0	0	0	0	0	0	0	0	0	0	0	0	0	0	0	0	0	0	0
Leuconostoc_pseudomesenteroides	0	0	0	0	0	0	0	0	0	0	0	0	0	0	0	0	0	0	0	0	0	0	0	0	0	0	0	0	0	0	0	0	0	0	0	0	0	0	0	0	0	0	0	0	1	0	0	0	0
Treponema_denticola	0	0	0	0	0	0	0	0	0	0	0	0	0	0	0	0	0	0	0	0	0	0	0	0	0	0	0	0	0	0	0	0	0	0	0	0	0	0	0	0	0	0	0	0	0	0	4	0	0
Morganella_morganii	0	0	0	0	0	0	0	0	0	0	0	0	0	0	0	0	0	0	0	0	0	0	0	0	0	0	0	0	0	0	0	0	0	0	0	0	0	0	0	0	0	0	0	0	0	0	0	0	0
Porphyromonas_sp_oral_clone_HF001	0	0	0	0	0	0	0	0	0	0	0	0	0	0	0	0	0	0	0	0	0	0	0	0	0	0	0	0	0	0	0	0	0	0	0	0	0	0	0	0	0	0	0	0	0	0	0	0	0
Cutibacterium_granulosum	0	0	0	0	0	0	0	0	0	0	0	0	0	0	0	0	0	0	0	0	0	0	0	0	0	0	0	0	0	0	0	0	0	0	0	0	0	0	0	0	0	0	0	0	0	0	0	0	0
Reyranella_sp	0	0	0	0	0	0	0	0	0	0	0	0	0	0	39	0	4	0	0	0	0	0	0	0	0	0	0	0	0	0	0	0	0	0	0	0	0	0	0	0	0	0	0	0	0	0	0	0	0
Apicomplexa_sp_WK-2018_Corallicola	0	0	0	0	0	0	0	0	0	0	0	0	0	0	0	0	0	0	0	0	0	0	0	0	0	0	0	0	0	0	0	0	0	0	0	0	0	0	0	0	0	0	0	0	0	0	0	0	0
Psychrobacter_celer	0	0	0	0	0	0	0	0	0	0	0	0	0	0	0	0	0	0	0	0	0	0	0	0	0	0	0	0	0	0	0	0	0	0	0	0	0	0	0	0	0	0	0	0	0	0	0	0	0
Mycoplasma_feliminutum	0	0	0	0	0	0	0	0	0	0	0	0	0	0	0	0	0	0	0	0	0	0	0	0	0	0	0	0	0	0	0	0	0	0	0	0	0	0	0	0	0	0	0	0	0	0	0	0	0
Solobacterium_moorei	1	0	36	0	0	0	0	0	0	0	0	0	0	0	0	0	1	0	0	0	0	0	0	0	0	0	0	0	0	0	0	0	0	0	0	1	0	0	0	0	0	0	0	0	0	0	0	0	0
Firmicutes_bacterium_canine_oral_taxon_309	0	0	0	0	0	0	0	0	0	0	0	0	0	0	0	0	0	0	0	0	0	0	0	0	0	0	0	0	0	0	0	0	0	0	0	0	0	0	0	0	0	0	0	0	0	0	0	0	0
Murdochiella_asaccharolytica	0	0	0	0	0	0	1	0	0	0	0	0	0	36	0	0	0	0	0	0	0	0	0	1	0	0	0	0	0	0	1	0	0	0	0	0	0	0	0	0	0	0	0	0	0	0	0	0	0
Erysipelatoclostridium_ramosum	0	0	0	0	0	0	0	0	0	0	0	0	0	0	0	0	14	0	0	0	0	0	0	0	0	0	0	0	0	0	0	3	0	9	1	0	0	0	0	0	0	0	0	0	0	0	0	0	6
Hydrogenophaga_intermedia	0	0	0	0	0	0	0	0	0	0	0	0	0	0	0	0	0	0	0	0	0	0	0	0	0	0	0	0	0	0	0	0	0	0	0	0	0	0	0	0	0	0	0	0	0	0	0	0	0
Parabacteroides_merdae	0	0	0	0	0	0	0	0	0	0	0	0	0	0	0	0	1	0	0	0	0	0	0	0	0	0	0	1	0	0	0	4	0	2	0	0	0	0	0	0	0	0	0	0	0	0	0	0	1
Inostemma_sp_AD-2014	0	0	0	0	0	0	0	0	0	0	0	0	0	0	0	0	0	0	0	0	0	0	0	0	0	0	0	0	0	0	0	0	0	0	0	0	0	0	0	0	0	0	0	0	0	0	0	0	0
Prevotella_sp_canine_oral_taxon_195	0	0	0	0	0	0	0	0	0	0	0	0	0	0	0	0	0	0	0	0	0	0	0	0	0	0	0	0	0	0	0	0	0	0	0	0	0	0	0	0	0	0	0	0	0	0	0	0	0
Selenomonas_sputigena	0	0	0	0	0	0	0	0	0	0	0	0	0	0	0	0	0	0	0	0	0	0	0	0	0	0	0	0	0	0	0	0	0	0	0	0	0	0	0	0	0	0	0	0	0	0	0	0	0
Helicobacter_typhlonius	0	0	0	0	0	0	0	0	0	0	0	0	0	0	0	0	0	0	0	0	0	0	0	0	0	0	0	0	0	0	0	0	0	0	0	0	0	0	0	0	1	0	0	0	0	0	0	0	0
[Clostridium]_leptum	0	0	0	0	0	0	0	0	0	0	0	0	0	0	0	0	0	0	0	0	0	0	0	0	0	0	0	0	0	0	0	0	0	0	0	0	0	0	0	0	2	0	0	0	0	0	0	0	0
Erysipelothrix_rhusiopathiae	0	0	0	0	0	0	0	0	0	0	0	0	0	0	0	0	0	0	0	0	0	0	0	0	0	0	0	0	0	0	0	0	0	0	0	0	0	0	0	0	0	0	0	0	0	0	0	0	0
Actinomyces_pacaensis	0	0	0	0	1	0	0	0	0	0	0	0	1	0	0	14	0	0	0	0	0	0	0	3	0	0	1	0	0	0	2	1	0	0	1	0	0	0	2	0	0	0	0	0	0	1	26	1	1
Bacteriodetes_bacterium_enrichment_culture_clone_AP-FeEnrich3	0	0	0	0	0	0	0	0	0	0	0	0	0	0	0	0	0	0	0	0	0	0	0	0	0	0	0	0	0	0	0	0	0	0	0	0	0	0	0	0	0	0	0	0	0	0	0	0	0
alpha_proteobacterium_SCGC_AAA015-N04	0	0	0	0	0	0	0	0	0	0	0	0	0	0	0	0	0	0	0	0	0	0	0	0	0	0	0	0	0	0	0	0	0	0	0	0	0	0	0	0	0	0	0	0	0	0	0	0	0
Bacteroidia_bacterium_canine_oral_taxon_041	0	0	0	0	0	0	0	0	0	0	0	0	0	0	0	0	0	0	0	0	0	0	0	0	0	0	0	0	0	0	0	0	0	0	0	0	0	0	0	0	0	0	0	0	0	0	0	0	0
[Eubacterium]_infirmum	0	0	0	0	0	0	0	0	0	0	0	0	0	0	0	0	0	0	0	0	0	0	0	1	0	0	0	0	0	0	0	0	0	0	0	0	0	0	0	0	0	0	0	0	0	0	0	0	0
Thermus_sp	0	0	0	0	0	0	0	0	0	0	0	0	0	0	0	0	0	0	0	0	0	0	0	0	0	0	0	0	0	0	0	0	0	0	0	0	0	0	0	0	0	0	0	0	0	0	0	0	0
Bacillus_coagulans	0	0	0	0	0	0	0	0	0	0	0	0	0	0	0	0	0	0	0	0	0	0	0	0	0	0	0	0	0	0	0	0	0	0	0	0	0	0	0	0	0	0	0	0	0	0	0	0	0
Dorea_formicigenerans	0	0	0	0	0	0	0	0	0	0	0	1	0	0	0	0	0	0	0	0	0	0	0	20	0	0	3	0	5	0	3	0	2	0	2	0	0	0	0	0	0	0	2	0	0	0	10	0	4
Neorhizobium_sp_NCHU2750	0	0	0	0	0	0	0	0	0	0	0	0	0	0	0	0	0	0	0	0	0	0	0	0	0	0	0	1	0	0	0	0	0	0	0	1	0	0	0	0	0	0	0	0	0	0	0	0	0
Tenacibaculum_litoreum	0	0	0	0	0	0	0	0	0	0	0	0	0	0	0	0	0	0	0	0	0	0	0	0	0	0	0	0	0	0	0	0	0	0	0	0	0	0	0	0	0	0	0	0	0	0	0	0	0
Peptoanaerobacter_stomatis	0	0	0	0	0	0	0	0	0	0	0	0	0	0	0	0	0	0	0	0	0	0	0	0	0	0	0	0	0	0	0	0	0	0	0	0	0	0	0	0	0	0	0	0	0	0	0	0	0
Shewanella_amazonensis	0	0	0	0	0	0	0	0	0	0	0	0	0	0	0	0	0	0	0	0	0	0	0	0	0	0	0	0	0	0	0	0	0	0	0	0	0	0	0	0	0	0	0	0	0	0	0	0	0
Kandleria_vitulina	0	0	0	0	0	0	0	0	0	0	0	0	0	0	0	0	0	0	0	0	0	0	0	0	0	0	0	0	0	0	0	0	0	0	0	0	0	0	0	0	0	0	0	0	0	0	0	0	0
delta_proteobacterium_WX81	0	0	0	0	0	0	0	0	0	0	0	0	0	0	0	0	0	0	0	0	0	0	0	0	0	0	0	0	0	0	0	0	0	0	0	0	0	0	0	0	0	0	0	0	0	0	0	0	0
Megasphaera_micronuciformis	0	0	0	0	0	0	0	0	0	0	0	0	0	0	0	0	0	0	0	0	0	0	0	0	0	0	0	0	0	0	0	1	0	0	0	0	0	0	0	0	0	0	0	0	0	0	0	0	2
Nocardioides_ganghwensis	0	0	0	0	0	0	0	0	0	0	0	0	0	0	0	0	0	0	0	0	0	0	0	0	0	0	0	0	0	0	0	0	0	0	0	0	0	0	0	0	0	0	0	0	0	0	0	0	0
Veillonella_sp_oral_taxon_780	0	0	0	0	0	0	0	0	0	0	0	0	0	0	0	0	0	0	0	0	0	0	0	0	0	0	0	0	0	0	0	0	0	0	0	0	0	0	0	0	0	0	0	0	0	0	0	0	0
Bulleidia_extructa	0	0	0	0	0	0	0	0	0	0	0	0	0	0	0	0	0	0	0	0	0	0	0	0	0	0	0	0	0	0	0	0	0	0	0	0	0	0	0	0	0	0	0	0	0	0	0	0	0
Facklamia_tabacinasalis	0	0	0	0	0	0	0	0	0	0	0	0	0	0	0	0	0	0	0	0	0	0	0	0	0	0	0	0	0	0	0	0	0	0	0	0	0	0	0	0	0	0	0	0	0	0	0	0	0
Rhodococcus_erythropolis	0	0	0	0	0	0	0	0	0	0	0	0	0	0	0	0	0	0	0	0	0	0	0	0	0	0	0	0	0	0	0	0	0	0	0	0	0	0	0	0	0	0	0	0	0	0	0	0	0
Glaciecola_sp_4H-3-7+YE-5	0	0	0	0	0	0	0	0	0	0	0	0	0	0	0	0	0	0	0	0	0	0	0	0	0	0	0	0	0	0	0	0	0	0	0	0	0	0	0	0	0	0	0	0	0	0	0	0	0
Halorubrum_saccharovorum	0	0	0	0	0	0	0	0	0	0	0	0	0	0	0	0	0	0	0	0	0	0	0	0	0	0	0	0	0	0	0	0	0	0	0	0	0	0	0	0	0	0	0	0	0	0	0	0	0
Nordella_oligomobilis	0	0	0	0	0	0	0	0	0	0	0	0	0	0	0	0	0	0	0	0	0	0	0	0	0	0	0	0	0	0	0	0	0	0	0	0	0	0	0	0	0	0	0	0	0	0	0	0	0
Bacteroidales_bacterium_Bact_22	0	0	0	0	0	0	0	0	0	0	0	0	0	0	0	0	0	0	0	0	0	0	0	0	0	0	0	0	0	0	0	0	0	0	0	0	0	0	0	0	0	0	0	0	0	0	0	0	0
Pandoraea_apista	0	0	0	0	0	0	0	0	0	0	0	0	0	0	0	0	0	0	0	0	0	0	0	0	0	0	0	0	0	0	0	0	0	0	2	0	0	0	0	0	0	0	0	0	0	0	0	0	0
Leptotrichia_sp_oral_clone_FP036	0	0	0	0	0	0	0	0	0	0	0	0	0	0	0	0	0	0	0	0	0	0	0	0	0	0	0	1	0	0	0	0	0	0	0	0	0	0	0	0	0	0	0	0	0	0	0	28	0
Mucispirillum_schaedleri	0	0	0	0	0	0	0	0	0	0	0	0	0	0	0	0	0	0	0	0	0	0	0	0	0	6	0	0	0	11	0	0	0	1	0	0	0	0	0	0	0	0	1	0	0	0	0	0	0
Clostridiales_bacterium_oral_taxon_075	0	0	0	0	0	0	0	0	0	0	0	0	0	0	0	0	0	0	0	0	0	0	0	0	0	0	0	0	0	0	0	0	0	0	0	0	0	0	0	0	0	0	0	0	0	0	0	0	0
Zoogloea_oryzae	0	0	0	0	0	0	0	0	0	0	0	0	0	0	0	0	0	0	0	0	0	0	0	0	0	0	0	0	0	0	0	0	0	0	0	0	0	0	0	0	0	0	0	0	0	0	0	0	0
Anaeroglobus_geminatus	0	0	0	0	2	0	0	0	0	0	0	0	0	0	0	0	0	0	9	0	0	2	0	0	0	0	0	0	0	0	0	0	0	0	0	0	0	0	0	0	0	0	0	0	0	0	0	0	0
Porphyromonas_crevioricanis	0	0	0	0	0	0	0	0	0	0	0	0	0	0	0	0	0	0	0	0	0	0	0	0	0	0	0	0	0	0	0	0	0	0	0	0	0	0	0	0	0	0	0	0	0	0	0	0	0
Ruminococcus_callidus	0	0	0	0	0	0	0	0	0	0	0	0	0	0	0	0	0	0	0	0	1	0	0	0	0	0	0	0	1	0	0	0	0	0	0	0	0	0	0	0	0	0	0	0	0	0	0	0	0
endosymbiont_of_Naegleria_clarki	0	0	0	0	0	0	0	0	0	0	0	0	0	0	0	0	0	0	0	0	0	0	0	0	0	0	0	0	0	0	0	0	0	0	0	0	0	0	0	0	4	0	0	0	0	0	0	0	0
Peptococcus_sp_canine_oral_taxon_044	0	0	0	0	0	0	0	0	0	0	0	0	0	0	0	0	0	0	0	0	0	0	0	0	0	0	0	0	0	0	0	0	0	0	0	0	0	0	0	0	0	0	0	0	0	0	0	0	0
Bacillus_graminis	0	0	0	0	0	0	0	0	0	0	0	0	0	0	0	0	0	0	0	0	0	0	0	0	0	0	0	0	0	0	0	0	0	0	0	0	0	0	0	0	0	0	0	0	0	0	0	0	0
Promicromonospora_umidemergens	0	0	0	0	0	0	0	0	0	0	0	0	0	0	0	0	0	0	0	0	0	0	0	0	0	0	0	0	0	0	0	0	0	0	0	0	0	0	0	0	0	0	0	0	0	0	0	0	0
Olsenella_sp_KHD7	0	0	0	0	0	0	0	0	0	0	0	0	0	0	0	0	0	0	0	0	0	0	0	0	0	0	0	0	0	0	0	0	0	0	0	0	0	0	0	0	0	0	0	0	0	1	0	0	0
Ruminococcus_sp_YE281	0	0	0	0	0	0	0	0	0	0	0	0	0	0	0	0	0	0	0	0	0	0	0	0	0	0	0	0	0	0	0	0	0	0	0	0	0	0	0	0	0	0	0	0	0	0	0	0	0
Lactococcus_sp_USMS16BP	0	0	0	0	0	0	0	0	0	0	0	0	0	0	0	0	0	0	0	0	0	0	0	1	0	0	25	0	0	0	0	0	0	0	0	0	0	0	0	0	0	0	0	0	0	0	0	0	0
mucus_bacterium_66	0	0	0	0	0	0	0	0	0	0	0	0	0	0	0	0	0	0	0	0	0	0	0	0	0	0	0	0	0	0	0	0	0	0	0	0	0	0	0	0	0	0	0	0	0	0	0	0	0
Tannerella_forsythia	0	0	0	0	0	0	0	0	0	0	0	0	0	0	0	0	0	0	0	0	0	0	0	0	0	0	0	0	0	0	0	0	0	0	0	0	0	0	0	0	0	0	0	0	0	0	0	0	0
Leptotrichia_sp_oral_taxon_498	0	0	0	0	0	0	0	0	0	0	0	0	0	0	0	0	0	0	0	0	0	0	0	1	0	0	0	0	0	0	0	0	0	0	0	0	0	0	0	0	0	0	0	0	0	0	0	0	0
Slackia_exigua	0	0	0	0	0	0	0	0	0	0	0	0	0	0	0	0	0	0	0	0	0	1	0	0	0	0	0	0	0	0	0	0	0	0	0	0	0	0	0	0	0	0	0	0	0	0	0	0	0
Nitrosomonas_nitrosa	0	0	0	0	0	0	0	0	0	0	0	0	0	0	0	0	0	0	0	0	0	0	0	0	0	0	0	0	0	0	0	0	0	0	0	0	0	0	0	0	0	0	0	0	0	0	0	0	0
Triadenum_fraseri	0	0	0	0	0	0	0	0	0	0	0	0	0	0	0	0	0	0	0	0	0	0	0	0	0	0	0	0	0	0	0	0	0	0	0	0	0	0	0	0	0	0	0	0	0	0	0	0	0
Kocuria_turfanensis	0	0	1	0	11	0	0	0	0	0	0	0	0	0	0	0	0	0	24	0	0	0	0	0	0	0	0	0	0	0	0	0	0	0	0	0	0	0	0	0	0	0	0	0	0	0	0	0	0
Thermomonas_koreensis	0	0	0	0	0	0	0	0	0	0	0	0	0	0	0	0	0	0	0	0	0	0	0	0	0	0	0	0	0	0	0	0	0	0	0	0	0	0	0	0	0	0	0	0	0	0	0	0	0
Mycobacterium_gordonae	0	0	0	0	0	0	0	0	0	0	0	0	0	0	0	0	0	0	0	0	0	0	0	0	0	0	0	0	0	0	0	0	0	0	0	0	0	0	0	0	0	0	0	0	0	0	0	0	0
Desulfomicrobium_orale	0	0	0	0	0	0	0	0	0	0	0	0	0	0	0	0	0	0	0	0	0	0	0	0	0	0	0	0	0	0	0	0	0	0	0	0	0	0	0	0	0	0	0	0	0	0	0	0	0
Actinomyces_sp_FC2	0	0	0	0	0	0	0	0	0	0	0	0	0	0	15	0	0	0	0	0	0	0	0	0	0	0	0	0	0	0	0	0	0	0	0	0	0	0	0	0	0	0	0	0	0	0	0	0	0
Deinococcus_budaensis	0	0	0	0	0	0	0	0	0	0	0	0	0	0	0	0	0	0	0	1	0	23	0	0	0	0	0	0	0	1	0	0	0	0	0	0	0	0	0	0	0	0	0	0	0	0	0	0	0
Azotobacter_chroococcum	0	0	0	0	0	0	0	0	0	0	0	0	0	0	0	0	0	0	0	0	0	0	0	0	0	0	0	0	0	0	0	0	0	0	0	0	0	0	0	0	0	0	0	0	0	0	0	0	0
Bacteroides_barnesiae	0	0	0	0	0	0	0	0	0	0	0	0	0	0	0	0	0	0	0	0	0	0	0	0	0	0	0	0	0	0	0	0	0	0	0	0	0	0	0	0	0	0	0	0	0	0	0	0	0
Burkholderiales_bacterium_YL45	0	0	0	0	0	0	0	0	0	0	0	0	0	0	0	0	0	0	0	0	0	0	0	23	13	2	7	19	20	13	3	0	18	11	7	15	5	4	8	8	4	3	5	0	0	0	0	0	0
bacterium_enrichment_culture_clone_Anammox_2	0	0	0	0	0	0	0	0	0	0	0	0	0	0	0	0	0	0	0	0	0	0	0	0	0	0	0	0	0	0	0	0	0	0	0	0	0	0	0	0	0	0	0	0	0	0	0	0	0
Chlorobi_bacterium_OLB5	0	0	0	0	0	0	0	0	0	0	0	0	0	0	0	0	0	0	0	0	0	0	0	0	0	0	0	0	0	0	0	0	0	0	0	0	0	0	0	0	0	0	0	0	0	0	0	0	0
Mobiluncus_mulieris	0	0	0	0	0	0	0	0	0	0	0	0	0	0	0	0	0	0	0	1	0	0	0	0	0	0	1	0	0	0	0	0	0	0	0	0	0	0	0	0	0	0	0	0	0	0	0	0	0
Lactobacillus_curvatus	0	0	0	0	0	0	0	0	0	0	0	0	0	0	0	0	0	0	0	0	0	0	0	0	0	0	0	0	0	0	0	0	0	0	0	0	0	0	0	0	0	0	0	0	0	0	0	0	0
Roseomonas_genomospecies_5	0	0	0	0	0	0	0	0	0	0	0	0	0	0	0	0	0	0	0	0	0	0	0	0	0	0	0	0	0	0	0	0	0	0	0	0	0	0	0	0	0	0	0	0	0	0	0	0	0
Collinsella_tanakaei	0	0	0	0	0	0	0	0	0	0	0	0	0	0	0	0	0	0	0	0	0	0	0	3	0	0	0	0	0	0	0	0	0	0	0	0	0	0	0	0	0	0	0	0	0	0	0	0	0
Sanguibacter_inulinus	0	0	0	0	0	0	0	0	0	0	0	0	0	0	0	0	0	0	0	0	0	0	0	0	0	0	0	0	0	0	0	0	0	0	0	0	0	0	0	0	0	0	0	0	0	0	0	0	0
Gracilibacteria_bacterium_oral_taxon_873	0	0	0	0	0	0	0	0	0	0	0	0	0	0	0	0	0	0	0	0	0	0	0	0	0	0	0	0	0	0	0	0	0	0	0	0	0	0	0	0	0	0	0	0	0	0	0	0	0
Acholeplasma_sp_KDA-feline	0	0	0	0	0	0	0	0	0	0	0	0	0	0	0	0	0	0	0	0	0	0	0	0	0	0	0	0	0	0	0	0	0	0	0	0	0	0	0	0	0	0	0	0	0	0	0	0	0
Candidatus_Halomonas_phosphatis	0	0	0	0	0	0	0	0	0	0	0	0	0	0	0	0	0	0	0	0	0	0	0	0	0	0	0	0	0	0	0	0	0	0	0	0	0	0	0	0	0	0	0	0	0	0	0	0	0
Actinomyces_israelii	0	0	0	0	0	0	0	0	0	0	0	0	0	0	0	0	0	0	0	0	0	0	0	0	0	0	0	0	0	0	0	0	0	0	0	0	0	0	0	0	0	0	0	0	0	0	0	0	0
Clostridium_sp_CL-6	0	0	0	0	0	0	0	0	0	0	0	0	0	0	0	0	0	0	0	0	0	0	0	0	0	0	0	0	0	0	0	0	0	0	0	0	0	0	0	0	0	0	0	0	0	0	0	0	0
Schaalia_canis	0	0	0	0	0	0	0	0	0	0	0	0	0	0	0	0	0	0	0	0	0	0	0	0	0	0	0	0	0	0	0	0	0	0	0	0	0	0	0	0	0	0	0	0	0	0	0	0	0
Bacteroidetes_bacterium_CHC2	0	0	0	0	0	0	0	0	0	0	0	0	0	0	0	0	0	0	0	0	0	0	0	0	0	0	0	0	0	0	0	0	0	0	0	0	0	0	0	0	0	0	0	0	0	0	0	0	0
[Clostridium]_aldenense	0	0	0	0	0	0	0	0	0	0	0	0	0	0	0	0	0	0	0	0	0	0	0	0	0	0	0	0	0	0	0	2	0	1	0	0	0	0	0	0	0	0	0	0	0	0	0	0	0
cyanobacterium_SC-1	0	0	0	0	0	0	0	0	0	0	0	0	0	0	0	0	0	0	0	0	0	0	0	0	0	0	0	0	0	0	0	0	0	0	0	0	0	0	0	0	0	0	0	0	0	0	0	0	0
Prevotella_genomosp_P8_oral_clone_MB3_P13	0	0	0	0	0	0	0	0	0	0	0	0	0	0	0	0	0	0	0	0	0	0	0	0	0	0	0	0	0	0	0	0	0	0	0	0	0	0	0	0	0	0	0	0	0	0	0	0	0
Chloropicon_primus	0	0	0	0	0	0	0	0	0	0	0	0	0	0	0	0	0	0	0	0	0	0	0	0	0	0	0	0	0	0	0	0	0	0	0	0	0	0	0	0	0	0	0	0	0	0	0	0	0
Maribacter_sp_MAR_2009_60	0	0	0	0	0	0	0	0	0	0	0	0	0	0	0	0	0	0	0	0	0	0	0	0	0	0	0	0	0	0	0	0	0	0	0	0	0	0	0	0	0	0	0	0	0	0	0	0	0
Sphingobacterium_thalpophilum	0	0	0	0	0	0	0	0	0	0	0	0	0	0	0	0	0	0	0	0	0	0	0	0	0	0	0	0	0	0	0	0	0	0	0	0	0	0	0	0	0	0	0	0	0	0	0	0	0
Meiothermus_silvanus	0	1	0	0	0	0	0	0	0	0	0	0	0	0	0	0	0	0	0	0	0	0	0	0	0	0	0	0	0	0	0	0	0	0	0	0	0	0	0	0	0	0	0	0	0	0	0	0	0
Dysgonomonas_gadei	0	0	0	0	0	0	0	0	0	0	0	0	0	0	0	0	0	0	0	0	0	0	0	0	0	0	0	0	0	0	0	0	0	0	0	0	0	0	0	0	0	0	0	0	0	0	0	0	0
Lachnospiraceae_bacterium_COE1	0	0	0	0	0	0	0	0	0	0	0	0	0	0	0	0	0	0	0	0	0	0	0	0	0	0	0	0	0	0	0	0	0	0	0	0	0	0	0	0	0	0	0	0	0	0	0	0	0
Peptoniphilus_catoniae	0	0	0	0	0	0	0	0	0	0	0	0	0	0	0	0	0	0	0	0	0	0	0	0	0	0	0	0	0	0	0	0	0	0	0	0	0	0	0	0	0	0	0	0	0	0	0	0	0
Mogibacterium_pumilum	0	0	0	0	0	0	0	0	0	0	0	0	0	0	0	0	0	0	0	0	0	0	0	0	0	0	0	0	0	0	0	0	0	0	0	0	0	0	0	0	0	0	0	0	0	0	0	0	0
SR1_bacterium_canine_oral_taxon_369	0	0	0	0	0	0	0	0	0	0	0	0	0	0	0	0	0	0	0	0	0	0	0	0	0	0	0	0	0	0	0	0	0	0	0	0	0	0	0	0	0	0	0	0	0	0	0	0	0
Faecalitalea_cylindroides	0	0	0	0	0	0	0	0	0	0	0	0	0	0	0	0	0	0	0	0	0	0	0	0	0	0	0	0	0	0	0	0	0	0	0	0	0	0	0	0	0	0	0	0	0	0	0	0	0
Flavobacterium_sasangense	0	0	0	0	0	0	0	0	0	0	0	0	0	0	0	0	0	0	0	0	0	0	0	0	0	0	0	0	0	0	0	0	0	0	0	0	0	0	0	0	0	0	0	0	0	0	0	0	0
Ferrimonas_futtsuensis	0	0	0	0	0	0	0	0	0	0	0	0	0	0	0	0	0	0	0	0	0	0	0	0	0	0	0	0	0	0	0	0	0	0	0	0	0	0	0	0	0	0	0	0	0	0	0	0	0
Streptococcus_mutans	0	0	0	0	0	0	0	0	0	0	0	0	0	0	0	0	0	0	0	0	0	0	0	0	0	0	0	0	0	0	0	0	0	0	0	0	0	0	0	0	0	0	0	0	0	0	14	0	0
Vibrio_fortis	0	0	0	0	0	0	0	0	0	0	0	0	0	0	0	0	0	0	0	0	0	0	0	0	0	0	0	0	0	0	0	0	0	0	0	0	0	0	0	0	0	0	0	0	0	0	0	0	0
Olsenella_scatoligenes	0	0	0	0	0	0	0	1	0	0	0	2	0	0	0	0	0	0	0	0	0	0	0	1	0	0	0	0	0	0	0	0	0	0	0	0	0	0	0	0	0	0	0	0	0	0	0	0	0
Candidatus_Saccharibacteria_bacterium_UB2523	0	0	0	0	0	0	0	0	0	0	0	0	0	0	0	0	0	0	0	0	0	0	0	0	0	0	0	0	0	0	0	0	0	1	0	0	0	0	0	0	0	0	0	0	0	0	0	0	0
bacterium_'New_Zealand_D'	0	0	0	0	0	0	0	0	0	0	0	0	0	0	0	0	0	0	0	0	0	0	0	0	0	0	0	0	0	0	0	0	0	0	0	0	0	0	0	0	0	0	0	0	0	0	0	0	0
Clostridium_sp_Culture-27	0	0	0	0	0	0	0	0	0	0	0	0	0	0	0	0	0	0	0	0	0	0	0	0	0	0	0	0	0	0	0	0	0	0	0	0	0	0	0	0	0	0	0	0	0	0	0	0	0
alpha_proteobacterium_HIMB59	0	0	0	0	0	0	0	0	0	0	0	0	0	0	0	0	0	0	0	0	0	0	0	0	0	0	0	0	0	0	0	0	0	0	0	0	0	0	0	0	0	0	0	0	0	0	0	0	0
Dietzia_timorensis	0	0	0	0	0	0	0	0	0	0	0	0	0	0	0	0	0	0	0	0	0	0	0	0	0	0	0	0	0	0	0	0	0	0	0	0	0	0	0	0	0	0	0	0	0	0	0	0	0
Selenomonas_sp_oral_clone_EZ011	0	0	0	0	0	0	0	0	0	0	0	0	0	0	0	0	0	0	0	0	0	0	0	0	0	0	0	0	0	0	0	0	0	0	0	0	0	0	0	0	0	0	0	0	0	0	0	0	0
Flavobacterium_rivuli	0	0	0	0	0	0	0	0	0	0	0	0	0	0	0	0	0	0	0	0	0	0	0	0	0	0	0	0	0	0	0	0	0	0	0	0	0	0	0	0	0	0	0	0	0	0	0	0	0
Peptostreptococcaceae_bacterium_canine_oral_taxon_019	0	0	0	0	0	0	0	0	0	0	0	0	0	0	0	0	0	0	0	0	0	0	0	0	0	0	0	0	0	0	0	0	0	0	0	0	0	0	0	0	0	0	0	0	0	0	0	0	0
Nocardioides_exalbidus	0	0	0	0	0	0	0	0	0	0	0	0	0	0	0	0	0	0	0	0	0	2	0	0	0	0	0	0	0	0	0	0	0	0	0	0	1	0	0	0	0	0	0	0	0	0	0	0	0
o__unidentified_Clostridia;s__[Clostridium]_leptum	0	0	0	0	0	0	0	0	0	0	0	0	0	0	0	0	0	0	0	0	0	0	0	0	0	0	0	0	0	0	0	0	0	0	0	0	0	0	0	0	0	0	0	0	0	0	1	0	0
Desulfovibrio_simplex	0	0	0	0	0	0	0	0	0	0	0	0	0	0	0	0	0	0	0	0	0	0	0	0	0	0	0	0	0	0	0	0	0	0	0	0	0	0	0	0	0	0	0	0	0	0	0	0	0
Candidatus_Mycoplasma_girerdii	0	0	0	0	0	0	0	0	0	0	0	0	0	0	0	0	0	0	0	0	0	0	0	0	0	0	0	0	0	0	0	0	0	0	0	0	0	0	0	0	0	0	0	0	0	0	0	0	0
Porphyromonas_gingivicanis	0	0	0	0	0	0	0	0	0	0	0	0	0	0	0	0	0	0	0	0	0	0	0	0	0	0	0	0	0	0	0	0	0	0	0	0	0	0	0	0	0	0	0	0	0	0	0	0	0
Ruminococcus_sp_FC2018	0	0	0	0	0	0	0	0	0	0	0	0	0	0	0	0	0	0	0	0	0	0	0	0	0	0	0	0	0	0	0	0	0	0	0	0	0	0	0	0	0	0	0	0	0	0	0	0	0
Microbulbifer_variabilis	0	0	0	0	0	0	0	0	0	0	0	0	0	0	0	0	0	0	0	0	0	0	0	0	0	0	0	0	0	0	0	0	0	0	0	0	0	0	0	0	0	0	0	0	0	0	0	0	0
Fibrobacter_succinogenes	0	0	0	0	0	0	0	0	0	0	0	0	0	0	0	0	0	0	0	0	0	0	0	0	0	0	0	0	0	0	0	0	0	0	0	0	0	0	0	0	0	0	0	0	0	0	0	0	0
Vibrio_mediterranei	0	0	0	0	0	0	0	0	0	0	0	0	0	0	0	0	0	0	0	0	0	0	0	0	0	0	0	0	0	0	0	0	0	0	0	0	0	0	0	0	0	0	0	0	0	0	0	0	0
Megasphaera_hexanoica	0	0	0	0	0	0	0	0	0	0	0	0	0	0	0	0	0	0	0	0	0	0	0	0	0	0	0	0	0	0	0	0	0	0	0	0	0	0	0	0	0	0	0	0	0	0	0	0	0
Thermus_scotoductus	0	0	0	0	0	0	0	0	0	0	0	0	0	0	0	0	0	0	0	0	0	0	0	0	0	0	0	0	0	0	0	0	0	0	0	0	0	0	0	0	0	0	0	0	0	0	0	0	0
Roseimicrobium_gellanilyticum	0	0	0	0	0	0	0	0	0	0	0	0	0	0	0	0	0	0	0	0	0	0	0	0	0	0	0	0	0	0	0	0	0	0	0	0	0	0	0	0	0	0	0	0	0	0	0	0	0
Faecalitalea_sp_Marseille-P3755	0	0	0	0	0	0	0	0	0	0	0	0	0	0	0	0	0	0	0	0	0	0	0	0	0	0	0	0	0	0	0	0	0	0	0	0	0	0	0	0	0	0	0	0	0	0	0	0	0
Pannonibacter_phragmitetus	0	0	0	0	0	0	0	0	0	0	0	0	0	0	0	0	0	0	0	0	0	0	0	0	0	0	0	0	0	0	0	0	0	0	0	0	0	0	0	0	0	0	0	0	0	0	0	0	0
Prevotellaceae_bacterium_Marseille-P2831	0	0	0	0	0	0	0	0	0	0	0	0	0	0	0	0	0	0	0	0	0	0	0	0	0	0	0	0	0	0	0	0	4	0	0	0	0	0	3	0	0	0	0	0	0	0	0	0	0
Quadrisphaera_granulorum	0	0	0	0	0	0	0	0	0	0	0	0	0	0	0	0	0	1	0	0	0	3	0	0	0	0	0	0	0	0	0	0	0	0	0	0	0	0	0	0	0	0	0	0	0	0	0	0	0
Rufibacter_sp_DG15C	0	0	0	0	0	0	0	0	0	0	0	0	0	0	0	0	0	0	0	0	0	0	0	0	0	0	0	0	0	0	0	0	0	0	0	0	0	0	0	0	15	0	0	0	0	0	0	0	0
Treponema_socranskii	0	0	0	0	0	0	0	0	0	0	0	0	0	0	0	0	0	0	0	0	0	0	0	0	0	0	0	0	0	0	0	0	0	0	0	0	0	0	0	0	0	0	0	0	0	0	0	0	0
Erysipelotrichaceae_bacterium_feline_oral_taxon_121	0	0	0	0	0	0	0	0	0	0	0	0	0	0	0	0	0	0	0	0	0	0	0	0	0	0	0	0	0	0	0	0	0	0	0	0	0	0	0	0	0	0	0	0	0	0	0	0	0
Novibacillus_thermophilus	0	0	0	0	0	0	0	0	0	0	0	0	0	0	0	0	0	0	0	0	0	0	0	0	0	0	0	0	0	0	0	0	0	0	0	0	0	0	0	0	0	0	0	0	0	0	0	0	0
Fibrobacter_sp_UWT2	0	0	0	0	0	0	0	0	0	0	0	0	0	0	0	0	0	0	0	0	0	0	0	0	0	0	0	0	0	0	0	0	0	0	0	0	0	0	0	0	0	0	0	0	0	0	0	0	0
Alistipes_obesi	0	0	0	0	0	0	0	0	0	0	0	0	0	0	0	0	0	0	0	0	0	0	0	0	0	0	0	0	0	0	0	0	0	0	0	0	0	0	0	0	0	0	0	0	0	0	0	0	0
Alloprevotella_sp_feline_oral_taxon_167	0	0	0	0	0	0	0	0	0	0	0	0	0	0	0	0	0	0	0	0	0	0	0	0	0	0	0	0	0	0	0	0	0	0	0	0	0	0	0	0	0	0	0	0	0	0	0	0	0
Colubraria_reticulata	0	0	0	0	0	0	0	0	0	2	0	0	0	0	0	0	0	0	0	0	0	1	0	0	0	0	0	0	0	0	0	0	0	0	0	0	0	0	0	0	0	0	0	0	0	0	0	0	0
bacterium_Ellin7509	0	0	0	0	0	0	0	0	0	0	0	0	0	0	0	0	0	0	0	0	0	0	0	0	0	0	0	0	0	0	0	0	0	0	0	0	0	0	0	0	0	0	0	0	0	0	0	0	0
Rhodospirillaceae_bacterium_PS4B-B496	0	0	0	0	0	0	0	0	0	0	0	0	0	0	0	0	0	0	0	0	0	0	0	0	0	0	0	0	0	0	0	0	0	0	0	0	0	0	0	0	0	0	0	0	0	0	0	0	0
Noviherbaspirillum_malthae	0	0	0	0	0	0	0	0	0	0	0	0	0	0	0	0	0	0	0	0	0	0	0	0	0	0	0	0	0	0	0	0	0	0	0	0	0	0	0	0	0	0	0	0	0	0	0	0	0
Massiliprevotella_massiliensis	0	0	0	0	0	0	0	0	0	0	0	0	0	0	0	0	0	0	0	0	0	0	0	0	0	0	0	1	1	0	0	0	0	0	0	0	0	0	0	0	0	0	0	0	0	0	0	0	0
Nitrospira_sp_enrichment_culture_clone_M1-9	0	0	0	0	0	0	0	0	0	0	0	0	0	0	0	0	0	0	0	0	0	0	0	0	0	0	0	0	0	0	0	0	0	0	0	0	0	0	0	0	0	0	0	0	0	0	0	0	0
Alistipes_shahii	0	0	0	0	0	0	0	0	0	0	0	0	0	0	0	0	0	0	0	0	0	0	0	0	0	0	0	0	0	0	1	3	0	2	0	0	0	0	0	0	0	0	0	0	0	0	0	0	0
bacterium_ic1277	0	0	0	0	0	0	0	0	0	0	0	0	0	0	0	0	0	0	0	0	0	0	0	0	0	0	0	0	0	0	0	0	0	0	0	0	0	0	0	0	0	0	0	0	0	0	0	0	0
Prevotella_loescheii	0	0	0	0	0	0	0	0	0	0	0	0	0	0	0	0	0	0	0	0	0	0	0	0	0	0	0	0	0	0	0	0	0	0	0	0	0	0	0	0	0	0	0	0	0	0	0	0	0
Tenacibaculum_sp	0	0	0	0	0	0	0	0	0	0	0	0	0	0	0	0	0	0	0	0	0	0	0	0	0	0	0	0	0	0	0	0	0	0	0	0	0	0	0	0	0	0	0	0	0	0	0	0	0
Azospirillum_brasilense	0	0	0	0	0	0	0	0	0	0	0	0	0	0	0	0	0	0	0	0	0	0	0	0	0	0	0	0	0	0	0	0	0	0	0	0	0	0	0	0	0	0	0	0	0	0	0	0	0
filamentous_bacterium_Plant1_Iso8	0	0	0	0	0	0	0	0	0	0	0	0	0	0	0	0	0	0	0	0	0	0	0	0	0	0	0	0	0	0	0	0	0	0	0	0	0	0	0	0	0	0	0	0	0	0	0	0	0
Campylobacter_sp_NCTC_13003	0	0	0	0	0	0	0	0	0	0	0	0	0	0	0	0	0	0	0	0	0	0	0	0	0	0	0	0	0	0	0	0	0	0	0	0	0	0	0	0	0	0	0	0	0	0	0	0	0
Prevotella_oulorum	0	0	0	0	0	0	0	0	0	0	0	0	0	0	0	0	0	0	0	0	0	0	0	0	1	0	0	0	0	0	0	0	0	0	0	0	0	0	0	0	0	0	0	0	0	0	0	0	0
Porphyromonadaceae_bacterium_DJF_B175	0	0	0	0	0	0	0	0	0	0	0	0	0	0	0	0	0	0	0	0	0	0	0	0	0	0	0	0	0	0	0	0	0	0	0	0	0	0	0	0	0	0	0	0	0	0	0	0	0
Dermabacter_vaginalis	0	0	0	0	0	0	0	0	0	0	0	0	0	0	0	0	0	0	0	0	0	0	0	0	0	0	0	0	0	0	0	0	0	0	0	0	0	0	0	0	0	0	0	0	0	0	0	0	0
Serratia_fonticola	0	0	0	0	0	0	0	0	0	0	0	0	0	0	0	0	1	0	0	0	0	0	0	0	0	0	0	0	0	0	0	0	0	0	0	0	0	0	0	0	0	0	0	0	0	0	0	0	0
Lactobacillus_sp_TS3	0	0	0	0	0	0	0	0	0	0	0	0	0	0	0	0	0	0	0	0	0	0	0	0	0	0	0	0	0	0	0	0	0	0	0	0	0	0	0	0	0	0	0	0	0	0	0	0	0
Ruminococcus_sp_HUN007	0	0	0	0	0	0	0	0	0	0	0	0	0	0	0	0	0	0	0	0	0	0	0	0	0	0	0	0	0	0	0	0	0	0	0	0	0	0	0	0	0	0	0	0	0	0	0	0	0
Chryseobacterium_hominis	0	0	0	0	0	0	0	0	0	0	0	0	0	0	0	0	0	0	0	0	0	0	0	0	0	0	0	0	0	0	0	0	0	0	0	0	0	0	0	0	0	0	0	0	0	0	0	0	0
Prevotella_sp_oral_clone_FW035	0	0	0	0	0	0	0	0	0	0	0	0	0	0	0	0	0	0	0	0	0	0	0	0	0	0	0	0	0	0	0	0	0	0	0	0	0	0	0	0	0	0	0	0	0	0	0	0	0
Clostridiales_bacterium_CHKCI006	0	0	0	0	0	0	0	0	0	0	0	0	0	0	0	0	0	0	0	0	0	0	0	0	0	0	0	0	0	0	0	0	0	0	0	0	0	0	0	0	0	0	0	0	0	0	0	0	0
Photobacterium_damselae	0	0	0	0	0	0	0	0	0	0	0	0	0	0	0	0	0	0	0	0	0	0	0	0	0	0	0	0	0	0	0	0	0	0	0	0	0	0	0	0	0	0	0	0	0	0	0	0	0
Actinomycetales_bacterium	0	0	0	0	0	0	0	0	0	0	0	0	0	0	0	0	1	0	1	0	0	0	0	0	0	0	0	0	0	0	0	0	0	0	0	0	0	0	0	0	0	0	0	0	0	0	0	0	0
bacterium_enrichment_culture_clone_SRAO_34	0	0	0	0	0	0	0	0	0	0	0	0	0	0	0	0	0	0	0	0	0	0	0	0	0	0	0	0	0	0	0	0	0	0	0	0	0	0	0	0	0	0	0	0	0	0	0	0	0
Candidatus_Melainabacteria_bacterium_MEL.A1	0	0	0	0	0	0	0	1	0	0	0	0	0	0	0	0	0	0	0	0	0	0	0	0	0	0	0	0	0	0	0	0	0	0	0	0	0	0	0	0	0	0	0	0	0	0	0	0	0
bacterium_CUA-287	0	0	0	0	0	0	0	0	0	0	0	0	0	0	0	0	0	0	0	0	0	0	0	0	0	0	0	0	0	0	0	0	0	0	0	0	0	0	0	0	0	0	0	0	0	0	0	0	0
Acinetobacter_gandensis	0	0	0	0	0	0	0	0	0	0	0	0	0	0	0	0	0	0	0	0	0	0	0	0	0	0	0	0	0	0	0	0	0	0	0	0	0	0	0	0	0	0	0	0	0	0	0	0	0
bacterium_AC2043	0	0	0	0	0	0	0	0	0	0	0	0	0	0	0	0	0	0	0	0	0	0	0	0	0	0	0	0	0	0	0	0	0	0	0	0	0	0	0	0	0	0	0	0	0	0	0	0	0
Porphyromonas_sp_COT-290_OH3588	0	0	0	0	0	0	0	0	0	0	0	0	0	0	0	0	0	0	0	0	0	0	0	0	0	0	0	0	0	0	0	0	0	0	0	0	0	0	0	0	0	0	0	0	0	0	0	0	0
Schrenkiella_parvula	0	0	0	0	0	0	0	0	0	0	0	0	0	0	0	0	0	0	0	0	0	0	0	0	0	0	0	0	0	0	0	0	0	0	0	0	0	0	0	0	0	0	0	0	0	0	0	0	0
Rhodococcus_fascians	0	0	0	0	0	0	0	0	0	0	0	0	0	0	0	0	0	0	0	0	0	0	0	0	0	0	0	0	0	0	0	0	0	0	0	0	0	0	0	0	0	0	0	0	0	0	0	0	0
Porphyrobacter_mercurialis	0	0	0	0	0	0	0	0	0	0	0	0	0	0	0	0	0	0	0	0	0	0	0	0	0	0	0	0	0	0	0	0	0	0	0	0	0	0	0	0	0	0	0	0	0	0	0	0	0
Acidobacteria_bacterium_CHC25	0	0	0	0	0	0	0	0	0	0	0	0	0	0	0	0	0	0	0	0	0	0	0	0	0	0	0	0	0	0	0	0	0	0	0	0	0	0	0	0	0	0	0	0	0	0	0	0	0
Natronococcus_sp_AK94	0	0	0	0	0	0	0	0	0	0	0	0	0	0	0	0	0	0	0	0	0	0	0	0	0	0	0	0	0	0	0	0	0	0	0	0	0	0	0	0	0	0	0	0	0	0	0	0	0
Chlorobi_bacterium_canine_oral_taxon_046	0	0	0	0	0	0	0	0	0	0	0	0	0	0	0	0	0	0	0	0	0	0	0	0	0	0	0	0	0	0	0	0	0	0	0	0	0	0	0	0	0	0	0	0	0	0	0	0	0
Corynebacterium_atypicum	0	0	0	0	0	0	0	0	0	0	0	0	0	0	0	0	0	0	0	0	0	0	0	0	0	0	0	0	0	0	0	0	0	0	0	0	0	0	0	0	0	0	0	0	0	0	0	0	0
Capnocytophaga_ochracea	0	0	0	0	0	0	0	0	0	0	0	0	0	0	0	0	0	0	0	0	0	0	0	0	0	0	0	0	0	0	0	0	0	0	0	0	0	0	0	0	0	0	0	0	0	0	0	0	0
Porphyromonas_sp_COT-239_OH1446	0	0	0	0	0	0	0	0	0	0	0	0	0	0	0	0	0	0	0	0	0	0	0	0	0	0	0	0	0	0	0	0	0	0	0	0	0	0	0	0	0	0	0	0	0	0	0	0	0
Clostridiales_bacterium_canine_oral_taxon_100	0	0	0	0	0	0	0	0	0	0	0	0	0	0	0	0	0	0	0	0	0	0	0	0	0	0	0	0	0	0	0	0	0	0	0	0	0	0	0	0	0	0	0	0	0	0	0	0	0
Sphingobacterium_mizutaii	0	0	0	0	0	0	0	0	0	0	0	0	0	0	0	0	0	0	0	0	0	0	0	0	0	0	0	0	0	0	0	0	0	0	0	0	0	0	0	0	0	0	0	0	0	0	0	0	0
Ruminococcaceae_bacterium_NK4B32	0	0	0	0	0	0	0	0	0	0	0	0	0	0	0	0	0	0	0	0	0	0	0	0	0	0	0	0	0	0	0	0	0	0	0	0	0	0	0	0	0	0	0	0	0	0	0	0	0
Candidatus_Haloredivivus_sp_G17	0	0	0	0	0	0	0	0	0	0	0	0	0	0	0	0	0	0	0	0	0	0	0	0	0	0	0	0	0	0	0	0	0	0	0	0	0	0	0	0	0	0	0	0	0	0	0	0	0
Neokomagataea_tanensis	0	0	0	0	0	0	0	0	0	0	0	0	0	0	0	0	0	0	0	0	0	0	0	0	0	0	0	0	0	0	0	0	0	0	0	0	0	0	0	0	0	0	0	0	0	0	0	0	0
Clostridium_kluyveri	0	0	0	0	0	0	0	0	0	0	0	0	0	0	0	0	0	0	0	0	0	0	0	0	0	0	0	0	0	0	0	0	0	0	0	0	0	0	0	0	0	0	0	0	0	0	0	0	0
Arenimicrobium_luteum	0	0	0	0	0	0	0	0	0	0	0	0	0	0	0	0	0	0	0	0	0	0	0	0	0	0	0	0	0	0	0	0	0	0	0	0	0	0	0	0	0	0	0	0	0	0	0	0	0
Variibacter_gotjawalensis	0	0	0	0	0	0	0	0	0	0	0	0	0	0	0	0	0	0	0	0	0	0	0	0	0	0	0	0	0	0	0	0	0	0	0	0	0	0	0	0	0	0	0	0	0	0	0	0	0
Olsenella_sp_GAM18	0	0	0	0	0	2	0	0	0	0	0	2	0	0	0	0	0	0	0	0	0	0	0	0	0	0	0	0	1	0	0	0	0	0	0	0	0	0	0	0	0	0	0	0	0	0	0	0	0
Prevotella_micans	0	0	0	0	0	0	0	0	0	0	0	0	0	0	0	0	0	0	0	0	0	0	0	0	0	0	0	0	0	0	0	0	0	0	0	0	0	0	0	0	0	0	0	0	0	0	0	0	0
Prevotella_ruminicola	0	0	0	0	0	0	0	0	0	0	0	0	0	0	0	0	0	0	0	0	0	0	0	0	0	0	0	0	0	0	0	0	0	0	0	0	0	0	0	0	0	0	0	0	0	0	0	0	0
Prevotella_shahii	0	0	0	0	0	0	0	0	0	0	0	0	0	0	0	0	0	0	0	0	0	0	0	0	0	0	0	0	0	0	0	0	0	0	0	0	0	0	0	0	0	0	0	0	0	0	0	0	0
Acanthamoeba_sp	0	0	0	0	0	0	0	0	0	0	0	0	0	0	0	0	0	0	0	0	0	0	0	0	0	0	0	0	0	0	0	0	0	0	0	0	0	0	0	0	0	0	0	0	0	0	0	0	0
Streptococcus_suis	0	0	0	0	0	0	0	0	0	0	0	0	0	0	0	0	0	0	0	0	0	0	0	0	0	0	0	0	0	0	0	0	0	0	0	0	0	0	0	0	0	0	0	0	0	0	0	0	0
Eubacterium_sp_oral_clone_JI012	0	0	0	0	0	0	0	0	0	0	0	0	0	0	0	0	0	0	0	0	0	0	0	0	0	0	0	0	0	0	0	0	0	0	0	0	0	0	0	0	0	0	0	0	0	0	0	0	0
Campylobacter_hominis	0	0	0	0	0	0	0	0	0	0	0	0	0	0	0	0	0	0	0	0	0	0	0	0	0	0	0	0	0	0	0	0	0	0	0	0	0	0	0	0	0	0	0	0	0	0	0	0	0
Clostridiales_bacterium_canine_oral_taxon_028	0	0	0	0	0	0	0	0	0	0	0	0	0	0	0	0	0	0	0	0	0	0	0	0	0	0	0	0	0	0	0	0	0	0	0	0	0	0	0	0	0	0	0	0	0	0	0	0	0
Mycobacterium_sp	0	0	0	0	0	0	0	0	0	0	0	0	0	0	0	0	0	0	0	0	0	0	0	0	0	0	0	0	0	0	0	0	0	0	0	0	0	0	0	0	0	0	0	0	0	0	0	0	0
Natronobacillus_azotifigens	0	0	0	0	0	0	0	0	0	0	0	0	0	0	0	0	0	0	0	0	0	0	0	0	0	0	0	0	0	0	0	0	0	0	0	0	0	0	0	0	0	0	0	0	0	0	0	0	0
Cystobacter_fuscus	0	0	0	0	0	0	0	0	0	0	0	0	0	0	0	0	0	0	0	0	0	0	0	0	0	0	0	0	0	0	0	0	0	0	0	0	0	0	0	0	0	0	0	0	0	0	0	0	0
Aureococcus_anophagefferens	0	0	0	0	0	0	0	0	0	0	0	0	0	0	0	0	0	0	0	0	0	0	0	0	0	0	0	0	0	0	0	0	0	0	0	0	0	0	0	0	0	0	0	0	0	0	0	0	0
Lactobacillus_sanfranciscensis	0	0	0	0	0	0	0	0	0	0	0	0	0	0	0	0	0	0	0	0	0	0	0	0	0	0	0	0	0	0	0	0	0	0	0	0	0	0	0	0	0	0	0	0	0	0	0	0	0
Dryopteris_fragrans	0	0	0	0	0	0	0	0	0	0	0	0	0	0	0	0	0	0	0	0	0	0	0	0	0	0	0	0	0	0	0	0	0	0	0	0	0	0	0	0	0	0	0	0	0	0	0	0	0
Hyphomicrobium_denitrificans	0	0	0	0	0	0	0	0	0	0	0	0	0	0	0	0	1	0	0	0	0	0	0	0	0	0	0	0	0	0	0	0	0	0	0	0	0	0	0	0	0	0	0	0	0	0	0	0	0
Peptostreptococcaceae_bacterium_canine_oral_taxon_096	0	0	0	0	0	0	0	0	0	0	0	0	0	0	0	0	0	0	0	0	0	0	0	0	0	0	0	0	0	0	0	0	0	0	0	0	0	0	0	0	0	0	0	0	0	0	0	0	0
bacterium_enrichment_culture_clone_SRAO_28	0	0	0	0	0	0	0	0	0	0	0	0	0	0	0	0	0	0	0	0	0	0	0	0	0	0	0	0	0	0	0	0	0	0	0	0	0	0	0	0	0	0	0	0	0	0	0	0	0
Sphingobacterium_bambusae	0	0	0	0	0	0	0	0	0	0	0	0	0	0	0	0	0	0	0	0	0	0	0	0	0	0	0	0	0	0	0	0	0	0	0	0	0	0	0	0	0	0	0	0	0	0	0	0	0
Sorangium_cellulosum	0	0	0	0	0	0	0	0	0	0	0	0	0	0	0	0	0	0	0	0	0	0	0	0	0	0	0	0	0	0	0	0	0	0	0	0	0	0	0	0	0	0	0	0	0	0	0	0	0
Aeromonas_sp_THG-FG1.2	0	0	0	0	0	0	0	0	0	0	0	0	0	0	0	0	0	0	0	0	0	0	0	0	0	0	0	0	0	0	0	0	0	0	0	0	0	0	0	0	0	0	0	0	0	0	0	0	0
bacterium_QTYC46b	0	0	0	0	0	0	0	0	0	0	0	0	0	0	0	0	0	0	0	0	0	0	0	0	0	0	0	0	0	0	0	0	0	0	0	0	0	0	0	0	0	0	0	0	0	0	0	0	0
Propionibacterium_sp_oral_taxon_193	0	0	0	0	0	0	0	0	0	1	0	0	0	0	0	0	0	0	1	0	0	0	0	0	0	0	0	0	0	0	0	0	0	0	0	0	0	0	9	0	0	0	0	0	0	0	0	0	0
Treponema_sp_canine_oral_taxon_356	0	0	0	0	0	0	0	0	0	0	0	0	0	0	0	0	0	0	0	0	0	0	0	0	0	0	0	0	0	0	0	0	0	0	0	0	0	0	0	0	0	0	0	0	0	0	0	0	0
Rhodococcus_sp_WMMA185	0	0	0	0	0	0	0	0	0	0	0	0	0	0	0	0	0	0	0	0	0	0	0	0	0	0	0	0	0	0	0	0	0	0	0	0	0	0	0	0	0	0	0	0	0	0	0	0	0
Thalassotalea_agarivorans	0	0	0	0	0	0	0	0	0	0	0	0	0	0	0	0	0	0	0	0	0	0	0	0	0	0	0	0	0	0	0	0	0	0	0	0	0	0	0	0	0	0	0	0	0	0	0	0	0
Prevotella_saccharolytica	0	0	0	0	0	0	0	0	0	0	0	0	0	0	0	0	0	0	0	0	0	0	0	0	0	0	0	0	0	0	0	0	0	0	0	0	0	0	0	0	0	0	0	0	0	0	0	0	0
Roseisolibacter_agri	0	0	0	0	0	0	0	0	0	0	0	0	0	0	0	0	0	0	0	0	0	0	0	0	0	0	0	0	0	0	0	0	0	0	0	0	0	0	0	0	0	0	0	0	0	0	0	0	0
Erysipelotrichaceae_bacterium_canine_oral_taxon_302	0	0	0	0	0	0	0	0	0	0	0	0	0	0	0	0	0	0	0	0	0	0	0	0	0	0	0	0	0	0	0	0	0	0	0	0	0	0	0	0	0	0	0	0	0	0	0	0	0
Odoribacter_splanchnicus	0	0	0	0	0	0	0	0	0	0	0	0	0	0	0	0	0	0	0	0	0	0	0	0	0	0	0	0	0	0	0	0	0	0	0	0	0	0	0	0	0	0	0	0	0	0	1	0	1
Salibacter_halophilus	0	0	0	0	0	0	0	0	0	0	0	0	0	0	0	0	0	0	0	0	0	0	0	0	0	0	0	0	0	0	0	0	0	0	0	0	0	0	0	0	0	0	0	0	0	0	0	0	0
Marinococcus_halophilus	0	0	0	0	0	0	0	0	0	0	0	0	0	0	0	0	0	0	0	0	0	0	0	0	0	0	0	0	0	0	0	0	0	0	0	0	0	0	0	0	0	0	0	0	0	0	0	0	0
Treponema_sp_9_A_D01	0	0	0	0	0	0	0	0	0	0	0	0	0	0	0	0	0	0	0	0	0	0	0	0	0	0	0	0	0	0	0	0	0	0	0	0	0	0	0	0	0	0	0	0	0	0	0	0	0
bacterium_ND2018	0	0	0	0	0	0	0	0	0	0	0	0	0	0	0	0	0	0	0	0	0	0	0	0	0	0	0	0	0	0	0	0	0	0	0	0	0	0	0	0	0	0	0	0	0	0	0	0	0
Melita_plumulosa	0	0	0	0	0	0	0	0	0	0	0	0	0	0	0	0	0	0	0	0	0	0	0	0	0	0	0	0	0	0	0	0	0	0	0	0	0	0	0	0	0	0	0	0	0	0	0	0	0
Prevotella_sp_oral_clone_DA058	0	0	0	0	0	0	0	0	0	0	0	0	0	0	0	0	0	0	0	0	0	0	0	0	1	0	0	0	0	0	0	0	0	0	0	0	0	0	0	0	0	0	0	0	0	0	0	0	0
Luteimonas_sp	0	0	0	0	0	0	0	0	8	0	0	0	0	0	1	0	0	0	0	0	0	0	0	0	0	0	0	0	0	0	0	0	0	0	0	0	0	0	0	0	0	0	0	0	0	0	0	0	0
Chryseobacterium_taklimakanense	0	0	0	0	0	0	0	0	0	0	0	0	0	0	0	0	0	0	0	0	0	0	0	0	0	0	0	0	0	0	0	0	0	0	0	0	0	0	0	0	0	0	0	0	0	0	0	0	0
Nesterenkonia_sp	0	0	0	0	0	0	0	0	0	0	0	0	0	0	0	0	0	0	0	0	0	0	0	0	0	0	0	0	0	0	0	0	0	0	0	0	0	0	0	0	0	0	0	0	0	0	0	0	0
Bacillus_sp_R-7413	0	0	0	0	0	0	0	0	0	0	0	0	0	0	0	0	0	0	0	0	0	0	0	0	0	0	0	0	0	0	0	0	0	0	0	0	0	0	0	0	0	0	0	0	0	0	0	0	0
Propionispira_arcuata	0	0	0	0	0	0	0	0	0	0	0	0	0	0	0	0	0	0	0	0	0	0	0	0	0	0	0	0	0	0	0	0	0	0	0	0	0	0	0	0	0	0	0	0	0	0	0	0	0
Streptomyces_abyssalis	0	0	0	0	0	0	0	0	0	0	0	0	0	0	0	0	0	0	0	0	0	0	0	0	0	0	0	0	0	0	0	0	0	0	0	0	0	0	0	0	0	0	0	0	0	0	0	0	0
Solirubrobacterales_bacterium_67-14	0	0	0	0	0	0	0	0	0	0	0	0	0	0	0	0	0	0	0	0	0	0	0	0	0	0	0	0	0	0	0	0	0	0	0	0	0	0	0	0	0	0	0	0	0	0	0	0	0
Clostridium_sp_LAM-GX-0C10	0	0	0	0	0	0	0	0	0	0	0	0	0	0	0	0	0	0	0	0	0	0	0	0	0	0	0	0	0	0	0	0	0	0	0	0	0	0	0	0	1	8	0	0	0	0	0	0	0
Microvirga_massiliensis	0	0	0	0	0	0	0	0	0	0	0	0	0	0	0	0	0	0	0	0	0	0	0	0	0	0	0	0	0	0	0	0	0	0	0	0	0	0	0	0	0	0	0	0	0	0	0	0	0
bacterium_YGB2004	0	0	0	0	0	0	0	0	0	0	0	0	0	0	0	0	0	0	0	0	0	0	0	0	0	0	0	0	0	0	0	0	0	0	0	0	0	0	0	0	0	0	0	0	0	0	0	0	0
Treponema_porcinum	0	0	0	0	0	0	0	0	0	0	0	0	0	0	0	0	0	0	0	0	0	0	0	0	0	0	0	0	0	0	0	0	0	0	0	0	0	0	0	0	0	0	0	0	0	0	0	0	0
Guillardia_theta	0	0	0	0	0	0	0	0	0	0	0	0	0	0	0	0	0	0	0	0	0	0	0	0	0	0	0	0	0	0	0	0	0	0	0	0	0	0	0	0	0	0	0	0	0	0	0	0	0
delta_proteobacterium_WX152	0	0	0	0	0	0	0	0	0	0	0	0	0	0	0	0	0	0	0	0	0	0	0	0	0	0	0	0	0	0	0	0	0	0	0	0	0	0	0	0	0	0	0	0	0	0	0	0	0
Actinobaculum_massiliense	0	0	0	0	0	0	0	0	0	0	0	0	0	0	3	0	0	0	0	0	0	0	0	0	0	0	0	0	0	0	0	0	0	0	0	0	0	0	0	0	0	0	0	0	0	0	0	0	0
Syntrophaceticus_schinkii	0	0	0	0	0	0	0	0	0	0	0	0	0	0	0	0	0	0	0	0	0	0	0	0	0	0	0	0	0	0	0	0	0	0	0	0	0	0	0	0	0	0	0	0	0	0	0	0	0
rumen_bacterium_NK4A78	0	0	0	0	0	0	0	0	0	0	0	0	0	0	0	0	0	0	0	0	0	0	0	0	0	0	0	0	0	0	0	0	0	0	0	0	0	0	0	0	0	0	0	0	0	0	0	0	0
Methylophaga_marina	0	0	0	0	0	0	0	0	0	0	0	0	0	0	0	0	0	0	0	0	0	0	0	0	0	0	0	0	0	0	0	0	0	0	0	0	0	0	0	0	0	0	0	0	0	0	0	0	0
Mycobacterium_celatum	0	0	0	0	0	0	0	0	0	0	0	0	0	0	0	0	0	0	0	0	0	0	0	0	0	0	0	0	0	0	0	0	0	0	0	0	0	0	0	0	0	0	0	0	0	0	0	0	0
Patulibacter_minatonensis	0	0	0	0	0	0	0	0	0	0	0	0	0	0	0	0	0	0	0	0	0	7	0	0	0	0	0	0	0	0	0	0	0	0	0	0	0	0	0	0	0	0	0	0	0	0	0	0	0
[Clostridium]_cellulosi	0	0	0	0	0	0	0	0	0	0	0	0	0	0	0	0	0	0	0	0	0	0	0	0	0	0	0	0	0	0	0	0	0	0	0	0	0	0	0	0	0	0	0	0	0	0	0	0	0
mucus_bacterium_82	0	0	0	0	0	0	0	0	0	0	0	0	0	0	0	0	0	0	0	0	0	0	0	0	0	0	0	0	0	0	0	0	0	0	0	0	0	0	0	0	0	0	0	0	0	0	0	0	0
Sphingobacterium_faecium	0	0	0	0	0	0	0	0	0	0	0	0	0	0	0	0	0	0	0	0	0	0	0	0	0	0	0	0	0	0	0	0	0	0	0	0	0	0	0	0	0	0	0	0	0	0	0	0	0
Eikenella_corrodens	0	0	0	0	0	0	0	0	0	0	0	0	0	0	0	0	0	0	0	0	0	0	0	0	0	0	0	0	0	0	0	0	0	0	0	0	0	0	0	0	0	0	0	0	0	0	0	0	0
Alistipes_indistinctus	0	0	0	0	0	0	0	0	0	0	0	0	0	0	0	0	0	0	0	0	0	0	0	0	0	0	0	0	0	0	0	0	0	0	0	0	0	0	0	0	0	0	0	0	0	0	0	0	0
Plasticicumulans_acidivorans	0	0	0	0	0	0	0	0	0	0	0	0	0	0	0	0	0	0	0	0	0	0	0	0	0	0	0	0	0	0	0	0	0	0	0	0	0	0	0	0	0	0	0	0	0	0	0	0	0
Sulfurospirillum_cavolei	0	0	0	0	0	0	0	0	0	0	0	0	0	0	0	0	0	0	0	0	0	0	0	0	0	0	0	0	0	0	0	0	0	0	0	0	0	0	0	0	0	0	0	0	0	0	0	0	0
Alistipes_sp_Marseille-P2431	0	0	0	0	0	0	0	0	0	0	0	0	0	0	0	0	0	0	0	0	0	0	0	0	0	0	0	0	0	0	0	0	0	0	0	0	0	0	0	0	0	0	0	0	0	0	0	0	0
Cardiobacterium_valvarum	0	0	0	0	0	0	0	0	0	0	0	0	0	0	0	0	0	0	0	0	0	0	0	0	0	0	0	0	0	0	0	0	0	0	0	0	0	0	0	0	0	0	0	0	0	0	0	0	0
Tessaracoccus_flavus	0	0	0	0	0	0	0	0	0	0	0	0	0	0	0	0	0	0	0	0	0	0	0	0	0	0	0	0	0	0	0	0	0	0	0	0	0	0	0	0	0	0	0	0	0	0	0	0	0
Odoribacter_denticanis	0	0	0	0	0	0	0	0	0	0	0	0	0	0	0	0	0	0	0	0	0	0	0	0	0	0	0	0	0	0	0	0	0	0	0	0	0	0	0	0	0	0	0	0	0	0	0	0	0
Deinococcus_geothermalis	0	0	0	0	0	0	0	0	0	0	0	0	0	0	0	0	0	0	0	0	0	0	0	0	0	0	0	0	0	0	0	0	0	0	0	0	0	0	0	0	0	0	0	0	0	0	0	0	0
Lactobacillus_saerimneri	0	0	0	0	0	0	0	0	0	0	0	0	0	0	0	0	0	0	0	0	0	0	0	0	0	0	0	0	0	0	0	0	0	0	0	0	0	0	0	0	0	0	0	0	0	0	0	0	0
Thermoanaerobacterium_thermosaccharolyticum	0	0	0	0	0	0	0	0	0	0	0	0	0	0	0	0	0	0	0	0	0	0	0	0	0	0	0	0	0	0	0	0	0	0	0	0	0	0	0	0	0	0	0	0	0	0	0	0	0
bacterium_episymbiont_of_Kiwa_sp	0	0	0	0	0	0	0	0	0	0	0	0	0	0	0	0	0	0	0	0	0	0	0	0	0	0	0	0	0	0	0	0	0	0	0	0	0	0	0	0	0	0	0	0	0	0	0	0	0
Peptostreptococcaceae_bacterium_feline_oral_taxon_137	0	0	0	0	0	0	0	0	0	0	0	0	0	0	0	0	0	0	0	0	0	0	0	0	0	0	0	0	0	0	0	0	0	0	0	0	0	0	0	0	0	0	0	0	0	0	0	0	0
Rhabdochlamydiaceae_bacterium_cvE58	0	0	0	0	0	0	0	0	0	0	0	0	0	0	0	0	0	0	0	4	0	0	0	0	0	0	0	0	0	0	0	0	0	0	0	0	0	0	0	0	0	0	0	0	0	0	0	0	0
Armatimonadetes_bacterium_DC	0	0	0	0	0	0	0	0	0	0	0	0	0	0	0	0	0	0	0	0	0	0	0	0	0	0	0	0	0	0	0	0	0	0	0	0	0	0	0	0	0	0	0	0	0	0	0	0	0
Candidatus_Intestinusbacter_nucleariae	0	0	0	0	0	0	0	0	0	0	0	0	0	0	0	0	0	0	0	0	0	0	0	0	0	0	0	0	0	0	0	0	0	0	0	0	0	0	0	0	0	0	0	0	0	0	0	0	0
bacterium_V9D2012	0	0	0	0	0	0	0	0	0	0	0	0	0	0	0	0	0	0	0	0	0	0	0	0	0	0	0	0	0	0	0	0	0	0	0	0	0	0	0	0	0	0	0	0	0	0	0	0	0
Actinocorallia_aurantiaca	0	0	0	0	0	0	0	0	0	0	0	0	0	0	0	0	0	0	0	0	0	0	0	0	0	0	0	0	0	0	0	0	0	0	0	0	0	0	0	0	0	0	0	0	0	0	0	0	0
Mesomycoplasma_moatsii	0	0	0	0	0	0	0	0	0	0	0	0	0	0	0	0	0	0	0	0	0	0	0	0	0	0	0	0	0	0	0	0	0	0	0	0	0	0	0	0	0	0	0	0	0	0	0	0	0
Lachnospiraceae_bacterium_615	0	0	0	0	0	0	0	0	0	0	0	0	0	0	0	0	0	0	0	0	0	0	0	0	0	0	0	0	0	0	0	0	0	0	0	0	0	0	0	0	0	0	0	0	0	0	0	0	0
Hyaloperonospora_arabidopsidis	0	0	0	0	0	0	0	0	0	0	0	0	0	0	0	0	0	0	0	0	0	0	0	0	0	0	0	0	0	0	0	0	0	0	0	0	0	0	0	0	0	0	0	0	0	0	0	0	0
Alistipes_sp_cv1	0	0	0	0	0	0	0	0	0	0	0	0	0	0	0	0	0	0	0	0	0	0	0	0	0	0	0	0	0	0	0	0	0	0	0	0	0	0	0	0	0	0	0	0	0	0	2	0	0
Bdellovibrio_sp_oral_clone_CA006	0	0	0	0	0	0	0	0	0	0	0	0	0	0	0	0	0	0	0	0	0	0	0	0	0	0	0	0	0	0	0	0	0	0	0	0	0	0	0	0	0	0	0	0	0	0	0	0	0
Actinobacteria_bacterium_RBG_16_55_12	0	0	0	0	0	0	0	0	0	0	0	0	0	0	0	0	0	0	0	0	0	0	0	0	0	0	0	0	0	0	0	0	0	0	0	0	0	0	0	0	0	0	0	0	0	0	0	0	0
Bacteroides_sp_Marseille-P3166	0	0	0	0	0	0	0	0	0	0	0	0	0	0	0	0	0	0	0	0	0	0	0	0	0	0	0	0	0	0	0	0	0	0	0	0	0	0	0	0	0	0	0	0	0	0	0	0	0
Gemmatimonadetes_bacterium_SCN_70-22	0	0	0	0	0	0	0	0	0	0	0	0	0	0	0	0	2	0	0	0	0	0	0	0	0	0	0	0	0	0	0	0	0	0	0	0	0	0	0	0	0	0	0	0	0	0	0	0	0
Roseomonas_sp	0	0	0	0	0	0	0	0	0	0	0	0	0	0	0	0	0	0	0	0	0	0	0	0	0	0	0	0	0	0	0	0	0	0	0	0	0	0	0	0	0	0	0	0	0	0	0	0	0
Candidatus_Paracaedibacter_symbiosus	0	0	0	0	0	0	0	0	0	0	0	0	0	0	0	0	0	0	0	0	0	0	0	0	0	0	0	0	0	0	0	0	0	0	0	0	0	0	0	0	0	0	0	0	0	0	0	0	0
Peptostreptococcaceae_bacterium_feline_oral_taxon_134	0	0	0	0	0	0	0	0	0	0	0	0	0	0	0	0	0	0	0	0	0	0	0	0	0	0	0	0	0	0	0	0	0	0	0	0	0	0	0	0	0	0	0	0	0	0	0	0	0
Thermoactinomyces_vulgaris	0	0	0	0	0	0	0	0	0	0	0	0	0	0	0	0	0	0	0	0	0	0	0	0	0	0	0	0	0	0	0	0	0	0	0	0	0	0	0	0	0	0	0	0	0	0	0	0	0
bacterium_enrichment_culture_clone_Ecwsrb026	0	0	0	0	0	0	0	0	0	0	0	0	0	0	0	0	0	0	0	0	0	0	0	0	0	0	0	0	0	0	0	0	0	0	0	0	0	0	0	0	0	0	0	0	0	0	0	0	1
Mycoplasmopsis_canis	0	0	0	0	0	0	0	0	0	0	0	0	0	0	0	0	0	0	0	0	0	0	0	0	0	0	0	0	0	0	0	0	0	0	0	0	0	0	0	0	0	0	0	0	0	0	0	0	0
Anaerofustis_sp_Marseille-P2832	0	0	0	0	0	0	0	0	0	0	0	0	0	0	0	0	0	0	0	0	0	0	0	0	0	0	0	0	0	0	0	0	0	0	0	0	0	0	0	0	0	0	0	0	0	0	0	0	0
Clostridium_sp_6-31	0	0	0	0	0	0	0	0	0	0	0	0	0	0	0	0	0	0	0	0	0	0	0	0	0	0	0	0	0	0	0	0	0	0	0	0	0	0	0	0	0	0	0	0	0	0	0	0	0
gamma_proteobacterium_126	0	0	0	0	0	0	0	0	0	0	0	0	0	0	0	0	0	0	0	0	0	0	0	0	0	0	0	0	0	0	0	0	0	0	0	0	0	0	0	0	0	0	0	0	0	0	0	0	0
Colwellia_beringensis	0	0	0	0	0	0	0	0	0	0	0	0	0	0	0	0	0	0	0	0	0	0	0	0	0	0	0	0	0	0	0	0	0	0	0	0	0	0	0	0	0	0	0	0	0	0	0	0	0
Treponema_saccharophilum	0	0	0	0	0	0	0	0	0	0	0	0	0	0	0	0	0	0	0	0	0	0	0	0	0	0	0	0	0	0	0	0	0	0	0	0	0	0	0	0	0	0	0	0	0	0	0	0	0
gamma_proteobacterium_HdN1	0	0	0	0	0	0	0	0	0	0	0	0	0	0	0	0	0	0	0	0	0	0	0	0	0	0	0	0	0	0	0	0	0	0	0	0	0	0	0	0	0	0	0	0	0	0	0	0	0
Myceligenerans_xiligouense	0	0	0	0	0	0	0	0	0	0	0	0	0	0	0	0	0	0	0	0	0	0	0	0	0	0	0	0	0	0	0	0	0	0	0	0	0	0	0	0	0	0	0	0	0	0	0	0	0
Acidobacteria_bacterium_enrichment_culture_clone_CV-04	0	0	0	0	0	0	0	0	0	0	0	0	0	0	0	0	0	0	0	0	0	0	0	0	0	0	0	0	0	0	0	0	0	0	0	0	0	0	0	0	0	0	0	0	0	0	0	0	0
Oxalobacter_formigenes	0	0	0	0	0	0	0	0	0	0	0	0	0	0	0	0	0	0	0	0	0	0	0	0	0	0	0	0	0	0	0	1	0	0	0	0	0	0	0	0	0	0	0	0	0	0	2	0	0
Parasutterella_secunda	0	0	0	0	0	0	0	0	0	0	0	0	0	0	0	0	0	0	0	0	0	0	0	0	0	0	0	0	0	0	0	0	0	0	0	0	0	0	0	0	0	0	0	0	0	0	0	0	0
Chryseobacterium_sp_A1-ST2	0	0	0	0	0	0	0	0	0	0	0	0	0	0	0	0	0	0	0	0	0	0	0	0	0	0	0	0	0	0	0	0	0	0	0	0	0	0	0	0	0	0	0	0	0	0	0	0	0
Peptoclostridium_phage_p630P2	0	0	0	0	0	0	0	0	0	0	0	0	0	0	0	0	0	0	0	0	0	0	0	0	0	0	0	0	0	0	0	0	0	0	0	0	0	0	0	0	0	0	0	0	0	0	0	0	0
Sandaracinus_amylolyticus	0	0	0	0	0	0	0	0	0	0	0	0	0	0	0	0	0	0	0	0	0	0	0	0	0	0	0	0	0	0	0	0	0	0	0	0	0	0	0	0	0	0	0	0	0	0	0	0	0
Sporosarcina_luteola	0	0	0	0	0	0	0	0	0	0	0	0	0	0	0	0	0	0	0	0	0	0	0	0	0	0	0	0	0	0	0	0	0	0	0	0	0	0	0	0	0	0	0	0	0	0	0	0	0
Scinaia_undulata	0	0	0	0	0	0	0	0	0	0	0	0	0	0	0	0	0	0	0	0	0	0	0	0	0	0	0	0	0	0	0	0	0	0	0	0	0	0	0	0	0	0	0	0	0	0	0	0	0
Aquihabitans_daechungensis	0	0	0	0	0	0	0	0	0	0	0	0	0	0	0	0	1	0	0	0	0	0	0	0	0	0	0	0	0	0	0	0	0	0	0	0	0	0	0	0	0	0	0	0	0	0	0	0	0
Leptotrichia_sp_oral_clone_EI013	0	0	0	0	0	0	0	0	0	0	0	0	0	0	0	0	0	0	0	0	0	0	0	0	0	0	0	0	0	0	0	0	0	0	0	0	0	0	0	0	0	0	0	0	0	0	0	0	0
Vibrio_nigripulchritudo	0	0	0	0	0	0	0	0	0	0	0	0	0	0	0	0	0	0	0	0	0	0	0	0	0	0	0	0	0	0	0	0	0	0	0	0	0	0	0	0	0	0	0	0	0	0	0	0	0
Endozoicomonas_acroporae	0	0	0	0	0	0	0	0	0	0	0	0	0	0	0	0	0	0	0	0	0	0	0	0	0	0	0	0	0	0	0	0	0	0	0	0	0	0	0	0	0	0	0	0	0	0	0	0	0
Ralstonia_sp	0	0	0	0	0	0	0	0	0	0	0	0	0	0	0	0	0	0	0	0	0	0	0	0	0	0	0	0	0	0	0	0	0	0	0	0	0	0	0	0	0	0	0	0	0	0	0	0	0
Prevotellaceae_bacterium_Marseille-P2826	0	0	0	0	0	0	0	0	0	0	0	0	0	0	0	0	0	0	0	0	0	0	0	0	0	0	0	0	0	0	0	0	0	0	0	0	0	0	0	0	0	0	0	0	0	0	0	0	0
Erythrotrichia_carnea	0	0	0	0	0	0	0	0	0	0	0	0	0	0	0	0	0	0	0	0	0	0	0	0	0	0	0	0	0	0	0	0	0	0	0	0	0	0	0	0	0	0	0	0	0	0	0	0	0
Pseudomonas_sp_LTJR-52	0	0	0	0	0	0	0	0	0	0	0	0	0	0	0	0	0	0	0	0	0	0	0	0	0	0	0	0	0	0	0	0	0	0	0	0	0	0	0	0	0	0	0	0	0	0	0	0	0
Corynebacterium_massiliense	0	0	0	0	0	0	0	0	0	0	0	0	0	0	0	0	0	0	0	0	0	0	0	0	0	0	0	0	0	0	0	0	0	0	0	0	0	0	0	0	0	0	0	0	0	0	0	0	0
Prevotella_sp_oral_clone_IK053	0	0	0	0	0	0	0	0	0	0	0	0	0	0	0	0	0	0	0	0	0	0	0	0	0	0	0	0	0	0	0	0	0	0	0	0	0	0	0	0	0	0	0	0	0	0	0	0	0
Bacillus_gibsonii	0	0	0	0	0	0	0	0	0	0	0	0	0	0	0	0	0	0	0	0	0	0	0	0	0	0	0	0	0	0	0	0	0	0	0	0	0	0	0	0	0	0	0	0	0	0	0	0	0
Derbesia_sp_WEST4838	0	0	0	0	0	0	0	0	0	0	0	0	0	0	0	0	0	0	0	0	0	0	0	0	0	0	0	0	0	0	0	0	0	0	0	0	0	0	0	0	0	0	0	0	0	0	0	0	0
bacterium_enrichment_culture_clone_PKWE30-19	0	0	0	0	0	0	0	0	0	0	0	0	0	0	0	0	0	0	0	0	0	0	0	0	0	0	0	0	0	0	0	0	0	0	0	0	0	0	0	0	0	0	0	0	0	0	0	0	0
Treponema_sp_canine_oral_taxon_199	0	0	0	0	0	0	0	0	0	0	0	0	0	0	0	0	0	0	0	0	0	0	0	0	0	0	0	0	0	0	0	0	0	0	0	0	0	0	0	0	0	0	0	0	0	0	0	0	0
Deinococcus_sp_Lab-1	0	0	0	0	0	0	0	0	0	0	0	0	0	0	0	0	0	0	0	0	0	0	0	0	0	0	0	0	0	0	0	0	0	0	0	0	0	0	0	0	0	0	0	0	0	0	0	0	0
Melghirimyces_thermohalophilus	0	0	0	0	0	0	0	0	0	0	0	0	0	0	0	0	0	0	0	0	0	0	0	0	0	0	0	0	0	0	0	0	0	0	0	0	0	0	0	0	0	0	0	0	0	0	0	0	0
Acuticoccus_yangtzensis	0	0	0	0	0	0	0	0	0	0	0	0	0	0	0	0	0	0	0	0	0	0	0	0	0	0	0	0	0	0	0	0	0	0	0	0	0	0	0	0	0	0	0	0	0	0	0	0	0
Spirochaeta_sp_canine_oral_taxon_314	0	0	0	0	0	0	0	0	0	0	0	0	0	0	0	0	0	0	0	0	0	0	0	0	0	0	0	0	0	0	0	0	0	0	0	0	0	0	0	0	0	0	0	0	0	0	0	0	0
Thalassomonas_sp_LMC	0	0	0	0	0	0	0	0	0	0	0	0	0	0	0	0	0	0	0	0	0	0	0	0	0	0	0	0	0	0	0	0	0	0	0	0	0	0	0	0	0	0	0	0	0	0	0	0	0
Flavobacterium_cheniae	0	0	0	0	0	0	0	0	0	0	0	0	0	0	0	0	0	0	0	0	0	0	0	0	0	0	0	0	0	0	0	0	0	0	0	0	0	0	0	0	0	0	0	0	0	0	0	5	0
Actinomyces_sp_oral_taxon_897	0	0	0	0	0	0	0	0	0	0	0	0	0	0	0	0	0	0	0	0	0	0	0	0	0	0	0	0	0	0	0	0	0	0	1	0	0	0	0	0	0	0	0	0	0	0	0	0	0
Deinococcus_murrayi	0	0	0	0	0	0	0	0	0	0	0	0	0	0	0	0	0	0	0	0	0	0	0	0	0	0	0	0	0	0	0	0	0	0	0	0	0	0	0	0	0	0	0	0	0	0	0	0	0
Halobellus_sp	0	0	0	0	0	0	0	0	0	0	0	0	0	0	0	0	0	0	0	0	0	0	0	0	0	0	0	0	0	0	0	0	0	0	0	0	0	0	0	0	0	0	0	0	0	0	0	0	0
Gram-positive_bacterium_SOGA22	0	0	0	0	0	0	0	0	0	0	0	0	0	0	0	0	0	0	0	0	0	0	0	0	0	0	0	0	0	0	0	0	0	0	0	0	0	0	0	0	0	0	0	0	0	0	0	0	0
Cobetia_marina	0	0	0	0	0	0	0	0	0	0	0	0	0	0	0	0	0	0	0	0	0	0	0	0	0	0	0	0	0	0	0	0	0	0	0	0	0	0	0	0	0	0	0	0	0	0	0	0	0
Peptostreptococcaceae_bacterium_canine_oral_taxon_068	0	0	0	0	0	0	0	0	0	0	0	0	0	0	0	0	0	0	0	0	0	0	0	0	0	0	0	0	0	0	0	0	0	0	0	0	0	0	0	0	0	0	0	0	0	0	0	0	0
Oligoflexus_tunisiensis	0	0	0	0	0	0	0	0	0	0	0	0	0	0	0	0	0	0	0	0	0	0	0	0	0	0	0	0	0	0	0	0	0	0	0	0	0	0	0	0	0	0	0	0	0	0	0	0	0
Cloacibacillus_porcorum	0	0	0	0	0	0	0	0	0	0	0	0	0	0	0	0	0	0	0	0	0	0	0	0	0	0	0	0	0	0	0	0	0	0	0	0	0	0	0	0	0	0	0	0	0	0	0	0	0
Lactobacillus_coryniformis	0	0	0	0	0	0	0	0	0	0	0	0	0	0	0	0	0	0	0	0	0	0	0	0	0	0	0	0	0	0	0	0	0	0	0	0	0	0	0	0	0	0	0	0	0	0	0	0	0
Bathycoccus_prasinos	0	0	0	0	0	0	0	0	0	0	0	0	0	0	0	0	0	0	0	0	0	0	0	0	0	0	0	0	0	0	0	0	0	0	0	0	0	0	0	0	0	0	0	0	0	0	0	0	0
Rufibacter_tibetensis	0	0	0	0	0	0	0	0	0	0	0	0	0	0	0	0	0	0	0	0	0	0	0	0	0	0	0	0	0	0	0	0	0	0	0	0	0	0	0	0	0	0	0	0	0	0	0	0	0
Sporosarcina_pasteurii	0	0	0	0	0	0	0	0	0	0	0	0	0	0	0	0	0	0	0	0	0	0	0	0	0	0	0	0	0	0	0	0	0	0	0	0	0	0	0	0	0	0	0	0	0	0	0	0	0
Neisseriaceae_bacterium_DSM_100970	0	0	0	0	0	0	0	0	0	0	0	0	0	0	0	0	0	0	0	0	0	0	0	0	0	0	0	0	0	0	0	0	0	0	0	0	0	0	0	0	0	0	0	0	0	0	0	0	0
Clostridiales_bacterium_canine_oral_taxon_222	0	0	0	0	0	0	0	0	0	0	0	0	0	0	0	0	0	0	0	0	0	0	0	0	0	0	0	0	0	0	0	0	0	0	0	0	0	0	0	0	0	0	0	0	0	0	0	0	0
bacterium_YSB2008	0	0	0	0	0	0	0	0	0	0	0	0	0	0	0	0	0	0	0	0	0	0	0	0	0	0	0	0	0	0	0	0	0	0	0	0	0	0	0	0	0	0	0	0	0	0	0	0	0
saltmarsh_clone_LCP-26	0	0	0	0	0	0	0	0	0	0	0	0	0	0	0	0	0	0	0	0	0	0	0	0	0	0	0	0	0	0	0	0	0	0	0	0	0	0	0	0	0	0	0	0	0	0	0	0	0
Clostridiales_bacterium_Marseille-P2846	0	0	0	0	0	0	0	0	0	0	0	0	0	0	0	0	0	0	0	0	0	0	0	0	0	0	0	0	0	0	0	0	0	0	0	0	0	0	0	0	0	0	0	0	0	0	0	0	0
Deinococcus_wulumuqiensis	0	0	0	0	0	0	0	0	0	0	0	0	0	0	0	0	0	0	0	0	0	0	0	0	0	0	0	0	0	0	0	0	0	0	0	0	0	0	0	0	0	0	0	0	0	0	0	0	0
Prevotella_marshii	0	0	0	0	0	0	0	0	0	0	0	0	0	0	0	0	0	0	0	0	0	0	0	0	0	0	0	0	0	0	0	0	0	0	0	0	0	0	0	0	0	0	0	0	0	0	0	0	0
Sphingobacterium_thermophilum	0	0	0	0	0	0	0	0	0	0	0	0	0	0	0	0	0	0	0	0	0	0	0	0	0	0	0	0	0	0	0	0	0	0	0	0	0	0	0	0	0	0	0	0	0	0	0	0	0
Clostridium_estertheticum	0	0	0	0	0	0	0	0	0	0	0	0	0	0	0	0	0	0	0	0	0	0	0	0	0	0	0	0	0	0	0	0	0	0	0	0	0	0	0	0	0	0	0	0	0	0	0	0	0
Marinospirillum_minutulum	0	0	0	0	0	0	0	0	0	0	0	0	0	0	0	0	0	0	0	0	0	0	0	0	0	0	0	0	0	0	0	0	0	0	0	0	0	0	0	0	0	0	0	0	0	0	0	0	0
planctomycete_A-2	0	0	0	0	0	0	0	0	0	0	0	0	0	0	0	0	0	0	0	0	0	0	0	0	0	0	0	0	0	0	0	0	0	0	0	0	0	0	0	0	0	0	0	0	0	0	0	0	0
Auricoccus_indicus	0	0	0	0	0	0	0	0	0	0	0	0	0	0	0	0	0	0	0	0	0	0	0	0	0	0	0	0	0	0	0	0	0	0	0	0	0	0	0	0	0	0	0	0	0	0	0	0	0
Nocardioides_alkalitolerans	0	0	0	0	0	0	0	0	0	0	0	0	0	0	0	0	0	0	0	0	0	0	0	0	0	0	0	0	0	0	0	0	0	0	0	0	0	0	0	0	0	0	0	0	0	0	0	0	0
Fastidiosipila_sanguinis	0	0	0	0	0	0	0	0	0	0	0	0	0	0	0	0	0	0	0	0	0	0	0	0	0	0	0	0	0	0	0	0	0	0	0	0	0	0	0	0	0	0	0	0	0	0	0	0	0
Prevotella_buccae	0	0	0	0	0	0	0	0	0	0	0	0	0	0	0	0	0	0	0	0	0	0	0	0	0	0	0	0	0	0	0	0	0	0	0	0	0	0	0	0	0	0	0	0	0	0	0	0	0
Paenibacillus_validus	0	0	0	0	0	0	0	0	0	0	0	0	0	0	0	0	0	0	0	0	0	0	0	0	0	0	0	0	0	0	0	0	0	0	0	0	0	0	0	0	0	0	0	0	0	0	0	0	0
SAR324_cluster_bacterium_JCVI-SC_AAA005	0	0	0	0	0	0	0	0	0	0	0	0	0	0	0	0	0	0	0	0	0	0	0	0	0	0	0	0	0	0	0	0	0	0	0	0	0	0	0	0	0	0	0	0	0	0	0	0	0
Ruminococcaceae_bacterium_GD6	0	0	0	0	0	0	0	0	0	0	0	0	0	0	0	0	0	0	0	0	0	0	0	0	0	0	0	0	0	0	0	0	0	0	0	0	0	0	0	0	0	0	0	0	0	0	0	0	0
Inanidrilus_exumae_Alpha_1a_endosymbiont	0	0	0	0	0	0	0	0	0	0	0	0	0	0	0	0	0	0	0	0	0	0	0	0	0	0	0	0	0	0	0	0	0	0	0	0	0	0	0	0	0	0	0	0	0	0	0	0	0
Paenibacillus_alginolyticus	0	0	0	0	0	0	0	0	0	0	0	0	0	0	0	0	0	0	0	0	0	0	0	0	0	0	0	0	0	0	0	0	0	0	0	0	0	0	0	0	0	0	0	0	0	0	0	0	0
Marinicella_litoralis	0	0	0	0	0	0	0	0	0	0	0	0	0	0	0	0	0	0	0	0	0	0	0	0	0	0	0	0	0	0	0	0	0	0	0	0	0	0	0	0	0	0	0	0	0	0	0	0	0
Alkalibacillus_salilacus	0	0	0	0	0	0	0	0	0	0	0	0	0	0	0	0	0	0	0	0	0	0	0	0	0	0	0	0	0	0	0	0	0	0	0	0	0	0	0	0	0	0	0	0	0	0	0	0	0
Bacteroides_paurosaccharolyticus	0	0	0	0	0	0	0	0	0	0	0	0	0	0	0	0	0	0	0	0	0	0	0	0	0	0	0	0	0	0	0	0	0	0	0	0	0	0	0	0	0	0	0	0	0	0	0	0	0
Corynebacterium_matruchotii	0	0	0	0	0	0	0	0	0	0	0	0	0	0	0	0	0	0	0	0	0	0	0	0	0	0	0	0	0	0	0	0	0	0	0	0	0	0	0	0	0	0	0	0	0	0	0	0	0
Juniperus_virginiana	0	0	0	0	0	0	0	0	0	0	0	0	0	0	0	0	0	0	0	0	0	0	0	0	0	0	0	0	0	0	0	0	0	0	0	0	0	0	0	0	0	0	0	0	0	0	0	0	0
Prevotella_aff._ruminicola_Tc2-24	0	0	0	0	0	0	0	0	0	0	0	0	0	0	0	0	0	0	0	0	0	0	0	0	0	0	0	0	0	0	0	0	0	0	0	0	0	0	0	0	0	0	0	0	0	0	0	0	0
Pararheinheimera_soli	0	0	0	0	0	0	0	0	0	0	0	0	0	0	0	0	0	0	0	0	0	0	0	0	0	0	0	0	0	0	0	0	0	0	0	0	0	0	0	0	0	0	0	0	0	0	0	0	0
Clostridiales_bacterium_feline_oral_taxon_148	0	0	0	0	0	0	0	0	0	0	0	0	0	0	0	0	0	0	0	0	0	0	0	0	0	0	0	0	0	0	0	0	0	0	0	0	0	0	0	0	0	0	0	0	0	0	0	0	0
SAR324_cluster_bacterium_SCGC_AB-629-J17	0	0	0	0	0	0	0	0	0	0	0	0	0	0	0	0	0	0	0	0	0	0	0	0	0	0	0	0	0	0	0	0	0	0	0	0	0	0	0	0	0	0	0	0	0	0	0	0	0
Clostridiales_bacterium_canine_oral_taxon_038	0	0	0	0	0	0	0	0	0	0	0	0	0	0	0	0	0	0	0	0	0	0	0	0	0	0	0	0	0	0	0	0	0	0	0	0	0	0	0	0	0	0	0	0	0	0	0	0	0
Nocardia_africana	0	0	0	0	0	0	0	0	0	0	0	0	0	0	0	0	0	0	0	0	0	0	0	0	0	0	0	0	0	0	0	0	0	0	0	0	0	0	0	0	0	0	0	0	0	0	0	0	0
Bacteroidia_bacterium_feline_oral_taxon_312	0	0	0	0	0	0	0	0	0	0	0	0	0	0	0	0	0	0	0	0	0	0	0	0	0	0	0	0	0	0	0	0	0	0	0	0	0	0	0	0	0	0	0	0	0	0	0	0	0
Streptococcus_respiraculi	0	0	0	0	0	0	0	0	0	0	0	0	0	0	0	0	0	0	0	0	0	0	0	0	0	0	0	0	0	0	0	0	0	0	0	0	0	0	0	0	0	0	0	0	0	0	0	0	0
Mogibacterium_sp_Marseille-P3115	0	0	0	0	0	0	0	0	0	0	0	0	0	0	0	0	0	0	0	0	0	0	0	0	0	0	0	0	0	0	0	0	0	0	0	0	0	0	0	0	0	0	0	0	0	0	0	0	0
Clostridium_sp_K4410.MGS-306	0	0	0	0	0	0	0	0	0	0	0	0	0	0	0	0	0	0	0	0	0	0	0	0	0	0	0	0	0	0	0	0	0	0	0	0	0	0	0	0	0	0	0	0	0	0	0	0	0
bacterium_FE2018	0	0	0	0	0	0	0	0	0	0	0	0	0	0	0	0	0	0	0	0	0	0	0	0	0	0	0	0	0	0	0	0	0	0	0	0	0	0	0	0	0	0	0	0	0	0	0	0	0
Alphaproteobacteria_bacterium_RIFCSPLOWO2_01_FULL_40_26	0	0	0	0	0	0	0	0	0	0	0	0	0	0	0	0	0	0	0	0	0	0	0	0	0	0	0	0	0	0	0	0	0	0	0	0	0	0	0	0	0	0	0	0	0	0	0	0	0
Deinococcus_sp_G8	0	0	0	0	0	0	0	0	0	0	0	0	0	0	0	0	0	0	0	0	0	0	0	0	0	0	0	0	0	0	0	0	0	0	0	0	0	0	0	0	0	0	0	0	0	0	0	0	0
Corynebacterium_callunae	0	0	0	0	0	0	0	0	0	0	0	0	0	0	0	0	0	0	0	0	0	0	0	0	0	0	0	0	0	0	0	0	0	0	0	0	0	0	0	0	0	0	0	0	0	0	0	0	0
Azospira_oryzae	0	0	0	0	0	0	0	0	0	0	0	0	0	0	0	0	0	0	0	0	0	0	0	0	0	0	0	0	0	0	0	0	0	0	0	0	0	0	0	0	0	0	0	0	0	0	0	0	0
Eikenella_sp_canine_oral_taxon_049	0	0	0	0	0	0	0	0	0	0	0	0	0	0	0	0	0	0	0	0	0	0	0	0	0	0	0	0	0	0	0	0	0	0	0	0	0	0	0	0	0	0	0	0	0	0	0	0	0
Bacteroides_pyogenes	0	0	0	0	0	0	0	0	0	0	0	0	0	0	0	0	0	0	0	0	0	0	0	0	0	0	0	0	0	0	0	0	0	0	0	0	0	0	0	0	0	0	0	0	0	0	0	0	0
Propionivibrio_sp_canine_oral_taxon_223	0	0	0	0	0	0	0	0	0	0	0	0	0	0	0	0	0	0	0	0	0	0	0	0	0	0	0	0	0	0	0	0	0	0	0	0	0	0	0	0	0	0	0	0	0	0	0	0	0
gamma_proteobacterium_HTCC5015	0	0	0	0	0	0	0	0	0	0	0	0	0	0	0	0	0	0	0	0	0	0	0	0	0	0	0	0	0	0	0	0	0	0	0	0	0	0	0	0	0	0	0	0	0	0	0	0	0
Geobacter_sulfurreducens	0	0	0	0	0	0	0	0	0	0	0	0	0	0	0	0	0	0	0	0	0	0	0	0	0	0	0	0	0	0	0	0	0	0	0	0	0	0	0	0	0	0	0	0	0	0	0	0	0
Verrucomicrobia_bacterium_OR-59	0	0	0	0	0	0	0	0	0	0	0	0	0	0	0	0	0	0	0	0	0	0	0	0	0	0	0	0	0	0	0	0	0	0	0	0	0	0	0	0	0	0	0	0	0	0	0	0	0
alpha_proteobacterium_OR-84	0	0	0	0	0	0	0	0	0	0	0	0	0	0	0	0	0	0	0	0	0	0	0	0	0	0	0	0	0	0	0	0	0	0	0	0	0	0	0	0	0	0	0	0	0	0	0	0	0
uncultivated_soil_bacterium_clone_S111	0	0	0	0	0	0	0	0	0	0	0	0	0	0	0	0	0	0	0	0	0	0	0	0	0	0	0	0	0	0	0	0	0	0	0	0	0	0	0	0	0	0	0	0	0	0	0	0	0
Gordonibacter_pamelaeae	0	0	0	0	0	0	0	0	0	0	0	0	0	0	0	0	0	0	0	0	0	0	0	0	0	0	0	0	0	0	0	0	0	0	0	0	0	0	0	0	0	0	0	0	0	0	0	0	0
Flavobacterium_cauense	0	0	0	0	0	0	0	0	0	0	0	0	0	0	0	0	0	0	0	0	0	0	0	0	0	0	0	0	0	0	0	0	0	0	0	0	0	0	0	0	0	0	0	0	0	0	0	0	0
Alistipes_sp_N15.MGS-157	0	0	0	0	0	0	0	0	0	0	0	0	0	0	0	0	0	0	0	0	0	0	0	0	0	0	0	0	0	0	0	0	0	0	0	0	0	0	0	0	0	0	0	0	0	0	0	0	0
Saccharothrix_texasensis	0	0	0	0	0	0	0	0	0	0	0	0	0	0	0	0	0	0	0	0	0	0	0	0	0	0	0	0	0	0	0	0	0	0	0	0	0	0	0	0	0	0	0	0	0	0	0	0	0
Treponema_ruminis	0	0	0	0	0	0	0	0	0	0	0	0	0	0	0	0	0	0	0	0	0	0	0	0	0	0	0	0	0	0	0	0	0	0	0	0	0	0	0	0	0	0	0	0	0	0	0	0	0
Pseudomonas_sp_108Z1	0	0	0	0	0	0	0	0	0	0	0	0	0	0	0	0	0	0	0	0	0	0	0	0	0	0	0	0	0	0	0	0	0	0	0	0	0	0	0	0	0	0	0	0	0	0	0	0	0
Sporomusa_sphaeroides	0	0	0	0	0	0	0	0	0	0	0	0	0	0	0	0	0	0	0	0	0	0	0	0	0	0	0	0	0	0	0	0	0	0	0	0	0	0	0	0	0	0	0	0	0	0	0	0	0
Bacteroidia_bacterium_feline_oral_taxon_115	0	0	0	0	0	0	0	0	0	0	0	0	0	0	0	0	0	0	0	0	0	0	0	0	0	0	0	0	0	0	0	0	0	0	0	0	0	0	0	0	0	0	0	0	0	0	0	0	0
Seonamhaeicola_sp_S2-3	0	0	0	0	0	0	0	0	0	0	0	0	0	0	0	0	0	0	0	0	0	0	0	0	0	0	0	0	0	0	0	0	0	0	0	0	0	0	0	0	0	0	0	0	0	0	0	0	0
bacterium_YAD2002	0	0	0	0	0	0	0	0	0	0	0	0	0	0	0	0	0	0	0	0	0	0	0	0	0	0	0	0	0	0	0	0	0	0	0	0	0	0	0	0	0	0	0	0	0	0	0	0	0
Coprobacter_secundus	0	0	0	0	0	0	0	0	0	0	0	0	0	0	0	0	0	0	0	0	0	0	0	0	0	0	0	0	0	0	0	0	0	0	0	0	0	0	0	0	0	0	0	0	0	0	0	0	0
Flavobacterium_sp_Emb16	0	0	0	0	0	0	0	0	0	0	0	0	0	0	0	0	0	0	0	0	0	0	0	0	0	0	0	0	0	0	0	0	0	0	0	0	0	0	0	0	0	0	0	0	0	0	0	0	0
Firmicutes_bacterium_CAG_194_44_15	0	0	0	0	0	0	0	0	0	0	0	0	0	0	0	0	0	0	0	0	0	0	0	0	0	0	0	0	0	0	0	0	0	0	0	0	0	0	0	0	0	0	0	0	0	0	0	0	0
Acetomicrobium_thermoterrenum	0	0	0	0	0	0	0	0	0	0	0	0	0	0	0	0	0	0	0	0	0	0	0	0	0	0	0	0	0	0	0	0	0	0	0	0	0	0	0	0	0	0	0	0	0	0	0	0	0
Treponema_sp_canine_oral_taxon_207	0	0	0	0	0	0	0	0	0	0	0	0	0	0	0	0	0	0	0	0	0	0	0	0	0	0	0	0	0	0	0	0	0	0	0	0	0	0	0	0	0	0	0	0	0	0	0	0	0
Thermoactinomycetaceae_bacterium	0	0	0	0	0	0	0	0	0	0	0	0	0	0	0	0	0	0	0	0	0	0	0	0	0	0	0	0	0	0	0	0	0	0	0	0	0	0	0	0	0	0	0	0	0	0	0	0	0
Capnocytophaga_sputigena	0	0	0	0	0	0	0	0	0	0	0	0	0	0	0	0	0	0	0	0	0	0	0	0	0	0	0	0	0	0	0	0	0	0	0	0	0	0	0	0	0	0	0	0	0	0	0	0	0
Rhodospirillaceae_bacterium_HEG_-6_10	0	0	0	0	0	0	0	0	0	0	0	0	0	0	0	0	2	0	0	0	0	0	0	0	0	0	0	0	0	0	0	0	0	0	0	0	0	0	0	0	0	0	0	0	0	0	0	0	0
Acholeplasmatales_bacterium_canine_oral_taxon_316	0	0	0	0	0	0	0	0	0	0	0	0	0	0	0	0	0	0	0	0	0	0	0	0	0	0	0	0	0	0	0	0	0	0	0	0	0	0	0	0	0	0	0	0	0	0	0	0	0
Paenibacillus_mucilaginosus	0	0	0	0	0	0	0	0	0	0	0	0	0	0	0	0	0	0	0	0	0	0	0	0	0	0	0	0	0	0	0	0	0	0	0	0	0	0	0	0	0	0	0	0	0	0	0	0	0
Blautia_sp_canine_oral_taxon_337	0	0	0	0	0	0	0	0	0	0	0	0	0	0	0	0	0	0	0	0	0	0	0	0	0	0	0	0	0	0	0	0	0	0	0	0	0	0	0	0	0	0	0	0	0	0	0	0	0
bacterium_enrichment_culture_clone_auto73_4W	0	0	0	0	0	0	0	0	0	0	0	0	0	0	0	0	0	0	0	0	0	0	0	0	0	0	0	0	0	0	0	0	0	0	0	0	0	0	0	0	0	0	0	0	0	0	0	0	0
Moraxella_sp_feline_oral_taxon_089	0	0	0	0	0	0	0	0	0	0	0	0	0	0	0	0	0	0	0	0	0	0	0	0	0	0	0	0	0	0	0	0	0	0	0	0	0	0	0	0	0	0	0	0	0	0	0	0	0
Veillonellaceae_bacterium_oral_taxon_129	0	0	0	0	0	0	0	0	0	0	0	0	0	0	0	0	0	0	0	0	0	0	0	0	0	0	0	0	0	0	0	0	0	0	0	0	0	0	0	0	0	0	0	0	0	0	0	0	0
Capnocytophaga_leadbetteri	0	0	0	0	0	0	0	0	0	0	0	0	0	0	0	0	0	0	0	0	0	0	0	0	0	0	0	0	0	0	0	0	0	0	0	0	0	0	0	0	0	0	0	0	0	0	0	0	0
Lewinella_nigricans	0	0	0	0	0	0	0	0	0	0	0	0	0	0	0	0	0	0	0	0	0	0	0	0	0	0	0	0	0	0	0	0	0	0	0	0	0	0	0	0	0	0	0	0	0	0	0	0	0
Hildenbrandia_rubra	0	0	0	0	0	0	0	0	0	0	0	0	0	0	0	0	0	0	0	0	0	0	0	0	0	0	0	0	0	0	0	0	0	0	0	0	0	0	0	0	0	0	0	0	0	0	0	0	0
Bdellovibrio_bacteriovorus	0	0	0	0	0	0	0	0	0	0	0	0	0	0	0	0	0	0	0	0	0	0	0	0	0	0	0	0	0	0	0	0	0	0	0	0	0	0	0	0	0	0	0	0	0	0	0	0	0
Lactobacillus_parabuchneri	0	0	0	0	0	0	0	0	0	0	0	0	0	0	0	0	0	0	0	0	0	0	0	0	0	0	0	0	0	0	0	0	0	0	0	0	0	0	0	0	0	0	0	0	0	0	0	0	0
Pseudaeromonas_sharmana	0	0	0	0	0	0	0	0	0	0	0	0	0	0	0	0	0	0	0	0	0	0	0	0	0	0	0	0	0	0	0	0	0	0	0	0	0	0	0	0	0	0	0	0	0	0	0	0	0
Spirosoma_endophyticum	0	0	0	0	0	0	0	0	0	0	0	0	0	0	0	0	0	0	0	0	0	0	0	0	0	0	0	0	0	0	0	0	0	0	0	0	0	0	0	0	0	0	0	0	0	0	0	0	0
Myroides_odoratimimus	0	0	0	0	0	0	0	0	0	0	0	0	0	0	0	0	0	0	0	0	0	0	0	0	0	0	0	0	0	0	0	0	0	0	0	0	0	0	0	0	0	0	0	0	0	0	0	0	0
Bacteroidetes_bacterium_OLB9	0	0	0	0	0	0	0	0	0	0	0	0	0	0	0	0	0	0	0	0	0	0	0	0	0	0	0	0	0	0	0	0	0	0	0	0	0	0	0	0	0	0	0	0	0	0	0	0	0
Flavobacterium_aquatile	0	0	0	0	0	0	0	0	0	0	0	0	0	0	0	0	0	0	0	0	0	0	0	0	0	0	0	0	0	0	0	0	0	0	0	0	0	0	0	0	0	0	0	0	0	0	0	0	0
Ruminiclostridium_hungatei	0	0	0	0	0	0	0	0	0	0	0	0	0	0	0	0	0	0	0	0	0	0	0	0	0	0	0	0	0	0	0	0	0	0	0	0	0	0	0	0	0	0	0	0	0	0	0	0	0
Ochrosphaera_neapolitana	0	0	0	0	0	0	0	0	0	0	0	0	0	0	0	0	0	0	0	0	0	0	0	0	0	0	0	0	0	0	0	0	0	0	0	0	0	0	0	0	0	0	0	0	0	0	0	0	0
Planifilum_composti	0	0	0	0	0	0	0	0	0	0	0	0	0	0	0	0	0	0	0	0	0	0	0	0	0	0	0	0	0	0	0	0	0	0	0	0	0	0	0	0	0	0	0	0	0	0	0	0	0
Jejuia_pallidilutea	0	0	0	0	0	0	0	0	0	0	0	0	0	0	0	0	0	0	0	0	0	0	0	0	0	0	0	0	0	0	0	0	0	0	0	0	0	0	0	0	0	0	0	0	0	0	0	0	0
Paenibacillus_thermoaerophilus	0	0	0	0	0	0	0	0	0	0	0	0	0	0	0	0	0	0	0	0	0	0	0	0	0	0	0	0	0	0	0	0	0	0	0	0	0	0	0	0	0	0	0	0	0	0	0	0	0
Lachnospiraceae_bacterium_KH1T2	0	0	0	0	0	0	0	0	0	0	0	0	0	0	0	0	0	0	0	0	0	0	0	0	0	0	0	0	0	0	0	0	0	0	0	0	0	0	0	0	0	0	0	0	0	0	0	0	0
Marinobacter_sp_CP1	0	0	0	0	0	0	0	0	0	0	0	0	0	0	0	0	0	0	0	0	0	0	0	0	0	0	0	0	0	0	0	0	0	0	0	0	0	0	0	0	0	0	0	0	0	0	0	0	0
Gelidiella_acerosa	0	0	0	0	0	0	0	0	0	0	0	0	0	0	0	0	0	0	0	0	0	0	0	0	0	0	0	0	0	0	0	0	0	0	0	0	0	0	0	0	0	0	0	0	0	0	0	0	0
Lactobacillus_acetotolerans	0	0	0	0	0	0	0	0	0	0	0	0	0	0	0	0	0	0	0	0	0	0	0	0	0	0	0	0	0	0	0	0	0	0	0	1	0	0	0	0	0	0	0	0	0	0	0	0	0
Peptostreptococcaceae_bacterium_feline_oral_taxon_028	0	0	0	0	0	0	0	0	0	0	0	0	0	0	0	0	0	0	0	0	0	0	0	0	0	0	0	0	0	0	0	0	0	0	0	0	0	0	0	0	0	0	0	0	0	0	0	0	0
Ornithinimicrobium_sp_L5	0	0	0	0	0	0	0	0	0	0	0	0	0	0	0	0	0	0	0	0	0	0	0	0	0	0	0	0	0	0	0	0	0	0	0	0	0	0	0	0	0	0	0	0	0	0	0	0	0
bacterium_WHC7-12	0	0	0	0	0	0	0	0	0	0	0	0	0	0	0	0	0	0	0	0	0	0	0	0	0	0	0	0	0	0	0	0	0	0	0	0	0	0	0	0	0	0	0	0	0	0	0	0	0
Persicaria_minor	0	0	0	0	0	0	0	0	0	0	0	0	0	0	0	0	0	0	0	0	0	0	0	0	0	0	0	0	0	0	0	0	0	0	0	0	0	0	0	0	0	0	0	0	0	0	0	0	0
Anaerolineales_bacterium_Chloro_03	0	0	0	0	0	0	0	0	0	0	0	0	0	0	0	0	0	0	0	0	0	0	0	0	0	0	0	0	0	0	0	0	0	0	0	0	0	0	0	0	0	0	0	0	0	0	0	0	0
filamentous_cyanobacterium_LEGE_11469	0	0	0	0	0	0	0	0	0	0	0	0	0	0	0	0	0	0	0	0	0	0	0	0	0	0	0	0	0	0	0	0	0	0	0	0	0	0	0	0	0	0	0	0	0	0	0	0	0
Solirubrobacterales_bacterium	0	0	0	0	0	0	0	0	0	0	0	0	0	0	0	0	0	0	0	0	0	0	0	0	0	0	0	0	0	0	0	0	0	0	0	0	0	0	0	0	0	0	0	0	0	0	0	0	0
archaeon_PY-9	0	0	0	0	0	0	0	0	0	0	0	0	0	0	0	0	0	0	0	0	0	0	0	0	0	0	0	0	0	0	0	0	0	0	0	0	0	0	0	0	0	0	0	0	0	0	0	0	0
Taibaiella_sp	0	0	0	0	0	0	0	0	0	0	0	0	0	0	0	0	0	0	0	0	0	0	0	0	0	0	0	0	0	0	0	0	0	0	0	0	0	0	0	0	0	0	0	0	0	0	0	0	0
Eubacterium_sp_oral_clone_JS001	0	0	0	0	0	0	0	0	0	0	0	0	0	0	0	0	0	0	0	0	0	0	0	0	0	0	0	0	0	0	0	0	0	0	0	0	0	0	0	0	0	0	0	0	0	0	0	0	0
Burkholderiales_bacterium_Beta_02	0	0	0	0	0	0	0	0	0	0	0	0	0	0	0	0	0	0	0	0	0	0	0	0	0	0	0	0	0	0	0	0	0	0	0	0	0	0	0	0	0	0	0	0	0	0	0	0	0
Jonquetella_anthropi	0	0	0	0	0	0	0	0	0	0	0	0	0	0	0	0	0	0	0	0	0	0	0	0	0	0	0	0	0	0	0	0	0	0	0	0	0	0	0	0	0	0	0	0	0	0	0	0	0
Bacteroidetes_bacterium_GWF2_40_13	0	0	0	0	0	0	0	0	0	0	0	0	0	0	0	0	0	0	0	0	0	0	0	0	0	0	0	0	0	0	0	0	0	0	0	0	0	0	0	0	0	0	0	0	0	0	0	0	0
Bordetella_sp	0	0	0	0	0	0	0	0	0	0	0	0	0	0	0	0	0	0	0	0	0	0	0	0	0	0	0	0	0	0	0	0	0	0	0	0	0	0	0	0	0	0	0	0	0	0	0	0	0
Pseudomonas_caeni	0	0	0	0	0	0	0	0	0	0	0	0	0	0	0	0	0	0	0	0	0	0	0	0	0	0	0	0	0	0	0	0	0	0	0	0	0	0	0	0	0	0	0	0	0	0	0	0	0
Geothermomicrobium_sp	0	0	0	0	0	0	0	0	0	0	0	0	0	0	0	0	0	0	0	0	0	0	0	0	0	0	0	0	0	0	0	0	0	0	0	0	0	0	0	0	0	0	0	0	0	0	0	0	0
candidate_division_NC10_bacterium_RIFCSPLOWO2_02_FULL_66_22	0	0	0	0	0	0	0	0	0	0	0	0	0	0	0	0	0	0	0	0	0	0	0	0	0	0	0	0	0	0	0	0	0	0	0	0	0	0	0	0	0	0	0	0	0	0	0	0	0
Salinispirillum_sp	0	0	0	0	0	0	0	0	0	0	0	0	0	0	0	0	0	0	0	0	0	0	0	0	0	0	0	0	0	0	0	0	0	0	0	0	0	0	0	0	0	0	0	0	0	0	0	0	0
Actinomyces_sp_feline_oral_taxon_321	0	0	0	0	0	0	0	0	0	0	0	0	0	0	0	0	0	0	0	0	0	0	0	0	0	0	0	0	0	0	0	0	0	0	0	0	0	0	0	0	0	0	0	0	0	0	0	0	0
Lachnospiraceae_bacterium_BTY6	0	0	0	0	0	0	0	0	0	0	0	0	0	0	0	0	0	0	0	0	0	0	0	0	0	0	0	0	0	0	0	0	0	0	0	0	0	0	0	0	0	0	0	0	0	0	0	0	0
Methanobacterium_lacus	0	0	0	0	0	0	0	0	0	0	0	0	0	0	0	0	0	0	0	0	0	0	0	0	0	0	0	0	0	0	0	0	0	0	0	0	0	0	0	0	0	0	0	0	0	0	0	0	0
Alphaproteobacteria_bacterium_canine_oral_taxon_081	0	0	0	0	0	0	0	0	0	0	0	0	0	0	0	0	0	0	0	0	0	0	0	0	0	0	0	0	0	0	0	0	0	0	0	0	0	0	0	0	0	0	0	0	0	0	0	0	0
Bacillus_trypoxylicola	0	0	0	0	0	0	0	0	0	0	0	0	0	0	0	0	0	0	0	0	0	0	0	0	0	0	0	0	0	0	0	0	0	0	0	0	0	0	0	0	0	0	0	0	0	0	0	0	0
Lactobacillus_mellifer	0	0	0	0	0	0	0	0	0	0	0	0	0	0	0	0	0	0	0	0	0	0	0	0	0	0	0	0	0	0	0	0	0	0	0	0	0	0	0	0	0	0	0	0	0	0	0	0	0
Bacteroidales_bacterium_H4	0	0	0	0	0	0	0	0	0	0	0	0	0	0	0	0	0	0	0	0	0	0	0	0	0	0	0	0	0	0	0	0	0	0	0	0	0	0	0	0	0	0	0	0	0	0	0	0	0
Rhizobiales_bacterium_GAS113	0	0	0	0	0	0	0	0	0	0	0	0	0	0	0	0	0	0	0	0	0	0	0	0	0	0	0	0	0	0	0	0	0	0	0	0	0	0	0	0	0	0	0	0	0	0	0	0	0
Candidatus_Syntropholuna_alkaliphila	0	0	0	0	0	0	0	0	0	0	0	0	0	0	0	0	0	0	0	0	0	0	0	0	0	0	0	0	0	0	0	0	0	0	0	0	0	0	0	0	0	0	0	0	0	0	0	0	0
Peptostreptococcus_anaerobius	0	0	0	0	0	0	0	0	0	0	0	0	0	0	0	0	0	0	0	0	0	0	0	0	2	0	0	0	0	0	0	0	0	0	0	0	0	0	0	0	0	0	0	0	0	0	0	0	0
Gemmatimonas_sp_WX54	0	0	0	0	0	0	0	0	0	0	0	0	0	0	0	0	0	0	0	0	0	0	0	0	0	0	0	0	0	0	0	0	0	0	0	0	0	0	0	0	0	0	0	0	0	0	0	0	0
Bacteriovorax_sp_EPC3	0	0	0	0	0	0	0	0	0	0	0	0	0	0	0	0	0	0	0	0	0	0	0	0	0	0	0	0	0	0	0	0	0	0	0	0	0	0	0	0	0	0	0	0	0	0	0	0	0
bacterium_YC-ZSS-LKJ57	0	0	0	0	0	0	0	0	0	0	0	0	0	0	0	0	0	0	0	0	0	0	0	0	0	0	0	0	0	0	0	0	0	0	0	0	0	0	0	0	0	0	0	0	0	0	0	0	0
Bacteroidia_bacterium_canine_oral_taxon_387	0	0	0	0	0	0	0	0	0	0	0	0	0	0	0	0	0	0	0	0	0	0	0	0	0	0	0	0	0	0	0	0	0	0	0	0	0	0	0	0	0	0	0	0	0	0	0	0	0
Myxococcales_bacterium_enrichment_culture_clone_11380	0	0	0	0	0	0	0	0	0	0	0	0	0	0	0	0	0	0	0	0	0	0	0	0	0	0	0	0	0	0	0	0	0	0	0	0	0	0	0	0	0	0	0	0	0	0	0	0	0
Clostridiales_bacterium_feline_oral_taxon_339	0	0	0	0	0	0	0	0	0	0	0	0	0	0	0	0	0	0	0	0	0	0	0	0	0	0	0	0	0	0	0	0	0	0	0	0	0	0	0	0	0	0	0	0	0	0	0	0	0
bacterium_XBB3003	0	0	0	0	0	0	0	0	0	0	0	0	0	0	0	0	0	0	0	0	0	0	0	0	0	0	0	0	0	0	0	0	0	0	0	0	0	0	0	0	0	0	0	0	0	0	0	0	0
Larkinella_sp	0	0	0	0	0	0	0	0	0	0	0	0	0	0	0	0	0	0	0	0	0	0	0	0	0	0	0	0	0	0	0	0	0	0	0	0	0	0	0	0	0	0	0	0	0	0	0	0	0
Ruminococcaceae_bacterium_Marseille-P2963	0	0	0	0	0	0	0	0	0	0	0	0	0	0	0	0	0	0	0	0	0	0	0	0	0	0	1	0	0	0	0	0	0	0	0	0	0	0	0	0	0	0	0	0	0	0	0	0	0
Rhodoligotrophos_appendicifer	0	0	0	0	0	0	0	0	0	0	0	0	0	0	0	0	0	0	0	0	0	0	0	0	0	0	0	0	0	0	0	0	0	0	0	0	0	0	0	0	0	0	0	0	0	0	0	0	0
Rubrobacter_bracarensis	0	0	0	0	0	0	0	0	0	0	0	0	0	0	0	0	0	0	0	0	0	0	0	0	0	0	0	0	0	0	0	0	0	0	0	0	0	0	0	0	0	0	0	0	0	0	0	0	0
Mitsuokella_sp_oral_taxon_G68	0	0	0	0	0	0	0	0	0	0	0	0	0	0	0	0	0	0	0	0	0	0	0	0	0	0	0	0	0	0	0	0	0	0	0	0	0	0	0	0	0	0	0	0	0	0	0	0	0
bacterium_enrichment_culture_clone_auto112_4W	0	0	0	0	0	0	0	0	0	0	0	0	0	0	0	0	0	0	0	0	0	0	0	0	0	0	0	0	0	0	0	0	0	0	0	0	0	0	0	0	0	0	0	0	0	0	0	0	0
Treponema_maltophilum	0	0	0	0	0	0	0	0	0	0	0	0	0	0	0	0	0	0	0	0	0	0	0	0	0	0	0	0	0	0	0	0	0	0	0	0	0	0	0	0	0	0	0	0	0	0	0	0	0
bacterium_WH4-9	0	0	0	0	0	0	0	0	0	0	0	0	0	0	0	0	0	0	0	0	0	0	0	0	0	0	0	0	0	0	0	0	0	0	0	0	0	0	0	0	0	0	0	0	0	0	0	0	0
Schaalia_radingae	0	0	0	0	0	0	0	0	0	0	0	0	0	0	0	0	0	0	0	0	0	0	0	0	0	0	0	0	0	0	0	0	0	0	0	0	0	0	0	0	0	0	0	0	0	0	0	0	0
Picochlorum_sp_SENEW3	0	0	0	0	0	0	0	0	0	0	0	0	0	0	0	0	0	0	0	0	0	0	0	0	0	0	0	0	0	0	0	0	0	0	0	0	0	0	0	0	0	0	0	0	0	0	0	0	0
Panacibacter_ginsenosidivorans	0	0	0	0	0	0	0	0	0	0	0	0	0	0	0	0	0	0	0	0	0	0	0	0	0	0	0	0	0	0	0	0	0	0	0	0	0	0	0	0	0	0	0	0	0	0	0	0	0
Desulfonosporus_sp_AAN04	0	0	0	0	0	0	0	0	0	0	0	0	0	0	0	0	0	0	0	0	0	0	0	0	0	0	0	0	0	0	0	0	0	0	0	0	0	0	0	0	0	0	0	0	0	0	0	0	0
Asteroleplasma_anaerobium	0	0	0	0	0	0	0	0	0	0	0	0	0	0	0	0	0	0	0	0	0	0	0	0	0	0	0	0	0	0	0	0	0	0	0	0	0	0	0	0	0	0	0	0	0	0	0	0	0
Bacteroidetes_bacterium_MWH-CFBk5	0	0	0	0	0	0	0	0	0	0	0	0	0	0	0	0	0	0	0	0	0	0	0	0	0	0	0	0	0	0	0	0	0	0	0	0	0	0	0	0	0	0	0	0	0	0	0	0	0
Halobacteriaceae_archaeon_ZS-54-S2	0	0	0	0	0	0	0	0	0	0	0	0	0	0	0	0	0	0	0	0	0	0	0	0	0	0	0	0	0	0	0	0	0	0	0	0	0	0	0	0	0	0	0	0	0	0	0	0	0
Methanobrevibacter_sp_AbM4	0	0	0	0	0	0	0	0	0	0	0	0	0	0	0	0	0	0	0	0	0	0	0	0	0	0	0	0	0	0	0	0	0	0	0	0	0	0	0	0	0	0	0	0	0	0	0	0	0
Streptococcus_sobrinus	0	0	0	0	0	0	0	0	0	0	0	0	0	0	0	0	0	0	0	0	0	0	0	0	0	0	0	0	0	0	0	0	0	0	0	0	0	0	0	0	0	0	0	0	0	0	0	0	0
Sinorickettsia_chlamys	0	0	0	0	0	0	0	0	0	0	0	0	0	0	0	0	0	0	0	0	0	0	0	0	0	0	0	0	0	0	0	0	0	0	0	0	0	0	0	0	0	0	0	0	0	0	0	0	0
Hymenobacter_gelipurpurascens	0	0	0	0	0	0	0	0	0	0	0	0	0	0	0	0	0	0	0	0	0	0	0	0	0	0	0	0	0	0	0	1	0	0	0	1	0	0	0	0	0	0	0	0	0	0	0	0	0
Parabacteroides_sp_CT06	0	0	0	0	0	0	0	0	0	0	0	0	0	0	0	0	0	0	0	0	0	0	0	0	0	0	0	0	0	0	0	0	0	0	0	0	0	0	0	0	0	0	0	0	0	0	0	0	0
Lentimicrobium_saccharophilum	0	0	0	0	0	0	0	0	0	0	0	0	0	0	0	0	0	0	0	0	0	0	0	0	0	0	0	0	0	0	0	0	0	0	0	0	0	0	0	0	0	0	0	0	0	0	0	0	0
delta_proteobacterium_LWH25	0	0	0	0	0	0	0	0	0	0	0	0	0	0	0	0	0	0	0	0	0	0	0	0	0	0	0	0	0	0	0	0	0	0	0	0	0	0	0	0	0	0	0	0	0	0	0	0	0
Salinicoccus_roseus	0	0	0	0	0	0	0	0	0	0	0	0	0	0	0	0	0	0	0	0	0	0	0	0	0	0	0	0	0	0	0	0	0	0	0	0	0	0	0	0	0	0	0	0	0	0	0	0	0
Siccationidurans_occulans	0	0	0	0	0	0	0	0	0	0	0	0	0	0	0	0	0	0	0	0	0	2	0	0	0	0	0	0	0	0	0	0	0	0	0	0	0	0	0	0	0	0	0	0	0	0	0	0	0
Actinobacteria_bacterium_RBG_19FT_COMBO_70_19	0	0	0	0	0	0	0	0	0	0	0	0	0	0	0	0	0	0	0	0	0	0	0	0	0	0	0	0	0	0	0	0	0	0	0	0	0	0	0	0	0	0	0	0	0	0	0	0	0
Idiomarina_sp	0	0	0	0	0	0	0	0	0	0	0	0	0	0	0	0	0	0	0	0	0	0	0	0	0	0	0	0	0	0	0	0	0	0	0	0	0	0	0	0	0	0	0	0	0	0	0	0	0
Methanosarcina_thermophila	0	0	0	0	0	0	0	0	0	0	0	0	0	0	0	0	0	0	0	0	0	0	0	0	0	0	0	0	0	0	0	0	0	0	0	0	0	0	0	0	0	0	0	0	0	0	0	0	0
Conexibacter_sp	0	0	0	0	0	0	0	0	0	0	0	0	0	0	0	0	0	0	0	0	0	0	0	0	0	0	0	0	0	0	0	0	0	0	0	0	0	0	0	0	0	0	0	0	0	0	0	0	0
Chloroflexi_bacterium_Ellin7237	0	0	0	0	0	0	0	0	0	0	0	0	0	0	0	0	0	0	0	0	0	0	0	0	0	0	0	0	0	0	0	0	0	0	0	0	0	0	0	0	0	0	0	0	0	0	0	0	0
Actinobacteria_bacterium_canine_oral_taxon_406	0	0	0	0	0	0	0	0	0	0	0	0	0	0	0	0	0	0	0	0	0	0	0	0	0	0	0	0	0	0	0	0	0	0	0	0	0	0	0	0	0	0	0	0	0	0	0	0	0
Sutterella_sp_YIT_12072	0	0	0	0	0	0	0	0	0	0	0	0	0	0	0	0	0	0	0	0	0	0	0	0	0	0	0	0	2	0	0	0	0	0	0	0	0	0	0	0	0	0	1	0	0	0	0	0	0
Capnocytophaga_sp	0	0	0	0	0	0	0	0	0	0	0	0	0	0	0	0	0	0	0	0	0	0	0	0	0	0	0	0	0	0	0	0	0	0	0	0	0	0	0	0	0	0	0	0	0	0	0	0	0
Paenibacillus_sp_CF26_M.7	0	0	0	0	0	0	0	0	0	0	0	0	0	0	0	0	0	0	0	0	0	0	0	0	0	0	0	0	0	0	0	0	0	0	0	0	0	0	0	0	0	0	0	0	0	0	0	0	0
Eubacterium_sp_oral_clone_BU061	0	0	0	0	0	0	0	0	0	0	0	0	0	0	0	0	0	0	0	0	0	0	0	0	0	0	0	0	0	0	0	0	0	0	0	0	0	0	0	0	0	0	0	0	0	0	0	0	0
Porphyromonas_gulae	0	0	0	0	0	0	0	0	0	0	0	0	0	0	0	0	0	0	0	0	0	0	0	0	0	0	0	0	0	0	0	0	0	0	0	0	0	0	0	0	0	0	0	0	0	0	0	0	0
Colidextribacter_massiliensis	0	0	0	0	0	0	0	0	0	0	0	0	0	0	0	0	0	0	0	0	0	0	0	0	0	0	0	0	0	0	0	0	0	0	0	0	0	0	0	0	0	0	0	0	0	0	0	0	0
Firmicutes_oral_clone_BB124	0	0	0	0	0	0	0	0	0	0	0	0	0	0	0	0	0	0	0	0	0	0	0	0	0	0	0	0	0	0	0	0	0	0	0	0	0	0	0	0	0	0	0	0	0	0	0	0	0
Treponema_sp_canine_oral_taxon_201	0	0	0	0	0	0	0	0	0	0	0	0	0	0	0	0	0	0	0	0	0	0	0	0	0	0	0	0	0	0	0	0	0	0	0	0	0	0	0	0	0	0	0	0	0	0	0	0	0
Ruminococcaceae_bacterium_Marseille-P3738	0	0	0	0	0	0	0	0	0	0	0	0	0	0	0	0	0	0	0	0	0	0	0	0	0	0	0	0	0	0	0	0	0	0	0	0	0	0	0	0	0	0	0	0	0	0	0	0	0
beta_proteobacterium_IMCC1729	0	0	0	0	0	0	0	0	0	0	0	0	0	0	0	0	0	0	0	0	0	0	0	0	0	0	0	0	0	0	0	0	0	0	0	0	0	0	0	0	0	0	0	0	0	0	0	0	0
Sphingobacterium_sp_2c-3	0	0	0	0	0	0	0	0	0	0	0	0	0	0	0	0	0	0	0	0	0	0	0	0	0	0	0	0	0	0	0	0	0	0	0	0	0	0	0	0	0	0	0	0	0	0	0	0	0
Alteromonas_litorea	0	0	0	0	0	0	0	0	0	0	0	0	0	0	0	0	0	0	0	0	0	0	0	0	0	0	0	0	0	0	0	0	0	0	0	0	0	0	0	0	0	0	0	0	0	0	0	0	0
Agaricicola_taiwanensis	0	0	0	0	0	0	0	0	0	0	0	0	0	0	0	0	0	0	0	0	0	0	0	0	0	0	0	0	0	0	0	0	0	0	0	0	0	0	0	0	0	0	0	0	0	0	0	0	0
Pasteurellaceae_bacterium_canine_oral_taxon_272	0	0	0	0	0	0	0	0	0	0	0	0	0	0	0	0	0	0	0	0	0	0	0	0	0	0	0	0	0	0	0	0	0	0	0	0	0	0	0	0	0	0	0	0	0	0	0	0	0
Synergistales_bacterium_canine_oral_taxon_138	0	0	0	0	0	0	0	0	0	0	0	0	0	0	0	0	0	0	0	0	0	0	0	0	0	0	0	0	0	0	0	0	0	0	0	0	0	0	0	0	0	0	0	0	0	0	0	0	0
Neptunomonas_sp_HPM-16	0	0	0	0	0	0	0	0	0	0	0	0	0	0	0	0	0	0	0	0	0	0	0	0	0	0	0	0	0	0	0	0	0	0	0	0	0	0	0	0	0	0	0	0	0	0	0	0	0
environmental_clone_OCS54	0	0	0	0	0	0	0	0	0	0	0	0	0	0	0	0	0	0	0	0	0	0	0	0	0	0	0	0	0	0	0	0	0	0	0	0	0	0	0	0	0	0	0	0	0	0	0	0	0
Clostridiales_bacterium_CAT_12a	0	0	0	0	0	0	0	0	0	0	0	0	0	0	0	0	0	0	0	0	0	0	0	0	0	0	0	0	0	0	0	0	0	0	0	0	0	0	0	0	0	0	0	0	0	0	0	0	0
Firmicutes_bacterium_ADurb.Bin080	0	0	0	0	0	0	0	0	0	0	0	0	0	0	0	0	0	0	0	0	0	0	0	0	0	0	0	0	0	0	0	0	0	0	0	0	0	0	0	0	0	0	0	0	0	0	0	0	0
Fusobacterium_varium	0	0	0	0	0	0	0	0	0	0	0	0	0	0	0	0	0	0	0	0	0	0	0	2	0	0	0	0	0	0	0	0	0	0	0	0	0	0	0	0	0	0	0	0	0	0	0	0	0
Gemmatimonadetes_bacterium_LX87	0	0	0	0	0	0	0	0	0	0	0	0	0	0	0	0	0	0	0	0	0	0	0	0	0	0	0	0	0	0	0	0	0	0	0	0	0	0	0	0	0	0	0	0	0	0	0	0	0
Clostridiales_bacterium_PH28_bin88	0	0	0	0	0	0	0	0	0	0	0	0	0	0	0	0	0	0	0	0	0	0	0	0	0	0	0	0	0	0	0	0	0	0	0	0	0	0	0	0	0	0	0	0	0	0	0	0	0
bacterium_YE57	0	0	0	0	0	0	0	0	0	0	0	0	0	0	0	0	0	0	0	0	0	0	0	0	0	0	0	0	0	0	0	0	0	0	0	0	0	0	0	0	0	0	0	0	0	0	0	0	0
Phocaeicola_abscessus	0	0	0	0	0	0	0	0	0	0	0	0	0	0	0	0	0	0	0	0	0	0	0	0	0	0	0	0	0	0	0	0	0	0	0	0	0	0	0	0	0	0	0	0	0	0	0	0	0
Acaryochloris_marina	0	0	0	0	0	0	0	0	0	0	0	0	0	0	0	0	0	0	0	0	0	0	0	0	0	0	0	0	0	0	0	0	0	0	0	0	0	0	0	0	0	0	0	0	0	0	0	0	0
Slackia_isoflavoniconvertens	0	0	0	0	0	0	0	0	0	0	0	0	0	0	0	0	0	0	0	0	0	0	0	0	0	0	0	0	0	0	0	0	0	0	0	0	0	0	0	0	0	0	0	0	0	0	0	0	0
Candidatus_Fluviicola_riflensis	0	0	0	0	0	0	0	0	0	0	0	0	0	0	0	0	0	0	0	0	0	0	0	0	0	0	0	0	0	0	0	0	0	0	0	0	0	0	0	0	0	0	0	0	0	0	0	0	0
Chitinimonas_taiwanensis	0	0	0	0	0	0	0	0	0	0	0	0	0	0	0	0	0	0	0	0	0	0	0	0	0	0	0	0	0	0	0	0	0	0	0	0	0	0	0	0	0	0	0	0	0	0	0	0	0
Streptococcus_canis	0	0	0	0	0	0	0	0	0	0	0	0	0	0	0	0	0	0	0	0	0	0	0	0	0	0	0	0	0	0	0	0	0	0	0	0	0	0	0	0	0	0	0	0	0	0	0	0	0
Treponema_berlinense	0	0	0	0	0	0	0	0	0	0	0	0	0	0	0	0	0	0	0	0	0	0	0	0	0	0	0	0	0	0	0	0	0	0	0	0	0	0	0	0	0	0	0	0	0	0	0	0	0
Lactobacillus_faecis	0	0	0	0	0	0	0	0	0	0	0	0	0	0	0	0	0	0	0	0	0	0	0	0	0	0	0	0	0	0	0	0	0	0	0	0	0	0	0	0	0	0	0	0	0	0	0	0	0
Chloroflexi_bacterium_JEA33	0	0	0	0	0	0	0	0	0	0	0	0	0	0	0	0	0	0	0	0	0	0	0	0	0	0	0	0	0	0	0	0	0	0	0	0	0	0	0	0	0	0	0	0	0	0	0	0	0
Prevotella_bryantii	0	0	0	0	0	0	0	0	0	0	0	0	0	0	0	0	0	0	0	0	0	0	0	0	0	0	0	0	0	0	0	0	0	0	0	0	0	0	0	0	0	0	0	0	0	0	0	0	0
Symbiobacterium_terraclitae	0	0	0	0	0	0	0	0	0	0	0	0	0	0	0	0	0	0	0	0	0	0	0	0	0	0	0	0	0	0	0	0	0	0	0	0	0	0	0	0	0	0	0	0	0	0	0	0	0
Anaerosalibacter_bizertensis	0	0	0	0	0	0	0	0	0	0	0	0	0	0	0	0	0	0	0	0	0	0	0	0	0	0	0	0	0	0	0	0	0	0	0	0	0	0	0	0	0	0	0	0	0	0	0	0	0
Hymenobacter_monticola	0	0	0	0	0	0	0	0	0	0	0	0	0	0	0	0	0	0	0	0	0	0	0	0	0	0	0	0	0	0	0	0	0	0	0	0	0	0	0	0	0	0	0	0	0	0	0	0	0
Actinomyces_sp_canine_oral_taxon_083	0	0	0	0	0	0	0	0	0	0	0	0	0	0	0	0	0	0	0	0	0	0	0	0	0	0	0	0	0	0	0	0	0	0	0	0	0	0	0	0	0	0	0	0	0	0	0	0	0
Butyrivibrio_fibrisolvens	0	0	0	0	0	0	0	0	0	0	0	0	0	0	0	0	0	0	0	0	0	0	0	0	0	0	0	0	0	0	0	0	0	0	0	0	0	0	0	0	0	0	0	0	0	0	0	0	0
Flavobacterium_commune	0	0	0	0	0	0	0	0	0	0	0	0	0	0	0	0	0	0	0	0	0	0	0	0	0	0	0	0	0	0	0	0	0	0	0	0	0	0	0	0	0	0	0	0	0	0	0	0	0
Haloarchaeobius_iranensis	0	0	0	0	0	0	0	0	0	0	0	0	0	0	0	0	0	0	0	0	0	0	0	0	0	0	0	0	0	0	0	0	0	0	0	0	0	0	0	0	0	0	0	0	0	0	0	0	0
Chitinibacter_fontanus	0	0	0	0	0	0	0	0	0	0	0	0	0	0	0	0	0	0	0	0	0	0	0	0	0	0	0	0	0	0	0	0	0	0	0	0	0	0	0	0	0	0	0	0	0	0	0	0	0
Halovivax_sp	0	0	0	0	0	0	0	0	0	0	0	0	0	0	0	0	0	0	0	0	0	0	0	0	0	0	0	0	0	0	0	0	0	0	0	0	0	0	0	0	0	0	0	0	0	0	0	0	0
Fermentimonas_caenicola	0	0	0	0	0	0	0	0	0	0	0	0	0	0	0	0	0	0	0	0	0	0	0	0	0	0	0	0	0	0	0	0	0	0	0	0	0	0	0	0	0	0	0	0	0	0	0	0	0
Plantago_atrata	0	0	0	0	0	0	0	0	0	0	0	0	0	0	0	0	0	0	0	0	0	0	0	0	0	0	0	0	0	0	0	0	0	0	0	0	0	0	0	0	0	0	0	0	0	0	0	0	0
Coriobacteriaceae_bacterium_CHKCI002	0	0	0	0	0	0	0	0	0	0	0	0	0	0	0	0	0	0	0	0	0	0	0	0	0	0	0	0	0	0	0	1	0	0	0	0	0	0	0	0	0	0	0	0	0	0	0	0	0
Sulfurifustis_variabilis	0	0	0	0	0	0	0	0	0	0	0	0	0	0	0	0	0	0	0	0	0	0	0	0	0	0	0	0	0	0	0	0	0	0	0	0	0	0	0	0	0	0	0	0	0	0	0	0	0
Cyanobacteria/Melainabacteria_group_bacterium_S15B-MN24_CBMW_12	0	0	0	0	0	0	0	0	0	0	0	0	0	0	0	0	0	0	0	0	0	0	0	0	0	0	0	0	0	0	0	0	0	0	0	0	0	0	0	0	0	0	0	0	0	0	0	0	0
Others	4774	3966	2973	4893	3973	3296	3863	1230	2836	21560	2977	25759	8561	12700	29720	13125	2314	3527	7176	29367	5517	9024	4625	24539	3289	3366	28785	4239	4070	3578	8599	3386	3134	1879	16549	4142	3190	4905	5810	6644	4854	4452	4858	3463	3953	2009	12138	7042	3937
Table S2. OTU Taxonomy based on Silva Database. Each column showed the number of OTU of the corresponding species in the sample.
[truncated: 206 more columns]

## Sheet: Table S3
Table S3. Population Characterization of healthy female
Sample number	Age	Parturition	Gestation	Contraception	Number of sexual partners	CST cluster	BV infection	HPV infection	Multiple HPV infection	CIN
2-9	50	1	3	3	1	3	0	0	0	0
2-14	26	0	0	1	1	1	0	0	0	0
2-18	49	1	2	3	1	3	0	0	0	0
3-14	31	0	1	1	1	3	0	0	0	0
4-10	34	2	2	1	1	1	0	0	0	0
4-15	30	0	0	1	1	3	0	0	0	0
4-24	29	1	1	1	1	3	0	0	0	0
4-27	35	0	0	1	1	1	0	0	0	0
4-34	33	2	2	1	1	1	0	0	0	0
4-41	45	1	1	3	1	3	0	0	0	0
4-48	40	2	2	3	1	1	0	0	0	0
4-68	29	1	1	1	1	3	0	0	0	0
4-69	30	2	2	1	1	3	0	0	0	0
4-71	50	1	2	3	1	4	0	0	0	0
4-73	39	2	2	1	1	1	0	0	0	0
4-77	27	1	1	1	1	3	0	0	0	0
4-94	43	1	1	2	1	1	0	0	0	0
5-2	30	1	1	1	1	1	0	0	0	0
5-6	25	0	0	1	1	3	0	0	0	0
5-7	55	2	3	4	1	2	0	0	0	0
5-10	40	1	1	1	1	1	0	0	0	0
5-12	36	2	2	1	1	3	0	0	0	0
5-26	32	1	1	1	1	3	0	0	0	0
5-33	33	2	2	1	1	3	0	0	0	0
5-35	35	2	2	1	1	2	0	0	0	0
5-36	38	1	1	1	1	1	0	0	0	0
5-38	35	1	1	1	1	1	0	0	0	0
6-23	35	1	1	1	1	2	0	0	0	0
6-25	49	1	2	3	1	4	0	0	0	0
6-38	24	0	0	1	1	3	0	0	0	0
6-47	25	0	0	1	1	3	0	0	0	0
7-14	26	0	1	1	1	3	0	0	0	0
7-19	31	2	2	1	1	3	0	0	0	0
7-48	38	1	1	1	1	1	0	0	0	0
11-3	37	1	3	1	1	3	0	0	0	0
11-7	32	0	0	1	1	1	0	0	0	0
12-7	35	1	1	1	1	4	0	0	0	0
12-18	34	1	1	1	1	3	0	0	0	0
12-19	31	1	1	1	1	1	0	0	0	0
12-24	51	1	2	1	1	3	0	0	0	0
13-1	28	0	0	1	1	3	0	0	0	0
13-7	39	1	2	1	1	1	0	0	0	0
13-10	33	1	1	1	1	3	0	0	0	0
13-17	35	2	2	1	1	3	0	0	0	0
13-18	36	1	1	1	1	4	0	0	0	0
13-19	28	0	1	1	1	1	0	0	0	0
13-21	32	1	1	1	1	1	0	0	0	0
13-22	36	1	2	1	1	1	0	0	0	0
13-23	34	1	1	1	1	3	0	0	0	0
13-24	27	1	1	1	1	1	0	0	0	0
14-1	29	0	0	1	1	1	0	0	0	0
14-5	25	0	0	1	1	1	0	0	0	0
14-7	34	1	2	1	1	1	0	0	0	0
14-10	25	0	0	1	1	4	0	0	0	0
14-11	36	1	2	1	1	3	0	0	0	0
14-12	27	1	1	1	1	1	0	0	0	0
14-13	31	2	3	1	1	1	0	0	0	0
14-15	26	0	0	1	1	1	0	0	0	0
14-16	32	0	0	1	1	3	0	0	0	0
14-17	35	1	3	1	1	4	0	0	0	0
14-18	44	1	2	1	1	3	0	0	0	0
14-19	27	0	1	1	1	1	0	0	0	0
14-20	31	1	1	1	1	1	0	0	0	0
14-21	31	0	0	1	1	3	0	0	0	0
14-22	25	0	0	1	1	3	0	0	0	0
Table S3. Population Characterization of healthy female. Detailed information about BV infected group female were showed in the table. Every participant had her own sample number as shown in line 1. Age was displayed as years. Gestation, Parturition, Number of sexual partners line were presented as numbers. Contraception 1 to 5 means Using Condom, taking contraceptive, having intrauterine device,…

## Sheet: Table S4
Table S4. Population Characterization of BV group female
Sample number	Age	Parturition	Gestation	Contraception	Number of sexual partners	CST cluster	BV infection	HPV infection	Multiple HPV infection	CIN
1-2	33	1	2	1	1	4	1	0	0	0
1-4	44	2	3	3	1	4	1	0	0	0
2-3	65	3	5	5	1	4	1	0	0	0
2-5	39	2	2	1	1	4	1	0	0	0
2-26	60	2	4	3	1	4	1	0	0	0
3-3	46	1	1	1	1	3	1	0	0	0
3-7	51	1	3	3	1	4	1	0	0	0
3-12	41	1	2	1	1	4	1	0	0	0
3-18	28	0	0	1	1	4	1	0	0	0
3-21	59	2	2	1	1	4	1	0	0	0
3-22	38	2	2	1	1	1	1	0	0	0
3-46	39	1	1	1	1	4	1	0	0	0
4-6	48	1	2	3	1	4	1	0	0	0
4-22	39	1	1	3	1	3	1	0	0	0
4-23	56	2	4	3	1	4	1	0	0	0
4-26	26	1	1	1	1	3	1	0	0	0
4-30	52	1	2	3	1	4	1	0	0	0
4-44	39	1	1	1	1	4	1	0	0	0
4-58	24	0	0	1	1	1	1	0	0	0
4-59	28	1	1	1	1	1	1	0	0	0
4-62	32	1	1	1	1	3	1	0	0	0
4-76	55	1	2	3	1	4	1	0	0	0
4-92	64	2	4	3	1	4	1	0	0	0
4-100	31	1	1	1	1	4	1	0	0	0
5-11	38	2	2	1	1	3	1	0	0	0
5-18	29	1	1	1	1	4	1	0	0	0
5-19	26	0	0	1	1	1	1	0	0	0
5-37	52	1	2	3	1	4	1	0	0	0
6-19	33	2	2	3	1	5	1	0	0	0
6-20	34	1	1	1	1	1	1	0	0	0
6-21	35	1	1	3	1	1	1	0	0	0
6-22	34	1	1	1	1	4	1	0	0	0
6-24	33	1	1	1	1	4	1	0	0	0
6-29	39	2	2	1	1	3	1	0	0	0
6-48	48	1	1	3	1	4	1	0	0	0
7-2	35	1	1	1	1	1	1	0	0	0
7-39	28	1	1	1	1	1	1	0	0	0
9-2	29	0	0	1	1	3	1	0	0	0
10-14	62	2	2	3	1	4	1	0	0	0
10-22	25	0	0	1	1	4	1	0	0	0
11-9	58	1	2	3	1	4	1	0	0	0
11-16	55	1	2	1	1	4	1	0	0	0
11-17	36	1	1	1	1	4	1	0	0	0
12-4	28	0	0	1	1	4	1	0	0	0
12-12	28	0	0	1	1	4	1	0	0	0
12-14	38	2	2	1	1	4	1	0	0	0
13-9	30	1	1	1	1	4	1	0	0	0
13-12	35	1	1	1	1	4	1	0	0	0
13-16	30	1	2	1	1	4	1	0	0	0
13-20	26	0	0	1	1	4	1	0	0	0
14-3	39	1	2	1	1	4	1	0	0	0
14-4	39	1	1	1	1	4	1	0	0	0
Table S4. Population Characterization of BV group female. Detailed information about BV infected female were showed in the table. Every participant had her own sample number as shown in line 1. Age was displayed as years. Gestation, Parturition, Number of sexual partners line were presented as numbers. Contraception 1 to 5 means Using Condom, taking contraceptive, having intrauterine device, in v…

## Sheet: Table S5
Table S5. Population Characterization of HPV group female
Sample number	Age	Parturition	Gestation	Contraception	Number of sexual partners	CST cluster	BV infection	HPV infection	Multiple HPV infection	CIN
2-2	28	1	1	1	1	3	0	1	0	0
2-4	36	1	2	1	1	4	0	1	0	0
2-8	31	1	1	1	2	3	0	1	1	0
2-11	45	1	2	1	1	3	0	1	1	0
2-22	27	1	1	1	1	3	0	1	1	0
2-25	50	1	1	3	1	3	0	1	1	0
3-13	28	1	2	1	1	3	0	1	0	0
3-20	47	1	2	5	1	1	0	1	0	0
3-24	28	1	1	1	1	1	0	1	0	0
3-28	31	0	0	5	1	3	0	1	0	0
3-30	44	1	2	1	1	4	0	1	0	0
3-31	58	1	2	5	1	4	0	1	0	0
3-34	35	2	2	1	1	3	0	1	0	0
3-37	28	1	1	1	1	3	0	1	0	0
3-40	43	1	2	1	1	3	0	1	0	0
3-41	37	1	2	3	1	3	0	1	0	0
4-3	31	2	2	1	1	3	0	1	0	0
4-5	45	1	2	1	1	4	0	1	0	0
4-7	22	0	0	1	2	3	0	1	0	0
4-8	38	2	2	1	1	3	0	1	0	0
4-12	32	2	2	1	1	3	0	1	0	0
4-40	27	0	0	1	1	1	0	1	0	0
4-46	55	2	2	1	1	4	0	1	1	0
4-47	62	3	5	5	1	1	0	1	0	0
4-49	32	2	2	1	1	3	0	1	0	0
4-54	45	1	2	1	1	3	0	1	0	0
4-63	43	1	2	1	1	3	0	1	1	0
4-87	37	1	1	1	1	3	0	1	0	0
4-89	35	1	1	1	1	3	0	1	1	0
4-91	52	1	3	1	1	3	0	1	0	0
5-5	39	1	1	1	1	4	0	1	0	0
5-15	31	1	1	1	2	1	0	1	1	0
5-31	43	1	2	1	1	3	0	1	0	0
5-40	38	1	1	1	1	1	0	1	0	0
6-10	28	1	1	1	1	3	0	1	1	0
6-11	40	1	1	1	1	3	0	1	0	0
6-13	40	2	3	1	1	3	0	1	1	0
6-15	30	1	1	1	1	3	0	1	0	0
6-30	28	1	2	1	1	3	0	1	0	0
6-33	51	1	1	1	1	3	0	1	0	0
6-36	33	0	0	1	1	4	0	1	0	0
6-39	34	1	1	1	1	3	0	1	0	0
6-40	24	0	0	1	1	3	0	1	0	0
6-41	22	0	0	1	2	3	0	1	1	0
6-44	27	0	0	1	1	3	0	1	1	0
7-1	46	2	2	1	1	3	0	1	1	0
7-7	41	1	1	1	1	3	0	1	0	0
7-15	24	0	1	1	1	3	0	1	0	0
7-22	29	0	0	1	1	3	0	1	1	0
7-30	51	1	2	1	1	4	0	1	0	0
7-32	40	2	2	1	1	3	0	1	0	0
7-33	34	1	2	1	1	3	0	1	1	0
7-37	32	0	0	1	1	3	0	1	0	0
7-43	53	2	2	1	1	4	0	1	0	0
8-9	35	1	1	1	1	1	0	1	0	0
8-13	25	0	0	1	1	3	0	1	1	0
8-15	49	1	1	1	1	1	0	1	0	0
8-17	44	1	2	1	1	1	0	1	0	0
8-20	44	1	2	3	1	1	0	1	0	0
8-21	42	1	1	1	1	3	0	1	0	0
8-25	27	1	1	1	1	1	0	1	0	0
9-1	49	1	1	1	1	3	0	1	0	0
9-4	41	1	1	1	2	3	0	1	1	0
9-6	55	1	3	5	1	4	0	1	0	0
9-12	36	1	1	1	1	1	0	1	0	0
9-13	34	0	1	1	1	1	0	1	0	0
9-14	50	1	1	3	1	4	0	1	0	0
10-1	40	1	2	1	1	3	0	1	0	0
10-7	49	2	2	1	1	3	0	1	1	0
10-19	42	1	2	1	1	3	0	1	1	0
10-23	25	0	0	1	1	3	0	1	0	0
Table S5. Population Characterization of HPV group female. Detailed information about HPV infected female were showed in the table. Every participant had her own sample number as shown in line 1. Age was displayed as years. Gestation, Parturition, Number of sexual partners line were presented as numbers. Contraception 1 to 5 means Using Condom, taking contraceptive, having intrauterine device, in…

## Sheet: Table S6
Table S6. Population Characterization of BV+HPV+ group female.
Sample number	Age	Parturition	Gestation	Contraception	Number of sexual partners	CST cluster	BV infection	HPV infection	Multiple HPV infection	CIN
2-7	60	1	3	4	1	4	1	1	0	0
2-13	25	0	0	1	1	4	1	1	1	0
2-17	24	0	0	1	1	1	1	1	0	0
3-11	40	1	3	1	1	3	1	1	0	0
3-25	53	1	3	1	1	4	1	1	1	0
3-27	35	1	2	1	1	4	1	1	0	0
3-29	32	1	2	1	1	1	1	1	1	0
3-33	25	0	0	1	1	4	1	1	0	0
3-35	64	4	5	5	1	4	1	1	1	0
3-36	35	2	2	1	1	1	1	1	1	0
3-39	39	2	2	1	1	1	1	1	1	0
4-9	29	1	1	1	1	1	1	1	0	0
4-32	58	2	2	5	1	4	1	1	0	0
4-33	36	1	1	1	1	4	1	1	0	0
4-37	28	0	1	1	1	1	1	1	0	0
4-43	31	1	3	1	1	1	1	1	1	0
4-52	53	1	2	3	1	4	1	1	0	0
4-53	60	2	4	5	1	4	1	1	0	0
4-55	34	2	2	1	1	1	1	1	0	0
4-56	30	2	2	1	1	1	1	1	1	0
4-80	31	1	1	1	1	4	1	1	1	0
4-81	49	1	1	1	1	4	1	1	1	0
4-82	65	2	2	5	1	4	1	1	0	0
4-83	29	0	0	1	1	3	1	1	0	0
4-85	24	0	0	1	1	1	1	1	1	0
5-9	42	1	2	1	1	1	1	1	0	0
5-16	36	1	1	1	1	3	1	1	0	0
5-17	34	1	1	1	1	4	1	1	0	0
5-20	56	1	3	5	1	4	1	1	0	0
5-22	42	0	0	1	1	4	1	1	0	0
5-24	52	1	2	3	1	4	1	1	0	0
5-28	32	0	1	1	1	3	1	1	0	0
5-32	32	0	1	1	2	1	1	1	1	0
6-5	21	0	0	1	1	1	1	1	1	0
6-7	30	2	2	1	1	1	1	1	1	0
6-16	29	0	0	1	1	1	1	1	0	0
6-17	32	0	1	1	1	1	1	1	1	0
6-35	35	1	1	1	1	1	1	1	0	0
6-37	31	0	0	1	1	1	1	1	0	0
7-6	46	1	1	1	1	4	1	1	0	0
7-8	43	0	1	1	1	3	1	1	0	0
7-9	56	1	1	1	1	4	1	1	1	0
7-11	30	1	1	1	1	1	1	1	1	0
7-13	34	1	1	1	1	1	1	1	0	0
7-17	36	1	2	1	1	1	1	1	0	0
7-21	36	1	1	1	1	4	1	1	0	0
7-23	44	1	1	1	1	1	1	1	0	0
7-29	33	0	1	1	1	1	1	1	0	0
7-34	65	3	4	5	1	4	1	1	1	0
7-36	38	1	1	1	1	1	1	1	0	0
7-40	26	1	2	1	1	1	1	1	0	0
7-45	25	0	0	1	2	1	1	1	0	0
8-3	54	1	3	1	1	4	1	1	0	0
8-10	56	1	3	5	1	4	1	1	0	0
8-11	44	2	2	1	1	1	1	1	1	0
8-19	28	0	0	1	1	1	1	1	0	0
8-22	30	2	2	1	1	4	1	1	0	0
9-9	54	1	3	3	1	4	1	1	0	0
10-5	24	0	0	1	2	4	1	1	1	0
10-21	39	0	0	1	1	3	1	1	1	0
Table S6. Population Characterization of BV+HPV+ group female. Detailed information about BV and HPV co-infected female were showed in the table. Every participant had her own sample number as shown in line 1. Age was displayed as years. Gestation, Parturition, Number of sexual partners line were presented as numbers. Contraception 1 to 5 means Using Condom, taking contraceptive, having intrauter…

## Sheet: Table S7
Table S7. Population Characterization of HPV+ CIN+ group female.
Sample number	Age	Parturition	Gestation	Contraception	Number of sexual partners	CST cluster	BV infection	HPV infection	Multiple HPV infection	CIN
2-6	62	2	4	5	1	3	0	1	0	1
2-24	51	1	2	3	2	3	0	1	1	1
2-27	38	2	2	1	1	3	0	1	0	1
3-8	43	2	3	1	2	1	0	1	1	1
3-9	33	2	2	1	1	1	0	1	0	1
3-10	38	2	3	1	1	1	0	1	1	1
3-19	30	2	2	1	2	4	0	1	1	1
3-26	35	2	2	1	1	3	0	1	0	1
3-43	26	0	1	1	3	3	0	1	1	1
3-44	37	2	2	3	1	4	0	1	0	1
3-47	34	2	2	1	1	1	0	1	0	1
3-48	36	1	2	1	1	1	0	1	0	1
4-1	34	1	2	1	2	3	0	1	1	1
4-2	41	1	1	3	1	3	0	1	0	1
4-4	54	1	2	3	1	4	0	1	0	1
4-11	46	1	2	3	1	3	0	1	1	1
4-16	53	1	3	3	1	4	0	1	1	1
4-17	45	1	3	1	1	1	0	1	0	1
4-28	32	1	1	1	1	4	0	1	1	1
4-29	30	2	2	1	1	3	0	1	0	1
4-39	40	2	2	1	1	3	0	1	0	1
4-45	32	2	2	1	2	3	0	1	1	1
4-51	28	1	1	1	1	4	0	1	0	1
4-86	62	2	2	5	1	4	0	1	0	1
4-99	33	1	1	1	1	3	0	1	0	1
5-3	37	1	1	1	1	1	0	1	0	1
5-4	43	2	3	1	1	3	0	1	1	1
5-21	31	0	1	1	1	3	0	1	1	1
5-25	41	1	2	4	1	1	0	1	0	1
5-29	33	1	1	1	1	1	0	1	0	1
5-30	65	3	5	5	1	3	0	1	0	1
5-34	39	1	2	1	1	1	0	1	1	1
5-39	33	2	2	1	1	1	0	1	1	1
6-14	30	1	1	1	1	1	0	1	0	1
6-32	24	0	0	1	1	3	0	1	1	1
7-25	24	0	1	1	3	1	0	1	1	1
7-26	35	2	2	1	2	1	0	1	1	1
7-27	29	1	1	1	1	3	0	1	1	1
7-42	36	1	1	1	1	3	0	1	0	1
9-8	24	0	0	1	1	3	0	1	0	1
10-9	43	1	3	1	1	3	0	1	0	1
10-10	61	2	3	5	1	4	0	1	1	1
10-11	32	1	1	1	1	3	0	1	1	1
10-12	35	1	2	1	1	4	0	1	1	1
10-15	35	1	1	1	1	3	0	1	0	1
10-16	36	1	1	1	2	3	0	1	1	1
10-17	47	1	2	3	1	4	0	1	0	1
10-18	36	2	2	1	1	3	0	1	0	1
Table S7. Population Characterization of HPV+ CIN+ group female. Detailed information about HPV infected female with CIN were showed in the table. Every participant had her own sample number as shown in line 1. Age was displayed as years. Gestation, Parturition, Number of sexual partners line were presented as numbers. Contraception 1 to 5 means Using Condom, taking contraceptive, having intraute…

## Sheet: Table S8
Table S8. Population Characterization of BV+ HPV+ CIN+ group female.
Sample number	Age	Parturition	Gestation	Contraception	Number of sexual partners	CST cluster	BV infection	HPV infection	Multiple HPV infection	CIN
3-32	36	1	2	1	1	1	1	1	0	1
1-3	57	2	3	3	1	4	1	1	1	1
1-5	33	1	2	1	1	3	1	1	0	1
2-28	41	1	1	1	1	1	1	1	1	1
3-1	60	2	4	3	1	4	1	1	1	1
3-2	40	1	3	1	1	1	1	1	1	1
3-23	31	1	2	5	2	4	1	1	1	1
4-19	41	1	2	1	2	1	1	1	1	1
4-20	29	1	1	1	2	1	1	1	1	1
4-36	35	1	2	1	2	1	1	1	1	1
4-79	31	1	2	1	1	4	1	1	0	1
4-84	32	0	0	2	1	3	1	1	1	1
4-93	26	0	0	1	1	4	1	1	1	1
6-1	38	1	1	1	1	4	1	1	1	1
6-4	39	1	1	1	1	1	1	1	0	1
6-6	43	2	3	1	2	3	1	1	1	1
6-8	29	0	1	1	1	3	1	1	0	1
6-18	57	2	2	5	1	3	1	1	1	1
6-31	48	2	2	1	1	3	1	1	1	1
6-34	32	2	2	1	1	1	1	1	0	1
6-43	30	0	0	1	2	3	1	1	1	1
6-45	41	1	2	1	1	1	1	1	0	1
7-5	40	1	1	1	1	1	1	1	0	1
7-12	42	1	1	1	1	1	1	1	0	1
7-16	43	0	0	1	1	1	1	1	0	1
7-18	34	2	2	1	1	3	1	1	0	1
7-24	39	1	1	1	2	3	1	1	1	1
7-35	23	0	0	1	1	3	1	1	1	1
7-47	33	1	1	1	1	4	1	1	0	1
8-1	55	2	2	1	1	3	1	1	0	1
8-4	44	1	3	1	1	3	1	1	0	1
8-7	19	0	0	1	1	1	1	1	0	1
8-8	65	3	5	5	2	4	1	1	1	1
8-12	41	1	1	1	1	4	1	1	0	1
8-14	42	2	2	1	1	4	1	1	0	1
8-23	37	1	1	1	1	1	1	1	1	1
8-24	33	1	2	1	1	1	1	1	0	1
9-3	39	1	2	1	1	3	1	1	1	1
9-5	45	2	2	1	1	4	1	1	0	1
9-7	35	1	2	1	1	1	1	1	1	1
10-3	38	0	2	1	1	4	1	1	0	1
10-6	38	1	1	1	1	3	1	1	0	1
10-8	40	1	2	1	1	3	1	1	1	1
10-20	45	2	2	1	2	3	1	1	0	1
10-24	35	2	2	1	1	1	1	1	0	1
13-25	56	2	3	5	1	4	1	1	0	1
Table S8. Population Characterization of BV+ HPV+ CIN+ group female. Detailed information about BV and HPV co-infected female with CIN were showed in the table. Every participant had her own sample number as shown in line 1. Age was displayed as years. Gestation, Parturition, Number of sexual partners line were presented as numbers. Contraception 1 to 5 means Using Condom, taking contraceptive, h…
